# Supplementary material for: Consistency Analysis of Genome-Scale Models of Bacterial Metabolism: A Metamodel Approach
Source: PLoS One. 2015 Dec 2;10(12):e0143626. doi: 10.1371/journal.pone.0143626 (PMC4668087; doi:10.1371/journal.pone.0143626)
Supplement: S1 File — Compressed ZIP file including both curated metamodels (MM130.1 and MM166.1) in SBML format. (ZIP) [file pone.0143626.s005.zip]

Archive with 2 entries (2 files):
- MM130.1.xml
- MM166.1.xml
