# Supplementary material for: Consistency Analysis of Genome-Scale Models of Bacterial Metabolism: A Metamodel Approach
Source: PLoS One. 2015 Dec 2;10(12):e0143626. doi: 10.1371/journal.pone.0143626 (PMC4668087; doi:10.1371/journal.pone.0143626)
Supplement: S1 File — Compressed ZIP file including both curated metamodels (MM130.1 and MM166.1) in SBML format. (ZIP) [file pone.0143626.s005.zip › MM130.1.xml]

<?xml version="1.0" encoding="UTF-8"?>
<sbml xmlns="http://www.sbml.org/sbml/level2" level="2" version="1">
  <model id="MM130">
    <listOfUnitDefinitions>
      <unitDefinition id="mmol_per_gDW_per_hr">
        <listOfUnits>
          <unit kind="mole" scale="-3"/>
          <unit kind="gram" exponent="-1"/>
          <unit kind="second" exponent="-1" multiplier="0.000277777777777778"/>
        </listOfUnits>
      </unitDefinition>
    </listOfUnitDefinitions>
    <listOfCompartments>
      <compartment id="p" name="periplasm" size="1"/>
      <compartment id="c" name="cytosol" size="1"/>
      <compartment id="e" name="extracellular" size="1"/>
    </listOfCompartments>
    <listOfSpecies>
      <species id="cpd00001_c" name="H2O_H2O" compartment="c" charge="0">
        <notes>
          <html xmlns="http://www.w3.org/1999/xhtml">
            <p>FORMULA: H2O</p>
          </html>
        </notes>
      </species>
      <species id="cpd00001_e" name="OH-_H2O" compartment="e" charge="0">
        <notes>
          <html xmlns="http://www.w3.org/1999/xhtml">
            <p>FORMULA: H2O</p>
          </html>
        </notes>
      </species>
      <species id="cpd00002_c" name="Adenosine_5&apos;-triphosphate_C10H13N5O13P3" compartment="c" charge="-3">
        <notes>
          <html xmlns="http://www.w3.org/1999/xhtml">
            <p>FORMULA: C10H13N5O13P3</p>
          </html>
        </notes>
      </species>
      <species id="cpd00003_c" name="Nicotinamideadeninedinucleotide_C21H26N7O14P2" compartment="c" charge="-1">
        <notes>
          <html xmlns="http://www.w3.org/1999/xhtml">
            <p>FORMULA: C21H26N7O14P2</p>
          </html>
        </notes>
      </species>
      <species id="cpd00004_c" name="Nicotinamideadeninedinucleotide-reduced_C21H27N7O14P2" compartment="c" charge="-2">
        <notes>
          <html xmlns="http://www.w3.org/1999/xhtml">
            <p>FORMULA: C21H27N7O14P2</p>
          </html>
        </notes>
      </species>
      <species id="cpd00005_c" name="Nicotinamideadeninedinucleotidephosphate-reduced_C21H27N7O17P3" compartment="c" charge="-3">
        <notes>
          <html xmlns="http://www.w3.org/1999/xhtml">
            <p>FORMULA: C21H27N7O17P3</p>
          </html>
        </notes>
      </species>
      <species id="cpd00006_c" name="Nicotinamideadeninedinucleotidephosphate_C21H26N7O17P3" compartment="c" charge="-2">
        <notes>
          <html xmlns="http://www.w3.org/1999/xhtml">
            <p>FORMULA: C21H26N7O17P3</p>
          </html>
        </notes>
      </species>
      <species id="cpd00007_c" name="dioxygen_O2" compartment="c" charge="0">
        <notes>
          <html xmlns="http://www.w3.org/1999/xhtml">
            <p>FORMULA: O2</p>
          </html>
        </notes>
      </species>
      <species id="cpd00007_e" name="dioxygen_O2" compartment="e" charge="0">
        <notes>
          <html xmlns="http://www.w3.org/1999/xhtml">
            <p>FORMULA: O2</p>
          </html>
        </notes>
      </species>
      <species id="cpd00008_c" name="Adenosine_5&apos;-diphosphate_C10H13N5O10P2" compartment="c" charge="-2">
        <notes>
          <html xmlns="http://www.w3.org/1999/xhtml">
            <p>FORMULA: C10H13N5O10P2</p>
          </html>
        </notes>
      </species>
      <species id="cpd00009_c" name="Orthophosphoric_acid_HO4P" compartment="c" charge="-2">
        <notes>
          <html xmlns="http://www.w3.org/1999/xhtml">
            <p>FORMULA: HO4P</p>
          </html>
        </notes>
      </species>
      <species id="cpd00009_e" name="Orthophosphoric_acid_HO4P" compartment="e" charge="-2">
        <notes>
          <html xmlns="http://www.w3.org/1999/xhtml">
            <p>FORMULA: HO4P</p>
          </html>
        </notes>
      </species>
      <species id="cpd00010_c" name="CoenzymeA_C21H33N7O16P3S" compartment="c" charge="-3">
        <notes>
          <html xmlns="http://www.w3.org/1999/xhtml">
            <p>FORMULA: C21H33N7O16P3S</p>
          </html>
        </notes>
      </species>
      <species id="cpd00010_e" name="CoenzymeA_C21H33N7O16P3S" compartment="e" charge="-3">
        <notes>
          <html xmlns="http://www.w3.org/1999/xhtml">
            <p>FORMULA: C21H33N7O16P3S</p>
          </html>
        </notes>
      </species>
      <species id="cpd00011_c" name="Carbon_dioxide_CO2" compartment="c" charge="0">
        <notes>
          <html xmlns="http://www.w3.org/1999/xhtml">
            <p>FORMULA: CO2</p>
          </html>
        </notes>
      </species>
      <species id="cpd00011_e" name="Carbon_dioxide_CO2" compartment="e" charge="0">
        <notes>
          <html xmlns="http://www.w3.org/1999/xhtml">
            <p>FORMULA: CO2</p>
          </html>
        </notes>
      </species>
      <species id="cpd00012_c" name="PPi_H2O7P2" compartment="c" charge="-2">
        <notes>
          <html xmlns="http://www.w3.org/1999/xhtml">
            <p>FORMULA: H2O7P2</p>
          </html>
        </notes>
      </species>
      <species id="cpd00012_e" name="PPi_H2O7P2" compartment="e" charge="-2">
        <notes>
          <html xmlns="http://www.w3.org/1999/xhtml">
            <p>FORMULA: H2O7P2</p>
          </html>
        </notes>
      </species>
      <species id="cpd00013_c" name="NH4plus_H4N" compartment="c" charge="1">
        <notes>
          <html xmlns="http://www.w3.org/1999/xhtml">
            <p>FORMULA: H4N</p>
          </html>
        </notes>
      </species>
      <species id="cpd00013_e" name="NH4plus_H4N" compartment="e" charge="1">
        <notes>
          <html xmlns="http://www.w3.org/1999/xhtml">
            <p>FORMULA: H4N</p>
          </html>
        </notes>
      </species>
      <species id="cpd00014_c" name="Uridine_5&apos;-diphosphate_C9H12N2O12P2" compartment="c" charge="-2">
        <notes>
          <html xmlns="http://www.w3.org/1999/xhtml">
            <p>FORMULA: C9H12N2O12P2</p>
          </html>
        </notes>
      </species>
      <species id="cpd00015_c" name="Flavinadeninedinucleotideoxidized_C27H31N9O15P2" compartment="c" charge="-2">
        <notes>
          <html xmlns="http://www.w3.org/1999/xhtml">
            <p>FORMULA: C27H31N9O15P2</p>
          </html>
        </notes>
      </species>
      <species id="cpd00016_c" name="Pyridoxal_5&apos;-phosphate_C8H9NO6P" compartment="c" charge="-1">
        <notes>
          <html xmlns="http://www.w3.org/1999/xhtml">
            <p>FORMULA: C8H9NO6P</p>
          </html>
        </notes>
      </species>
      <species id="cpd00017_c" name="SAM_C15H23N6O5S" compartment="c" charge="1">
        <notes>
          <html xmlns="http://www.w3.org/1999/xhtml">
            <p>FORMULA: C15H23N6O5S</p>
          </html>
        </notes>
      </species>
      <species id="cpd00018_c" name="Adenosine_5&apos;-phosphate_C10H13N5O7P" compartment="c" charge="-1">
        <notes>
          <html xmlns="http://www.w3.org/1999/xhtml">
            <p>FORMULA: C10H13N5O7P</p>
          </html>
        </notes>
      </species>
      <species id="cpd00018_e" name="Adenosine_5&apos;-phosphate_C10H13N5O7P" compartment="e" charge="-1">
        <notes>
          <html xmlns="http://www.w3.org/1999/xhtml">
            <p>FORMULA: C10H13N5O7P</p>
          </html>
        </notes>
      </species>
      <species id="cpd00019_c" name="s-adenosyl-homocysteine_C14H20N6O5S" compartment="c" charge="0">
        <notes>
          <html xmlns="http://www.w3.org/1999/xhtml">
            <p>FORMULA: C14H20N6O5S</p>
          </html>
        </notes>
      </species>
      <species id="cpd00020_c" name="Pyroracemic_acid_C3H3O3" compartment="c" charge="-1">
        <notes>
          <html xmlns="http://www.w3.org/1999/xhtml">
            <p>FORMULA: C3H3O3</p>
          </html>
        </notes>
      </species>
      <species id="cpd00020_e" name="Pyroracemic_acid_C3H3O3" compartment="e" charge="-1">
        <notes>
          <html xmlns="http://www.w3.org/1999/xhtml">
            <p>FORMULA: C3H3O3</p>
          </html>
        </notes>
      </species>
      <species id="cpd00022_c" name="Acetyl_coenzyme A_C23H35N7O17P3S" compartment="c" charge="-3">
        <notes>
          <html xmlns="http://www.w3.org/1999/xhtml">
            <p>FORMULA: C23H35N7O17P3S</p>
          </html>
        </notes>
      </species>
      <species id="cpd00023_c" name="DL-Glutaminic_acid_C5H8NO4" compartment="c" charge="-1">
        <notes>
          <html xmlns="http://www.w3.org/1999/xhtml">
            <p>FORMULA: C5H8NO4</p>
          </html>
        </notes>
      </species>
      <species id="cpd00023_e" name="DL-Glutaminic_acid_C5H8NO4" compartment="e" charge="-1">
        <notes>
          <html xmlns="http://www.w3.org/1999/xhtml">
            <p>FORMULA: C5H8NO4</p>
          </html>
        </notes>
      </species>
      <species id="cpd00024_c" name="alpha-Ketoglutaric_acid_C5H4O5" compartment="c" charge="-2">
        <notes>
          <html xmlns="http://www.w3.org/1999/xhtml">
            <p>FORMULA: C5H4O5</p>
          </html>
        </notes>
      </species>
      <species id="cpd00024_e" name="alpha-Ketoglutaric_acid_C5H4O5" compartment="e" charge="-2">
        <notes>
          <html xmlns="http://www.w3.org/1999/xhtml">
            <p>FORMULA: C5H4O5</p>
          </html>
        </notes>
      </species>
      <species id="cpd00025_c" name="Hydrogenperoxide_H2O2" compartment="c" charge="0">
        <notes>
          <html xmlns="http://www.w3.org/1999/xhtml">
            <p>FORMULA: H2O2</p>
          </html>
        </notes>
      </species>
      <species id="cpd00026_c" name="UDP-alpha-D-glucose_C15H22N2O17P2" compartment="c" charge="-2">
        <notes>
          <html xmlns="http://www.w3.org/1999/xhtml">
            <p>FORMULA: C15H22N2O17P2</p>
          </html>
        </notes>
      </species>
      <species id="cpd00027_c" name="Glucose_C6H12O6" compartment="c" charge="0">
        <notes>
          <html xmlns="http://www.w3.org/1999/xhtml">
            <p>FORMULA: C6H12O6</p>
          </html>
        </notes>
      </species>
      <species id="cpd00027_e" name="Glucose_C6H12O6" compartment="e" charge="0">
        <notes>
          <html xmlns="http://www.w3.org/1999/xhtml">
            <p>FORMULA: C6H12O6</p>
          </html>
        </notes>
      </species>
      <species id="cpd00028_c" name="Protoheme_IX_C34H30FeN4O4" compartment="c" charge="-2">
        <notes>
          <html xmlns="http://www.w3.org/1999/xhtml">
            <p>FORMULA: C34H30FeN4O4</p>
          </html>
        </notes>
      </species>
      <species id="cpd00028_e" name="Protoheme_IX_C34H30FeN4O4" compartment="e" charge="-2">
        <notes>
          <html xmlns="http://www.w3.org/1999/xhtml">
            <p>FORMULA: C34H30FeN4O4</p>
          </html>
        </notes>
      </species>
      <species id="cpd00029_c" name="ACET_C2H3O2" compartment="c" charge="-1">
        <notes>
          <html xmlns="http://www.w3.org/1999/xhtml">
            <p>FORMULA: C2H3O2</p>
          </html>
        </notes>
      </species>
      <species id="cpd00029_e" name="ACET_C2H3O2" compartment="e" charge="-1">
        <notes>
          <html xmlns="http://www.w3.org/1999/xhtml">
            <p>FORMULA: C2H3O2</p>
          </html>
        </notes>
      </species>
      <species id="cpd00030_c" name="Mn(III)_Mn" compartment="c" charge="2">
        <notes>
          <html xmlns="http://www.w3.org/1999/xhtml">
            <p>FORMULA: Mn</p>
          </html>
        </notes>
      </species>
      <species id="cpd00030_e" name="Mn(III)_Mn" compartment="e" charge="2">
        <notes>
          <html xmlns="http://www.w3.org/1999/xhtml">
            <p>FORMULA: Mn</p>
          </html>
        </notes>
      </species>
      <species id="cpd00031_c" name="Guanosine_diphosphate_C10H13N5O11P2" compartment="c" charge="-2">
        <notes>
          <html xmlns="http://www.w3.org/1999/xhtml">
            <p>FORMULA: C10H13N5O11P2</p>
          </html>
        </notes>
      </species>
      <species id="cpd00032_c" name="keto-Oxaloacetate_C4H2O5" compartment="c" charge="-2">
        <notes>
          <html xmlns="http://www.w3.org/1999/xhtml">
            <p>FORMULA: C4H2O5</p>
          </html>
        </notes>
      </species>
      <species id="cpd00033_c" name="Gly_C2H5NO2" compartment="c" charge="0">
        <notes>
          <html xmlns="http://www.w3.org/1999/xhtml">
            <p>FORMULA: C2H5NO2</p>
          </html>
        </notes>
      </species>
      <species id="cpd00033_e" name="Gly_C2H5NO2" compartment="e" charge="0">
        <notes>
          <html xmlns="http://www.w3.org/1999/xhtml">
            <p>FORMULA: C2H5NO2</p>
          </html>
        </notes>
      </species>
      <species id="cpd00034_c" name="Zn(II)_Zn" compartment="c" charge="2">
        <notes>
          <html xmlns="http://www.w3.org/1999/xhtml">
            <p>FORMULA: Zn</p>
          </html>
        </notes>
      </species>
      <species id="cpd00034_e" name="Zn(II)_Zn" compartment="e" charge="2">
        <notes>
          <html xmlns="http://www.w3.org/1999/xhtml">
            <p>FORMULA: Zn</p>
          </html>
        </notes>
      </species>
      <species id="cpd00035_c" name="ALA_C3H7NO2" compartment="c" charge="0">
        <notes>
          <html xmlns="http://www.w3.org/1999/xhtml">
            <p>FORMULA: C3H7NO2</p>
          </html>
        </notes>
      </species>
      <species id="cpd00035_e" name="ALA_C3H7NO2" compartment="e" charge="0">
        <notes>
          <html xmlns="http://www.w3.org/1999/xhtml">
            <p>FORMULA: C3H7NO2</p>
          </html>
        </notes>
      </species>
      <species id="cpd00036_c" name="Ethylenesuccinic_acid_C4H4O4" compartment="c" charge="-2">
        <notes>
          <html xmlns="http://www.w3.org/1999/xhtml">
            <p>FORMULA: C4H4O4</p>
          </html>
        </notes>
      </species>
      <species id="cpd00036_e" name="Ethylenesuccinic_acid_C4H4O4" compartment="e" charge="-2">
        <notes>
          <html xmlns="http://www.w3.org/1999/xhtml">
            <p>FORMULA: C4H4O4</p>
          </html>
        </notes>
      </species>
      <species id="cpd00037_c" name="UDP-N-acetylglucosamine_C17H25N3O17P2" compartment="c" charge="-2">
        <notes>
          <html xmlns="http://www.w3.org/1999/xhtml">
            <p>FORMULA: C17H25N3O17P2</p>
          </html>
        </notes>
      </species>
      <species id="cpd00038_c" name="Guanosine_5&apos;-triphosphate_C10H13N5O14P3" compartment="c" charge="-3">
        <notes>
          <html xmlns="http://www.w3.org/1999/xhtml">
            <p>FORMULA: C10H13N5O14P3</p>
          </html>
        </notes>
      </species>
      <species id="cpd00039_c" name="Lysine_C6H15N2O2" compartment="c" charge="1">
        <notes>
          <html xmlns="http://www.w3.org/1999/xhtml">
            <p>FORMULA: C6H15N2O2</p>
          </html>
        </notes>
      </species>
      <species id="cpd00039_e" name="Lysine_C6H15N2O2" compartment="e" charge="1">
        <notes>
          <html xmlns="http://www.w3.org/1999/xhtml">
            <p>FORMULA: C6H15N2O2</p>
          </html>
        </notes>
      </species>
      <species id="cpd00040_c" name="Glyoxylic_acid_C2HO3" compartment="c" charge="-1">
        <notes>
          <html xmlns="http://www.w3.org/1999/xhtml">
            <p>FORMULA: C2HO3</p>
          </html>
        </notes>
      </species>
      <species id="cpd00040_e" name="Glyoxylic_acid_C2HO3" compartment="e" charge="-1">
        <notes>
          <html xmlns="http://www.w3.org/1999/xhtml">
            <p>FORMULA: C2HO3</p>
          </html>
        </notes>
      </species>
      <species id="cpd00041_c" name="Aspartic_acid_C4H6NO4" compartment="c" charge="-1">
        <notes>
          <html xmlns="http://www.w3.org/1999/xhtml">
            <p>FORMULA: C4H6NO4</p>
          </html>
        </notes>
      </species>
      <species id="cpd00041_e" name="Aspartic_acid_C4H6NO4" compartment="e" charge="-1">
        <notes>
          <html xmlns="http://www.w3.org/1999/xhtml">
            <p>FORMULA: C4H6NO4</p>
          </html>
        </notes>
      </species>
      <species id="cpd00042_c" name="Reducedglutathione_C10H16N3O6S" compartment="c" charge="-1">
        <notes>
          <html xmlns="http://www.w3.org/1999/xhtml">
            <p>FORMULA: C10H16N3O6S</p>
          </html>
        </notes>
      </species>
      <species id="cpd00042_e" name="Reducedglutathione_C10H16N3O6S" compartment="e" charge="-1">
        <notes>
          <html xmlns="http://www.w3.org/1999/xhtml">
            <p>FORMULA: C10H16N3O6S</p>
          </html>
        </notes>
      </species>
      <species id="cpd00043_c" name="UDPgalactose_C15H22N2O17P2" compartment="c" charge="-2">
        <notes>
          <html xmlns="http://www.w3.org/1999/xhtml">
            <p>FORMULA: C15H22N2O17P2</p>
          </html>
        </notes>
      </species>
      <species id="cpd00044_c" name="3-phosphoadenylyl_sulfate_C10H12N5O13P2S" compartment="c" charge="-3">
        <notes>
          <html xmlns="http://www.w3.org/1999/xhtml">
            <p>FORMULA: C10H12N5O13P2S</p>
          </html>
        </notes>
      </species>
      <species id="cpd00045_c" name="Adenosine3-5-bisphosphate_C10H13N5O10P2" compartment="c" charge="-2">
        <notes>
          <html xmlns="http://www.w3.org/1999/xhtml">
            <p>FORMULA: C10H13N5O10P2</p>
          </html>
        </notes>
      </species>
      <species id="cpd00046_c" name="Cytidylic_acid_C9H13N3O8P" compartment="c" charge="-1">
        <notes>
          <html xmlns="http://www.w3.org/1999/xhtml">
            <p>FORMULA: C9H13N3O8P</p>
          </html>
        </notes>
      </species>
      <species id="cpd00046_e" name="Cytidylic_acid_C9H13N3O8P" compartment="e" charge="-1">
        <notes>
          <html xmlns="http://www.w3.org/1999/xhtml">
            <p>FORMULA: C9H13N3O8P</p>
          </html>
        </notes>
      </species>
      <species id="cpd00047_c" name="FORM_CHO2" compartment="c" charge="-1">
        <notes>
          <html xmlns="http://www.w3.org/1999/xhtml">
            <p>FORMULA: CHO2</p>
          </html>
        </notes>
      </species>
      <species id="cpd00047_e" name="FORM_CHO2" compartment="e" charge="-1">
        <notes>
          <html xmlns="http://www.w3.org/1999/xhtml">
            <p>FORMULA: CHO2</p>
          </html>
        </notes>
      </species>
      <species id="cpd00048_c" name="SLF_O4S" compartment="c" charge="-2">
        <notes>
          <html xmlns="http://www.w3.org/1999/xhtml">
            <p>FORMULA: O4S</p>
          </html>
        </notes>
      </species>
      <species id="cpd00048_e" name="SLF_O4S" compartment="e" charge="-2">
        <notes>
          <html xmlns="http://www.w3.org/1999/xhtml">
            <p>FORMULA: O4S</p>
          </html>
        </notes>
      </species>
      <species id="cpd00050_c" name="Flavin_mononucleotide_C17H20N4O9P" compartment="c" charge="-1">
        <notes>
          <html xmlns="http://www.w3.org/1999/xhtml">
            <p>FORMULA: C17H20N4O9P</p>
          </html>
        </notes>
      </species>
      <species id="cpd00051_c" name="2-Amino-5-guanidinovaleric_acid_C6H15N4O2" compartment="c" charge="1">
        <notes>
          <html xmlns="http://www.w3.org/1999/xhtml">
            <p>FORMULA: C6H15N4O2</p>
          </html>
        </notes>
      </species>
      <species id="cpd00051_e" name="2-Amino-5-guanidinovaleric_acid_C6H15N4O2" compartment="e" charge="1">
        <notes>
          <html xmlns="http://www.w3.org/1999/xhtml">
            <p>FORMULA: C6H15N4O2</p>
          </html>
        </notes>
      </species>
      <species id="cpd00052_c" name="Cytidine_triphosphate_C9H13N3O14P3" compartment="c" charge="-3">
        <notes>
          <html xmlns="http://www.w3.org/1999/xhtml">
            <p>FORMULA: C9H13N3O14P3</p>
          </html>
        </notes>
      </species>
      <species id="cpd00053_c" name="L-2-Aminoglutaramic_acid_C5H10N2O3" compartment="c" charge="0">
        <notes>
          <html xmlns="http://www.w3.org/1999/xhtml">
            <p>FORMULA: C5H10N2O3</p>
          </html>
        </notes>
      </species>
      <species id="cpd00053_e" name="L-2-Aminoglutaramic_acid_C5H10N2O3" compartment="e" charge="0">
        <notes>
          <html xmlns="http://www.w3.org/1999/xhtml">
            <p>FORMULA: C5H10N2O3</p>
          </html>
        </notes>
      </species>
      <species id="cpd00054_c" name="DL-Serine_C3H7NO3" compartment="c" charge="0">
        <notes>
          <html xmlns="http://www.w3.org/1999/xhtml">
            <p>FORMULA: C3H7NO3</p>
          </html>
        </notes>
      </species>
      <species id="cpd00054_e" name="DL-Serine_C3H7NO3" compartment="e" charge="0">
        <notes>
          <html xmlns="http://www.w3.org/1999/xhtml">
            <p>FORMULA: C3H7NO3</p>
          </html>
        </notes>
      </species>
      <species id="cpd00055_c" name="Formalin_CH2O" compartment="c" charge="0">
        <notes>
          <html xmlns="http://www.w3.org/1999/xhtml">
            <p>FORMULA: CH2O</p>
          </html>
        </notes>
      </species>
      <species id="cpd00056_c" name="Thiaminediphosphate_C12H17N4O7P2S" compartment="c" charge="-1">
        <notes>
          <html xmlns="http://www.w3.org/1999/xhtml">
            <p>FORMULA: C12H17N4O7P2S</p>
          </html>
        </notes>
      </species>
      <species id="cpd00058_c" name="Copper_Cu" compartment="c" charge="2">
        <notes>
          <html xmlns="http://www.w3.org/1999/xhtml">
            <p>FORMULA: Cu</p>
          </html>
        </notes>
      </species>
      <species id="cpd00058_e" name="Copper_Cu" compartment="e" charge="2">
        <notes>
          <html xmlns="http://www.w3.org/1999/xhtml">
            <p>FORMULA: Cu</p>
          </html>
        </notes>
      </species>
      <species id="cpd00059_c" name="L-Ascorbate_C6H7O6" compartment="c" charge="-1">
        <notes>
          <html xmlns="http://www.w3.org/1999/xhtml">
            <p>FORMULA: C6H7O6</p>
          </html>
        </notes>
      </species>
      <species id="cpd00059_e" name="L-Ascorbate_C6H7O6" compartment="e" charge="-1">
        <notes>
          <html xmlns="http://www.w3.org/1999/xhtml">
            <p>FORMULA: C6H7O6</p>
          </html>
        </notes>
      </species>
      <species id="cpd00060_c" name="2-Amino-4-(methylthio)butyric_acid_C5H11NO2S" compartment="c" charge="0">
        <notes>
          <html xmlns="http://www.w3.org/1999/xhtml">
            <p>FORMULA: C5H11NO2S</p>
          </html>
        </notes>
      </species>
      <species id="cpd00060_e" name="2-Amino-4-(methylthio)butyric_acid_C5H11NO2S" compartment="e" charge="0">
        <notes>
          <html xmlns="http://www.w3.org/1999/xhtml">
            <p>FORMULA: C5H11NO2S</p>
          </html>
        </notes>
      </species>
      <species id="cpd00061_c" name="PEP_C3H3O6P" compartment="c" charge="-2">
        <notes>
          <html xmlns="http://www.w3.org/1999/xhtml">
            <p>FORMULA: C3H3O6P</p>
          </html>
        </notes>
      </species>
      <species id="cpd00061_e" name="PEP_C3H3O6P" compartment="e" charge="-2">
        <notes>
          <html xmlns="http://www.w3.org/1999/xhtml">
            <p>FORMULA: C3H3O6P</p>
          </html>
        </notes>
      </species>
      <species id="cpd00062_c" name="Uridine_triphosphate_C9H12N2O15P3" compartment="c" charge="-3">
        <notes>
          <html xmlns="http://www.w3.org/1999/xhtml">
            <p>FORMULA: C9H12N2O15P3</p>
          </html>
        </notes>
      </species>
      <species id="cpd00063_c" name="Ca(2+)_Ca" compartment="c" charge="2">
        <notes>
          <html xmlns="http://www.w3.org/1999/xhtml">
            <p>FORMULA: Ca</p>
          </html>
        </notes>
      </species>
      <species id="cpd00063_e" name="Ca(2+)_Ca" compartment="e" charge="2">
        <notes>
          <html xmlns="http://www.w3.org/1999/xhtml">
            <p>FORMULA: Ca</p>
          </html>
        </notes>
      </species>
      <species id="cpd00064_c" name="2,5-Diaminopentanoate_C5H13N2O2" compartment="c" charge="1">
        <notes>
          <html xmlns="http://www.w3.org/1999/xhtml">
            <p>FORMULA: C5H13N2O2</p>
          </html>
        </notes>
      </species>
      <species id="cpd00064_e" name="2,5-Diaminopentanoate_C5H13N2O2" compartment="e" charge="1">
        <notes>
          <html xmlns="http://www.w3.org/1999/xhtml">
            <p>FORMULA: C5H13N2O2</p>
          </html>
        </notes>
      </species>
      <species id="cpd00065_c" name="alpha-Amino-beta-(3-indolyl)-propionic_acid_C11H12N2O2" compartment="c" charge="0">
        <notes>
          <html xmlns="http://www.w3.org/1999/xhtml">
            <p>FORMULA: C11H12N2O2</p>
          </html>
        </notes>
      </species>
      <species id="cpd00065_e" name="alpha-Amino-beta-(3-indolyl)-propionic_acid_C11H12N2O2" compartment="e" charge="0">
        <notes>
          <html xmlns="http://www.w3.org/1999/xhtml">
            <p>FORMULA: C11H12N2O2</p>
          </html>
        </notes>
      </species>
      <species id="cpd00066_c" name="(S)-alpha-Amino-beta-phenylpropionic_acid_C9H11NO2" compartment="c" charge="0">
        <notes>
          <html xmlns="http://www.w3.org/1999/xhtml">
            <p>FORMULA: C9H11NO2</p>
          </html>
        </notes>
      </species>
      <species id="cpd00066_e" name="(S)-alpha-Amino-beta-phenylpropionic_acid_C9H11NO2" compartment="e" charge="0">
        <notes>
          <html xmlns="http://www.w3.org/1999/xhtml">
            <p>FORMULA: C9H11NO2</p>
          </html>
        </notes>
      </species>
      <species id="cpd00067_c" name="H+_H" compartment="c" charge="1">
        <notes>
          <html xmlns="http://www.w3.org/1999/xhtml">
            <p>FORMULA: H</p>
          </html>
        </notes>
      </species>
      <species id="cpd00067_e" name="H+_H" compartment="e" charge="1">
        <notes>
          <html xmlns="http://www.w3.org/1999/xhtml">
            <p>FORMULA: H</p>
          </html>
        </notes>
      </species>
      <species id="cpd00068_c" name="Inosine_tripolyphosphate_C10H12N4O14P3" compartment="c" charge="-3">
        <notes>
          <html xmlns="http://www.w3.org/1999/xhtml">
            <p>FORMULA: C10H12N4O14P3</p>
          </html>
        </notes>
      </species>
      <species id="cpd00069_c" name="DL-Tyrosine_C9H11NO3" compartment="c" charge="0">
        <notes>
          <html xmlns="http://www.w3.org/1999/xhtml">
            <p>FORMULA: C9H11NO3</p>
          </html>
        </notes>
      </species>
      <species id="cpd00069_e" name="DL-Tyrosine_C9H11NO3" compartment="e" charge="0">
        <notes>
          <html xmlns="http://www.w3.org/1999/xhtml">
            <p>FORMULA: C9H11NO3</p>
          </html>
        </notes>
      </species>
      <species id="cpd00070_c" name="Malonyl_coenzyme A_C24H34N7O19P3S" compartment="c" charge="-4">
        <notes>
          <html xmlns="http://www.w3.org/1999/xhtml">
            <p>FORMULA: C24H34N7O19P3S</p>
          </html>
        </notes>
      </species>
      <species id="cpd00071_c" name="AALD_C2H4O" compartment="c" charge="0">
        <notes>
          <html xmlns="http://www.w3.org/1999/xhtml">
            <p>FORMULA: C2H4O</p>
          </html>
        </notes>
      </species>
      <species id="cpd00072_c" name="D-fructose-6-phosphate_C6H12O9P" compartment="c" charge="-1">
        <notes>
          <html xmlns="http://www.w3.org/1999/xhtml">
            <p>FORMULA: C6H12O9P</p>
          </html>
        </notes>
      </species>
      <species id="cpd00072_e" name="D-fructose-6-phosphate_C6H12O9P" compartment="e" charge="-1">
        <notes>
          <html xmlns="http://www.w3.org/1999/xhtml">
            <p>FORMULA: C6H12O9P</p>
          </html>
        </notes>
      </species>
      <species id="cpd00073_c" name="Carbamide_CH4N2O" compartment="c" charge="0">
        <notes>
          <html xmlns="http://www.w3.org/1999/xhtml">
            <p>FORMULA: CH4N2O</p>
          </html>
        </notes>
      </species>
      <species id="cpd00073_e" name="Carbamide_CH4N2O" compartment="e" charge="0">
        <notes>
          <html xmlns="http://www.w3.org/1999/xhtml">
            <p>FORMULA: CH4N2O</p>
          </html>
        </notes>
      </species>
      <species id="cpd00074_c" name="S_S" compartment="c" charge="0">
        <notes>
          <html xmlns="http://www.w3.org/1999/xhtml">
            <p>FORMULA: S</p>
          </html>
        </notes>
      </species>
      <species id="cpd00074_e" name="S_S" compartment="e" charge="0">
        <notes>
          <html xmlns="http://www.w3.org/1999/xhtml">
            <p>FORMULA: S</p>
          </html>
        </notes>
      </species>
      <species id="cpd00075_c" name="Nitrite_NO2" compartment="c" charge="-1">
        <notes>
          <html xmlns="http://www.w3.org/1999/xhtml">
            <p>FORMULA: NO2</p>
          </html>
        </notes>
      </species>
      <species id="cpd00075_e" name="Nitrite_NO2" compartment="e" charge="-1">
        <notes>
          <html xmlns="http://www.w3.org/1999/xhtml">
            <p>FORMULA: NO2</p>
          </html>
        </notes>
      </species>
      <species id="cpd00076_c" name="SUCR_C12H22O11" compartment="c" charge="0">
        <notes>
          <html xmlns="http://www.w3.org/1999/xhtml">
            <p>FORMULA: C12H22O11</p>
          </html>
        </notes>
      </species>
      <species id="cpd00076_e" name="SUCR_C12H22O11" compartment="e" charge="0">
        <notes>
          <html xmlns="http://www.w3.org/1999/xhtml">
            <p>FORMULA: C12H22O11</p>
          </html>
        </notes>
      </species>
      <species id="cpd00077_c" name="Pyrocatechol_C6H6O2" compartment="c" charge="0">
        <notes>
          <html xmlns="http://www.w3.org/1999/xhtml">
            <p>FORMULA: C6H6O2</p>
          </html>
        </notes>
      </species>
      <species id="cpd00078_c" name="Succinyl_coenzyme A_C25H36N7O19P3S" compartment="c" charge="-4">
        <notes>
          <html xmlns="http://www.w3.org/1999/xhtml">
            <p>FORMULA: C25H36N7O19P3S</p>
          </html>
        </notes>
      </species>
      <species id="cpd00079_c" name="glucose-6-phosphate_C6H12O9P" compartment="c" charge="-1">
        <notes>
          <html xmlns="http://www.w3.org/1999/xhtml">
            <p>FORMULA: C6H12O9P</p>
          </html>
        </notes>
      </species>
      <species id="cpd00079_e" name="glucose-6-phosphate_C6H12O9P" compartment="e" charge="-1">
        <notes>
          <html xmlns="http://www.w3.org/1999/xhtml">
            <p>FORMULA: C6H12O9P</p>
          </html>
        </notes>
      </species>
      <species id="cpd00080_c" name="L-Glycerol_1-phosphate_C3H8O6P" compartment="c" charge="-1">
        <notes>
          <html xmlns="http://www.w3.org/1999/xhtml">
            <p>FORMULA: C3H8O6P</p>
          </html>
        </notes>
      </species>
      <species id="cpd00080_e" name="L-Glycerol_1-phosphate_C3H8O6P" compartment="e" charge="-1">
        <notes>
          <html xmlns="http://www.w3.org/1999/xhtml">
            <p>FORMULA: C3H8O6P</p>
          </html>
        </notes>
      </species>
      <species id="cpd00081_c" name="H2SO3_HO3S" compartment="c" charge="-1">
        <notes>
          <html xmlns="http://www.w3.org/1999/xhtml">
            <p>FORMULA: HO3S</p>
          </html>
        </notes>
      </species>
      <species id="cpd00082_c" name="arabino-Hexulose_C6H12O6" compartment="c" charge="0">
        <notes>
          <html xmlns="http://www.w3.org/1999/xhtml">
            <p>FORMULA: C6H12O6</p>
          </html>
        </notes>
      </species>
      <species id="cpd00082_e" name="arabino-Hexulose_C6H12O6" compartment="e" charge="0">
        <notes>
          <html xmlns="http://www.w3.org/1999/xhtml">
            <p>FORMULA: C6H12O6</p>
          </html>
        </notes>
      </species>
      <species id="cpd00083_c" name="GDP-D-mannose_C16H23N5O16P2" compartment="c" charge="-2">
        <notes>
          <html xmlns="http://www.w3.org/1999/xhtml">
            <p>FORMULA: C16H23N5O16P2</p>
          </html>
        </notes>
      </species>
      <species id="cpd00084_c" name="L-2-Amino-3-mercaptopropionic_acid_C3H7NO2S" compartment="c" charge="0">
        <notes>
          <html xmlns="http://www.w3.org/1999/xhtml">
            <p>FORMULA: C3H7NO2S</p>
          </html>
        </notes>
      </species>
      <species id="cpd00084_e" name="L-2-Amino-3-mercaptopropionic_acid_C3H7NO2S" compartment="e" charge="0">
        <notes>
          <html xmlns="http://www.w3.org/1999/xhtml">
            <p>FORMULA: C3H7NO2S</p>
          </html>
        </notes>
      </species>
      <species id="cpd00085_c" name="3-Aminopropanoate_C3H7NO2" compartment="c" charge="0">
        <notes>
          <html xmlns="http://www.w3.org/1999/xhtml">
            <p>FORMULA: C3H7NO2</p>
          </html>
        </notes>
      </species>
      <species id="cpd00086_c" name="Propionyl_coenzyme A_C24H37N7O17P3S" compartment="c" charge="-3">
        <notes>
          <html xmlns="http://www.w3.org/1999/xhtml">
            <p>FORMULA: C24H37N7O17P3S</p>
          </html>
        </notes>
      </species>
      <species id="cpd00087_c" name="5-6-7-8-Tetrahydrofolate_C19H21N7O6" compartment="c" charge="-2">
        <notes>
          <html xmlns="http://www.w3.org/1999/xhtml">
            <p>FORMULA: C19H21N7O6</p>
          </html>
        </notes>
      </species>
      <species id="cpd00089_c" name="D-Glucose1-phosphate_C6H12O9P" compartment="c" charge="-1">
        <notes>
          <html xmlns="http://www.w3.org/1999/xhtml">
            <p>FORMULA: C6H12O9P</p>
          </html>
        </notes>
      </species>
      <species id="cpd00089_e" name="D-Glucose1-phosphate_C6H12O9P" compartment="e" charge="-1">
        <notes>
          <html xmlns="http://www.w3.org/1999/xhtml">
            <p>FORMULA: C6H12O9P</p>
          </html>
        </notes>
      </species>
      <species id="cpd00090_c" name="Inosine_diphosphate_C10H12N4O11P2" compartment="c" charge="-2">
        <notes>
          <html xmlns="http://www.w3.org/1999/xhtml">
            <p>FORMULA: C10H12N4O11P2</p>
          </html>
        </notes>
      </species>
      <species id="cpd00091_c" name="5&apos;Uridylic_acid_C9H12N2O9P" compartment="c" charge="-1">
        <notes>
          <html xmlns="http://www.w3.org/1999/xhtml">
            <p>FORMULA: C9H12N2O9P</p>
          </html>
        </notes>
      </species>
      <species id="cpd00091_e" name="5&apos;Uridylic_acid_C9H12N2O9P" compartment="e" charge="-1">
        <notes>
          <html xmlns="http://www.w3.org/1999/xhtml">
            <p>FORMULA: C9H12N2O9P</p>
          </html>
        </notes>
      </species>
      <species id="cpd00092_c" name="Uracil_C4H4N2O2" compartment="c" charge="0">
        <notes>
          <html xmlns="http://www.w3.org/1999/xhtml">
            <p>FORMULA: C4H4N2O2</p>
          </html>
        </notes>
      </species>
      <species id="cpd00092_e" name="Uracil_C4H4N2O2" compartment="e" charge="0">
        <notes>
          <html xmlns="http://www.w3.org/1999/xhtml">
            <p>FORMULA: C4H4N2O2</p>
          </html>
        </notes>
      </species>
      <species id="cpd00093_c" name="2-Aminobenzoate_C7H6NO2" compartment="c" charge="-1">
        <notes>
          <html xmlns="http://www.w3.org/1999/xhtml">
            <p>FORMULA: C7H6NO2</p>
          </html>
        </notes>
      </species>
      <species id="cpd00094_c" name="alpha-Ketobutyrate_C4H5O3" compartment="c" charge="-1">
        <notes>
          <html xmlns="http://www.w3.org/1999/xhtml">
            <p>FORMULA: C4H5O3</p>
          </html>
        </notes>
      </species>
      <species id="cpd00094_e" name="alpha-Ketobutyrate_C4H5O3" compartment="e" charge="-1">
        <notes>
          <html xmlns="http://www.w3.org/1999/xhtml">
            <p>FORMULA: C4H5O3</p>
          </html>
        </notes>
      </species>
      <species id="cpd00095_c" name="dihydroxy-acetone-phosphate_C3H6O6P" compartment="c" charge="-1">
        <notes>
          <html xmlns="http://www.w3.org/1999/xhtml">
            <p>FORMULA: C3H6O6P</p>
          </html>
        </notes>
      </species>
      <species id="cpd00096_c" name="Cytidine_diphosphate_C9H13N3O11P2" compartment="c" charge="-2">
        <notes>
          <html xmlns="http://www.w3.org/1999/xhtml">
            <p>FORMULA: C9H13N3O11P2</p>
          </html>
        </notes>
      </species>
      <species id="cpd00097_c" name="4,5-Dioxo-4,5-dihydro-1H-pyrrolo[2,3-f]quinoline-2,7,9-_tricarboxylate_C14H3N2O8" compartment="c" charge="-3">
        <notes>
          <html xmlns="http://www.w3.org/1999/xhtml">
            <p>FORMULA: C14H3N2O8</p>
          </html>
        </notes>
      </species>
      <species id="cpd00098_c" name="Bilineurine_C5H14NO" compartment="c" charge="1">
        <notes>
          <html xmlns="http://www.w3.org/1999/xhtml">
            <p>FORMULA: C5H14NO</p>
          </html>
        </notes>
      </species>
      <species id="cpd00098_e" name="Bilineurine_C5H14NO" compartment="e" charge="1">
        <notes>
          <html xmlns="http://www.w3.org/1999/xhtml">
            <p>FORMULA: C5H14NO</p>
          </html>
        </notes>
      </species>
      <species id="cpd00099_c" name="Hydrochloride_Cl" compartment="c" charge="-1">
        <notes>
          <html xmlns="http://www.w3.org/1999/xhtml">
            <p>FORMULA: Cl</p>
          </html>
        </notes>
      </species>
      <species id="cpd00099_e" name="Hydrochloride_Cl" compartment="e" charge="-1">
        <notes>
          <html xmlns="http://www.w3.org/1999/xhtml">
            <p>FORMULA: Cl</p>
          </html>
        </notes>
      </species>
      <species id="cpd00100_c" name="GLYC_C3H8O3" compartment="c" charge="0">
        <notes>
          <html xmlns="http://www.w3.org/1999/xhtml">
            <p>FORMULA: C3H8O3</p>
          </html>
        </notes>
      </species>
      <species id="cpd00100_e" name="GLYC_C3H8O3" compartment="e" charge="0">
        <notes>
          <html xmlns="http://www.w3.org/1999/xhtml">
            <p>FORMULA: C3H8O3</p>
          </html>
        </notes>
      </species>
      <species id="cpd00101_c" name="ribose-5-phosphate_C5H10O8P" compartment="c" charge="-1">
        <notes>
          <html xmlns="http://www.w3.org/1999/xhtml">
            <p>FORMULA: C5H10O8P</p>
          </html>
        </notes>
      </species>
      <species id="cpd00102_c" name="Glyceraldehyde-3-phosphate_C3H6O6P" compartment="c" charge="-1">
        <notes>
          <html xmlns="http://www.w3.org/1999/xhtml">
            <p>FORMULA: C3H6O6P</p>
          </html>
        </notes>
      </species>
      <species id="cpd00103_c" name="5-phosphoribosyl-1-pyrophosphate_C5H10O14P3" compartment="c" charge="-3">
        <notes>
          <html xmlns="http://www.w3.org/1999/xhtml">
            <p>FORMULA: C5H10O14P3</p>
          </html>
        </notes>
      </species>
      <species id="cpd00104_c" name="BIOT_C10H15N2O3S" compartment="c" charge="-1">
        <notes>
          <html xmlns="http://www.w3.org/1999/xhtml">
            <p>FORMULA: C10H15N2O3S</p>
          </html>
        </notes>
      </species>
      <species id="cpd00104_e" name="Biotin_C10H15N2O3S" compartment="e" charge="-1">
        <notes>
          <html xmlns="http://www.w3.org/1999/xhtml">
            <p>FORMULA: C10H15N2O3S</p>
          </html>
        </notes>
      </species>
      <species id="cpd00105_c" name="D-Ribose_C5H10O5" compartment="c" charge="0">
        <notes>
          <html xmlns="http://www.w3.org/1999/xhtml">
            <p>FORMULA: C5H10O5</p>
          </html>
        </notes>
      </species>
      <species id="cpd00105_e" name="D-Ribose_C5H10O5" compartment="e" charge="0">
        <notes>
          <html xmlns="http://www.w3.org/1999/xhtml">
            <p>FORMULA: C5H10O5</p>
          </html>
        </notes>
      </species>
      <species id="cpd00106_c" name="trans-Butenedioic_acid_C4H2O4" compartment="c" charge="-2">
        <notes>
          <html xmlns="http://www.w3.org/1999/xhtml">
            <p>FORMULA: C4H2O4</p>
          </html>
        </notes>
      </species>
      <species id="cpd00106_e" name="trans-Butenedioic_acid_C4H2O4" compartment="e" charge="-2">
        <notes>
          <html xmlns="http://www.w3.org/1999/xhtml">
            <p>FORMULA: C4H2O4</p>
          </html>
        </notes>
      </species>
      <species id="cpd00107_c" name="(2S)-alpha-Leucine_C6H13NO2" compartment="c" charge="0">
        <notes>
          <html xmlns="http://www.w3.org/1999/xhtml">
            <p>FORMULA: C6H13NO2</p>
          </html>
        </notes>
      </species>
      <species id="cpd00107_e" name="(2S)-alpha-Leucine_C6H13NO2" compartment="e" charge="0">
        <notes>
          <html xmlns="http://www.w3.org/1999/xhtml">
            <p>FORMULA: C6H13NO2</p>
          </html>
        </notes>
      </species>
      <species id="cpd00108_c" name="GALC_C6H12O6" compartment="c" charge="0">
        <notes>
          <html xmlns="http://www.w3.org/1999/xhtml">
            <p>FORMULA: C6H12O6</p>
          </html>
        </notes>
      </species>
      <species id="cpd00108_e" name="GALC_C6H12O6" compartment="e" charge="0">
        <notes>
          <html xmlns="http://www.w3.org/1999/xhtml">
            <p>FORMULA: C6H12O6</p>
          </html>
        </notes>
      </species>
      <species id="cpd00109_c" name="Ferricytochromec-553_C42H52FeN8O6S2" compartment="c" charge="5">
        <notes>
          <html xmlns="http://www.w3.org/1999/xhtml">
            <p>FORMULA: C42H52FeN8O6S2</p>
          </html>
        </notes>
      </species>
      <species id="cpd00110_c" name="Ferrocytochromec-553_C42H52FeN8O6S2" compartment="c" charge="4">
        <notes>
          <html xmlns="http://www.w3.org/1999/xhtml">
            <p>FORMULA: C42H52FeN8O6S2</p>
          </html>
        </notes>
      </species>
      <species id="cpd00111_c" name="Oxidized_glutathione glucose substituted_C20H30N6O12S2" compartment="c" charge="-2">
        <notes>
          <html xmlns="http://www.w3.org/1999/xhtml">
            <p>FORMULA: C20H30N6O12S2</p>
          </html>
        </notes>
      </species>
      <species id="cpd00113_c" name="Isopentenyldiphosphate_C5H10O7P2" compartment="c" charge="-2">
        <notes>
          <html xmlns="http://www.w3.org/1999/xhtml">
            <p>FORMULA: C5H10O7P2</p>
          </html>
        </notes>
      </species>
      <species id="cpd00114_c" name="5&apos;-IMP_C10H12N4O8P" compartment="c" charge="-1">
        <notes>
          <html xmlns="http://www.w3.org/1999/xhtml">
            <p>FORMULA: C10H12N4O8P</p>
          </html>
        </notes>
      </species>
      <species id="cpd00115_c" name="Deoxyadenosine_triphosphate_C10H13N5O12P3" compartment="c" charge="-3">
        <notes>
          <html xmlns="http://www.w3.org/1999/xhtml">
            <p>FORMULA: C10H13N5O12P3</p>
          </html>
        </notes>
      </species>
      <species id="cpd00116_c" name="Methyl_alcohol_CH4O" compartment="c" charge="0">
        <notes>
          <html xmlns="http://www.w3.org/1999/xhtml">
            <p>FORMULA: CH4O</p>
          </html>
        </notes>
      </species>
      <species id="cpd00117_c" name="D-Ala_C3H7NO2" compartment="c" charge="0">
        <notes>
          <html xmlns="http://www.w3.org/1999/xhtml">
            <p>FORMULA: C3H7NO2</p>
          </html>
        </notes>
      </species>
      <species id="cpd00117_e" name="D-Ala_C3H7NO2" compartment="e" charge="0">
        <notes>
          <html xmlns="http://www.w3.org/1999/xhtml">
            <p>FORMULA: C3H7NO2</p>
          </html>
        </notes>
      </species>
      <species id="cpd00118_c" name="PUTR_C4H14N2" compartment="c" charge="2">
        <notes>
          <html xmlns="http://www.w3.org/1999/xhtml">
            <p>FORMULA: C4H14N2</p>
          </html>
        </notes>
      </species>
      <species id="cpd00118_e" name="PUTR_C4H14N2" compartment="e" charge="2">
        <notes>
          <html xmlns="http://www.w3.org/1999/xhtml">
            <p>FORMULA: C4H14N2</p>
          </html>
        </notes>
      </species>
      <species id="cpd00119_c" name="(S)-alpha-Amino-1H-imidazole-4-propionic_acid_C6H9N3O2" compartment="c" charge="0">
        <notes>
          <html xmlns="http://www.w3.org/1999/xhtml">
            <p>FORMULA: C6H9N3O2</p>
          </html>
        </notes>
      </species>
      <species id="cpd00119_e" name="(S)-alpha-Amino-1H-imidazole-4-propionic_acid_C6H9N3O2" compartment="e" charge="0">
        <notes>
          <html xmlns="http://www.w3.org/1999/xhtml">
            <p>FORMULA: C6H9N3O2</p>
          </html>
        </notes>
      </species>
      <species id="cpd00120_c" name="Butyryl-CoA_C25H39N7O17P3S" compartment="c" charge="-3">
        <notes>
          <html xmlns="http://www.w3.org/1999/xhtml">
            <p>FORMULA: C25H39N7O17P3S</p>
          </html>
        </notes>
      </species>
      <species id="cpd00121_c" name="(-)-Inositol_C6H12O6" compartment="c" charge="0">
        <notes>
          <html xmlns="http://www.w3.org/1999/xhtml">
            <p>FORMULA: C6H12O6</p>
          </html>
        </notes>
      </species>
      <species id="cpd00121_e" name="(-)-Inositol_C6H12O6" compartment="e" charge="0">
        <notes>
          <html xmlns="http://www.w3.org/1999/xhtml">
            <p>FORMULA: C6H12O6</p>
          </html>
        </notes>
      </species>
      <species id="cpd00122_c" name="GlcNAc_C8H15NO6" compartment="c" charge="0">
        <notes>
          <html xmlns="http://www.w3.org/1999/xhtml">
            <p>FORMULA: C8H15NO6</p>
          </html>
        </notes>
      </species>
      <species id="cpd00122_e" name="GlcNAc_C8H15NO6" compartment="e" charge="0">
        <notes>
          <html xmlns="http://www.w3.org/1999/xhtml">
            <p>FORMULA: C8H15NO6</p>
          </html>
        </notes>
      </species>
      <species id="cpd00123_c" name="2-keto-isovalerate_C5H7O3" compartment="c" charge="-1">
        <notes>
          <html xmlns="http://www.w3.org/1999/xhtml">
            <p>FORMULA: C5H7O3</p>
          </html>
        </notes>
      </species>
      <species id="cpd00125_c" name="5-10-Methylenetetrahydrofolate_C20H21N7O6" compartment="c" charge="-2">
        <notes>
          <html xmlns="http://www.w3.org/1999/xhtml">
            <p>FORMULA: C20H21N7O6</p>
          </html>
        </notes>
      </species>
      <species id="cpd00126_c" name="Guanylic_acid_C10H13N5O8P" compartment="c" charge="-1">
        <notes>
          <html xmlns="http://www.w3.org/1999/xhtml">
            <p>FORMULA: C10H13N5O8P</p>
          </html>
        </notes>
      </species>
      <species id="cpd00126_e" name="Guanylic_acid_C10H13N5O8P" compartment="e" charge="-1">
        <notes>
          <html xmlns="http://www.w3.org/1999/xhtml">
            <p>FORMULA: C10H13N5O8P</p>
          </html>
        </notes>
      </species>
      <species id="cpd00128_c" name="Adenine_C5H5N5" compartment="c" charge="0">
        <notes>
          <html xmlns="http://www.w3.org/1999/xhtml">
            <p>FORMULA: C5H5N5</p>
          </html>
        </notes>
      </species>
      <species id="cpd00128_e" name="Adenine_C5H5N5" compartment="e" charge="0">
        <notes>
          <html xmlns="http://www.w3.org/1999/xhtml">
            <p>FORMULA: C5H5N5</p>
          </html>
        </notes>
      </species>
      <species id="cpd00129_c" name="2-Pyrrolidinecarboxylic_acid_C5H8NO2" compartment="c" charge="-1">
        <notes>
          <html xmlns="http://www.w3.org/1999/xhtml">
            <p>FORMULA: C5H8NO2</p>
          </html>
        </notes>
      </species>
      <species id="cpd00129_e" name="2-Pyrrolidinecarboxylic_acid_C5H8NO2" compartment="e" charge="-1">
        <notes>
          <html xmlns="http://www.w3.org/1999/xhtml">
            <p>FORMULA: C5H8NO2</p>
          </html>
        </notes>
      </species>
      <species id="cpd00130_c" name="2-Hydroxybutanedioic_acid_C4H4O5" compartment="c" charge="-2">
        <notes>
          <html xmlns="http://www.w3.org/1999/xhtml">
            <p>FORMULA: C4H4O5</p>
          </html>
        </notes>
      </species>
      <species id="cpd00130_e" name="2-Hydroxybutanedioic_acid_C4H4O5" compartment="e" charge="-2">
        <notes>
          <html xmlns="http://www.w3.org/1999/xhtml">
            <p>FORMULA: C4H4O5</p>
          </html>
        </notes>
      </species>
      <species id="cpd00132_c" name="2-Aminosuccinamic_acid_C4H8N2O3" compartment="c" charge="0">
        <notes>
          <html xmlns="http://www.w3.org/1999/xhtml">
            <p>FORMULA: C4H8N2O3</p>
          </html>
        </notes>
      </species>
      <species id="cpd00132_e" name="2-Aminosuccinamic_acid_C4H8N2O3" compartment="e" charge="0">
        <notes>
          <html xmlns="http://www.w3.org/1999/xhtml">
            <p>FORMULA: C4H8N2O3</p>
          </html>
        </notes>
      </species>
      <species id="cpd00133_c" name="NICO_C6H6N2O" compartment="c" charge="0">
        <notes>
          <html xmlns="http://www.w3.org/1999/xhtml">
            <p>FORMULA: C6H6N2O</p>
          </html>
        </notes>
      </species>
      <species id="cpd00133_e" name="NICO_C6H6N2O" compartment="e" charge="0">
        <notes>
          <html xmlns="http://www.w3.org/1999/xhtml">
            <p>FORMULA: C6H6N2O</p>
          </html>
        </notes>
      </species>
      <species id="cpd00134_c" name="Palmitoyl-CoA_(n-C160CoA)_C37H63N7O17P3S" compartment="c" charge="-3">
        <notes>
          <html xmlns="http://www.w3.org/1999/xhtml">
            <p>FORMULA: C37H63N7O17P3S</p>
          </html>
        </notes>
      </species>
      <species id="cpd00135_c" name="L-2-Amino-4-mercaptobutyric_acid_C4H9NO2S" compartment="c" charge="0">
        <notes>
          <html xmlns="http://www.w3.org/1999/xhtml">
            <p>FORMULA: C4H9NO2S</p>
          </html>
        </notes>
      </species>
      <species id="cpd00136_c" name="Hydroxybenzenecarboxylic_acid_C7H5O3" compartment="c" charge="-1">
        <notes>
          <html xmlns="http://www.w3.org/1999/xhtml">
            <p>FORMULA: C7H5O3</p>
          </html>
        </notes>
      </species>
      <species id="cpd00136_e" name="Hydroxybenzenecarboxylic_acid_C7H5O3" compartment="e" charge="-1">
        <notes>
          <html xmlns="http://www.w3.org/1999/xhtml">
            <p>FORMULA: C7H5O3</p>
          </html>
        </notes>
      </species>
      <species id="cpd00137_c" name="2-Hydroxytricarballylic_acid_C6H5O7" compartment="c" charge="-3">
        <notes>
          <html xmlns="http://www.w3.org/1999/xhtml">
            <p>FORMULA: C6H5O7</p>
          </html>
        </notes>
      </species>
      <species id="cpd00137_e" name="2-Hydroxytricarballylic_acid_C6H5O7" compartment="e" charge="-3">
        <notes>
          <html xmlns="http://www.w3.org/1999/xhtml">
            <p>FORMULA: C6H5O7</p>
          </html>
        </notes>
      </species>
      <species id="cpd00138_c" name="MANN_C6H12O6" compartment="c" charge="0">
        <notes>
          <html xmlns="http://www.w3.org/1999/xhtml">
            <p>FORMULA: C6H12O6</p>
          </html>
        </notes>
      </species>
      <species id="cpd00138_e" name="MANN_C6H12O6" compartment="e" charge="0">
        <notes>
          <html xmlns="http://www.w3.org/1999/xhtml">
            <p>FORMULA: C6H12O6</p>
          </html>
        </notes>
      </species>
      <species id="cpd00139_c" name="Hydroxyacetic_acid_C2H3O3" compartment="c" charge="-1">
        <notes>
          <html xmlns="http://www.w3.org/1999/xhtml">
            <p>FORMULA: C2H3O3</p>
          </html>
        </notes>
      </species>
      <species id="cpd00139_e" name="Hydroxyacetic_acid_C2H3O3" compartment="e" charge="-1">
        <notes>
          <html xmlns="http://www.w3.org/1999/xhtml">
            <p>FORMULA: C2H3O3</p>
          </html>
        </notes>
      </species>
      <species id="cpd00141_c" name="Propionate_(n-C30)_C3H5O2" compartment="c" charge="-1">
        <notes>
          <html xmlns="http://www.w3.org/1999/xhtml">
            <p>FORMULA: C3H5O2</p>
          </html>
        </notes>
      </species>
      <species id="cpd00141_e" name="Propionate_(n-C30)_C3H5O2" compartment="e" charge="-1">
        <notes>
          <html xmlns="http://www.w3.org/1999/xhtml">
            <p>FORMULA: C3H5O2</p>
          </html>
        </notes>
      </species>
      <species id="cpd00142_c" name="Acetoacetic_acid_C4H5O3" compartment="c" charge="-1">
        <notes>
          <html xmlns="http://www.w3.org/1999/xhtml">
            <p>FORMULA: C4H5O3</p>
          </html>
        </notes>
      </species>
      <species id="cpd00142_e" name="Acetoacetic_acid_C4H5O3" compartment="e" charge="-1">
        <notes>
          <html xmlns="http://www.w3.org/1999/xhtml">
            <p>FORMULA: C4H5O3</p>
          </html>
        </notes>
      </species>
      <species id="cpd00143_c" name="3-Phenyl-2-oxopropanoate_C9H7O3" compartment="c" charge="-1">
        <notes>
          <html xmlns="http://www.w3.org/1999/xhtml">
            <p>FORMULA: C9H7O3</p>
          </html>
        </notes>
      </species>
      <species id="cpd00145_c" name="3-Hydroxypyruvic_acid_C3H3O4" compartment="c" charge="-1">
        <notes>
          <html xmlns="http://www.w3.org/1999/xhtml">
            <p>FORMULA: C3H3O4</p>
          </html>
        </notes>
      </species>
      <species id="cpd00146_c" name="carbamoyl-phosphate_CH3NO5P" compartment="c" charge="-1">
        <notes>
          <html xmlns="http://www.w3.org/1999/xhtml">
            <p>FORMULA: CH3NO5P</p>
          </html>
        </notes>
      </species>
      <species id="cpd00146_e" name="carbamoyl-phosphate_CH3NO5P" compartment="e" charge="-1">
        <notes>
          <html xmlns="http://www.w3.org/1999/xhtml">
            <p>FORMULA: CH3NO5P</p>
          </html>
        </notes>
      </species>
      <species id="cpd00147_c" name="MTA_C11H15N5O3S" compartment="c" charge="0">
        <notes>
          <html xmlns="http://www.w3.org/1999/xhtml">
            <p>FORMULA: C11H15N5O3S</p>
          </html>
        </notes>
      </species>
      <species id="cpd00149_c" name="Co2+_Co" compartment="c" charge="2">
        <notes>
          <html xmlns="http://www.w3.org/1999/xhtml">
            <p>FORMULA: Co</p>
          </html>
        </notes>
      </species>
      <species id="cpd00149_e" name="Co2+_Co" compartment="e" charge="2">
        <notes>
          <html xmlns="http://www.w3.org/1999/xhtml">
            <p>FORMULA: Co</p>
          </html>
        </notes>
      </species>
      <species id="cpd00151_c" name="5-Methyluracil_C5H6N2O2" compartment="c" charge="0">
        <notes>
          <html xmlns="http://www.w3.org/1999/xhtml">
            <p>FORMULA: C5H6N2O2</p>
          </html>
        </notes>
      </species>
      <species id="cpd00151_e" name="5-Methyluracil_C5H6N2O2" compartment="e" charge="0">
        <notes>
          <html xmlns="http://www.w3.org/1999/xhtml">
            <p>FORMULA: C5H6N2O2</p>
          </html>
        </notes>
      </species>
      <species id="cpd00152_c" name="(4-Aminobutyl)_guanidine_C5H16N4" compartment="c" charge="2">
        <notes>
          <html xmlns="http://www.w3.org/1999/xhtml">
            <p>FORMULA: C5H16N4</p>
          </html>
        </notes>
      </species>
      <species id="cpd00152_e" name="(4-Aminobutyl)_guanidine_C5H16N4" compartment="e" charge="2">
        <notes>
          <html xmlns="http://www.w3.org/1999/xhtml">
            <p>FORMULA: C5H16N4</p>
          </html>
        </notes>
      </species>
      <species id="cpd00153_c" name="Benzoate_C7H5O2" compartment="c" charge="-1">
        <notes>
          <html xmlns="http://www.w3.org/1999/xhtml">
            <p>FORMULA: C7H5O2</p>
          </html>
        </notes>
      </species>
      <species id="cpd00153_e" name="Benzoate_C7H5O2" compartment="e" charge="-1">
        <notes>
          <html xmlns="http://www.w3.org/1999/xhtml">
            <p>FORMULA: C7H5O2</p>
          </html>
        </notes>
      </species>
      <species id="cpd00154_c" name="Xylose_C5H10O5" compartment="c" charge="0">
        <notes>
          <html xmlns="http://www.w3.org/1999/xhtml">
            <p>FORMULA: C5H10O5</p>
          </html>
        </notes>
      </species>
      <species id="cpd00154_e" name="Xylose_C5H10O5" compartment="e" charge="0">
        <notes>
          <html xmlns="http://www.w3.org/1999/xhtml">
            <p>FORMULA: C5H10O5</p>
          </html>
        </notes>
      </species>
      <species id="cpd00155_c" name="Glycogen_C30H52O26" compartment="c" charge="0">
        <notes>
          <html xmlns="http://www.w3.org/1999/xhtml">
            <p>FORMULA: C30H52O26</p>
          </html>
        </notes>
      </species>
      <species id="cpd00156_c" name="2-Amino-3-methylbutyric_acid_C5H11NO2" compartment="c" charge="0">
        <notes>
          <html xmlns="http://www.w3.org/1999/xhtml">
            <p>FORMULA: C5H11NO2</p>
          </html>
        </notes>
      </species>
      <species id="cpd00156_e" name="2-Amino-3-methylbutyric_acid_C5H11NO2" compartment="e" charge="0">
        <notes>
          <html xmlns="http://www.w3.org/1999/xhtml">
            <p>FORMULA: C5H11NO2</p>
          </html>
        </notes>
      </species>
      <species id="cpd00157_c" name="1,3-Dihydroxypropan-2-one_C3H6O3" compartment="c" charge="0">
        <notes>
          <html xmlns="http://www.w3.org/1999/xhtml">
            <p>FORMULA: C3H6O3</p>
          </html>
        </notes>
      </species>
      <species id="cpd00157_e" name="1,3-Dihydroxypropan-2-one_C3H6O3" compartment="e" charge="0">
        <notes>
          <html xmlns="http://www.w3.org/1999/xhtml">
            <p>FORMULA: C3H6O3</p>
          </html>
        </notes>
      </species>
      <species id="cpd00158_c" name="CELB_C12H22O11" compartment="c" charge="0">
        <notes>
          <html xmlns="http://www.w3.org/1999/xhtml">
            <p>FORMULA: C12H22O11</p>
          </html>
        </notes>
      </species>
      <species id="cpd00158_e" name="CELB_C12H22O11" compartment="e" charge="0">
        <notes>
          <html xmlns="http://www.w3.org/1999/xhtml">
            <p>FORMULA: C12H22O11</p>
          </html>
        </notes>
      </species>
      <species id="cpd00159_c" name="LCTT_C3H5O3" compartment="c" charge="-1">
        <notes>
          <html xmlns="http://www.w3.org/1999/xhtml">
            <p>FORMULA: C3H5O3</p>
          </html>
        </notes>
      </species>
      <species id="cpd00159_e" name="LCTT_C3H5O3" compartment="e" charge="-1">
        <notes>
          <html xmlns="http://www.w3.org/1999/xhtml">
            <p>FORMULA: C3H5O3</p>
          </html>
        </notes>
      </species>
      <species id="cpd00161_c" name="threonine_C4H9NO3" compartment="c" charge="0">
        <notes>
          <html xmlns="http://www.w3.org/1999/xhtml">
            <p>FORMULA: C4H9NO3</p>
          </html>
        </notes>
      </species>
      <species id="cpd00161_e" name="threonine_C4H9NO3" compartment="e" charge="0">
        <notes>
          <html xmlns="http://www.w3.org/1999/xhtml">
            <p>FORMULA: C4H9NO3</p>
          </html>
        </notes>
      </species>
      <species id="cpd00162_c" name="ethanol-amine_C2H8NO" compartment="c" charge="1">
        <notes>
          <html xmlns="http://www.w3.org/1999/xhtml">
            <p>FORMULA: C2H8NO</p>
          </html>
        </notes>
      </species>
      <species id="cpd00162_e" name="ethanol-amine_C2H8NO" compartment="e" charge="1">
        <notes>
          <html xmlns="http://www.w3.org/1999/xhtml">
            <p>FORMULA: C2H8NO</p>
          </html>
        </notes>
      </species>
      <species id="cpd00164_c" name="Glucuronate_C6H9O7" compartment="c" charge="-1">
        <notes>
          <html xmlns="http://www.w3.org/1999/xhtml">
            <p>FORMULA: C6H9O7</p>
          </html>
        </notes>
      </species>
      <species id="cpd00164_e" name="Glucuronate_C6H9O7" compartment="e" charge="-1">
        <notes>
          <html xmlns="http://www.w3.org/1999/xhtml">
            <p>FORMULA: C6H9O7</p>
          </html>
        </notes>
      </species>
      <species id="cpd00166_c" name="Funacomide_C72H101CoN18O17P" compartment="c" charge="1">
        <notes>
          <html xmlns="http://www.w3.org/1999/xhtml">
            <p>FORMULA: C72H101CoN18O17P</p>
          </html>
        </notes>
      </species>
      <species id="cpd00169_c" name="DL-Glycerate_3-phosphate_C3H5O7P" compartment="c" charge="-2">
        <notes>
          <html xmlns="http://www.w3.org/1999/xhtml">
            <p>FORMULA: C3H5O7P</p>
          </html>
        </notes>
      </species>
      <species id="cpd00169_e" name="DL-Glycerate_3-phosphate_C3H5O7P" compartment="e" charge="-2">
        <notes>
          <html xmlns="http://www.w3.org/1999/xhtml">
            <p>FORMULA: C3H5O7P</p>
          </html>
        </notes>
      </species>
      <species id="cpd00170_c" name="D-threo-Aldono-1,5-lactone_C6H10O6" compartment="c" charge="0">
        <notes>
          <html xmlns="http://www.w3.org/1999/xhtml">
            <p>FORMULA: C6H10O6</p>
          </html>
        </notes>
      </species>
      <species id="cpd00171_c" name="D-Ribulose5-phosphate_C5H10O8P" compartment="c" charge="-1">
        <notes>
          <html xmlns="http://www.w3.org/1999/xhtml">
            <p>FORMULA: C5H10O8P</p>
          </html>
        </notes>
      </species>
      <species id="cpd00175_c" name="UDP-N-acetyl-D-galactosamine_C17H25N3O17P2" compartment="c" charge="-2">
        <notes>
          <html xmlns="http://www.w3.org/1999/xhtml">
            <p>FORMULA: C17H25N3O17P2</p>
          </html>
        </notes>
      </species>
      <species id="cpd00176_c" name="2-keto-3-deoxygluconate_C6H9O6" compartment="c" charge="-1">
        <notes>
          <html xmlns="http://www.w3.org/1999/xhtml">
            <p>FORMULA: C6H9O6</p>
          </html>
        </notes>
      </species>
      <species id="cpd00176_e" name="2-keto-3-deoxygluconate_C6H9O6" compartment="e" charge="-1">
        <notes>
          <html xmlns="http://www.w3.org/1999/xhtml">
            <p>FORMULA: C6H9O6</p>
          </html>
        </notes>
      </species>
      <species id="cpd00177_c" name="2&apos;-Deoxyadenosine_5&apos;-diphosphate_C10H13N5O9P2" compartment="c" charge="-2">
        <notes>
          <html xmlns="http://www.w3.org/1999/xhtml">
            <p>FORMULA: C10H13N5O9P2</p>
          </html>
        </notes>
      </species>
      <species id="cpd00179_c" name="1-alpha-D-Glucopyranosyl-4-alpha-D-glucopyranose_C12H22O11" compartment="c" charge="0">
        <notes>
          <html xmlns="http://www.w3.org/1999/xhtml">
            <p>FORMULA: C12H22O11</p>
          </html>
        </notes>
      </species>
      <species id="cpd00179_e" name="1-alpha-D-Glucopyranosyl-4-alpha-D-glucopyranose_C12H22O11" compartment="e" charge="0">
        <notes>
          <html xmlns="http://www.w3.org/1999/xhtml">
            <p>FORMULA: C12H22O11</p>
          </html>
        </notes>
      </species>
      <species id="cpd00180_c" name="Ethanedioic_acid_C2O4" compartment="c" charge="-2">
        <notes>
          <html xmlns="http://www.w3.org/1999/xhtml">
            <p>FORMULA: C2O4</p>
          </html>
        </notes>
      </species>
      <species id="cpd00182_c" name="Adenosine_C10H13N5O4" compartment="c" charge="0">
        <notes>
          <html xmlns="http://www.w3.org/1999/xhtml">
            <p>FORMULA: C10H13N5O4</p>
          </html>
        </notes>
      </species>
      <species id="cpd00182_e" name="Adenosine_C10H13N5O4" compartment="e" charge="0">
        <notes>
          <html xmlns="http://www.w3.org/1999/xhtml">
            <p>FORMULA: C10H13N5O4</p>
          </html>
        </notes>
      </species>
      <species id="cpd00183_c" name="N-Methylglycine_C3H7NO2" compartment="c" charge="0">
        <notes>
          <html xmlns="http://www.w3.org/1999/xhtml">
            <p>FORMULA: C3H7NO2</p>
          </html>
        </notes>
      </species>
      <species id="cpd00184_c" name="Deoxythymidine_C10H14N2O5" compartment="c" charge="0">
        <notes>
          <html xmlns="http://www.w3.org/1999/xhtml">
            <p>FORMULA: C10H14N2O5</p>
          </html>
        </notes>
      </species>
      <species id="cpd00184_e" name="Deoxythymidine_C10H14N2O5" compartment="e" charge="0">
        <notes>
          <html xmlns="http://www.w3.org/1999/xhtml">
            <p>FORMULA: C10H14N2O5</p>
          </html>
        </notes>
      </species>
      <species id="cpd00185_c" name="D-Arabinose_C5H10O5" compartment="c" charge="0">
        <notes>
          <html xmlns="http://www.w3.org/1999/xhtml">
            <p>FORMULA: C5H10O5</p>
          </html>
        </notes>
      </species>
      <species id="cpd00185_e" name="D-Arabinose_C5H10O5" compartment="e" charge="0">
        <notes>
          <html xmlns="http://www.w3.org/1999/xhtml">
            <p>FORMULA: C5H10O5</p>
          </html>
        </notes>
      </species>
      <species id="cpd00186_c" name="D-2-Aminoglutaric_acid_C5H8NO4" compartment="c" charge="-1">
        <notes>
          <html xmlns="http://www.w3.org/1999/xhtml">
            <p>FORMULA: C5H8NO4</p>
          </html>
        </notes>
      </species>
      <species id="cpd00186_e" name="D-2-Aminoglutaric_acid_C5H8NO4" compartment="e" charge="-1">
        <notes>
          <html xmlns="http://www.w3.org/1999/xhtml">
            <p>FORMULA: C5H8NO4</p>
          </html>
        </notes>
      </species>
      <species id="cpd00187_c" name="Methanamine_CH6N" compartment="c" charge="1">
        <notes>
          <html xmlns="http://www.w3.org/1999/xhtml">
            <p>FORMULA: CH6N</p>
          </html>
        </notes>
      </species>
      <species id="cpd00187_e" name="Methanamine_CH6N" compartment="e" charge="1">
        <notes>
          <html xmlns="http://www.w3.org/1999/xhtml">
            <p>FORMULA: CH6N</p>
          </html>
        </notes>
      </species>
      <species id="cpd00190_c" name="beta-D-Glucose_C6H12O6" compartment="c" charge="0">
        <notes>
          <html xmlns="http://www.w3.org/1999/xhtml">
            <p>FORMULA: C6H12O6</p>
          </html>
        </notes>
      </species>
      <species id="cpd00191_c" name="Malonate_semialdehyde_C3H3O3" compartment="c" charge="-1">
        <notes>
          <html xmlns="http://www.w3.org/1999/xhtml">
            <p>FORMULA: C3H3O3</p>
          </html>
        </notes>
      </species>
      <species id="cpd00193_c" name="Adenosine5-phosphosulfate_C10H12N5O10PS" compartment="c" charge="-2">
        <notes>
          <html xmlns="http://www.w3.org/1999/xhtml">
            <p>FORMULA: C10H12N5O10PS</p>
          </html>
        </notes>
      </species>
      <species id="cpd00196_c" name="acetyl-phosphate_C2H4O5P" compartment="c" charge="-1">
        <notes>
          <html xmlns="http://www.w3.org/1999/xhtml">
            <p>FORMULA: C2H4O5P</p>
          </html>
        </notes>
      </species>
      <species id="cpd00197_c" name="Protocatechuic_acid_C7H5O4" compartment="c" charge="-1">
        <notes>
          <html xmlns="http://www.w3.org/1999/xhtml">
            <p>FORMULA: C7H5O4</p>
          </html>
        </notes>
      </species>
      <species id="cpd00198_c" name="D-xylulose-5-phosphate_C5H10O8P" compartment="c" charge="-1">
        <notes>
          <html xmlns="http://www.w3.org/1999/xhtml">
            <p>FORMULA: C5H10O8P</p>
          </html>
        </notes>
      </species>
      <species id="cpd00199_c" name="4-Oxobutanoate_C4H5O3" compartment="c" charge="-1">
        <notes>
          <html xmlns="http://www.w3.org/1999/xhtml">
            <p>FORMULA: C4H5O3</p>
          </html>
        </notes>
      </species>
      <species id="cpd00200_c" name="2-ketoisocaproate_C6H9O3" compartment="c" charge="-1">
        <notes>
          <html xmlns="http://www.w3.org/1999/xhtml">
            <p>FORMULA: C6H9O3</p>
          </html>
        </notes>
      </species>
      <species id="cpd00201_c" name="10-Formyl-THF_C20H21N7O7" compartment="c" charge="-2">
        <notes>
          <html xmlns="http://www.w3.org/1999/xhtml">
            <p>FORMULA: C20H21N7O7</p>
          </html>
        </notes>
      </species>
      <species id="cpd00202_c" name="Dimethylallyldiphosphate_C5H10O7P2" compartment="c" charge="-2">
        <notes>
          <html xmlns="http://www.w3.org/1999/xhtml">
            <p>FORMULA: C5H10O7P2</p>
          </html>
        </notes>
      </species>
      <species id="cpd00203_c" name="3-phospho-d-glyceroyl-phosphate_C3H6O10P2" compartment="c" charge="-2">
        <notes>
          <html xmlns="http://www.w3.org/1999/xhtml">
            <p>FORMULA: C3H6O10P2</p>
          </html>
        </notes>
      </species>
      <species id="cpd00205_c" name="K+_K" compartment="c" charge="1">
        <notes>
          <html xmlns="http://www.w3.org/1999/xhtml">
            <p>FORMULA: K</p>
          </html>
        </notes>
      </species>
      <species id="cpd00205_e" name="K+_K" compartment="e" charge="1">
        <notes>
          <html xmlns="http://www.w3.org/1999/xhtml">
            <p>FORMULA: K</p>
          </html>
        </notes>
      </species>
      <species id="cpd00206_c" name="2&apos;-Deoxycytidine_5&apos;-monophosphate_C9H13N3O7P" compartment="c" charge="-1">
        <notes>
          <html xmlns="http://www.w3.org/1999/xhtml">
            <p>FORMULA: C9H13N3O7P</p>
          </html>
        </notes>
      </species>
      <species id="cpd00207_c" name="GNN_C5H5N5O" compartment="c" charge="0">
        <notes>
          <html xmlns="http://www.w3.org/1999/xhtml">
            <p>FORMULA: C5H5N5O</p>
          </html>
        </notes>
      </species>
      <species id="cpd00207_e" name="GNN_C5H5N5O" compartment="e" charge="0">
        <notes>
          <html xmlns="http://www.w3.org/1999/xhtml">
            <p>FORMULA: C5H5N5O</p>
          </html>
        </notes>
      </species>
      <species id="cpd00208_c" name="LACT_C12H22O11" compartment="c" charge="0">
        <notes>
          <html xmlns="http://www.w3.org/1999/xhtml">
            <p>FORMULA: C12H22O11</p>
          </html>
        </notes>
      </species>
      <species id="cpd00208_e" name="LACT_C12H22O11" compartment="e" charge="0">
        <notes>
          <html xmlns="http://www.w3.org/1999/xhtml">
            <p>FORMULA: C12H22O11</p>
          </html>
        </notes>
      </species>
      <species id="cpd00209_c" name="Nitric_acid_NO3" compartment="c" charge="-1">
        <notes>
          <html xmlns="http://www.w3.org/1999/xhtml">
            <p>FORMULA: NO3</p>
          </html>
        </notes>
      </species>
      <species id="cpd00209_e" name="Nitric_acid_NO3" compartment="e" charge="-1">
        <notes>
          <html xmlns="http://www.w3.org/1999/xhtml">
            <p>FORMULA: NO3</p>
          </html>
        </notes>
      </species>
      <species id="cpd00210_c" name="Aminoethylsulfonic_acid_C2H7NO3S" compartment="c" charge="0">
        <notes>
          <html xmlns="http://www.w3.org/1999/xhtml">
            <p>FORMULA: C2H7NO3S</p>
          </html>
        </notes>
      </species>
      <species id="cpd00210_e" name="Aminoethylsulfonic_acid_C2H7NO3S" compartment="e" charge="0">
        <notes>
          <html xmlns="http://www.w3.org/1999/xhtml">
            <p>FORMULA: C2H7NO3S</p>
          </html>
        </notes>
      </species>
      <species id="cpd00211_c" name="M_Butyrate_C4H7O2" compartment="c" charge="-1">
        <notes>
          <html xmlns="http://www.w3.org/1999/xhtml">
            <p>FORMULA: C4H7O2</p>
          </html>
        </notes>
      </species>
      <species id="cpd00211_e" name="M_Butyrate_C4H7O2" compartment="e" charge="-1">
        <notes>
          <html xmlns="http://www.w3.org/1999/xhtml">
            <p>FORMULA: C4H7O2</p>
          </html>
        </notes>
      </species>
      <species id="cpd00212_c" name="L-xylo-Hexulose_C6H12O6" compartment="c" charge="0">
        <notes>
          <html xmlns="http://www.w3.org/1999/xhtml">
            <p>FORMULA: C6H12O6</p>
          </html>
        </notes>
      </species>
      <species id="cpd00212_e" name="L-xylo-Hexulose_C6H12O6" compartment="e" charge="0">
        <notes>
          <html xmlns="http://www.w3.org/1999/xhtml">
            <p>FORMULA: C6H12O6</p>
          </html>
        </notes>
      </species>
      <species id="cpd00213_c" name="Enzyme_N6-(lipoyl)lysine_C8H15NOS2" compartment="c" charge="0">
        <notes>
          <html xmlns="http://www.w3.org/1999/xhtml">
            <p>FORMULA: C8H15NOS2</p>
          </html>
        </notes>
      </species>
      <species id="cpd00214_c" name="Hexadecanoate_(n-C160)_C16H31O2" compartment="c" charge="-1">
        <notes>
          <html xmlns="http://www.w3.org/1999/xhtml">
            <p>FORMULA: C16H31O2</p>
          </html>
        </notes>
      </species>
      <species id="cpd00214_e" name="Hexadecanoate_(n-C160)_C16H31O2" compartment="e" charge="-1">
        <notes>
          <html xmlns="http://www.w3.org/1999/xhtml">
            <p>FORMULA: C16H31O2</p>
          </html>
        </notes>
      </species>
      <species id="cpd00215_c" name="Pyridoxal_C8H9NO3" compartment="c" charge="0">
        <notes>
          <html xmlns="http://www.w3.org/1999/xhtml">
            <p>FORMULA: C8H9NO3</p>
          </html>
        </notes>
      </species>
      <species id="cpd00216_c" name="Chorismic_acid_C10H8O6" compartment="c" charge="-2">
        <notes>
          <html xmlns="http://www.w3.org/1999/xhtml">
            <p>FORMULA: C10H8O6</p>
          </html>
        </notes>
      </species>
      <species id="cpd00216_e" name="Chorismic_acid_C10H8O6" compartment="e" charge="-2">
        <notes>
          <html xmlns="http://www.w3.org/1999/xhtml">
            <p>FORMULA: C10H8O6</p>
          </html>
        </notes>
      </species>
      <species id="cpd00218_c" name="3-Pyridinecarboxylic_acid_C6H4NO2" compartment="c" charge="-1">
        <notes>
          <html xmlns="http://www.w3.org/1999/xhtml">
            <p>FORMULA: C6H4NO2</p>
          </html>
        </notes>
      </species>
      <species id="cpd00219_c" name="prephenate-tyr_C10H8O6" compartment="c" charge="-2">
        <notes>
          <html xmlns="http://www.w3.org/1999/xhtml">
            <p>FORMULA: C10H8O6</p>
          </html>
        </notes>
      </species>
      <species id="cpd00220_c" name="RIBF_C17H20N4O6" compartment="c" charge="0">
        <notes>
          <html xmlns="http://www.w3.org/1999/xhtml">
            <p>FORMULA: C17H20N4O6</p>
          </html>
        </notes>
      </species>
      <species id="cpd00220_e" name="RIBF_C17H20N4O6" compartment="e" charge="0">
        <notes>
          <html xmlns="http://www.w3.org/1999/xhtml">
            <p>FORMULA: C17H20N4O6</p>
          </html>
        </notes>
      </species>
      <species id="cpd00221_c" name="D-2-Hydroxypropionic_acid_C3H5O3" compartment="c" charge="-1">
        <notes>
          <html xmlns="http://www.w3.org/1999/xhtml">
            <p>FORMULA: C3H5O3</p>
          </html>
        </notes>
      </species>
      <species id="cpd00221_e" name="D-2-Hydroxypropionic_acid_C3H5O3" compartment="e" charge="-1">
        <notes>
          <html xmlns="http://www.w3.org/1999/xhtml">
            <p>FORMULA: C3H5O3</p>
          </html>
        </notes>
      </species>
      <species id="cpd00222_c" name="GLCN_C6H11O7" compartment="c" charge="-1">
        <notes>
          <html xmlns="http://www.w3.org/1999/xhtml">
            <p>FORMULA: C6H11O7</p>
          </html>
        </notes>
      </species>
      <species id="cpd00222_e" name="GLCN_C6H11O7" compartment="e" charge="-1">
        <notes>
          <html xmlns="http://www.w3.org/1999/xhtml">
            <p>FORMULA: C6H11O7</p>
          </html>
        </notes>
      </species>
      <species id="cpd00223_c" name="Glyceric_acid_C3H5O4" compartment="c" charge="-1">
        <notes>
          <html xmlns="http://www.w3.org/1999/xhtml">
            <p>FORMULA: C3H5O4</p>
          </html>
        </notes>
      </species>
      <species id="cpd00224_c" name="arabinose_C5H10O5" compartment="c" charge="0">
        <notes>
          <html xmlns="http://www.w3.org/1999/xhtml">
            <p>FORMULA: C5H10O5</p>
          </html>
        </notes>
      </species>
      <species id="cpd00224_e" name="arabinose_C5H10O5" compartment="e" charge="0">
        <notes>
          <html xmlns="http://www.w3.org/1999/xhtml">
            <p>FORMULA: C5H10O5</p>
          </html>
        </notes>
      </species>
      <species id="cpd00225_c" name="Benzaldehyde_C7H6O" compartment="c" charge="0">
        <notes>
          <html xmlns="http://www.w3.org/1999/xhtml">
            <p>FORMULA: C7H6O</p>
          </html>
        </notes>
      </species>
      <species id="cpd00226_c" name="HYXN_C5H4N4O" compartment="c" charge="0">
        <notes>
          <html xmlns="http://www.w3.org/1999/xhtml">
            <p>FORMULA: C5H4N4O</p>
          </html>
        </notes>
      </species>
      <species id="cpd00226_e" name="HYXN_C5H4N4O" compartment="e" charge="0">
        <notes>
          <html xmlns="http://www.w3.org/1999/xhtml">
            <p>FORMULA: C5H4N4O</p>
          </html>
        </notes>
      </species>
      <species id="cpd00227_c" name="2-Amino-4-hydroxybutyric_acid_C4H9NO3" compartment="c" charge="0">
        <notes>
          <html xmlns="http://www.w3.org/1999/xhtml">
            <p>FORMULA: C4H9NO3</p>
          </html>
        </notes>
      </species>
      <species id="cpd00227_e" name="2-Amino-4-hydroxybutyric_acid_C4H9NO3" compartment="e" charge="0">
        <notes>
          <html xmlns="http://www.w3.org/1999/xhtml">
            <p>FORMULA: C4H9NO3</p>
          </html>
        </notes>
      </species>
      <species id="cpd00229_c" name="Hydroxyacetaldehyde_C2H4O2" compartment="c" charge="0">
        <notes>
          <html xmlns="http://www.w3.org/1999/xhtml">
            <p>FORMULA: C2H4O2</p>
          </html>
        </notes>
      </species>
      <species id="cpd00231_c" name="(6R)-6-(L-erythro-1,2-Dihydroxypropyl)-7,8-dihydro-6H-pterin_C9H13N5O3" compartment="c" charge="0">
        <notes>
          <html xmlns="http://www.w3.org/1999/xhtml">
            <p>FORMULA: C9H13N5O3</p>
          </html>
        </notes>
      </species>
      <species id="cpd00232_c" name="Neu5Ac_C11H18NO9" compartment="c" charge="-1">
        <notes>
          <html xmlns="http://www.w3.org/1999/xhtml">
            <p>FORMULA: C11H18NO9</p>
          </html>
        </notes>
      </species>
      <species id="cpd00232_e" name="Neu5Ac_C11H18NO9" compartment="e" charge="-1">
        <notes>
          <html xmlns="http://www.w3.org/1999/xhtml">
            <p>FORMULA: C11H18NO9</p>
          </html>
        </notes>
      </species>
      <species id="cpd00233_c" name="2-Amino-6-(1,2-dihydroxypropyl)-5,6,7,8-tetrahydoro-4(1H)-_pteridinone_C9H15N5O3" compartment="c" charge="0">
        <notes>
          <html xmlns="http://www.w3.org/1999/xhtml">
            <p>FORMULA: C9H15N5O3</p>
          </html>
        </notes>
      </species>
      <species id="cpd00235_c" name="D-mannose-6-phosphate_C6H12O9P" compartment="c" charge="-1">
        <notes>
          <html xmlns="http://www.w3.org/1999/xhtml">
            <p>FORMULA: C6H12O9P</p>
          </html>
        </notes>
      </species>
      <species id="cpd00235_e" name="D-mannose-6-phosphate_C6H12O9P" compartment="e" charge="-1">
        <notes>
          <html xmlns="http://www.w3.org/1999/xhtml">
            <p>FORMULA: C6H12O9P</p>
          </html>
        </notes>
      </species>
      <species id="cpd00236_c" name="D-Erythrose4-phosphate_C4H8O7P" compartment="c" charge="-1">
        <notes>
          <html xmlns="http://www.w3.org/1999/xhtml">
            <p>FORMULA: C4H8O7P</p>
          </html>
        </notes>
      </species>
      <species id="cpd00238_c" name="sedoheptulose-7-phosphate_C7H14O10P" compartment="c" charge="-1">
        <notes>
          <html xmlns="http://www.w3.org/1999/xhtml">
            <p>FORMULA: C7H14O10P</p>
          </html>
        </notes>
      </species>
      <species id="cpd00239_c" name="Thioether_H2S" compartment="c" charge="0">
        <notes>
          <html xmlns="http://www.w3.org/1999/xhtml">
            <p>FORMULA: H2S</p>
          </html>
        </notes>
      </species>
      <species id="cpd00241_c" name="Deoxyguanosine_triphosphate_C10H13N5O13P3" compartment="c" charge="-3">
        <notes>
          <html xmlns="http://www.w3.org/1999/xhtml">
            <p>FORMULA: C10H13N5O13P3</p>
          </html>
        </notes>
      </species>
      <species id="cpd00242_c" name="HCO3(-)_CHO3" compartment="c" charge="-1">
        <notes>
          <html xmlns="http://www.w3.org/1999/xhtml">
            <p>FORMULA: CHO3</p>
          </html>
        </notes>
      </species>
      <species id="cpd00246_c" name="Inosine_C10H12N4O5" compartment="c" charge="0">
        <notes>
          <html xmlns="http://www.w3.org/1999/xhtml">
            <p>FORMULA: C10H12N4O5</p>
          </html>
        </notes>
      </species>
      <species id="cpd00246_e" name="Inosine_C10H12N4O5" compartment="e" charge="0">
        <notes>
          <html xmlns="http://www.w3.org/1999/xhtml">
            <p>FORMULA: C10H12N4O5</p>
          </html>
        </notes>
      </species>
      <species id="cpd00247_c" name="Uracil-6-carboxylic_acid_C5H3N2O4" compartment="c" charge="-1">
        <notes>
          <html xmlns="http://www.w3.org/1999/xhtml">
            <p>FORMULA: C5H3N2O4</p>
          </html>
        </notes>
      </species>
      <species id="cpd00248_c" name="L-Quinate_C7H11O6" compartment="c" charge="-1">
        <notes>
          <html xmlns="http://www.w3.org/1999/xhtml">
            <p>FORMULA: C7H11O6</p>
          </html>
        </notes>
      </species>
      <species id="cpd00248_e" name="L-Quinate_C7H11O6" compartment="e" charge="-1">
        <notes>
          <html xmlns="http://www.w3.org/1999/xhtml">
            <p>FORMULA: C7H11O6</p>
          </html>
        </notes>
      </species>
      <species id="cpd00249_c" name="Uridine_C9H12N2O6" compartment="c" charge="0">
        <notes>
          <html xmlns="http://www.w3.org/1999/xhtml">
            <p>FORMULA: C9H12N2O6</p>
          </html>
        </notes>
      </species>
      <species id="cpd00249_e" name="Uridine_C9H12N2O6" compartment="e" charge="0">
        <notes>
          <html xmlns="http://www.w3.org/1999/xhtml">
            <p>FORMULA: C9H12N2O6</p>
          </html>
        </notes>
      </species>
      <species id="cpd00250_c" name="Creatine_C4H9N3O2" compartment="c" charge="0">
        <notes>
          <html xmlns="http://www.w3.org/1999/xhtml">
            <p>FORMULA: C4H9N3O2</p>
          </html>
        </notes>
      </species>
      <species id="cpd00251_c" name="ADPribose_C15H21N5O14P2" compartment="c" charge="-2">
        <notes>
          <html xmlns="http://www.w3.org/1999/xhtml">
            <p>FORMULA: C15H21N5O14P2</p>
          </html>
        </notes>
      </species>
      <species id="cpd00254_c" name="Mg(2+)_Mg" compartment="c" charge="2">
        <notes>
          <html xmlns="http://www.w3.org/1999/xhtml">
            <p>FORMULA: Mg</p>
          </html>
        </notes>
      </species>
      <species id="cpd00254_e" name="Mg(2+)_Mg" compartment="e" charge="2">
        <notes>
          <html xmlns="http://www.w3.org/1999/xhtml">
            <p>FORMULA: Mg</p>
          </html>
        </notes>
      </species>
      <species id="cpd00258_c" name="D-Riboketose_C5H10O5" compartment="c" charge="0">
        <notes>
          <html xmlns="http://www.w3.org/1999/xhtml">
            <p>FORMULA: C5H10O5</p>
          </html>
        </notes>
      </species>
      <species id="cpd00259_c" name="D-Lyxulose_C5H10O5" compartment="c" charge="0">
        <notes>
          <html xmlns="http://www.w3.org/1999/xhtml">
            <p>FORMULA: C5H10O5</p>
          </html>
        </notes>
      </species>
      <species id="cpd00260_c" name="1-Hydroxypropane-1,2,3-tricarboxylic_acid_C6H5O7" compartment="c" charge="-3">
        <notes>
          <html xmlns="http://www.w3.org/1999/xhtml">
            <p>FORMULA: C6H5O7</p>
          </html>
        </notes>
      </species>
      <species id="cpd00260_e" name="1-Hydroxypropane-1,2,3-tricarboxylic_acid_C6H5O7" compartment="e" charge="-3">
        <notes>
          <html xmlns="http://www.w3.org/1999/xhtml">
            <p>FORMULA: C6H5O7</p>
          </html>
        </notes>
      </species>
      <species id="cpd00261_c" name="L-Lyxulose_C5H10O5" compartment="c" charge="0">
        <notes>
          <html xmlns="http://www.w3.org/1999/xhtml">
            <p>FORMULA: C5H10O5</p>
          </html>
        </notes>
      </species>
      <species id="cpd00263_c" name="Pyridoxol_C8H11NO3" compartment="c" charge="0">
        <notes>
          <html xmlns="http://www.w3.org/1999/xhtml">
            <p>FORMULA: C8H11NO3</p>
          </html>
        </notes>
      </species>
      <species id="cpd00264_c" name="N-(3-Aminopropyl)-1,4-butane-diamine_C7H22N3" compartment="c" charge="3">
        <notes>
          <html xmlns="http://www.w3.org/1999/xhtml">
            <p>FORMULA: C7H22N3</p>
          </html>
        </notes>
      </species>
      <species id="cpd00264_e" name="N-(3-Aminopropyl)-1,4-butane-diamine_C7H22N3" compartment="e" charge="3">
        <notes>
          <html xmlns="http://www.w3.org/1999/xhtml">
            <p>FORMULA: C7H22N3</p>
          </html>
        </notes>
      </species>
      <species id="cpd00268_c" name="H2S2O3_O3S2" compartment="c" charge="-2">
        <notes>
          <html xmlns="http://www.w3.org/1999/xhtml">
            <p>FORMULA: O3S2</p>
          </html>
        </notes>
      </species>
      <species id="cpd00268_e" name="H2S2O3_O3S2" compartment="e" charge="-2">
        <notes>
          <html xmlns="http://www.w3.org/1999/xhtml">
            <p>FORMULA: O3S2</p>
          </html>
        </notes>
      </species>
      <species id="cpd00269_c" name="2-Oxoadipic_acid_C6H6O5" compartment="c" charge="-2">
        <notes>
          <html xmlns="http://www.w3.org/1999/xhtml">
            <p>FORMULA: C6H6O5</p>
          </html>
        </notes>
      </species>
      <species id="cpd00274_c" name="Citrulline_C6H13N3O3" compartment="c" charge="0">
        <notes>
          <html xmlns="http://www.w3.org/1999/xhtml">
            <p>FORMULA: C6H13N3O3</p>
          </html>
        </notes>
      </species>
      <species id="cpd00274_e" name="Citrulline_C6H13N3O3" compartment="e" charge="0">
        <notes>
          <html xmlns="http://www.w3.org/1999/xhtml">
            <p>FORMULA: C6H13N3O3</p>
          </html>
        </notes>
      </species>
      <species id="cpd00275_c" name="3-Anthraniloyl-L-alanine_C10H12N2O3" compartment="c" charge="0">
        <notes>
          <html xmlns="http://www.w3.org/1999/xhtml">
            <p>FORMULA: C10H12N2O3</p>
          </html>
        </notes>
      </species>
      <species id="cpd00276_c" name="GLUM_C6H14NO5" compartment="c" charge="1">
        <notes>
          <html xmlns="http://www.w3.org/1999/xhtml">
            <p>FORMULA: C6H14NO5</p>
          </html>
        </notes>
      </species>
      <species id="cpd00276_e" name="GLUM_C6H14NO5" compartment="e" charge="1">
        <notes>
          <html xmlns="http://www.w3.org/1999/xhtml">
            <p>FORMULA: C6H14NO5</p>
          </html>
        </notes>
      </species>
      <species id="cpd00277_c" name="2&apos;-Deoxyguanosine_C10H13N5O4" compartment="c" charge="0">
        <notes>
          <html xmlns="http://www.w3.org/1999/xhtml">
            <p>FORMULA: C10H13N5O4</p>
          </html>
        </notes>
      </species>
      <species id="cpd00277_e" name="2&apos;-Deoxyguanosine_C10H13N5O4" compartment="e" charge="0">
        <notes>
          <html xmlns="http://www.w3.org/1999/xhtml">
            <p>FORMULA: C10H13N5O4</p>
          </html>
        </notes>
      </species>
      <species id="cpd00279_c" name="3-Acetoacetyl-CoA_C25H37N7O18P3S" compartment="c" charge="-3">
        <notes>
          <html xmlns="http://www.w3.org/1999/xhtml">
            <p>FORMULA: C25H37N7O18P3S</p>
          </html>
        </notes>
      </species>
      <species id="cpd00280_c" name="D-Galacturonic_acid_C6H9O7" compartment="c" charge="-1">
        <notes>
          <html xmlns="http://www.w3.org/1999/xhtml">
            <p>FORMULA: C6H9O7</p>
          </html>
        </notes>
      </species>
      <species id="cpd00280_e" name="D-Galacturonic_acid_C6H9O7" compartment="e" charge="-1">
        <notes>
          <html xmlns="http://www.w3.org/1999/xhtml">
            <p>FORMULA: C6H9O7</p>
          </html>
        </notes>
      </species>
      <species id="cpd00281_c" name="GABA_C4H9NO2" compartment="c" charge="0">
        <notes>
          <html xmlns="http://www.w3.org/1999/xhtml">
            <p>FORMULA: C4H9NO2</p>
          </html>
        </notes>
      </species>
      <species id="cpd00281_e" name="GABA_C4H9NO2" compartment="e" charge="0">
        <notes>
          <html xmlns="http://www.w3.org/1999/xhtml">
            <p>FORMULA: C4H9NO2</p>
          </html>
        </notes>
      </species>
      <species id="cpd00282_c" name="S-Dihydroorotate_C5H5N2O4" compartment="c" charge="-1">
        <notes>
          <html xmlns="http://www.w3.org/1999/xhtml">
            <p>FORMULA: C5H5N2O4</p>
          </html>
        </notes>
      </species>
      <species id="cpd00283_c" name="Geranyldiphosphate_C10H18O7P2" compartment="c" charge="-2">
        <notes>
          <html xmlns="http://www.w3.org/1999/xhtml">
            <p>FORMULA: C10H18O7P2</p>
          </html>
        </notes>
      </species>
      <species id="cpd00284_c" name="6-Phospho-D-gluconate_C6H11O10P" compartment="c" charge="-2">
        <notes>
          <html xmlns="http://www.w3.org/1999/xhtml">
            <p>FORMULA: C6H11O10P</p>
          </html>
        </notes>
      </species>
      <species id="cpd00284_e" name="6-Phospho-D-gluconate_C6H11O10P" compartment="e" charge="-2">
        <notes>
          <html xmlns="http://www.w3.org/1999/xhtml">
            <p>FORMULA: C6H11O10P</p>
          </html>
        </notes>
      </species>
      <species id="cpd00285_c" name="O-Phosphoethanolamine_C2H8NO4P" compartment="c" charge="0">
        <notes>
          <html xmlns="http://www.w3.org/1999/xhtml">
            <p>FORMULA: C2H8NO4P</p>
          </html>
        </notes>
      </species>
      <species id="cpd00285_e" name="O-Phosphoethanolamine_C2H8NO4P" compartment="e" charge="0">
        <notes>
          <html xmlns="http://www.w3.org/1999/xhtml">
            <p>FORMULA: C2H8NO4P</p>
          </html>
        </notes>
      </species>
      <species id="cpd00286_c" name="Undecaprenylphosphate_C55H90O4P" compartment="c" charge="-1">
        <notes>
          <html xmlns="http://www.w3.org/1999/xhtml">
            <p>FORMULA: C55H90O4P</p>
          </html>
        </notes>
      </species>
      <species id="cpd00287_c" name="methylmalonate-semialdehyde_C4H5O3" compartment="c" charge="-1">
        <notes>
          <html xmlns="http://www.w3.org/1999/xhtml">
            <p>FORMULA: C4H5O3</p>
          </html>
        </notes>
      </species>
      <species id="cpd00288_c" name="d-glucosamine-6-phosphate_C6H14NO8P" compartment="c" charge="0">
        <notes>
          <html xmlns="http://www.w3.org/1999/xhtml">
            <p>FORMULA: C6H14NO8P</p>
          </html>
        </notes>
      </species>
      <species id="cpd00288_e" name="d-glucosamine-6-phosphate_C6H14NO8P" compartment="e" charge="0">
        <notes>
          <html xmlns="http://www.w3.org/1999/xhtml">
            <p>FORMULA: C6H14NO8P</p>
          </html>
        </notes>
      </species>
      <species id="cpd00289_c" name="all-trans-Geranylgeranyl_pyrophosphate_C20H34O7P2" compartment="c" charge="-2">
        <notes>
          <html xmlns="http://www.w3.org/1999/xhtml">
            <p>FORMULA: C20H34O7P2</p>
          </html>
        </notes>
      </species>
      <species id="cpd00290_c" name="D-Fructose1-6-bisphosphate_C6H12O12P2" compartment="c" charge="-2">
        <notes>
          <html xmlns="http://www.w3.org/1999/xhtml">
            <p>FORMULA: C6H12O12P2</p>
          </html>
        </notes>
      </species>
      <species id="cpd00292_c" name="3-Hydroxy-3-methylglutaryl-CoA_C27H40N7O20P3S" compartment="c" charge="-4">
        <notes>
          <html xmlns="http://www.w3.org/1999/xhtml">
            <p>FORMULA: C27H40N7O20P3S</p>
          </html>
        </notes>
      </species>
      <species id="cpd00293_c" name="N-Acetyl-D-glucosamine_6-phosphate_C8H15NO9P" compartment="c" charge="-1">
        <notes>
          <html xmlns="http://www.w3.org/1999/xhtml">
            <p>FORMULA: C8H15NO9P</p>
          </html>
        </notes>
      </species>
      <species id="cpd00294_c" name="Deoxyadenosine_monophosphate_C10H13N5O6P" compartment="c" charge="-1">
        <notes>
          <html xmlns="http://www.w3.org/1999/xhtml">
            <p>FORMULA: C10H13N5O6P</p>
          </html>
        </notes>
      </species>
      <species id="cpd00295_c" name="2&apos;-Deoxyguanosine_5&apos;-diphosphate_C10H13N5O10P2" compartment="c" charge="-2">
        <notes>
          <html xmlns="http://www.w3.org/1999/xhtml">
            <p>FORMULA: C10H13N5O10P2</p>
          </html>
        </notes>
      </species>
      <species id="cpd00296_c" name="Deoxyguanosine_monophosphate_C10H13N5O7P" compartment="c" charge="-1">
        <notes>
          <html xmlns="http://www.w3.org/1999/xhtml">
            <p>FORMULA: C10H13N5O7P</p>
          </html>
        </notes>
      </species>
      <species id="cpd00297_c" name="Deoxythymidine_5&apos;-diphosphate_C10H14N2O11P2" compartment="c" charge="-2">
        <notes>
          <html xmlns="http://www.w3.org/1999/xhtml">
            <p>FORMULA: C10H14N2O11P2</p>
          </html>
        </notes>
      </species>
      <species id="cpd00298_c" name="Thymidylate_C10H14N2O8P" compartment="c" charge="-1">
        <notes>
          <html xmlns="http://www.w3.org/1999/xhtml">
            <p>FORMULA: C10H14N2O8P</p>
          </html>
        </notes>
      </species>
      <species id="cpd00298_e" name="Thymidylate_C10H14N2O8P" compartment="e" charge="-1">
        <notes>
          <html xmlns="http://www.w3.org/1999/xhtml">
            <p>FORMULA: C10H14N2O8P</p>
          </html>
        </notes>
      </species>
      <species id="cpd00299_c" name="2&apos;-Deoxyuridine_5&apos;-phosphate_C9H12N2O8P" compartment="c" charge="-1">
        <notes>
          <html xmlns="http://www.w3.org/1999/xhtml">
            <p>FORMULA: C9H12N2O8P</p>
          </html>
        </notes>
      </species>
      <species id="cpd00300_c" name="Uric_acid_C5H4N4O3" compartment="c" charge="0">
        <notes>
          <html xmlns="http://www.w3.org/1999/xhtml">
            <p>FORMULA: C5H4N4O3</p>
          </html>
        </notes>
      </species>
      <species id="cpd00300_e" name="Uric_acid_C5H4N4O3" compartment="e" charge="0">
        <notes>
          <html xmlns="http://www.w3.org/1999/xhtml">
            <p>FORMULA: C5H4N4O3</p>
          </html>
        </notes>
      </species>
      <species id="cpd00305_c" name="THI_C12H17N4OS" compartment="c" charge="1">
        <notes>
          <html xmlns="http://www.w3.org/1999/xhtml">
            <p>FORMULA: C12H17N4OS</p>
          </html>
        </notes>
      </species>
      <species id="cpd00305_e" name="THI_C12H17N4OS" compartment="e" charge="1">
        <notes>
          <html xmlns="http://www.w3.org/1999/xhtml">
            <p>FORMULA: C12H17N4OS</p>
          </html>
        </notes>
      </species>
      <species id="cpd00306_c" name="Xylitol_C5H12O5" compartment="c" charge="0">
        <notes>
          <html xmlns="http://www.w3.org/1999/xhtml">
            <p>FORMULA: C5H12O5</p>
          </html>
        </notes>
      </species>
      <species id="cpd00306_e" name="Xylitol_C5H12O5" compartment="e" charge="0">
        <notes>
          <html xmlns="http://www.w3.org/1999/xhtml">
            <p>FORMULA: C5H12O5</p>
          </html>
        </notes>
      </species>
      <species id="cpd00307_c" name="Cytosine_C4H5N3O" compartment="c" charge="0">
        <notes>
          <html xmlns="http://www.w3.org/1999/xhtml">
            <p>FORMULA: C4H5N3O</p>
          </html>
        </notes>
      </species>
      <species id="cpd00307_e" name="Cytosine_C4H5N3O" compartment="e" charge="0">
        <notes>
          <html xmlns="http://www.w3.org/1999/xhtml">
            <p>FORMULA: C4H5N3O</p>
          </html>
        </notes>
      </species>
      <species id="cpd00308_c" name="Propanedioic_acid_C3H2O4" compartment="c" charge="-2">
        <notes>
          <html xmlns="http://www.w3.org/1999/xhtml">
            <p>FORMULA: C3H2O4</p>
          </html>
        </notes>
      </species>
      <species id="cpd00308_e" name="Propanedioic_acid_C3H2O4" compartment="e" charge="-2">
        <notes>
          <html xmlns="http://www.w3.org/1999/xhtml">
            <p>FORMULA: C3H2O4</p>
          </html>
        </notes>
      </species>
      <species id="cpd00309_c" name="XAN_C5H4N4O2" compartment="c" charge="0">
        <notes>
          <html xmlns="http://www.w3.org/1999/xhtml">
            <p>FORMULA: C5H4N4O2</p>
          </html>
        </notes>
      </species>
      <species id="cpd00309_e" name="XAN_C5H4N4O2" compartment="e" charge="0">
        <notes>
          <html xmlns="http://www.w3.org/1999/xhtml">
            <p>FORMULA: C5H4N4O2</p>
          </html>
        </notes>
      </species>
      <species id="cpd00311_c" name="Guanosine_C10H13N5O5" compartment="c" charge="0">
        <notes>
          <html xmlns="http://www.w3.org/1999/xhtml">
            <p>FORMULA: C10H13N5O5</p>
          </html>
        </notes>
      </species>
      <species id="cpd00311_e" name="Guanosine_C10H13N5O5" compartment="e" charge="0">
        <notes>
          <html xmlns="http://www.w3.org/1999/xhtml">
            <p>FORMULA: C10H13N5O5</p>
          </html>
        </notes>
      </species>
      <species id="cpd00314_c" name="MNTL_C6H14O6" compartment="c" charge="0">
        <notes>
          <html xmlns="http://www.w3.org/1999/xhtml">
            <p>FORMULA: C6H14O6</p>
          </html>
        </notes>
      </species>
      <species id="cpd00314_e" name="MNTL_C6H14O6" compartment="e" charge="0">
        <notes>
          <html xmlns="http://www.w3.org/1999/xhtml">
            <p>FORMULA: C6H14O6</p>
          </html>
        </notes>
      </species>
      <species id="cpd00318_c" name="3-(2-Aminoethyl)indole_C10H13N2" compartment="c" charge="1">
        <notes>
          <html xmlns="http://www.w3.org/1999/xhtml">
            <p>FORMULA: C10H13N2</p>
          </html>
        </notes>
      </species>
      <species id="cpd00320_c" name="D-Aspartic_acid_C4H6NO4" compartment="c" charge="-1">
        <notes>
          <html xmlns="http://www.w3.org/1999/xhtml">
            <p>FORMULA: C4H6NO4</p>
          </html>
        </notes>
      </species>
      <species id="cpd00320_e" name="D-Aspartic_acid_C4H6NO4" compartment="e" charge="-1">
        <notes>
          <html xmlns="http://www.w3.org/1999/xhtml">
            <p>FORMULA: C4H6NO4</p>
          </html>
        </notes>
      </species>
      <species id="cpd00322_c" name="l-iso-leucine_C6H13NO2" compartment="c" charge="0">
        <notes>
          <html xmlns="http://www.w3.org/1999/xhtml">
            <p>FORMULA: C6H13NO2</p>
          </html>
        </notes>
      </species>
      <species id="cpd00322_e" name="l-iso-leucine_C6H13NO2" compartment="e" charge="0">
        <notes>
          <html xmlns="http://www.w3.org/1999/xhtml">
            <p>FORMULA: C6H13NO2</p>
          </html>
        </notes>
      </species>
      <species id="cpd00323_c" name="2-Piperidinecarboxylic_acid_C6H10NO2" compartment="c" charge="-1">
        <notes>
          <html xmlns="http://www.w3.org/1999/xhtml">
            <p>FORMULA: C6H10NO2</p>
          </html>
        </notes>
      </species>
      <species id="cpd00327_c" name="Stearoyl-CoA_(n-C180CoA)_C39H67N7O17P3S" compartment="c" charge="-3">
        <notes>
          <html xmlns="http://www.w3.org/1999/xhtml">
            <p>FORMULA: C39H67N7O17P3S</p>
          </html>
        </notes>
      </species>
      <species id="cpd00330_c" name="7-8-Dihydrofolate_C19H19N7O6" compartment="c" charge="-2">
        <notes>
          <html xmlns="http://www.w3.org/1999/xhtml">
            <p>FORMULA: C19H19N7O6</p>
          </html>
        </notes>
      </species>
      <species id="cpd00331_c" name="cis-Aconitic_acid_C6H3O6" compartment="c" charge="-3">
        <notes>
          <html xmlns="http://www.w3.org/1999/xhtml">
            <p>FORMULA: C6H3O6</p>
          </html>
        </notes>
      </species>
      <species id="cpd00332_c" name="3,5-Dihydroxy-3-methylvaleric_acid_C6H11O4" compartment="c" charge="-1">
        <notes>
          <html xmlns="http://www.w3.org/1999/xhtml">
            <p>FORMULA: C6H11O4</p>
          </html>
        </notes>
      </species>
      <species id="cpd00333_c" name="(E)-Cinnamate_C9H7O2" compartment="c" charge="-1">
        <notes>
          <html xmlns="http://www.w3.org/1999/xhtml">
            <p>FORMULA: C9H7O2</p>
          </html>
        </notes>
      </species>
      <species id="cpd00334_c" name="L-2-Hydroxypropionaldehyde_C3H6O2" compartment="c" charge="0">
        <notes>
          <html xmlns="http://www.w3.org/1999/xhtml">
            <p>FORMULA: C3H6O2</p>
          </html>
        </notes>
      </species>
      <species id="cpd00335_c" name="Dehydroascorbate_C6H6O6" compartment="c" charge="0">
        <notes>
          <html xmlns="http://www.w3.org/1999/xhtml">
            <p>FORMULA: C6H6O6</p>
          </html>
        </notes>
      </species>
      <species id="cpd00337_c" name="Hydrouracil_C4H6N2O2" compartment="c" charge="0">
        <notes>
          <html xmlns="http://www.w3.org/1999/xhtml">
            <p>FORMULA: C4H6N2O2</p>
          </html>
        </notes>
      </species>
      <species id="cpd00338_c" name="5-amino-levulinate_C5H9NO3" compartment="c" charge="0">
        <notes>
          <html xmlns="http://www.w3.org/1999/xhtml">
            <p>FORMULA: C5H9NO3</p>
          </html>
        </notes>
      </species>
      <species id="cpd00339_c" name="5-Aminovaleric_acid_C5H11NO2" compartment="c" charge="0">
        <notes>
          <html xmlns="http://www.w3.org/1999/xhtml">
            <p>FORMULA: C5H11NO2</p>
          </html>
        </notes>
      </species>
      <species id="cpd00339_e" name="5-Aminovaleric_acid_C5H11NO2" compartment="e" charge="0">
        <notes>
          <html xmlns="http://www.w3.org/1999/xhtml">
            <p>FORMULA: C5H11NO2</p>
          </html>
        </notes>
      </species>
      <species id="cpd00340_c" name="2-Oxoglutarate_semialdehyde_C5H5O4" compartment="c" charge="-1">
        <notes>
          <html xmlns="http://www.w3.org/1999/xhtml">
            <p>FORMULA: C5H5O4</p>
          </html>
        </notes>
      </species>
      <species id="cpd00341_c" name="N-Carbamoylputrescine_C5H14N3O" compartment="c" charge="1">
        <notes>
          <html xmlns="http://www.w3.org/1999/xhtml">
            <p>FORMULA: C5H14N3O</p>
          </html>
        </notes>
      </species>
      <species id="cpd00342_c" name="N-acetyl-L-ornithine_C7H14N2O3" compartment="c" charge="0">
        <notes>
          <html xmlns="http://www.w3.org/1999/xhtml">
            <p>FORMULA: C7H14N2O3</p>
          </html>
        </notes>
      </species>
      <species id="cpd00343_c" name="N-Carbamoyl-L-aspartate_C5H6N2O5" compartment="c" charge="-2">
        <notes>
          <html xmlns="http://www.w3.org/1999/xhtml">
            <p>FORMULA: C5H6N2O5</p>
          </html>
        </notes>
      </species>
      <species id="cpd00344_c" name="N-Formimidoyl-L-glutamate_C6H9N2O4" compartment="c" charge="-1">
        <notes>
          <html xmlns="http://www.w3.org/1999/xhtml">
            <p>FORMULA: C6H9N2O4</p>
          </html>
        </notes>
      </species>
      <species id="cpd00345_c" name="5-Methyltetrahydrofolate_C20H23N7O6" compartment="c" charge="-2">
        <notes>
          <html xmlns="http://www.w3.org/1999/xhtml">
            <p>FORMULA: C20H23N7O6</p>
          </html>
        </notes>
      </species>
      <species id="cpd00346_c" name="L-Aspartate4-semialdehyde_C4H7NO3" compartment="c" charge="0">
        <notes>
          <html xmlns="http://www.w3.org/1999/xhtml">
            <p>FORMULA: C4H7NO3</p>
          </html>
        </notes>
      </species>
      <species id="cpd00347_c" name="5-10-Methenyltetrahydrofolate_C20H20N7O6" compartment="c" charge="-1">
        <notes>
          <html xmlns="http://www.w3.org/1999/xhtml">
            <p>FORMULA: C20H20N7O6</p>
          </html>
        </notes>
      </species>
      <species id="cpd00348_c" name="alpha-D-galactose-1-phosphate_C6H12O9P" compartment="c" charge="-1">
        <notes>
          <html xmlns="http://www.w3.org/1999/xhtml">
            <p>FORMULA: C6H12O9P</p>
          </html>
        </notes>
      </species>
      <species id="cpd00349_c" name="Sedoheptulose_1,7-bisphosphate_C7H14O13P2" compartment="c" charge="-2">
        <notes>
          <html xmlns="http://www.w3.org/1999/xhtml">
            <p>FORMULA: C7H14O13P2</p>
          </html>
        </notes>
      </species>
      <species id="cpd00350_c" name="trans,_trans-farnesyl diphosphate_C15H26O7P2" compartment="c" charge="-2">
        <notes>
          <html xmlns="http://www.w3.org/1999/xhtml">
            <p>FORMULA: C15H26O7P2</p>
          </html>
        </notes>
      </species>
      <species id="cpd00351_c" name="N-[(S)-5-Amino-5-carboxypentyl]-L-glutamic_acid_C11H19N2O6" compartment="c" charge="-1">
        <notes>
          <html xmlns="http://www.w3.org/1999/xhtml">
            <p>FORMULA: C11H19N2O6</p>
          </html>
        </notes>
      </species>
      <species id="cpd00352_c" name="delta1-Piperideine-6-L-carboxylate_C6H8NO2" compartment="c" charge="-1">
        <notes>
          <html xmlns="http://www.w3.org/1999/xhtml">
            <p>FORMULA: C6H8NO2</p>
          </html>
        </notes>
      </species>
      <species id="cpd00355_c" name="beta-Nicotinamide_mononucleotide_C11H15N2O8P" compartment="c" charge="0">
        <notes>
          <html xmlns="http://www.w3.org/1999/xhtml">
            <p>FORMULA: C11H15N2O8P</p>
          </html>
        </notes>
      </species>
      <species id="cpd00355_e" name="beta-Nicotinamide_mononucleotide_C11H15N2O8P" compartment="e" charge="0">
        <notes>
          <html xmlns="http://www.w3.org/1999/xhtml">
            <p>FORMULA: C11H15N2O8P</p>
          </html>
        </notes>
      </species>
      <species id="cpd00356_c" name="2&apos;-Deoxycytidine_5&apos;-triphosphate_C9H13N3O13P3" compartment="c" charge="-3">
        <notes>
          <html xmlns="http://www.w3.org/1999/xhtml">
            <p>FORMULA: C9H13N3O13P3</p>
          </html>
        </notes>
      </species>
      <species id="cpd00357_c" name="TTP_C10H14N2O14P3" compartment="c" charge="-3">
        <notes>
          <html xmlns="http://www.w3.org/1999/xhtml">
            <p>FORMULA: C10H14N2O14P3</p>
          </html>
        </notes>
      </species>
      <species id="cpd00358_c" name="2&apos;-Deoxyuridine_5&apos;-triphosphate_C9H12N2O14P3" compartment="c" charge="-3">
        <notes>
          <html xmlns="http://www.w3.org/1999/xhtml">
            <p>FORMULA: C9H12N2O14P3</p>
          </html>
        </notes>
      </species>
      <species id="cpd00359_c" name="indol_C8H7N" compartment="c" charge="0">
        <notes>
          <html xmlns="http://www.w3.org/1999/xhtml">
            <p>FORMULA: C8H7N</p>
          </html>
        </notes>
      </species>
      <species id="cpd00359_e" name="indol_C8H7N" compartment="e" charge="0">
        <notes>
          <html xmlns="http://www.w3.org/1999/xhtml">
            <p>FORMULA: C8H7N</p>
          </html>
        </notes>
      </species>
      <species id="cpd00361_c" name="(R)-3-Hydroxybutan-2-one_C4H8O2" compartment="c" charge="0">
        <notes>
          <html xmlns="http://www.w3.org/1999/xhtml">
            <p>FORMULA: C4H8O2</p>
          </html>
        </notes>
      </species>
      <species id="cpd00363_c" name="ETOH_C2H6O" compartment="c" charge="0">
        <notes>
          <html xmlns="http://www.w3.org/1999/xhtml">
            <p>FORMULA: C2H6O</p>
          </html>
        </notes>
      </species>
      <species id="cpd00364_c" name="2,5-Cyclohexadiene-1,4-dione_C6H4O2" compartment="c" charge="0">
        <notes>
          <html xmlns="http://www.w3.org/1999/xhtml">
            <p>FORMULA: C6H4O2</p>
          </html>
        </notes>
      </species>
      <species id="cpd00366_c" name="Adonitol_C5H12O5" compartment="c" charge="0">
        <notes>
          <html xmlns="http://www.w3.org/1999/xhtml">
            <p>FORMULA: C5H12O5</p>
          </html>
        </notes>
      </species>
      <species id="cpd00366_e" name="Ribitol_C5H12O5" compartment="e" charge="0">
        <notes>
          <html xmlns="http://www.w3.org/1999/xhtml">
            <p>FORMULA: C5H12O5</p>
          </html>
        </notes>
      </species>
      <species id="cpd00367_c" name="Cytidine_C9H13N3O5" compartment="c" charge="0">
        <notes>
          <html xmlns="http://www.w3.org/1999/xhtml">
            <p>FORMULA: C9H13N3O5</p>
          </html>
        </notes>
      </species>
      <species id="cpd00367_e" name="Cytidine_C9H13N3O5" compartment="e" charge="0">
        <notes>
          <html xmlns="http://www.w3.org/1999/xhtml">
            <p>FORMULA: C9H13N3O5</p>
          </html>
        </notes>
      </species>
      <species id="cpd00371_c" name="Propionaldehyde_C3H6O" compartment="c" charge="0">
        <notes>
          <html xmlns="http://www.w3.org/1999/xhtml">
            <p>FORMULA: C3H6O</p>
          </html>
        </notes>
      </species>
      <species id="cpd00374_c" name="2-(p-Hydroxyphenyl)ethylamine_C8H12NO" compartment="c" charge="1">
        <notes>
          <html xmlns="http://www.w3.org/1999/xhtml">
            <p>FORMULA: C8H12NO</p>
          </html>
        </notes>
      </species>
      <species id="cpd00374_e" name="2-(p-Hydroxyphenyl)ethylamine_C8H12NO" compartment="e" charge="1">
        <notes>
          <html xmlns="http://www.w3.org/1999/xhtml">
            <p>FORMULA: C8H12NO</p>
          </html>
        </notes>
      </species>
      <species id="cpd00378_c" name="Methanamide_CH3NO" compartment="c" charge="0">
        <notes>
          <html xmlns="http://www.w3.org/1999/xhtml">
            <p>FORMULA: CH3NO</p>
          </html>
        </notes>
      </species>
      <species id="cpd00378_e" name="Formamide_CH3NO" compartment="e" charge="0">
        <notes>
          <html xmlns="http://www.w3.org/1999/xhtml">
            <p>FORMULA: CH3NO</p>
          </html>
        </notes>
      </species>
      <species id="cpd00379_c" name="1,3-Propanedicarboxylic_acid_C5H6O4" compartment="c" charge="-2">
        <notes>
          <html xmlns="http://www.w3.org/1999/xhtml">
            <p>FORMULA: C5H6O4</p>
          </html>
        </notes>
      </species>
      <species id="cpd00380_c" name="Methylenesuccinic_acid_C5H4O4" compartment="c" charge="-2">
        <notes>
          <html xmlns="http://www.w3.org/1999/xhtml">
            <p>FORMULA: C5H4O4</p>
          </html>
        </notes>
      </species>
      <species id="cpd00380_e" name="Methylenesuccinic_acid_C5H4O4" compartment="e" charge="-2">
        <notes>
          <html xmlns="http://www.w3.org/1999/xhtml">
            <p>FORMULA: C5H4O4</p>
          </html>
        </notes>
      </species>
      <species id="cpd00382_c" name="6G-alpha-D-galactosylsucrose_C18H32O16" compartment="c" charge="0">
        <notes>
          <html xmlns="http://www.w3.org/1999/xhtml">
            <p>FORMULA: C18H32O16</p>
          </html>
        </notes>
      </species>
      <species id="cpd00382_e" name="6G-alpha-D-galactosylsucrose_C18H32O16" compartment="e" charge="0">
        <notes>
          <html xmlns="http://www.w3.org/1999/xhtml">
            <p>FORMULA: C18H32O16</p>
          </html>
        </notes>
      </species>
      <species id="cpd00383_c" name="3,4,5-Trihydroxy-1-cyclohexenecarboxylic_acid_C7H9O5" compartment="c" charge="-1">
        <notes>
          <html xmlns="http://www.w3.org/1999/xhtml">
            <p>FORMULA: C7H9O5</p>
          </html>
        </notes>
      </species>
      <species id="cpd00386_c" name="D-Malic_acid_C4H4O5" compartment="c" charge="-2">
        <notes>
          <html xmlns="http://www.w3.org/1999/xhtml">
            <p>FORMULA: C4H4O5</p>
          </html>
        </notes>
      </species>
      <species id="cpd00386_e" name="D-Malic_acid_C4H4O5" compartment="e" charge="-2">
        <notes>
          <html xmlns="http://www.w3.org/1999/xhtml">
            <p>FORMULA: C4H4O5</p>
          </html>
        </notes>
      </species>
      <species id="cpd00387_c" name="ADPglucose_C16H23N5O15P2" compartment="c" charge="-2">
        <notes>
          <html xmlns="http://www.w3.org/1999/xhtml">
            <p>FORMULA: C16H23N5O15P2</p>
          </html>
        </notes>
      </species>
      <species id="cpd00388_c" name="Allantoic_acid_C4H7N4O4" compartment="c" charge="-1">
        <notes>
          <html xmlns="http://www.w3.org/1999/xhtml">
            <p>FORMULA: C4H7N4O4</p>
          </html>
        </notes>
      </species>
      <species id="cpd00391_c" name="D-Xylonate_C5H9O6" compartment="c" charge="-1">
        <notes>
          <html xmlns="http://www.w3.org/1999/xhtml">
            <p>FORMULA: C5H9O6</p>
          </html>
        </notes>
      </species>
      <species id="cpd00393_c" name="FOL_C19H17N7O6" compartment="c" charge="-2">
        <notes>
          <html xmlns="http://www.w3.org/1999/xhtml">
            <p>FORMULA: C19H17N7O6</p>
          </html>
        </notes>
      </species>
      <species id="cpd00393_e" name="FOL_C19H17N7O6" compartment="e" charge="-2">
        <notes>
          <html xmlns="http://www.w3.org/1999/xhtml">
            <p>FORMULA: C19H17N7O6</p>
          </html>
        </notes>
      </species>
      <species id="cpd00395_c" name="2-Amino-3-sulfopropionic_acid_C3H6NO5S" compartment="c" charge="-1">
        <notes>
          <html xmlns="http://www.w3.org/1999/xhtml">
            <p>FORMULA: C3H6NO5S</p>
          </html>
        </notes>
      </species>
      <species id="cpd00395_e" name="2-Amino-3-sulfopropionic_acid_C3H6NO5S" compartment="e" charge="-1">
        <notes>
          <html xmlns="http://www.w3.org/1999/xhtml">
            <p>FORMULA: C3H6NO5S</p>
          </html>
        </notes>
      </species>
      <species id="cpd00396_c" name="L-Mannomethylose_C6H12O5" compartment="c" charge="0">
        <notes>
          <html xmlns="http://www.w3.org/1999/xhtml">
            <p>FORMULA: C6H12O5</p>
          </html>
        </notes>
      </species>
      <species id="cpd00396_e" name="L-Mannomethylose_C6H12O5" compartment="e" charge="0">
        <notes>
          <html xmlns="http://www.w3.org/1999/xhtml">
            <p>FORMULA: C6H12O5</p>
          </html>
        </notes>
      </species>
      <species id="cpd00397_c" name="L-Riboketose_C5H10O5" compartment="c" charge="0">
        <notes>
          <html xmlns="http://www.w3.org/1999/xhtml">
            <p>FORMULA: C5H10O5</p>
          </html>
        </notes>
      </species>
      <species id="cpd00401_c" name="Benzoyl-CoA_C28H37N7O17P3S" compartment="c" charge="-3">
        <notes>
          <html xmlns="http://www.w3.org/1999/xhtml">
            <p>FORMULA: C28H37N7O17P3S</p>
          </html>
        </notes>
      </species>
      <species id="cpd00402_c" name="CDPglycerol_C12H19N3O13P2" compartment="c" charge="-2">
        <notes>
          <html xmlns="http://www.w3.org/1999/xhtml">
            <p>FORMULA: C12H19N3O13P2</p>
          </html>
        </notes>
      </species>
      <species id="cpd00403_c" name="D-Mannonate_C6H11O7" compartment="c" charge="-1">
        <notes>
          <html xmlns="http://www.w3.org/1999/xhtml">
            <p>FORMULA: C6H11O7</p>
          </html>
        </notes>
      </species>
      <species id="cpd00406_c" name="2-Aminoethanesulfinic_acid_C2H7NO2S" compartment="c" charge="0">
        <notes>
          <html xmlns="http://www.w3.org/1999/xhtml">
            <p>FORMULA: C2H7NO2S</p>
          </html>
        </notes>
      </species>
      <species id="cpd00406_e" name="2-Aminoethanesulfinic_acid_C2H7NO2S" compartment="e" charge="0">
        <notes>
          <html xmlns="http://www.w3.org/1999/xhtml">
            <p>FORMULA: C2H7NO2S</p>
          </html>
        </notes>
      </species>
      <species id="cpd00408_c" name="R-Pantoate_C6H11O4" compartment="c" charge="-1">
        <notes>
          <html xmlns="http://www.w3.org/1999/xhtml">
            <p>FORMULA: C6H11O4</p>
          </html>
        </notes>
      </species>
      <species id="cpd00412_c" name="2&apos;-Deoxyuridine_C9H12N2O5" compartment="c" charge="0">
        <notes>
          <html xmlns="http://www.w3.org/1999/xhtml">
            <p>FORMULA: C9H12N2O5</p>
          </html>
        </notes>
      </species>
      <species id="cpd00412_e" name="2&apos;-Deoxyuridine_C9H12N2O5" compartment="e" charge="0">
        <notes>
          <html xmlns="http://www.w3.org/1999/xhtml">
            <p>FORMULA: C9H12N2O5</p>
          </html>
        </notes>
      </species>
      <species id="cpd00413_c" name="Glutaryl-CoA_C26H38N7O19P3S" compartment="c" charge="-4">
        <notes>
          <html xmlns="http://www.w3.org/1999/xhtml">
            <p>FORMULA: C26H38N7O19P3S</p>
          </html>
        </notes>
      </species>
      <species id="cpd00415_c" name="p-Benzosemiquinone_C6H6O2" compartment="c" charge="0">
        <notes>
          <html xmlns="http://www.w3.org/1999/xhtml">
            <p>FORMULA: C6H6O2</p>
          </html>
        </notes>
      </species>
      <species id="cpd00416_c" name="Itaconyl-CoA_C26H36N7O19P3S" compartment="c" charge="-4">
        <notes>
          <html xmlns="http://www.w3.org/1999/xhtml">
            <p>FORMULA: C26H36N7O19P3S</p>
          </html>
        </notes>
      </species>
      <species id="cpd00417_c" name="L-Lyxitol_C5H12O5" compartment="c" charge="0">
        <notes>
          <html xmlns="http://www.w3.org/1999/xhtml">
            <p>FORMULA: C5H12O5</p>
          </html>
        </notes>
      </species>
      <species id="cpd00417_e" name="L-Lyxitol_C5H12O5" compartment="e" charge="0">
        <notes>
          <html xmlns="http://www.w3.org/1999/xhtml">
            <p>FORMULA: C5H12O5</p>
          </html>
        </notes>
      </species>
      <species id="cpd00418_c" name="Nitricoxide_NO" compartment="c" charge="0">
        <notes>
          <html xmlns="http://www.w3.org/1999/xhtml">
            <p>FORMULA: NO</p>
          </html>
        </notes>
      </species>
      <species id="cpd00419_c" name="PM_C8H13N2O2" compartment="c" charge="1">
        <notes>
          <html xmlns="http://www.w3.org/1999/xhtml">
            <p>FORMULA: C8H13N2O2</p>
          </html>
        </notes>
      </species>
      <species id="cpd00421_c" name="Tripolyphosphate_HO10P3" compartment="c" charge="-4">
        <notes>
          <html xmlns="http://www.w3.org/1999/xhtml">
            <p>FORMULA: HO10P3</p>
          </html>
        </notes>
      </species>
      <species id="cpd00421_e" name="Tripolyphosphate_HO10P3" compartment="e" charge="-4">
        <notes>
          <html xmlns="http://www.w3.org/1999/xhtml">
            <p>FORMULA: HO10P3</p>
          </html>
        </notes>
      </species>
      <species id="cpd00423_c" name="Vitamin_B12r_C62H89CoN13O14P" compartment="c" charge="1">
        <notes>
          <html xmlns="http://www.w3.org/1999/xhtml">
            <p>FORMULA: C62H89CoN13O14P</p>
          </html>
        </notes>
      </species>
      <species id="cpd00423_e" name="Vitamin_B12r_C62H89CoN13O14P" compartment="e" charge="1">
        <notes>
          <html xmlns="http://www.w3.org/1999/xhtml">
            <p>FORMULA: C62H89CoN13O14P</p>
          </html>
        </notes>
      </species>
      <species id="cpd00424_c" name="L-Cystathionine_C7H14N2O4S" compartment="c" charge="0">
        <notes>
          <html xmlns="http://www.w3.org/1999/xhtml">
            <p>FORMULA: C7H14N2O4S</p>
          </html>
        </notes>
      </species>
      <species id="cpd00424_e" name="L-Cystathionine_C7H14N2O4S" compartment="e" charge="0">
        <notes>
          <html xmlns="http://www.w3.org/1999/xhtml">
            <p>FORMULA: C7H14N2O4S</p>
          </html>
        </notes>
      </species>
      <species id="cpd00426_c" name="Homogentisate_C8H7O4" compartment="c" charge="-1">
        <notes>
          <html xmlns="http://www.w3.org/1999/xhtml">
            <p>FORMULA: C8H7O4</p>
          </html>
        </notes>
      </species>
      <species id="cpd00427_c" name="L-Arabinonate_C5H9O6" compartment="c" charge="-1">
        <notes>
          <html xmlns="http://www.w3.org/1999/xhtml">
            <p>FORMULA: C5H9O6</p>
          </html>
        </notes>
      </species>
      <species id="cpd00428_c" name="2-Oxopropanal_C3H4O2" compartment="c" charge="0">
        <notes>
          <html xmlns="http://www.w3.org/1999/xhtml">
            <p>FORMULA: C3H4O2</p>
          </html>
        </notes>
      </species>
      <species id="cpd00430_c" name="PACT_C8H8O2" compartment="c" charge="0">
        <notes>
          <html xmlns="http://www.w3.org/1999/xhtml">
            <p>FORMULA: C8H8O2</p>
          </html>
        </notes>
      </species>
      <species id="cpd00432_c" name="meso-Tartrate_C4H4O6" compartment="c" charge="-2">
        <notes>
          <html xmlns="http://www.w3.org/1999/xhtml">
            <p>FORMULA: C4H4O6</p>
          </html>
        </notes>
      </species>
      <species id="cpd00432_e" name="meso-Tartrate_C4H4O6" compartment="e" charge="-2">
        <notes>
          <html xmlns="http://www.w3.org/1999/xhtml">
            <p>FORMULA: C4H4O6</p>
          </html>
        </notes>
      </species>
      <species id="cpd00434_c" name="Butyraldehyde,_4-amino-_C4H10NO" compartment="c" charge="1">
        <notes>
          <html xmlns="http://www.w3.org/1999/xhtml">
            <p>FORMULA: C4H10NO</p>
          </html>
        </notes>
      </species>
      <species id="cpd00437_c" name="D-Tagaturonic_acid_C6H9O7" compartment="c" charge="-1">
        <notes>
          <html xmlns="http://www.w3.org/1999/xhtml">
            <p>FORMULA: C6H9O7</p>
          </html>
        </notes>
      </species>
      <species id="cpd00438_c" name="2&apos;-Deoxyadenosine_C10H13N5O3" compartment="c" charge="0">
        <notes>
          <html xmlns="http://www.w3.org/1999/xhtml">
            <p>FORMULA: C10H13N5O3</p>
          </html>
        </notes>
      </species>
      <species id="cpd00438_e" name="2&apos;-Deoxyadenosine_C10H13N5O3" compartment="e" charge="0">
        <notes>
          <html xmlns="http://www.w3.org/1999/xhtml">
            <p>FORMULA: C10H13N5O3</p>
          </html>
        </notes>
      </species>
      <species id="cpd00441_c" name="N,N-Dimethylmethanamine_C3H10N" compartment="c" charge="1">
        <notes>
          <html xmlns="http://www.w3.org/1999/xhtml">
            <p>FORMULA: C3H10N</p>
          </html>
        </notes>
      </species>
      <species id="cpd00441_e" name="N,N-Dimethylmethanamine_C3H10N" compartment="e" charge="1">
        <notes>
          <html xmlns="http://www.w3.org/1999/xhtml">
            <p>FORMULA: C3H10N</p>
          </html>
        </notes>
      </species>
      <species id="cpd00443_c" name="p-Aminobenzoate_C7H6NO2" compartment="c" charge="-1">
        <notes>
          <html xmlns="http://www.w3.org/1999/xhtml">
            <p>FORMULA: C7H6NO2</p>
          </html>
        </notes>
      </species>
      <species id="cpd00446_c" name="cAMP_C10H11N5O6P" compartment="c" charge="-1">
        <notes>
          <html xmlns="http://www.w3.org/1999/xhtml">
            <p>FORMULA: C10H11N5O6P</p>
          </html>
        </notes>
      </species>
      <species id="cpd00447_c" name="Betaine_aldehyde_C5H12NO" compartment="c" charge="1">
        <notes>
          <html xmlns="http://www.w3.org/1999/xhtml">
            <p>FORMULA: C5H12NO</p>
          </html>
        </notes>
      </species>
      <species id="cpd00448_c" name="D-Glyceraldehyde_C3H6O3" compartment="c" charge="0">
        <notes>
          <html xmlns="http://www.w3.org/1999/xhtml">
            <p>FORMULA: C3H6O3</p>
          </html>
        </notes>
      </species>
      <species id="cpd00449_c" name="Enzyme_N6-(dihydrolipoyl)lysine_C8H17NOS2" compartment="c" charge="0">
        <notes>
          <html xmlns="http://www.w3.org/1999/xhtml">
            <p>FORMULA: C8H17NOS2</p>
          </html>
        </notes>
      </species>
      <species id="cpd00450_c" name="Methyl_thioether_C2H6S" compartment="c" charge="0">
        <notes>
          <html xmlns="http://www.w3.org/1999/xhtml">
            <p>FORMULA: C2H6S</p>
          </html>
        </notes>
      </species>
      <species id="cpd00452_c" name="Phenylacetyl-CoA_C29H39N7O17P3S" compartment="c" charge="-3">
        <notes>
          <html xmlns="http://www.w3.org/1999/xhtml">
            <p>FORMULA: C29H39N7O17P3S</p>
          </html>
        </notes>
      </species>
      <species id="cpd00453_c" name="(S)-Propylene_glycol_C3H8O2" compartment="c" charge="0">
        <notes>
          <html xmlns="http://www.w3.org/1999/xhtml">
            <p>FORMULA: C3H8O2</p>
          </html>
        </notes>
      </species>
      <species id="cpd00457_c" name="O-Phosphocholine_C5H14NO4P" compartment="c" charge="0">
        <notes>
          <html xmlns="http://www.w3.org/1999/xhtml">
            <p>FORMULA: C5H14NO4P</p>
          </html>
        </notes>
      </species>
      <species id="cpd00457_e" name="O-Phosphocholine_C5H14NO4P" compartment="e" charge="0">
        <notes>
          <html xmlns="http://www.w3.org/1999/xhtml">
            <p>FORMULA: C5H14NO4P</p>
          </html>
        </notes>
      </species>
      <species id="cpd00461_c" name="2-Hydroxypenta-2,4-dienoate_C5H5O3" compartment="c" charge="-1">
        <notes>
          <html xmlns="http://www.w3.org/1999/xhtml">
            <p>FORMULA: C5H5O3</p>
          </html>
        </notes>
      </species>
      <species id="cpd00464_c" name="alpha-Tolualdehyde_C8H8O" compartment="c" charge="0">
        <notes>
          <html xmlns="http://www.w3.org/1999/xhtml">
            <p>FORMULA: C8H8O</p>
          </html>
        </notes>
      </species>
      <species id="cpd00464_e" name="alpha-Tolualdehyde_C8H8O" compartment="e" charge="0">
        <notes>
          <html xmlns="http://www.w3.org/1999/xhtml">
            <p>FORMULA: C8H8O</p>
          </html>
        </notes>
      </species>
      <species id="cpd00465_c" name="Ureidoglycolate_C3H5N2O4" compartment="c" charge="-1">
        <notes>
          <html xmlns="http://www.w3.org/1999/xhtml">
            <p>FORMULA: C3H5N2O4</p>
          </html>
        </notes>
      </species>
      <species id="cpd00467_c" name="3-Sulfinoalanine_C3H6NO4S" compartment="c" charge="1">
        <notes>
          <html xmlns="http://www.w3.org/1999/xhtml">
            <p>FORMULA: C3H6NO4S</p>
          </html>
        </notes>
      </species>
      <species id="cpd00467_e" name="3-Sulfinoalanine_C3H6NO4S" compartment="e" charge="1">
        <notes>
          <html xmlns="http://www.w3.org/1999/xhtml">
            <p>FORMULA: C3H6NO4S</p>
          </html>
        </notes>
      </species>
      <species id="cpd00473_c" name="3-Dehydro-L-gulonate_C6H9O7" compartment="c" charge="-1">
        <notes>
          <html xmlns="http://www.w3.org/1999/xhtml">
            <p>FORMULA: C6H9O7</p>
          </html>
        </notes>
      </species>
      <species id="cpd00475_c" name="D-ribose-1-phosphate_C5H10O8P" compartment="c" charge="-1">
        <notes>
          <html xmlns="http://www.w3.org/1999/xhtml">
            <p>FORMULA: C5H10O8P</p>
          </html>
        </notes>
      </species>
      <species id="cpd00477_c" name="N-Acetyl-L-glutamic_acid_C7H9NO5" compartment="c" charge="-2">
        <notes>
          <html xmlns="http://www.w3.org/1999/xhtml">
            <p>FORMULA: C7H9NO5</p>
          </html>
        </notes>
      </species>
      <species id="cpd00477_e" name="N-Acetyl-L-glutamic_acid_C7H9NO5" compartment="e" charge="-2">
        <notes>
          <html xmlns="http://www.w3.org/1999/xhtml">
            <p>FORMULA: C7H9NO5</p>
          </html>
        </notes>
      </species>
      <species id="cpd00478_c" name="pyridoxine-5&apos;-phosphate_C8H11NO6P" compartment="c" charge="-1">
        <notes>
          <html xmlns="http://www.w3.org/1999/xhtml">
            <p>FORMULA: C8H11NO6P</p>
          </html>
        </notes>
      </species>
      <species id="cpd00479_c" name="Gentisate_C7H5O4" compartment="c" charge="-1">
        <notes>
          <html xmlns="http://www.w3.org/1999/xhtml">
            <p>FORMULA: C7H5O4</p>
          </html>
        </notes>
      </species>
      <species id="cpd00480_c" name="2-Dehydro-D-gluconate_C6H9O7" compartment="c" charge="-1">
        <notes>
          <html xmlns="http://www.w3.org/1999/xhtml">
            <p>FORMULA: C6H9O7</p>
          </html>
        </notes>
      </species>
      <species id="cpd00481_c" name="Isobutyryl-CoA_C25H39N7O17P3S" compartment="c" charge="-3">
        <notes>
          <html xmlns="http://www.w3.org/1999/xhtml">
            <p>FORMULA: C25H39N7O17P3S</p>
          </html>
        </notes>
      </species>
      <species id="cpd00482_c" name="D-Glycerate2-phosphate_C3H5O7P" compartment="c" charge="-2">
        <notes>
          <html xmlns="http://www.w3.org/1999/xhtml">
            <p>FORMULA: C3H5O7P</p>
          </html>
        </notes>
      </species>
      <species id="cpd00482_e" name="D-Glycerate2-phosphate_C3H5O7P" compartment="e" charge="-2">
        <notes>
          <html xmlns="http://www.w3.org/1999/xhtml">
            <p>FORMULA: C3H5O7P</p>
          </html>
        </notes>
      </species>
      <species id="cpd00483_c" name="3-Hydroxyanthranilic_acid_C7H6NO3" compartment="c" charge="-1">
        <notes>
          <html xmlns="http://www.w3.org/1999/xhtml">
            <p>FORMULA: C7H6NO3</p>
          </html>
        </notes>
      </species>
      <species id="cpd00485_c" name="D-Mannose1-phosphate_C6H12O9P" compartment="c" charge="-1">
        <notes>
          <html xmlns="http://www.w3.org/1999/xhtml">
            <p>FORMULA: C6H12O9P</p>
          </html>
        </notes>
      </species>
      <species id="cpd00485_e" name="D-Mannose1-phosphate_C6H12O9P" compartment="e" charge="-1">
        <notes>
          <html xmlns="http://www.w3.org/1999/xhtml">
            <p>FORMULA: C6H12O9P</p>
          </html>
        </notes>
      </species>
      <species id="cpd00486_c" name="indol-3-acetaldehyde_C10H9NO" compartment="c" charge="0">
        <notes>
          <html xmlns="http://www.w3.org/1999/xhtml">
            <p>FORMULA: C10H9NO</p>
          </html>
        </notes>
      </species>
      <species id="cpd00489_c" name="4-Hydroxyphenyl_acetate_C8H7O3" compartment="c" charge="-1">
        <notes>
          <html xmlns="http://www.w3.org/1999/xhtml">
            <p>FORMULA: C8H7O3</p>
          </html>
        </notes>
      </species>
      <species id="cpd00489_e" name="4-Hydroxyphenyl_acetate_C8H7O3" compartment="e" charge="-1">
        <notes>
          <html xmlns="http://www.w3.org/1999/xhtml">
            <p>FORMULA: C8H7O3</p>
          </html>
        </notes>
      </species>
      <species id="cpd00491_c" name="D-mannitol-1-phosphate_C6H14O9P" compartment="c" charge="-1">
        <notes>
          <html xmlns="http://www.w3.org/1999/xhtml">
            <p>FORMULA: C6H14O9P</p>
          </html>
        </notes>
      </species>
      <species id="cpd00492_c" name="2-Acetamido-2-deoxy-D-mannose_C8H15NO6" compartment="c" charge="0">
        <notes>
          <html xmlns="http://www.w3.org/1999/xhtml">
            <p>FORMULA: C8H15NO6</p>
          </html>
        </notes>
      </species>
      <species id="cpd00492_e" name="2-Acetamido-2-deoxy-D-mannose_C8H15NO6" compartment="e" charge="0">
        <notes>
          <html xmlns="http://www.w3.org/1999/xhtml">
            <p>FORMULA: C8H15NO6</p>
          </html>
        </notes>
      </species>
      <species id="cpd00493_c" name="Pyridoxamine_5&apos;-phosphate_C8H13N2O5P" compartment="c" charge="0">
        <notes>
          <html xmlns="http://www.w3.org/1999/xhtml">
            <p>FORMULA: C8H13N2O5P</p>
          </html>
        </notes>
      </species>
      <species id="cpd00497_c" name="xanthosine-5-phosphate_C10H12N4O9P" compartment="c" charge="-1">
        <notes>
          <html xmlns="http://www.w3.org/1999/xhtml">
            <p>FORMULA: C10H12N4O9P</p>
          </html>
        </notes>
      </species>
      <species id="cpd00498_c" name="S-2-Aceto-2-hydroxybutanoate_C6H9O4" compartment="c" charge="-1">
        <notes>
          <html xmlns="http://www.w3.org/1999/xhtml">
            <p>FORMULA: C6H9O4</p>
          </html>
        </notes>
      </species>
      <species id="cpd00501_c" name="beta-D-Glucose_1-phosphate_C6H12O9P" compartment="c" charge="-1">
        <notes>
          <html xmlns="http://www.w3.org/1999/xhtml">
            <p>FORMULA: C6H12O9P</p>
          </html>
        </notes>
      </species>
      <species id="cpd00502_c" name="5-Formimidoyltetrahydrofolate_C20H22N8O6" compartment="c" charge="-2">
        <notes>
          <html xmlns="http://www.w3.org/1999/xhtml">
            <p>FORMULA: C20H22N8O6</p>
          </html>
        </notes>
      </species>
      <species id="cpd00504_c" name="LL-2-6-Diaminoheptanedioate_C7H14N2O4" compartment="c" charge="0">
        <notes>
          <html xmlns="http://www.w3.org/1999/xhtml">
            <p>FORMULA: C7H14N2O4</p>
          </html>
        </notes>
      </species>
      <species id="cpd00506_c" name="gamma-Glutamylcysteine_C8H13N2O5S" compartment="c" charge="-1">
        <notes>
          <html xmlns="http://www.w3.org/1999/xhtml">
            <p>FORMULA: C8H13N2O5S</p>
          </html>
        </notes>
      </species>
      <species id="cpd00507_c" name="Glycerophosphocholine_C8H20NO6P" compartment="c" charge="0">
        <notes>
          <html xmlns="http://www.w3.org/1999/xhtml">
            <p>FORMULA: C8H20NO6P</p>
          </html>
        </notes>
      </species>
      <species id="cpd00507_e" name="Glycerophosphocholine_C8H20NO6P" compartment="e" charge="0">
        <notes>
          <html xmlns="http://www.w3.org/1999/xhtml">
            <p>FORMULA: C8H20NO6P</p>
          </html>
        </notes>
      </species>
      <species id="cpd00508_c" name="2-keto-3-methyl-valerate_C6H9O3" compartment="c" charge="-1">
        <notes>
          <html xmlns="http://www.w3.org/1999/xhtml">
            <p>FORMULA: C6H9O3</p>
          </html>
        </notes>
      </species>
      <species id="cpd00509_c" name="deoxyribose-1-phosphate_C5H10O7P" compartment="c" charge="-1">
        <notes>
          <html xmlns="http://www.w3.org/1999/xhtml">
            <p>FORMULA: C5H10O7P</p>
          </html>
        </notes>
      </species>
      <species id="cpd00510_c" name="deoxyribose-5-phosphate_C5H10O7P" compartment="c" charge="-1">
        <notes>
          <html xmlns="http://www.w3.org/1999/xhtml">
            <p>FORMULA: C5H10O7P</p>
          </html>
        </notes>
      </species>
      <species id="cpd00515_c" name="5-Dehydro-4-deoxy-D-glucarate_C6H6O7" compartment="c" charge="-2">
        <notes>
          <html xmlns="http://www.w3.org/1999/xhtml">
            <p>FORMULA: C6H6O7</p>
          </html>
        </notes>
      </species>
      <species id="cpd00516_c" name="meso-2-6-Diaminoheptanedioate_C7H14N2O4" compartment="c" charge="0">
        <notes>
          <html xmlns="http://www.w3.org/1999/xhtml">
            <p>FORMULA: C7H14N2O4</p>
          </html>
        </notes>
      </species>
      <species id="cpd00516_e" name="meso-2-6-Diaminoheptanedioate_C7H14N2O4" compartment="e" charge="0">
        <notes>
          <html xmlns="http://www.w3.org/1999/xhtml">
            <p>FORMULA: C7H14N2O4</p>
          </html>
        </notes>
      </species>
      <species id="cpd00519_c" name="D-methylmalonyl-CoA_C25H36N7O19P3S" compartment="c" charge="-4">
        <notes>
          <html xmlns="http://www.w3.org/1999/xhtml">
            <p>FORMULA: C25H36N7O19P3S</p>
          </html>
        </notes>
      </species>
      <species id="cpd00520_c" name="2-Dehydro-3-deoxy-L-pentonate_C5H7O5" compartment="c" charge="-1">
        <notes>
          <html xmlns="http://www.w3.org/1999/xhtml">
            <p>FORMULA: C5H7O5</p>
          </html>
        </notes>
      </species>
      <species id="cpd00521_c" name="dTDP-4-dehydro-6-deoxy-D-galactose_C16H22N2O15P2" compartment="c" charge="-2">
        <notes>
          <html xmlns="http://www.w3.org/1999/xhtml">
            <p>FORMULA: C16H22N2O15P2</p>
          </html>
        </notes>
      </species>
      <species id="cpd00522_c" name="dTDP-4-oxo-L-rhamnose_C16H22N2O15P2" compartment="c" charge="-2">
        <notes>
          <html xmlns="http://www.w3.org/1999/xhtml">
            <p>FORMULA: C16H22N2O15P2</p>
          </html>
        </notes>
      </species>
      <species id="cpd00523_c" name="D-trehalose-6-phosphate_C12H22O14P" compartment="c" charge="-1">
        <notes>
          <html xmlns="http://www.w3.org/1999/xhtml">
            <p>FORMULA: C12H22O14P</p>
          </html>
        </notes>
      </species>
      <species id="cpd00524_c" name="2-Inosose_C6H10O6" compartment="c" charge="0">
        <notes>
          <html xmlns="http://www.w3.org/1999/xhtml">
            <p>FORMULA: C6H10O6</p>
          </html>
        </notes>
      </species>
      <species id="cpd00525_c" name="UDP-N-acetylmuramoyl-L-alanyl-D-glutamate_C28H39N5O23P2" compartment="c" charge="-4">
        <notes>
          <html xmlns="http://www.w3.org/1999/xhtml">
            <p>FORMULA: C28H39N5O23P2</p>
          </html>
        </notes>
      </species>
      <species id="cpd00528_c" name="N2_N2" compartment="c" charge="0">
        <notes>
          <html xmlns="http://www.w3.org/1999/xhtml">
            <p>FORMULA: N2</p>
          </html>
        </notes>
      </species>
      <species id="cpd00530_c" name="XTP_C10H12N4O15P3" compartment="c" charge="-3">
        <notes>
          <html xmlns="http://www.w3.org/1999/xhtml">
            <p>FORMULA: C10H12N4O15P3</p>
          </html>
        </notes>
      </species>
      <species id="cpd00532_c" name="Superoxideanion_HO2" compartment="c" charge="0">
        <notes>
          <html xmlns="http://www.w3.org/1999/xhtml">
            <p>FORMULA: HO2</p>
          </html>
        </notes>
      </species>
      <species id="cpd00533_c" name="2&apos;-Deoxycytidine_5&apos;-diphosphate_C9H13N3O10P2" compartment="c" charge="-2">
        <notes>
          <html xmlns="http://www.w3.org/1999/xhtml">
            <p>FORMULA: C9H13N3O10P2</p>
          </html>
        </notes>
      </species>
      <species id="cpd00540_c" name="BET_C5H11NO2" compartment="c" charge="0">
        <notes>
          <html xmlns="http://www.w3.org/1999/xhtml">
            <p>FORMULA: C5H11NO2</p>
          </html>
        </notes>
      </species>
      <species id="cpd00540_e" name="BET_C5H11NO2" compartment="e" charge="0">
        <notes>
          <html xmlns="http://www.w3.org/1999/xhtml">
            <p>FORMULA: C5H11NO2</p>
          </html>
        </notes>
      </species>
      <species id="cpd00549_c" name="D-Lysine_C6H15N2O2" compartment="c" charge="1">
        <notes>
          <html xmlns="http://www.w3.org/1999/xhtml">
            <p>FORMULA: C6H15N2O2</p>
          </html>
        </notes>
      </species>
      <species id="cpd00550_c" name="D-Serine_C3H7NO3" compartment="c" charge="0">
        <notes>
          <html xmlns="http://www.w3.org/1999/xhtml">
            <p>FORMULA: C3H7NO3</p>
          </html>
        </notes>
      </species>
      <species id="cpd00550_e" name="D-Serine_C3H7NO3" compartment="e" charge="0">
        <notes>
          <html xmlns="http://www.w3.org/1999/xhtml">
            <p>FORMULA: C3H7NO3</p>
          </html>
        </notes>
      </species>
      <species id="cpd00551_c" name="DTYL_C4H6O2" compartment="c" charge="0">
        <notes>
          <html xmlns="http://www.w3.org/1999/xhtml">
            <p>FORMULA: C4H6O2</p>
          </html>
        </notes>
      </species>
      <species id="cpd00551_e" name="DTYL_C4H6O2" compartment="e" charge="0">
        <notes>
          <html xmlns="http://www.w3.org/1999/xhtml">
            <p>FORMULA: C4H6O2</p>
          </html>
        </notes>
      </species>
      <species id="cpd00557_c" name="Siroheme_C42H36FeN4O16" compartment="c" charge="-8">
        <notes>
          <html xmlns="http://www.w3.org/1999/xhtml">
            <p>FORMULA: C42H36FeN4O16</p>
          </html>
        </notes>
      </species>
      <species id="cpd00573_c" name="L-Idonate_C6H11O7" compartment="c" charge="-1">
        <notes>
          <html xmlns="http://www.w3.org/1999/xhtml">
            <p>FORMULA: C6H11O7</p>
          </html>
        </notes>
      </species>
      <species id="cpd00573_e" name="L-Idonate_C6H11O7" compartment="e" charge="-1">
        <notes>
          <html xmlns="http://www.w3.org/1999/xhtml">
            <p>FORMULA: C6H11O7</p>
          </html>
        </notes>
      </species>
      <species id="cpd00581_c" name="Urocanic_acid_C6H5N2O2" compartment="c" charge="-1">
        <notes>
          <html xmlns="http://www.w3.org/1999/xhtml">
            <p>FORMULA: C6H5N2O2</p>
          </html>
        </notes>
      </species>
      <species id="cpd00585_c" name="Creatinine_C4H7N3O" compartment="c" charge="0">
        <notes>
          <html xmlns="http://www.w3.org/1999/xhtml">
            <p>FORMULA: C4H7N3O</p>
          </html>
        </notes>
      </species>
      <species id="cpd00587_c" name="D-Amino-3-mercaptopropionic_acid_C3H7NO2S" compartment="c" charge="0">
        <notes>
          <html xmlns="http://www.w3.org/1999/xhtml">
            <p>FORMULA: C3H7NO2S</p>
          </html>
        </notes>
      </species>
      <species id="cpd00587_e" name="D-Amino-3-mercaptopropionic_acid_C3H7NO2S" compartment="e" charge="0">
        <notes>
          <html xmlns="http://www.w3.org/1999/xhtml">
            <p>FORMULA: C3H7NO2S</p>
          </html>
        </notes>
      </species>
      <species id="cpd00588_c" name="Sorbitol_C6H14O6" compartment="c" charge="0">
        <notes>
          <html xmlns="http://www.w3.org/1999/xhtml">
            <p>FORMULA: C6H14O6</p>
          </html>
        </notes>
      </species>
      <species id="cpd00588_e" name="Sorbitol_C6H14O6" compartment="e" charge="0">
        <notes>
          <html xmlns="http://www.w3.org/1999/xhtml">
            <p>FORMULA: C6H14O6</p>
          </html>
        </notes>
      </species>
      <species id="cpd00589_c" name="lyxo-Hexulose_C6H12O6" compartment="c" charge="0">
        <notes>
          <html xmlns="http://www.w3.org/1999/xhtml">
            <p>FORMULA: C6H12O6</p>
          </html>
        </notes>
      </species>
      <species id="cpd00589_e" name="lyxo-Hexulose_C6H12O6" compartment="e" charge="0">
        <notes>
          <html xmlns="http://www.w3.org/1999/xhtml">
            <p>FORMULA: C6H12O6</p>
          </html>
        </notes>
      </species>
      <species id="cpd00596_c" name="Oxalurate_C3H3N2O4" compartment="c" charge="-1">
        <notes>
          <html xmlns="http://www.w3.org/1999/xhtml">
            <p>FORMULA: C3H3N2O4</p>
          </html>
        </notes>
      </species>
      <species id="cpd00599_c" name="SALC_C7H5O3" compartment="c" charge="-1">
        <notes>
          <html xmlns="http://www.w3.org/1999/xhtml">
            <p>FORMULA: C7H5O3</p>
          </html>
        </notes>
      </species>
      <species id="cpd00608_c" name="D-altronatete_C6H11O7" compartment="c" charge="-1">
        <notes>
          <html xmlns="http://www.w3.org/1999/xhtml">
            <p>FORMULA: C6H11O7</p>
          </html>
        </notes>
      </species>
      <species id="cpd00609_c" name="D-Glucosaccharic_acid_C6H8O8" compartment="c" charge="-2">
        <notes>
          <html xmlns="http://www.w3.org/1999/xhtml">
            <p>FORMULA: C6H8O8</p>
          </html>
        </notes>
      </species>
      <species id="cpd00609_e" name="D-Glucosaccharic_acid_C6H8O8" compartment="e" charge="-2">
        <notes>
          <html xmlns="http://www.w3.org/1999/xhtml">
            <p>FORMULA: C6H8O8</p>
          </html>
        </notes>
      </species>
      <species id="cpd00611_c" name="D-2-Amino-3-hydroxybutyric_acid_C4H9NO3" compartment="c" charge="0">
        <notes>
          <html xmlns="http://www.w3.org/1999/xhtml">
            <p>FORMULA: C4H9NO3</p>
          </html>
        </notes>
      </species>
      <species id="cpd00611_e" name="D-2-Amino-3-hydroxybutyric_acid_C4H9NO3" compartment="e" charge="0">
        <notes>
          <html xmlns="http://www.w3.org/1999/xhtml">
            <p>FORMULA: C4H9NO3</p>
          </html>
        </notes>
      </species>
      <species id="cpd00616_c" name="Pretyrosine_C10H12NO5" compartment="c" charge="-1">
        <notes>
          <html xmlns="http://www.w3.org/1999/xhtml">
            <p>FORMULA: C10H12NO5</p>
          </html>
        </notes>
      </species>
      <species id="cpd00626_c" name="dTDP-alpha-D-glucose_C16H24N2O16P2" compartment="c" charge="-2">
        <notes>
          <html xmlns="http://www.w3.org/1999/xhtml">
            <p>FORMULA: C16H24N2O16P2</p>
          </html>
        </notes>
      </species>
      <species id="cpd00630_c" name="3-ketoadipate_C6H6O5" compartment="c" charge="-2">
        <notes>
          <html xmlns="http://www.w3.org/1999/xhtml">
            <p>FORMULA: C6H6O5</p>
          </html>
        </notes>
      </species>
      <species id="cpd00635_c" name="Vitamin_B12s_C62H89CoN13O14P" compartment="c" charge="0">
        <notes>
          <html xmlns="http://www.w3.org/1999/xhtml">
            <p>FORMULA: C62H89CoN13O14P</p>
          </html>
        </notes>
      </species>
      <species id="cpd00635_e" name="Vitamin_B12s_C62H89CoN13O14P" compartment="e" charge="0">
        <notes>
          <html xmlns="http://www.w3.org/1999/xhtml">
            <p>FORMULA: C62H89CoN13O14P</p>
          </html>
        </notes>
      </species>
      <species id="cpd00637_c" name="D-2-Amino-4-(methylthio)butyric_acid_C5H11NO2S" compartment="c" charge="0">
        <notes>
          <html xmlns="http://www.w3.org/1999/xhtml">
            <p>FORMULA: C5H11NO2S</p>
          </html>
        </notes>
      </species>
      <species id="cpd00637_e" name="D-2-Amino-4-(methylthio)butyric_acid_C5H11NO2S" compartment="e" charge="0">
        <notes>
          <html xmlns="http://www.w3.org/1999/xhtml">
            <p>FORMULA: C5H11NO2S</p>
          </html>
        </notes>
      </species>
      <species id="cpd00638_c" name="Deamido-NAD_C21H24N6O15P2" compartment="c" charge="-2">
        <notes>
          <html xmlns="http://www.w3.org/1999/xhtml">
            <p>FORMULA: C21H24N6O15P2</p>
          </html>
        </notes>
      </species>
      <species id="cpd00641_c" name="L-Histidinol_C6H12N3O" compartment="c" charge="1">
        <notes>
          <html xmlns="http://www.w3.org/1999/xhtml">
            <p>FORMULA: C6H12N3O</p>
          </html>
        </notes>
      </species>
      <species id="cpd00642_c" name="L-Rhamnulose_C6H12O5" compartment="c" charge="0">
        <notes>
          <html xmlns="http://www.w3.org/1999/xhtml">
            <p>FORMULA: C6H12O5</p>
          </html>
        </notes>
      </species>
      <species id="cpd00644_c" name="PAN_C9H16NO5" compartment="c" charge="-1">
        <notes>
          <html xmlns="http://www.w3.org/1999/xhtml">
            <p>FORMULA: C9H16NO5</p>
          </html>
        </notes>
      </species>
      <species id="cpd00644_e" name="PAN_C9H16NO5" compartment="e" charge="-1">
        <notes>
          <html xmlns="http://www.w3.org/1999/xhtml">
            <p>FORMULA: C9H16NO5</p>
          </html>
        </notes>
      </species>
      <species id="cpd00650_c" name="But-2-enoyl-CoA_C25H37N7O17P3S" compartment="c" charge="-3">
        <notes>
          <html xmlns="http://www.w3.org/1999/xhtml">
            <p>FORMULA: C25H37N7O17P3S</p>
          </html>
        </notes>
      </species>
      <species id="cpd00652_c" name="D-Galactaric_acid_C6H8O8" compartment="c" charge="-2">
        <notes>
          <html xmlns="http://www.w3.org/1999/xhtml">
            <p>FORMULA: C6H8O8</p>
          </html>
        </notes>
      </species>
      <species id="cpd00652_e" name="D-Galactaric_acid_C6H8O8" compartment="e" charge="-2">
        <notes>
          <html xmlns="http://www.w3.org/1999/xhtml">
            <p>FORMULA: C6H8O8</p>
          </html>
        </notes>
      </species>
      <species id="cpd00653_c" name="D-Galactonic_acid_C6H11O7" compartment="c" charge="-1">
        <notes>
          <html xmlns="http://www.w3.org/1999/xhtml">
            <p>FORMULA: C6H11O7</p>
          </html>
        </notes>
      </species>
      <species id="cpd00653_e" name="D-Galactonic_acid_C6H11O7" compartment="e" charge="-1">
        <notes>
          <html xmlns="http://www.w3.org/1999/xhtml">
            <p>FORMULA: C6H11O7</p>
          </html>
        </notes>
      </species>
      <species id="cpd00654_c" name="2&apos;-Deoxycytidine_C9H13N3O4" compartment="c" charge="0">
        <notes>
          <html xmlns="http://www.w3.org/1999/xhtml">
            <p>FORMULA: C9H13N3O4</p>
          </html>
        </notes>
      </species>
      <species id="cpd00654_e" name="2&apos;-Deoxycytidine_C9H13N3O4" compartment="e" charge="0">
        <notes>
          <html xmlns="http://www.w3.org/1999/xhtml">
            <p>FORMULA: C9H13N3O4</p>
          </html>
        </notes>
      </species>
      <species id="cpd00655_c" name="Dephospho-CoA_C21H33N7O13P2S" compartment="c" charge="-2">
        <notes>
          <html xmlns="http://www.w3.org/1999/xhtml">
            <p>FORMULA: C21H33N7O13P2S</p>
          </html>
        </notes>
      </species>
      <species id="cpd00658_c" name="Isochorismic_acid_C10H8O6" compartment="c" charge="-2">
        <notes>
          <html xmlns="http://www.w3.org/1999/xhtml">
            <p>FORMULA: C10H8O6</p>
          </html>
        </notes>
      </species>
      <species id="cpd00659_c" name="Dinitrogen_oxide_HN2O" compartment="c" charge="1">
        <notes>
          <html xmlns="http://www.w3.org/1999/xhtml">
            <p>FORMULA: HN2O</p>
          </html>
        </notes>
      </species>
      <species id="cpd00666_c" name="L-tartarate_C4H4O6" compartment="c" charge="-2">
        <notes>
          <html xmlns="http://www.w3.org/1999/xhtml">
            <p>FORMULA: C4H4O6</p>
          </html>
        </notes>
      </species>
      <species id="cpd00666_e" name="L-tartarate_C4H4O6" compartment="e" charge="-2">
        <notes>
          <html xmlns="http://www.w3.org/1999/xhtml">
            <p>FORMULA: C4H4O6</p>
          </html>
        </notes>
      </species>
      <species id="cpd00668_c" name="2-aceto-lactate_C5H7O4" compartment="c" charge="-1">
        <notes>
          <html xmlns="http://www.w3.org/1999/xhtml">
            <p>FORMULA: C5H7O4</p>
          </html>
        </notes>
      </species>
      <species id="cpd00672_c" name="D-Fructuronic_acid_C6H9O7" compartment="c" charge="-1">
        <notes>
          <html xmlns="http://www.w3.org/1999/xhtml">
            <p>FORMULA: C6H9O7</p>
          </html>
        </notes>
      </species>
      <species id="cpd00673_c" name="5,6-Dihydro-5-methyluracil_C5H8N2O2" compartment="c" charge="0">
        <notes>
          <html xmlns="http://www.w3.org/1999/xhtml">
            <p>FORMULA: C5H8N2O2</p>
          </html>
        </notes>
      </species>
      <species id="cpd00681_c" name="Choline_sulfate_C5H13NO4S" compartment="c" charge="0">
        <notes>
          <html xmlns="http://www.w3.org/1999/xhtml">
            <p>FORMULA: C5H13NO4S</p>
          </html>
        </notes>
      </species>
      <species id="cpd00681_e" name="Choline_sulfate_C5H13NO4S" compartment="e" charge="0">
        <notes>
          <html xmlns="http://www.w3.org/1999/xhtml">
            <p>FORMULA: C5H13NO4S</p>
          </html>
        </notes>
      </species>
      <species id="cpd00683_c" name="7,8-Dihydropteroate_C14H13N6O3" compartment="c" charge="-1">
        <notes>
          <html xmlns="http://www.w3.org/1999/xhtml">
            <p>FORMULA: C14H13N6O3</p>
          </html>
        </notes>
      </species>
      <species id="cpd00689_c" name="Porphobilinogen_C10H13N2O4" compartment="c" charge="-1">
        <notes>
          <html xmlns="http://www.w3.org/1999/xhtml">
            <p>FORMULA: C10H13N2O4</p>
          </html>
        </notes>
      </species>
      <species id="cpd00696_c" name="Cytidine_3&apos;,5&apos;-cyclic monophosphate_C9H11N3O7P" compartment="c" charge="-1">
        <notes>
          <html xmlns="http://www.w3.org/1999/xhtml">
            <p>FORMULA: C9H11N3O7P</p>
          </html>
        </notes>
      </species>
      <species id="cpd00696_e" name="Cytidine_3&apos;,5&apos;-cyclic monophosphate_C9H11N3O7P" compartment="e" charge="-1">
        <notes>
          <html xmlns="http://www.w3.org/1999/xhtml">
            <p>FORMULA: C9H11N3O7P</p>
          </html>
        </notes>
      </species>
      <species id="cpd00697_c" name="cGMP_C10H11N5O7P" compartment="c" charge="-1">
        <notes>
          <html xmlns="http://www.w3.org/1999/xhtml">
            <p>FORMULA: C10H11N5O7P</p>
          </html>
        </notes>
      </species>
      <species id="cpd00697_e" name="cGMP_C10H11N5O7P" compartment="e" charge="-1">
        <notes>
          <html xmlns="http://www.w3.org/1999/xhtml">
            <p>FORMULA: C10H11N5O7P</p>
          </html>
        </notes>
      </species>
      <species id="cpd00699_c" name="5-Dehydroquinic_acid_C7H9O6" compartment="c" charge="-1">
        <notes>
          <html xmlns="http://www.w3.org/1999/xhtml">
            <p>FORMULA: C7H9O6</p>
          </html>
        </notes>
      </species>
      <species id="cpd00703_c" name="Indoleacetic_acid_C10H8NO2" compartment="c" charge="-1">
        <notes>
          <html xmlns="http://www.w3.org/1999/xhtml">
            <p>FORMULA: C10H8NO2</p>
          </html>
        </notes>
      </species>
      <species id="cpd00703_e" name="Indoleacetate_C10H8NO2" compartment="e" charge="-1">
        <notes>
          <html xmlns="http://www.w3.org/1999/xhtml">
            <p>FORMULA: C10H8NO2</p>
          </html>
        </notes>
      </species>
      <species id="cpd00705_c" name="L-2-Aminohexanedioate_C6H10NO4" compartment="c" charge="-1">
        <notes>
          <html xmlns="http://www.w3.org/1999/xhtml">
            <p>FORMULA: C6H10NO4</p>
          </html>
        </notes>
      </species>
      <species id="cpd00712_c" name="2-Dehydropantoate_C6H9O4" compartment="c" charge="-1">
        <notes>
          <html xmlns="http://www.w3.org/1999/xhtml">
            <p>FORMULA: C6H9O4</p>
          </html>
        </notes>
      </species>
      <species id="cpd00722_c" name="O3-Acetyl-L-serine_C5H9NO4" compartment="c" charge="0">
        <notes>
          <html xmlns="http://www.w3.org/1999/xhtml">
            <p>FORMULA: C5H9NO4</p>
          </html>
        </notes>
      </species>
      <species id="cpd00727_c" name="Phosphoglycolic_acid_C2H3O6P" compartment="c" charge="-2">
        <notes>
          <html xmlns="http://www.w3.org/1999/xhtml">
            <p>FORMULA: C2H3O6P</p>
          </html>
        </notes>
      </species>
      <species id="cpd00727_e" name="Phosphoglycolic_acid_C2H3O6P" compartment="e" charge="-2">
        <notes>
          <html xmlns="http://www.w3.org/1999/xhtml">
            <p>FORMULA: C2H3O6P</p>
          </html>
        </notes>
      </species>
      <species id="cpd00728_c" name="4-Hydroxybutyric_acid_C4H7O3" compartment="c" charge="-1">
        <notes>
          <html xmlns="http://www.w3.org/1999/xhtml">
            <p>FORMULA: C4H7O3</p>
          </html>
        </notes>
      </species>
      <species id="cpd00729_c" name="5-Aminopentanamide_C5H13N2O" compartment="c" charge="1">
        <notes>
          <html xmlns="http://www.w3.org/1999/xhtml">
            <p>FORMULA: C5H13N2O</p>
          </html>
        </notes>
      </species>
      <species id="cpd00731_c" name="D-Ala-D-Ala_C6H12N2O3" compartment="c" charge="0">
        <notes>
          <html xmlns="http://www.w3.org/1999/xhtml">
            <p>FORMULA: C6H12N2O3</p>
          </html>
        </notes>
      </species>
      <species id="cpd00738_c" name="3-phospho-serine_C3H7NO6P" compartment="c" charge="-1">
        <notes>
          <html xmlns="http://www.w3.org/1999/xhtml">
            <p>FORMULA: C3H7NO6P</p>
          </html>
        </notes>
      </species>
      <species id="cpd00738_e" name="3-phospho-serine_C3H7NO6P" compartment="e" charge="-1">
        <notes>
          <html xmlns="http://www.w3.org/1999/xhtml">
            <p>FORMULA: C3H7NO6P</p>
          </html>
        </notes>
      </species>
      <species id="cpd00742_c" name="Allophanic_acid_C2H3N2O3" compartment="c" charge="-1">
        <notes>
          <html xmlns="http://www.w3.org/1999/xhtml">
            <p>FORMULA: C2H3N2O3</p>
          </html>
        </notes>
      </species>
      <species id="cpd00743_c" name="L-Citramalyl-CoA_C26H38N7O20P3S" compartment="c" charge="-4">
        <notes>
          <html xmlns="http://www.w3.org/1999/xhtml">
            <p>FORMULA: C26H38N7O20P3S</p>
          </html>
        </notes>
      </species>
      <species id="cpd00751_c" name="L-Fucose_C6H12O5" compartment="c" charge="0">
        <notes>
          <html xmlns="http://www.w3.org/1999/xhtml">
            <p>FORMULA: C6H12O5</p>
          </html>
        </notes>
      </species>
      <species id="cpd00751_e" name="L-Fucose_C6H12O5" compartment="e" charge="0">
        <notes>
          <html xmlns="http://www.w3.org/1999/xhtml">
            <p>FORMULA: C6H12O5</p>
          </html>
        </notes>
      </species>
      <species id="cpd00755_c" name="Hydroxymethylbilane_C40H38N4O17" compartment="c" charge="-8">
        <notes>
          <html xmlns="http://www.w3.org/1999/xhtml">
            <p>FORMULA: C40H38N4O17</p>
          </html>
        </notes>
      </species>
      <species id="cpd00756_c" name="Dimethylglycine_C4H9NO2" compartment="c" charge="0">
        <notes>
          <html xmlns="http://www.w3.org/1999/xhtml">
            <p>FORMULA: C4H9NO2</p>
          </html>
        </notes>
      </species>
      <species id="cpd00760_c" name="M_2_Methyl_butyryl_CoA_C26H41N7O17P3S" compartment="c" charge="-3">
        <notes>
          <html xmlns="http://www.w3.org/1999/xhtml">
            <p>FORMULA: C26H41N7O17P3S</p>
          </html>
        </notes>
      </species>
      <species id="cpd00764_c" name="7-8-Diaminononanoate_C9H21N2O2" compartment="c" charge="1">
        <notes>
          <html xmlns="http://www.w3.org/1999/xhtml">
            <p>FORMULA: C9H21N2O2</p>
          </html>
        </notes>
      </species>
      <species id="cpd00765_c" name="L-Gulonolactone_C6H10O6" compartment="c" charge="0">
        <notes>
          <html xmlns="http://www.w3.org/1999/xhtml">
            <p>FORMULA: C6H10O6</p>
          </html>
        </notes>
      </species>
      <species id="cpd00765_e" name="L-Gulonolactone_C6H10O6" compartment="e" charge="0">
        <notes>
          <html xmlns="http://www.w3.org/1999/xhtml">
            <p>FORMULA: C6H10O6</p>
          </html>
        </notes>
      </species>
      <species id="cpd00768_c" name="N-Carbamoylsarcosine_C4H7N2O3" compartment="c" charge="-1">
        <notes>
          <html xmlns="http://www.w3.org/1999/xhtml">
            <p>FORMULA: C4H7N2O3</p>
          </html>
        </notes>
      </species>
      <species id="cpd00770_c" name="N-Formyl-L-glutamate_C6H7NO5" compartment="c" charge="-2">
        <notes>
          <html xmlns="http://www.w3.org/1999/xhtml">
            <p>FORMULA: C6H7NO5</p>
          </html>
        </notes>
      </species>
      <species id="cpd00773_c" name="UDP-MurNAc_C20H28N3O19P2" compartment="c" charge="-3">
        <notes>
          <html xmlns="http://www.w3.org/1999/xhtml">
            <p>FORMULA: C20H28N3O19P2</p>
          </html>
        </notes>
      </species>
      <species id="cpd00774_c" name="uroporphyrinogen-iii_C40H36N4O16" compartment="c" charge="-8">
        <notes>
          <html xmlns="http://www.w3.org/1999/xhtml">
            <p>FORMULA: C40H36N4O16</p>
          </html>
        </notes>
      </species>
      <species id="cpd00781_c" name="5-Dehydrogluconate_C6H9O7" compartment="c" charge="-1">
        <notes>
          <html xmlns="http://www.w3.org/1999/xhtml">
            <p>FORMULA: C6H9O7</p>
          </html>
        </notes>
      </species>
      <species id="cpd00782_c" name="Pimeloyl-CoA_C28H42N7O19P3S" compartment="c" charge="-4">
        <notes>
          <html xmlns="http://www.w3.org/1999/xhtml">
            <p>FORMULA: C28H42N7O19P3S</p>
          </html>
        </notes>
      </species>
      <species id="cpd00790_c" name="O-Acetyl-L-homoserine_C6H11NO4" compartment="c" charge="0">
        <notes>
          <html xmlns="http://www.w3.org/1999/xhtml">
            <p>FORMULA: C6H11NO4</p>
          </html>
        </notes>
      </species>
      <species id="cpd00791_c" name="ProtoporphyrinogenIX_C34H38N4O4" compartment="c" charge="-2">
        <notes>
          <html xmlns="http://www.w3.org/1999/xhtml">
            <p>FORMULA: C34H38N4O4</p>
          </html>
        </notes>
      </species>
      <species id="cpd00793_c" name="thiamine-phosphate_C12H17N4O4PS" compartment="c" charge="0">
        <notes>
          <html xmlns="http://www.w3.org/1999/xhtml">
            <p>FORMULA: C12H17N4O4PS</p>
          </html>
        </notes>
      </species>
      <species id="cpd00793_e" name="thiamine-phosphate_C12H17N4O4PS" compartment="e" charge="0">
        <notes>
          <html xmlns="http://www.w3.org/1999/xhtml">
            <p>FORMULA: C12H17N4O4PS</p>
          </html>
        </notes>
      </species>
      <species id="cpd00794_c" name="TRHL_C12H22O11" compartment="c" charge="0">
        <notes>
          <html xmlns="http://www.w3.org/1999/xhtml">
            <p>FORMULA: C12H22O11</p>
          </html>
        </notes>
      </species>
      <species id="cpd00794_e" name="TRHL_C12H22O11" compartment="e" charge="0">
        <notes>
          <html xmlns="http://www.w3.org/1999/xhtml">
            <p>FORMULA: C12H22O11</p>
          </html>
        </notes>
      </species>
      <species id="cpd00797_c" name="(R)-3-Hydroxybutyric_acid_C4H7O3" compartment="c" charge="-1">
        <notes>
          <html xmlns="http://www.w3.org/1999/xhtml">
            <p>FORMULA: C4H7O3</p>
          </html>
        </notes>
      </species>
      <species id="cpd00797_e" name="(R)-3-Hydroxybutyric_acid_C4H7O3" compartment="e" charge="-1">
        <notes>
          <html xmlns="http://www.w3.org/1999/xhtml">
            <p>FORMULA: C4H7O3</p>
          </html>
        </notes>
      </species>
      <species id="cpd00800_c" name="8-Amino-7-oxononanoic_acid_C9H17NO3" compartment="c" charge="0">
        <notes>
          <html xmlns="http://www.w3.org/1999/xhtml">
            <p>FORMULA: C9H17NO3</p>
          </html>
        </notes>
      </species>
      <species id="cpd00802_c" name="fructose-1-phosphate_C6H12O9P" compartment="c" charge="-1">
        <notes>
          <html xmlns="http://www.w3.org/1999/xhtml">
            <p>FORMULA: C6H12O9P</p>
          </html>
        </notes>
      </species>
      <species id="cpd00804_c" name="D-Glucitol_6-phosphate_C6H14O9P" compartment="c" charge="-1">
        <notes>
          <html xmlns="http://www.w3.org/1999/xhtml">
            <p>FORMULA: C6H14O9P</p>
          </html>
        </notes>
      </species>
      <species id="cpd00805_c" name="D-Tagatose_6-phosphate_C6H12O9P" compartment="c" charge="-1">
        <notes>
          <html xmlns="http://www.w3.org/1999/xhtml">
            <p>FORMULA: C6H12O9P</p>
          </html>
        </notes>
      </species>
      <species id="cpd00806_c" name="L-Fuculose1-phosphate_C6H12O8P" compartment="c" charge="-1">
        <notes>
          <html xmlns="http://www.w3.org/1999/xhtml">
            <p>FORMULA: C6H12O8P</p>
          </html>
        </notes>
      </species>
      <species id="cpd00807_c" name="L-histidinol-phosphate_C6H12N3O4P" compartment="c" charge="0">
        <notes>
          <html xmlns="http://www.w3.org/1999/xhtml">
            <p>FORMULA: C6H12N3O4P</p>
          </html>
        </notes>
      </species>
      <species id="cpd00808_c" name="L-ribulose-5-phosphate_C5H10O8P" compartment="c" charge="-1">
        <notes>
          <html xmlns="http://www.w3.org/1999/xhtml">
            <p>FORMULA: C5H10O8P</p>
          </html>
        </notes>
      </species>
      <species id="cpd00809_c" name="O-Phospho-L-homoserine_C4H9NO6P" compartment="c" charge="-1">
        <notes>
          <html xmlns="http://www.w3.org/1999/xhtml">
            <p>FORMULA: C4H9NO6P</p>
          </html>
        </notes>
      </species>
      <species id="cpd00810_c" name="orotidine-5&apos;-phosphate_C10H11N2O11P" compartment="c" charge="-2">
        <notes>
          <html xmlns="http://www.w3.org/1999/xhtml">
            <p>FORMULA: C10H11N2O11P</p>
          </html>
        </notes>
      </species>
      <species id="cpd00811_c" name="(CH3)3NO_C3H9NO" compartment="c" charge="0">
        <notes>
          <html xmlns="http://www.w3.org/1999/xhtml">
            <p>FORMULA: C3H9NO</p>
          </html>
        </notes>
      </species>
      <species id="cpd00811_e" name="(CH3)3NO_C3H9NO" compartment="e" charge="0">
        <notes>
          <html xmlns="http://www.w3.org/1999/xhtml">
            <p>FORMULA: C3H9NO</p>
          </html>
        </notes>
      </species>
      <species id="cpd00812_c" name="(R)-Mevalonic_acid 5-phosphate_C6H11O7P" compartment="c" charge="-2">
        <notes>
          <html xmlns="http://www.w3.org/1999/xhtml">
            <p>FORMULA: C6H11O7P</p>
          </html>
        </notes>
      </species>
      <species id="cpd00817_c" name="D-Arabinose5-phosphate_C5H10O8P" compartment="c" charge="-1">
        <notes>
          <html xmlns="http://www.w3.org/1999/xhtml">
            <p>FORMULA: C5H10O8P</p>
          </html>
        </notes>
      </species>
      <species id="cpd00818_c" name="6-Phospho-D-galactose_C6H12O9P" compartment="c" charge="-1">
        <notes>
          <html xmlns="http://www.w3.org/1999/xhtml">
            <p>FORMULA: C6H12O9P</p>
          </html>
        </notes>
      </species>
      <species id="cpd00819_c" name="L-Arabinono-1,4-lactone_C5H8O5" compartment="c" charge="0">
        <notes>
          <html xmlns="http://www.w3.org/1999/xhtml">
            <p>FORMULA: C5H8O5</p>
          </html>
        </notes>
      </species>
      <species id="cpd00822_c" name="O-Succinyl-L-homoserine_C8H12NO6" compartment="c" charge="-1">
        <notes>
          <html xmlns="http://www.w3.org/1999/xhtml">
            <p>FORMULA: C8H12NO6</p>
          </html>
        </notes>
      </species>
      <species id="cpd00830_c" name="D-4-Hydroxy-2-oxoglutarate_C5H4O6" compartment="c" charge="-2">
        <notes>
          <html xmlns="http://www.w3.org/1999/xhtml">
            <p>FORMULA: C5H4O6</p>
          </html>
        </notes>
      </species>
      <species id="cpd00831_c" name="L-Rhamnulose_1-phosphate_C6H12O8P" compartment="c" charge="-1">
        <notes>
          <html xmlns="http://www.w3.org/1999/xhtml">
            <p>FORMULA: C6H12O8P</p>
          </html>
        </notes>
      </species>
      <species id="cpd00834_c" name="Pantetheine4-phosphate_C11H22N2O7PS" compartment="c" charge="-1">
        <notes>
          <html xmlns="http://www.w3.org/1999/xhtml">
            <p>FORMULA: C11H22N2O7PS</p>
          </html>
        </notes>
      </species>
      <species id="cpd00836_c" name="S-Acetyldihydrolipoamide-E_C10H19NO2S2" compartment="c" charge="0">
        <notes>
          <html xmlns="http://www.w3.org/1999/xhtml">
            <p>FORMULA: C10H19NO2S2</p>
          </html>
        </notes>
      </species>
      <species id="cpd00837_c" name="S-Adenosyl-(5&apos;)-3-methylthiopropylamine_C14H24N6O3S" compartment="c" charge="2">
        <notes>
          <html xmlns="http://www.w3.org/1999/xhtml">
            <p>FORMULA: C14H24N6O3S</p>
          </html>
        </notes>
      </species>
      <species id="cpd00840_c" name="L-beta-Lysine_C6H15N2O2" compartment="c" charge="1">
        <notes>
          <html xmlns="http://www.w3.org/1999/xhtml">
            <p>FORMULA: C6H15N2O2</p>
          </html>
        </notes>
      </species>
      <species id="cpd00841_c" name="(R)-5-Diphosphomevalonate_C6H11O10P2" compartment="c" charge="-3">
        <notes>
          <html xmlns="http://www.w3.org/1999/xhtml">
            <p>FORMULA: C6H11O10P2</p>
          </html>
        </notes>
      </species>
      <species id="cpd00842_c" name="(S)-3-Hydroxybutyryl-CoA_C25H39N7O18P3S" compartment="c" charge="-3">
        <notes>
          <html xmlns="http://www.w3.org/1999/xhtml">
            <p>FORMULA: C25H39N7O18P3S</p>
          </html>
        </notes>
      </species>
      <species id="cpd00843_c" name="Tartronate_semialdehyde_C3H3O4" compartment="c" charge="-1">
        <notes>
          <html xmlns="http://www.w3.org/1999/xhtml">
            <p>FORMULA: C3H3O4</p>
          </html>
        </notes>
      </species>
      <species id="cpd00851_c" name="trans-4-Hydroxy-L-proline_C5H8NO3" compartment="c" charge="-1">
        <notes>
          <html xmlns="http://www.w3.org/1999/xhtml">
            <p>FORMULA: C5H8NO3</p>
          </html>
        </notes>
      </species>
      <species id="cpd00851_e" name="trans-4-Hydroxy-L-proline_C5H8NO3" compartment="e" charge="-1">
        <notes>
          <html xmlns="http://www.w3.org/1999/xhtml">
            <p>FORMULA: C5H8NO3</p>
          </html>
        </notes>
      </species>
      <species id="cpd00854_c" name="Homoprotocatechuate_C8H7O4" compartment="c" charge="-1">
        <notes>
          <html xmlns="http://www.w3.org/1999/xhtml">
            <p>FORMULA: C8H7O4</p>
          </html>
        </notes>
      </species>
      <species id="cpd00856_c" name="cis,cis-Butadiene-1,2,4-tricarboxylate_C7H3O6" compartment="c" charge="-3">
        <notes>
          <html xmlns="http://www.w3.org/1999/xhtml">
            <p>FORMULA: C7H3O6</p>
          </html>
        </notes>
      </species>
      <species id="cpd00858_c" name="L-glutamate-gamma-semialdehyde_C5H9NO3" compartment="c" charge="0">
        <notes>
          <html xmlns="http://www.w3.org/1999/xhtml">
            <p>FORMULA: C5H9NO3</p>
          </html>
        </notes>
      </species>
      <species id="cpd00860_c" name="[Dihydrolipoyllysine-residue_succinyltransferase] S-succinyldihydrolipoyllysine_C12H20NO4S2" compartment="c" charge="-1">
        <notes>
          <html xmlns="http://www.w3.org/1999/xhtml">
            <p>FORMULA: C12H20NO4S2</p>
          </html>
        </notes>
      </species>
      <species id="cpd00861_c" name="UDP-N-acetyl-D-mannosamine_C17H25N3O17P2" compartment="c" charge="-2">
        <notes>
          <html xmlns="http://www.w3.org/1999/xhtml">
            <p>FORMULA: C17H25N3O17P2</p>
          </html>
        </notes>
      </species>
      <species id="cpd00863_c" name="beta-D-Glucose_6-phosphate_C6H12O9P" compartment="c" charge="-1">
        <notes>
          <html xmlns="http://www.w3.org/1999/xhtml">
            <p>FORMULA: C6H12O9P</p>
          </html>
        </notes>
      </species>
      <species id="cpd00867_c" name="1D-myo-Inositol_1-monophosphate_C6H12O9P" compartment="c" charge="-1">
        <notes>
          <html xmlns="http://www.w3.org/1999/xhtml">
            <p>FORMULA: C6H12O9P</p>
          </html>
        </notes>
      </species>
      <species id="cpd00868_c" name="p-hydroxyphenylpyruvate_C9H7O4" compartment="c" charge="-1">
        <notes>
          <html xmlns="http://www.w3.org/1999/xhtml">
            <p>FORMULA: C9H7O4</p>
          </html>
        </notes>
      </species>
      <species id="cpd00869_c" name="4-methylthio_2-oxobutyrate_C5H7O3S" compartment="c" charge="-1">
        <notes>
          <html xmlns="http://www.w3.org/1999/xhtml">
            <p>FORMULA: C5H7O3S</p>
          </html>
        </notes>
      </species>
      <species id="cpd00871_c" name="D-Ribulose_1,5-bisphosphate_C5H10O11P2" compartment="c" charge="-2">
        <notes>
          <html xmlns="http://www.w3.org/1999/xhtml">
            <p>FORMULA: C5H10O11P2</p>
          </html>
        </notes>
      </species>
      <species id="cpd00873_c" name="NicotinateD-ribonucleotide_C11H13NO9P" compartment="c" charge="-1">
        <notes>
          <html xmlns="http://www.w3.org/1999/xhtml">
            <p>FORMULA: C11H13NO9P</p>
          </html>
        </notes>
      </species>
      <species id="cpd00874_c" name="L-erythro-3,5-Diaminocaproate_C6H15N2O2" compartment="c" charge="1">
        <notes>
          <html xmlns="http://www.w3.org/1999/xhtml">
            <p>FORMULA: C6H15N2O2</p>
          </html>
        </notes>
      </species>
      <species id="cpd00875_c" name="3-Deoxyoctulosonic_acid_C8H13O8" compartment="c" charge="-1">
        <notes>
          <html xmlns="http://www.w3.org/1999/xhtml">
            <p>FORMULA: C8H13O8</p>
          </html>
        </notes>
      </species>
      <species id="cpd00876_c" name="3-hydroxy-isobutyrate_C4H7O3" compartment="c" charge="-1">
        <notes>
          <html xmlns="http://www.w3.org/1999/xhtml">
            <p>FORMULA: C4H7O3</p>
          </html>
        </notes>
      </species>
      <species id="cpd00876_e" name="3-hydroxy-isobutyrate_C4H7O3" compartment="e" charge="-1">
        <notes>
          <html xmlns="http://www.w3.org/1999/xhtml">
            <p>FORMULA: C4H7O3</p>
          </html>
        </notes>
      </species>
      <species id="cpd00890_c" name="UDP-N-acetylmuramoyl-L-alanine_C23H33N4O20P2" compartment="c" charge="-3">
        <notes>
          <html xmlns="http://www.w3.org/1999/xhtml">
            <p>FORMULA: C23H33N4O20P2</p>
          </html>
        </notes>
      </species>
      <species id="cpd00891_c" name="L-methylmalonyl-CoA_C25H36N7O19P3S" compartment="c" charge="-4">
        <notes>
          <html xmlns="http://www.w3.org/1999/xhtml">
            <p>FORMULA: C25H36N7O19P3S</p>
          </html>
        </notes>
      </species>
      <species id="cpd00894_c" name="2-Dehydro-3-deoxy-D-galactonate_C6H9O6" compartment="c" charge="-1">
        <notes>
          <html xmlns="http://www.w3.org/1999/xhtml">
            <p>FORMULA: C6H9O6</p>
          </html>
        </notes>
      </species>
      <species id="cpd00895_c" name="H4MPT_C30H42N6O16P" compartment="c" charge="-3">
        <notes>
          <html xmlns="http://www.w3.org/1999/xhtml">
            <p>FORMULA: C30H42N6O16P</p>
          </html>
        </notes>
      </species>
      <species id="cpd00896_c" name="6-Phospho-2-dehydro-D-gluconate_C6H9O10P" compartment="c" charge="-2">
        <notes>
          <html xmlns="http://www.w3.org/1999/xhtml">
            <p>FORMULA: C6H9O10P</p>
          </html>
        </notes>
      </species>
      <species id="cpd00905_c" name="Guanosine_5&apos;-diphosphate,3&apos;-diphosphate_C10H13N5O17P4" compartment="c" charge="-4">
        <notes>
          <html xmlns="http://www.w3.org/1999/xhtml">
            <p>FORMULA: C10H13N5O17P4</p>
          </html>
        </notes>
      </species>
      <species id="cpd00906_c" name="all-trans-Hexaprenyl_diphosphate_C30H50O7P2" compartment="c" charge="-2">
        <notes>
          <html xmlns="http://www.w3.org/1999/xhtml">
            <p>FORMULA: C30H50O7P2</p>
          </html>
        </notes>
      </species>
      <species id="cpd00908_c" name="Glycerophosphoethanolamine_C5H14NO6P" compartment="c" charge="0">
        <notes>
          <html xmlns="http://www.w3.org/1999/xhtml">
            <p>FORMULA: C5H14NO6P</p>
          </html>
        </notes>
      </species>
      <species id="cpd00911_c" name="6-phospho-D-glucono-1-5-lactone_C6H10O9P" compartment="c" charge="-1">
        <notes>
          <html xmlns="http://www.w3.org/1999/xhtml">
            <p>FORMULA: C6H10O9P</p>
          </html>
        </notes>
      </species>
      <species id="cpd00918_c" name="2-Acetamido-5-oxopentanoate_C7H10NO4" compartment="c" charge="-1">
        <notes>
          <html xmlns="http://www.w3.org/1999/xhtml">
            <p>FORMULA: C7H10NO4</p>
          </html>
        </notes>
      </species>
      <species id="cpd00919_c" name="(R)-2-Hydroxybutane-1,2,4-tricarboxylate_C7H7O7" compartment="c" charge="-3">
        <notes>
          <html xmlns="http://www.w3.org/1999/xhtml">
            <p>FORMULA: C7H7O7</p>
          </html>
        </notes>
      </species>
      <species id="cpd00922_c" name="delta1-Piperideine-2-carboxylate_C6H8NO2" compartment="c" charge="-1">
        <notes>
          <html xmlns="http://www.w3.org/1999/xhtml">
            <p>FORMULA: C6H8NO2</p>
          </html>
        </notes>
      </species>
      <species id="cpd00924_c" name="p(1),p(4)-bis(5&apos;-adenosyl)tetraphosphate_C20H24N10O19P4" compartment="c" charge="-4">
        <notes>
          <html xmlns="http://www.w3.org/1999/xhtml">
            <p>FORMULA: C20H24N10O19P4</p>
          </html>
        </notes>
      </species>
      <species id="cpd00930_c" name="imidazole_acetol-phosphate_C6H8N2O5P" compartment="c" charge="-1">
        <notes>
          <html xmlns="http://www.w3.org/1999/xhtml">
            <p>FORMULA: C6H8N2O5P</p>
          </html>
        </notes>
      </species>
      <species id="cpd00931_c" name="5-Amino-6--5-phosphoribosylaminouracil_C9H14N4O9P" compartment="c" charge="-1">
        <notes>
          <html xmlns="http://www.w3.org/1999/xhtml">
            <p>FORMULA: C9H14N4O9P</p>
          </html>
        </notes>
      </species>
      <species id="cpd00932_c" name="5-O--1-Carboxyvinyl-3-phosphoshikimate_C10H10O10P" compartment="c" charge="-3">
        <notes>
          <html xmlns="http://www.w3.org/1999/xhtml">
            <p>FORMULA: C10H10O10P</p>
          </html>
        </notes>
      </species>
      <species id="cpd00936_c" name="5-Formyl-H4MPT_C31H42N6O17P" compartment="c" charge="-3">
        <notes>
          <html xmlns="http://www.w3.org/1999/xhtml">
            <p>FORMULA: C31H42N6O17P</p>
          </html>
        </notes>
      </species>
      <species id="cpd00938_c" name="gamma-Carboxymuconolactone_C7H4O6" compartment="c" charge="-2">
        <notes>
          <html xmlns="http://www.w3.org/1999/xhtml">
            <p>FORMULA: C7H4O6</p>
          </html>
        </notes>
      </species>
      <species id="cpd00939_c" name="4-Amino-2-methyl-5-pyrimidinemethanol_C6H9N3O" compartment="c" charge="0">
        <notes>
          <html xmlns="http://www.w3.org/1999/xhtml">
            <p>FORMULA: C6H9N3O</p>
          </html>
        </notes>
      </species>
      <species id="cpd00945_c" name="2-Dehydro-3-deoxy-D-galactonate_6-phosphate_C6H9O9P" compartment="c" charge="-2">
        <notes>
          <html xmlns="http://www.w3.org/1999/xhtml">
            <p>FORMULA: C6H9O9P</p>
          </html>
        </notes>
      </species>
      <species id="cpd00946_c" name="Undecaprenyl_diphospho N-acetyl-glucosamine_C63H103NO12P2" compartment="c" charge="-2">
        <notes>
          <html xmlns="http://www.w3.org/1999/xhtml">
            <p>FORMULA: C63H103NO12P2</p>
          </html>
        </notes>
      </species>
      <species id="cpd00954_c" name="6-hydroxymethyl_dihydropterin_C7H9N5O2" compartment="c" charge="0">
        <notes>
          <html xmlns="http://www.w3.org/1999/xhtml">
            <p>FORMULA: C7H9N5O2</p>
          </html>
        </notes>
      </species>
      <species id="cpd00956_c" name="1--2-Carboxyphenylamino-1-deoxy-D-ribulose5-phosphate_C12H14NO9P" compartment="c" charge="-2">
        <notes>
          <html xmlns="http://www.w3.org/1999/xhtml">
            <p>FORMULA: C12H14NO9P</p>
          </html>
        </notes>
      </species>
      <species id="cpd00957_c" name="2,5-diamino-6-hydroxy-4-(5-phosphoribosylamino)pyrimidine_C9H15N5O8P" compartment="c" charge="-1">
        <notes>
          <html xmlns="http://www.w3.org/1999/xhtml">
            <p>FORMULA: C9H15N5O8P</p>
          </html>
        </notes>
      </species>
      <species id="cpd00971_c" name="Na+_Na" compartment="c" charge="1">
        <notes>
          <html xmlns="http://www.w3.org/1999/xhtml">
            <p>FORMULA: Na</p>
          </html>
        </notes>
      </species>
      <species id="cpd00971_e" name="Na+_Na" compartment="e" charge="1">
        <notes>
          <html xmlns="http://www.w3.org/1999/xhtml">
            <p>FORMULA: Na</p>
          </html>
        </notes>
      </species>
      <species id="cpd00978_c" name="2&apos;-Deoxyuridine_5&apos;-diphosphate_C9H12N2O11P2" compartment="c" charge="-2">
        <notes>
          <html xmlns="http://www.w3.org/1999/xhtml">
            <p>FORMULA: C9H12N2O11P2</p>
          </html>
        </notes>
      </species>
      <species id="cpd00982_c" name="Flavinadeninedinucleotidereduced_C27H33N9O15P2" compartment="c" charge="-2">
        <notes>
          <html xmlns="http://www.w3.org/1999/xhtml">
            <p>FORMULA: C27H33N9O15P2</p>
          </html>
        </notes>
      </species>
      <species id="cpd00986_c" name="Reduced_pyrroloquinoline-quinone_C14H5N2O8" compartment="c" charge="-3">
        <notes>
          <html xmlns="http://www.w3.org/1999/xhtml">
            <p>FORMULA: C14H5N2O8</p>
          </html>
        </notes>
      </species>
      <species id="cpd00988_c" name="AMP_3&apos;-phosphate_C10H13N5O7P" compartment="c" charge="-1">
        <notes>
          <html xmlns="http://www.w3.org/1999/xhtml">
            <p>FORMULA: C10H13N5O7P</p>
          </html>
        </notes>
      </species>
      <species id="cpd00988_e" name="AMP_3&apos;-phosphate_C10H13N5O7P" compartment="e" charge="-1">
        <notes>
          <html xmlns="http://www.w3.org/1999/xhtml">
            <p>FORMULA: C10H13N5O7P</p>
          </html>
        </notes>
      </species>
      <species id="cpd00989_c" name="Uridine_3&apos;-phosphate_C9H12N2O9P" compartment="c" charge="-1">
        <notes>
          <html xmlns="http://www.w3.org/1999/xhtml">
            <p>FORMULA: C9H12N2O9P</p>
          </html>
        </notes>
      </species>
      <species id="cpd00989_e" name="Uridine_3&apos;-phosphate_C9H12N2O9P" compartment="e" charge="-1">
        <notes>
          <html xmlns="http://www.w3.org/1999/xhtml">
            <p>FORMULA: C9H12N2O9P</p>
          </html>
        </notes>
      </species>
      <species id="cpd01011_c" name="Butyraldehyde_C4H8O" compartment="c" charge="0">
        <notes>
          <html xmlns="http://www.w3.org/1999/xhtml">
            <p>FORMULA: C4H8O</p>
          </html>
        </notes>
      </species>
      <species id="cpd01015_c" name="Cyanic_acid_CNO" compartment="c" charge="-1">
        <notes>
          <html xmlns="http://www.w3.org/1999/xhtml">
            <p>FORMULA: CNO</p>
          </html>
        </notes>
      </species>
      <species id="cpd01015_e" name="Cyanic_acid_CNO" compartment="e" charge="-1">
        <notes>
          <html xmlns="http://www.w3.org/1999/xhtml">
            <p>FORMULA: CNO</p>
          </html>
        </notes>
      </species>
      <species id="cpd01017_c" name="L-Cysteinylglycine_C5H10N2O3S" compartment="c" charge="0">
        <notes>
          <html xmlns="http://www.w3.org/1999/xhtml">
            <p>FORMULA: C5H10N2O3S</p>
          </html>
        </notes>
      </species>
      <species id="cpd01017_e" name="L-Cysteinylglycine_C5H10N2O3S" compartment="e" charge="0">
        <notes>
          <html xmlns="http://www.w3.org/1999/xhtml">
            <p>FORMULA: C5H10N2O3S</p>
          </html>
        </notes>
      </species>
      <species id="cpd01048_c" name="Arsenate_HO4As" compartment="c" charge="-2">
        <notes>
          <html xmlns="http://www.w3.org/1999/xhtml">
            <p>FORMULA: HO4As</p>
          </html>
        </notes>
      </species>
      <species id="cpd01048_e" name="Arsenate_HO4As" compartment="e" charge="-2">
        <notes>
          <html xmlns="http://www.w3.org/1999/xhtml">
            <p>FORMULA: HO4As</p>
          </html>
        </notes>
      </species>
      <species id="cpd01055_c" name="D-Allose_C6H12O6" compartment="c" charge="0">
        <notes>
          <html xmlns="http://www.w3.org/1999/xhtml">
            <p>FORMULA: C6H12O6</p>
          </html>
        </notes>
      </species>
      <species id="cpd01055_e" name="D-Allose_C6H12O6" compartment="e" charge="0">
        <notes>
          <html xmlns="http://www.w3.org/1999/xhtml">
            <p>FORMULA: C6H12O6</p>
          </html>
        </notes>
      </species>
      <species id="cpd01067_c" name="L-Lyxose_C5H10O5" compartment="c" charge="0">
        <notes>
          <html xmlns="http://www.w3.org/1999/xhtml">
            <p>FORMULA: C5H10O5</p>
          </html>
        </notes>
      </species>
      <species id="cpd01067_e" name="L-Lyxose_C5H10O5" compartment="e" charge="0">
        <notes>
          <html xmlns="http://www.w3.org/1999/xhtml">
            <p>FORMULA: C5H10O5</p>
          </html>
        </notes>
      </species>
      <species id="cpd01080_c" name="octadecanoate_C18H35O2" compartment="c" charge="-1">
        <notes>
          <html xmlns="http://www.w3.org/1999/xhtml">
            <p>FORMULA: C18H35O2</p>
          </html>
        </notes>
      </species>
      <species id="cpd01080_e" name="octadecanoate_C18H35O2" compartment="e" charge="-1">
        <notes>
          <html xmlns="http://www.w3.org/1999/xhtml">
            <p>FORMULA: C18H35O2</p>
          </html>
        </notes>
      </species>
      <species id="cpd01092_c" name="Glyoxyldiureide_C4H6N4O3" compartment="c" charge="0">
        <notes>
          <html xmlns="http://www.w3.org/1999/xhtml">
            <p>FORMULA: C4H6N4O3</p>
          </html>
        </notes>
      </species>
      <species id="cpd01092_e" name="Glyoxyldiureide_C4H6N4O3" compartment="e" charge="0">
        <notes>
          <html xmlns="http://www.w3.org/1999/xhtml">
            <p>FORMULA: C4H6N4O3</p>
          </html>
        </notes>
      </species>
      <species id="cpd01101_c" name="Aminoformic_acid_CH2NO2" compartment="c" charge="-1">
        <notes>
          <html xmlns="http://www.w3.org/1999/xhtml">
            <p>FORMULA: CH2NO2</p>
          </html>
        </notes>
      </species>
      <species id="cpd01107_c" name="Decanoate_(n-C100)_C10H19O2" compartment="c" charge="-1">
        <notes>
          <html xmlns="http://www.w3.org/1999/xhtml">
            <p>FORMULA: C10H19O2</p>
          </html>
        </notes>
      </species>
      <species id="cpd01107_e" name="Decanoate_(n-C100)_C10H19O2" compartment="e" charge="-1">
        <notes>
          <html xmlns="http://www.w3.org/1999/xhtml">
            <p>FORMULA: C10H19O2</p>
          </html>
        </notes>
      </species>
      <species id="cpd01113_c" name="n-Caproic_acid_C6H11O2" compartment="c" charge="-1">
        <notes>
          <html xmlns="http://www.w3.org/1999/xhtml">
            <p>FORMULA: C6H11O2</p>
          </html>
        </notes>
      </species>
      <species id="cpd01113_e" name="n-Caproic_acid_C6H11O2" compartment="e" charge="-1">
        <notes>
          <html xmlns="http://www.w3.org/1999/xhtml">
            <p>FORMULA: C6H11O2</p>
          </html>
        </notes>
      </species>
      <species id="cpd01114_c" name="Hippurate_C9H8NO3" compartment="c" charge="-1">
        <notes>
          <html xmlns="http://www.w3.org/1999/xhtml">
            <p>FORMULA: C9H8NO3</p>
          </html>
        </notes>
      </species>
      <species id="cpd01133_c" name="Stachyose_C24H42O21" compartment="c" charge="0">
        <notes>
          <html xmlns="http://www.w3.org/1999/xhtml">
            <p>FORMULA: C24H42O21</p>
          </html>
        </notes>
      </species>
      <species id="cpd01155_c" name="Pentamethylenediamine_C5H16N2" compartment="c" charge="2">
        <notes>
          <html xmlns="http://www.w3.org/1999/xhtml">
            <p>FORMULA: C5H16N2</p>
          </html>
        </notes>
      </species>
      <species id="cpd01155_e" name="Pentamethylenediamine_C5H16N2" compartment="e" charge="2">
        <notes>
          <html xmlns="http://www.w3.org/1999/xhtml">
            <p>FORMULA: C5H16N2</p>
          </html>
        </notes>
      </species>
      <species id="cpd01160_c" name="Thioethanolamine_C2H8NS" compartment="c" charge="1">
        <notes>
          <html xmlns="http://www.w3.org/1999/xhtml">
            <p>FORMULA: C2H8NS</p>
          </html>
        </notes>
      </species>
      <species id="cpd01160_e" name="Thioethanolamine_C2H8NS" compartment="e" charge="1">
        <notes>
          <html xmlns="http://www.w3.org/1999/xhtml">
            <p>FORMULA: C2H8NS</p>
          </html>
        </notes>
      </species>
      <species id="cpd01171_c" name="Dulcose_C6H14O6" compartment="c" charge="0">
        <notes>
          <html xmlns="http://www.w3.org/1999/xhtml">
            <p>FORMULA: C6H14O6</p>
          </html>
        </notes>
      </species>
      <species id="cpd01171_e" name="Dulcose_C6H14O6" compartment="e" charge="0">
        <notes>
          <html xmlns="http://www.w3.org/1999/xhtml">
            <p>FORMULA: C6H14O6</p>
          </html>
        </notes>
      </species>
      <species id="cpd01186_c" name="L-Fuculose_C6H12O5" compartment="c" charge="0">
        <notes>
          <html xmlns="http://www.w3.org/1999/xhtml">
            <p>FORMULA: C6H12O5</p>
          </html>
        </notes>
      </species>
      <species id="cpd01187_c" name="D-Gulitol_C6H14O6" compartment="c" charge="0">
        <notes>
          <html xmlns="http://www.w3.org/1999/xhtml">
            <p>FORMULA: C6H14O6</p>
          </html>
        </notes>
      </species>
      <species id="cpd01187_e" name="D-Gulitol_C6H14O6" compartment="e" charge="0">
        <notes>
          <html xmlns="http://www.w3.org/1999/xhtml">
            <p>FORMULA: C6H14O6</p>
          </html>
        </notes>
      </species>
      <species id="cpd01200_c" name="6-O-alpha-D-Glucopyranosyl-D-fructofuranose_C12H22O11" compartment="c" charge="0">
        <notes>
          <html xmlns="http://www.w3.org/1999/xhtml">
            <p>FORMULA: C12H22O11</p>
          </html>
        </notes>
      </species>
      <species id="cpd01200_e" name="6-O-alpha-D-Glucopyranosyl-D-fructofuranose_C12H22O11" compartment="e" charge="0">
        <notes>
          <html xmlns="http://www.w3.org/1999/xhtml">
            <p>FORMULA: C12H22O11</p>
          </html>
        </notes>
      </species>
      <species id="cpd01217_c" name="Xanthosine_C10H12N4O6" compartment="c" charge="0">
        <notes>
          <html xmlns="http://www.w3.org/1999/xhtml">
            <p>FORMULA: C10H12N4O6</p>
          </html>
        </notes>
      </species>
      <species id="cpd01217_e" name="Xanthosine_C10H12N4O6" compartment="e" charge="0">
        <notes>
          <html xmlns="http://www.w3.org/1999/xhtml">
            <p>FORMULA: C10H12N4O6</p>
          </html>
        </notes>
      </species>
      <species id="cpd01221_c" name="(S)-2-Acetoin_C4H8O2" compartment="c" charge="0">
        <notes>
          <html xmlns="http://www.w3.org/1999/xhtml">
            <p>FORMULA: C4H8O2</p>
          </html>
        </notes>
      </species>
      <species id="cpd01242_c" name="2-Deoxy-D-erythro-pentose_C5H10O4" compartment="c" charge="0">
        <notes>
          <html xmlns="http://www.w3.org/1999/xhtml">
            <p>FORMULA: C5H10O4</p>
          </html>
        </notes>
      </species>
      <species id="cpd01242_e" name="2-Deoxy-D-erythro-pentose_C5H10O4" compartment="e" charge="0">
        <notes>
          <html xmlns="http://www.w3.org/1999/xhtml">
            <p>FORMULA: C5H10O4</p>
          </html>
        </notes>
      </species>
      <species id="cpd01260_c" name="Dodecanoyl-CoA_(n-C120CoA)_C33H55N7O17P3S" compartment="c" charge="-3">
        <notes>
          <html xmlns="http://www.w3.org/1999/xhtml">
            <p>FORMULA: C33H55N7O17P3S</p>
          </html>
        </notes>
      </species>
      <species id="cpd01262_c" name="Amylotriose_C18H32O16" compartment="c" charge="0">
        <notes>
          <html xmlns="http://www.w3.org/1999/xhtml">
            <p>FORMULA: C18H32O16</p>
          </html>
        </notes>
      </species>
      <species id="cpd01262_e" name="Amylotriose_C18H32O16" compartment="e" charge="0">
        <notes>
          <html xmlns="http://www.w3.org/1999/xhtml">
            <p>FORMULA: C18H32O16</p>
          </html>
        </notes>
      </species>
      <species id="cpd01270_c" name="ReducedFMN_C17H22N4O9P" compartment="c" charge="-1">
        <notes>
          <html xmlns="http://www.w3.org/1999/xhtml">
            <p>FORMULA: C17H22N4O9P</p>
          </html>
        </notes>
      </species>
      <species id="cpd01293_c" name="L-5-Pyrrolidone-2-carboxylic_acid_C5H6NO3" compartment="c" charge="-1">
        <notes>
          <html xmlns="http://www.w3.org/1999/xhtml">
            <p>FORMULA: C5H6NO3</p>
          </html>
        </notes>
      </species>
      <species id="cpd01293_e" name="L-5-Pyrrolidone-2-carboxylic_acid_C5H6NO3" compartment="e" charge="-1">
        <notes>
          <html xmlns="http://www.w3.org/1999/xhtml">
            <p>FORMULA: C5H6NO3</p>
          </html>
        </notes>
      </species>
      <species id="cpd01298_c" name="1-Amino-2-propanone_C3H8NO" compartment="c" charge="1">
        <notes>
          <html xmlns="http://www.w3.org/1999/xhtml">
            <p>FORMULA: C3H8NO</p>
          </html>
        </notes>
      </species>
      <species id="cpd01307_c" name="D-Lyxitol_C5H12O5" compartment="c" charge="0">
        <notes>
          <html xmlns="http://www.w3.org/1999/xhtml">
            <p>FORMULA: C5H12O5</p>
          </html>
        </notes>
      </species>
      <species id="cpd01307_e" name="D-Lyxitol_C5H12O5" compartment="e" charge="0">
        <notes>
          <html xmlns="http://www.w3.org/1999/xhtml">
            <p>FORMULA: C5H12O5</p>
          </html>
        </notes>
      </species>
      <species id="cpd01311_c" name="Desthiobiotin_C10H17N2O3" compartment="c" charge="-1">
        <notes>
          <html xmlns="http://www.w3.org/1999/xhtml">
            <p>FORMULA: C10H17N2O3</p>
          </html>
        </notes>
      </species>
      <species id="cpd01324_c" name="L-Histidinal_C6H10N3O" compartment="c" charge="1">
        <notes>
          <html xmlns="http://www.w3.org/1999/xhtml">
            <p>FORMULA: C6H10N3O</p>
          </html>
        </notes>
      </species>
      <species id="cpd01329_c" name="Maltohexaose_C36H62O31" compartment="c" charge="0">
        <notes>
          <html xmlns="http://www.w3.org/1999/xhtml">
            <p>FORMULA: C36H62O31</p>
          </html>
        </notes>
      </species>
      <species id="cpd01329_e" name="Maltohexaose_C36H62O31" compartment="e" charge="0">
        <notes>
          <html xmlns="http://www.w3.org/1999/xhtml">
            <p>FORMULA: C36H62O31</p>
          </html>
        </notes>
      </species>
      <species id="cpd01335_c" name="Octanoyl-CoA_(n-C80CoA)_C29H47N7O17P3S" compartment="c" charge="-3">
        <notes>
          <html xmlns="http://www.w3.org/1999/xhtml">
            <p>FORMULA: C29H47N7O17P3S</p>
          </html>
        </notes>
      </species>
      <species id="cpd01363_c" name="3-Oxalomalic_acid_C6H3O8" compartment="c" charge="-3">
        <notes>
          <html xmlns="http://www.w3.org/1999/xhtml">
            <p>FORMULA: C6H3O8</p>
          </html>
        </notes>
      </species>
      <species id="cpd01363_e" name="3-Oxalomalic_acid_C6H3O8" compartment="e" charge="-3">
        <notes>
          <html xmlns="http://www.w3.org/1999/xhtml">
            <p>FORMULA: C6H3O8</p>
          </html>
        </notes>
      </species>
      <species id="cpd01399_c" name="Maltotetraose_C24H42O21" compartment="c" charge="0">
        <notes>
          <html xmlns="http://www.w3.org/1999/xhtml">
            <p>FORMULA: C24H42O21</p>
          </html>
        </notes>
      </species>
      <species id="cpd01419_c" name="Ureidoglycine_C3H7N3O3" compartment="c" charge="0">
        <notes>
          <html xmlns="http://www.w3.org/1999/xhtml">
            <p>FORMULA: C3H7N3O3</p>
          </html>
        </notes>
      </species>
      <species id="cpd01447_c" name="Benzoylformate_C8H5O3" compartment="c" charge="-1">
        <notes>
          <html xmlns="http://www.w3.org/1999/xhtml">
            <p>FORMULA: C8H5O3</p>
          </html>
        </notes>
      </species>
      <species id="cpd01449_c" name="Chlorophyllide_a_C35H33N4O5Mg" compartment="c" charge="0">
        <notes>
          <html xmlns="http://www.w3.org/1999/xhtml">
            <p>FORMULA: C35H33N4O5Mg</p>
          </html>
        </notes>
      </species>
      <species id="cpd01466_c" name="Maleylpyruvate_C7H4O6" compartment="c" charge="-2">
        <notes>
          <html xmlns="http://www.w3.org/1999/xhtml">
            <p>FORMULA: C7H4O6</p>
          </html>
        </notes>
      </species>
      <species id="cpd01476_c" name="Porphyrinogen_IX_C34H32N4O4" compartment="c" charge="-2">
        <notes>
          <html xmlns="http://www.w3.org/1999/xhtml">
            <p>FORMULA: C34H32N4O4</p>
          </html>
        </notes>
      </species>
      <species id="cpd01501_c" name="2-methyl-citrate_C7H7O7" compartment="c" charge="-3">
        <notes>
          <html xmlns="http://www.w3.org/1999/xhtml">
            <p>FORMULA: C7H7O7</p>
          </html>
        </notes>
      </species>
      <species id="cpd01507_c" name="3-Oxoadipyl-CoA_C27H38N7O20P3S" compartment="c" charge="-4">
        <notes>
          <html xmlns="http://www.w3.org/1999/xhtml">
            <p>FORMULA: C27H38N7O20P3S</p>
          </html>
        </notes>
      </species>
      <species id="cpd01527_c" name="D-Xylono-1,5-lactone_C5H8O5" compartment="c" charge="0">
        <notes>
          <html xmlns="http://www.w3.org/1999/xhtml">
            <p>FORMULA: C5H8O5</p>
          </html>
        </notes>
      </species>
      <species id="cpd01550_c" name="Creatine_phosphate_C4H8N3O5P" compartment="c" charge="-2">
        <notes>
          <html xmlns="http://www.w3.org/1999/xhtml">
            <p>FORMULA: C4H8N3O5P</p>
          </html>
        </notes>
      </species>
      <species id="cpd01550_e" name="Creatine_phosphate_C4H8N3O5P" compartment="e" charge="-2">
        <notes>
          <html xmlns="http://www.w3.org/1999/xhtml">
            <p>FORMULA: C4H8N3O5P</p>
          </html>
        </notes>
      </species>
      <species id="cpd01557_c" name="3-Butenoyl-CoA_C25H37N7O17P3S" compartment="c" charge="-3">
        <notes>
          <html xmlns="http://www.w3.org/1999/xhtml">
            <p>FORMULA: C25H37N7O17P3S</p>
          </html>
        </notes>
      </species>
      <species id="cpd01570_c" name="2&apos;,3&apos;-Cyclic_AMP_C10H11N5O6P" compartment="c" charge="-1">
        <notes>
          <html xmlns="http://www.w3.org/1999/xhtml">
            <p>FORMULA: C10H11N5O6P</p>
          </html>
        </notes>
      </species>
      <species id="cpd01570_e" name="2&apos;,3&apos;-Cyclic_AMP_C10H11N5O6P" compartment="e" charge="-1">
        <notes>
          <html xmlns="http://www.w3.org/1999/xhtml">
            <p>FORMULA: C10H11N5O6P</p>
          </html>
        </notes>
      </species>
      <species id="cpd01571_c" name="2&apos;,3&apos;-Cyclic_CMP_C9H11N3O7P" compartment="c" charge="-1">
        <notes>
          <html xmlns="http://www.w3.org/1999/xhtml">
            <p>FORMULA: C9H11N3O7P</p>
          </html>
        </notes>
      </species>
      <species id="cpd01571_e" name="2&apos;,3&apos;-Cyclic_CMP_C9H11N3O7P" compartment="e" charge="-1">
        <notes>
          <html xmlns="http://www.w3.org/1999/xhtml">
            <p>FORMULA: C9H11N3O7P</p>
          </html>
        </notes>
      </species>
      <species id="cpd01572_c" name="2&apos;,3&apos;-Cyclic_UMP_C9H10N2O8P" compartment="c" charge="-1">
        <notes>
          <html xmlns="http://www.w3.org/1999/xhtml">
            <p>FORMULA: C9H10N2O8P</p>
          </html>
        </notes>
      </species>
      <species id="cpd01572_e" name="2&apos;,3&apos;-Cyclic_UMP_C9H10N2O8P" compartment="e" charge="-1">
        <notes>
          <html xmlns="http://www.w3.org/1999/xhtml">
            <p>FORMULA: C9H10N2O8P</p>
          </html>
        </notes>
      </species>
      <species id="cpd01587_c" name="5-Methylcytosine_C5H7N3O" compartment="c" charge="0">
        <notes>
          <html xmlns="http://www.w3.org/1999/xhtml">
            <p>FORMULA: C5H7N3O</p>
          </html>
        </notes>
      </species>
      <species id="cpd01588_c" name="6-Aminocaproic_acid_C6H13NO2" compartment="c" charge="0">
        <notes>
          <html xmlns="http://www.w3.org/1999/xhtml">
            <p>FORMULA: C6H13NO2</p>
          </html>
        </notes>
      </species>
      <species id="cpd01588_e" name="6-Aminocaproic_acid_C6H13NO2" compartment="e" charge="0">
        <notes>
          <html xmlns="http://www.w3.org/1999/xhtml">
            <p>FORMULA: C6H13NO2</p>
          </html>
        </notes>
      </species>
      <species id="cpd01599_c" name="Glutaconyl-1-CoA_C26H36N7O19P3S" compartment="c" charge="-4">
        <notes>
          <html xmlns="http://www.w3.org/1999/xhtml">
            <p>FORMULA: C26H36N7O19P3S</p>
          </html>
        </notes>
      </species>
      <species id="cpd01620_c" name="Dihydrosirohydrochlorin_C42H40N4O16" compartment="c" charge="-8">
        <notes>
          <html xmlns="http://www.w3.org/1999/xhtml">
            <p>FORMULA: C42H40N4O16</p>
          </html>
        </notes>
      </species>
      <species id="cpd01622_c" name="Trimetaphosphate_O9P3" compartment="c" charge="-3">
        <notes>
          <html xmlns="http://www.w3.org/1999/xhtml">
            <p>FORMULA: O9P3</p>
          </html>
        </notes>
      </species>
      <species id="cpd01622_e" name="Trimetaphosphate_O9P3" compartment="e" charge="-3">
        <notes>
          <html xmlns="http://www.w3.org/1999/xhtml">
            <p>FORMULA: O9P3</p>
          </html>
        </notes>
      </species>
      <species id="cpd01630_c" name="cis,cis-2,4-Hexadienedioic_acid_C6H4O4" compartment="c" charge="-2">
        <notes>
          <html xmlns="http://www.w3.org/1999/xhtml">
            <p>FORMULA: C6H4O4</p>
          </html>
        </notes>
      </species>
      <species id="cpd01646_c" name="3-Hydroxy-4-methyl-3-carboxypentanoate_C7H10O5" compartment="c" charge="-2">
        <notes>
          <html xmlns="http://www.w3.org/1999/xhtml">
            <p>FORMULA: C7H10O5</p>
          </html>
        </notes>
      </species>
      <species id="cpd01647_c" name="2-Phenylacetamide_C8H9NO" compartment="c" charge="0">
        <notes>
          <html xmlns="http://www.w3.org/1999/xhtml">
            <p>FORMULA: C8H9NO</p>
          </html>
        </notes>
      </species>
      <species id="cpd01653_c" name="3-Fumarylpyruvate_C7H4O6" compartment="c" charge="-2">
        <notes>
          <html xmlns="http://www.w3.org/1999/xhtml">
            <p>FORMULA: C7H4O6</p>
          </html>
        </notes>
      </species>
      <species id="cpd01662_c" name="Butanoyl_phosphate_C4H8O5P" compartment="c" charge="-1">
        <notes>
          <html xmlns="http://www.w3.org/1999/xhtml">
            <p>FORMULA: C4H8O5P</p>
          </html>
        </notes>
      </species>
      <species id="cpd01665_c" name="D-O-Phosphoserine_C3H7NO6P" compartment="c" charge="-1">
        <notes>
          <html xmlns="http://www.w3.org/1999/xhtml">
            <p>FORMULA: C3H7NO6P</p>
          </html>
        </notes>
      </species>
      <species id="cpd01665_e" name="D-O-Phosphoserine_C3H7NO6P" compartment="e" charge="-1">
        <notes>
          <html xmlns="http://www.w3.org/1999/xhtml">
            <p>FORMULA: C3H7NO6P</p>
          </html>
        </notes>
      </species>
      <species id="cpd01679_c" name="N-Methylhydantoin_C4H6N2O2" compartment="c" charge="0">
        <notes>
          <html xmlns="http://www.w3.org/1999/xhtml">
            <p>FORMULA: C4H6N2O2</p>
          </html>
        </notes>
      </species>
      <species id="cpd01693_c" name="beta-D-Fructofuranosyl-6-O-phosphono-alpha-D-glucopyranoside_C12H22O14P" compartment="c" charge="-1">
        <notes>
          <html xmlns="http://www.w3.org/1999/xhtml">
            <p>FORMULA: C12H22O14P</p>
          </html>
        </notes>
      </species>
      <species id="cpd01695_c" name="Tetradecanoyl-CoA_(n-C140CoA)_C35H59N7O17P3S" compartment="c" charge="-3">
        <notes>
          <html xmlns="http://www.w3.org/1999/xhtml">
            <p>FORMULA: C35H59N7O17P3S</p>
          </html>
        </notes>
      </species>
      <species id="cpd01701_c" name="(S)-2-Hydroxy-2-methylsuccinic_acid_C5H6O5" compartment="c" charge="-2">
        <notes>
          <html xmlns="http://www.w3.org/1999/xhtml">
            <p>FORMULA: C5H6O5</p>
          </html>
        </notes>
      </species>
      <species id="cpd01701_e" name="(S)-2-Hydroxy-2-methylsuccinic_acid_C5H6O5" compartment="e" charge="-2">
        <notes>
          <html xmlns="http://www.w3.org/1999/xhtml">
            <p>FORMULA: C5H6O5</p>
          </html>
        </notes>
      </species>
      <species id="cpd01710_c" name="beta-Isopropylmaleate_C7H8O4" compartment="c" charge="-2">
        <notes>
          <html xmlns="http://www.w3.org/1999/xhtml">
            <p>FORMULA: C7H8O4</p>
          </html>
        </notes>
      </species>
      <species id="cpd01716_c" name="3-Dehydroshikimate_C7H7O5" compartment="c" charge="-1">
        <notes>
          <html xmlns="http://www.w3.org/1999/xhtml">
            <p>FORMULA: C7H7O5</p>
          </html>
        </notes>
      </species>
      <species id="cpd01720_c" name="N-Carbamoyl-beta-alanine_C4H7N2O3" compartment="c" charge="-1">
        <notes>
          <html xmlns="http://www.w3.org/1999/xhtml">
            <p>FORMULA: C4H7N2O3</p>
          </html>
        </notes>
      </species>
      <species id="cpd01727_c" name="Heptanedioic_acid_C7H10O4" compartment="c" charge="-2">
        <notes>
          <html xmlns="http://www.w3.org/1999/xhtml">
            <p>FORMULA: C7H10O4</p>
          </html>
        </notes>
      </species>
      <species id="cpd01735_c" name="D-Glucurone_C6H8O6" compartment="c" charge="0">
        <notes>
          <html xmlns="http://www.w3.org/1999/xhtml">
            <p>FORMULA: C6H8O6</p>
          </html>
        </notes>
      </species>
      <species id="cpd01741_c" name="Dodecanoate_(n-C120)_C12H23O2" compartment="c" charge="-1">
        <notes>
          <html xmlns="http://www.w3.org/1999/xhtml">
            <p>FORMULA: C12H23O2</p>
          </html>
        </notes>
      </species>
      <species id="cpd01747_c" name="Indole-3-acetamide_C10H10N2O" compartment="c" charge="0">
        <notes>
          <html xmlns="http://www.w3.org/1999/xhtml">
            <p>FORMULA: C10H10N2O</p>
          </html>
        </notes>
      </species>
      <species id="cpd01749_c" name="N-Formylkynurenine_C11H12N2O4" compartment="c" charge="0">
        <notes>
          <html xmlns="http://www.w3.org/1999/xhtml">
            <p>FORMULA: C11H12N2O4</p>
          </html>
        </notes>
      </species>
      <species id="cpd01772_c" name="Succinylbenzoate_C11H8O5" compartment="c" charge="-2">
        <notes>
          <html xmlns="http://www.w3.org/1999/xhtml">
            <p>FORMULA: C11H8O5</p>
          </html>
        </notes>
      </species>
      <species id="cpd01775_c" name="1-(5-phospho-D-ribosyl)-ATP_C15H21N5O20P4" compartment="c" charge="-4">
        <notes>
          <html xmlns="http://www.w3.org/1999/xhtml">
            <p>FORMULA: C15H21N5O20P4</p>
          </html>
        </notes>
      </species>
      <species id="cpd01777_c" name="1-(5-phospho-D-ribosyl)-AMP_C15H21N5O14P2" compartment="c" charge="-2">
        <notes>
          <html xmlns="http://www.w3.org/1999/xhtml">
            <p>FORMULA: C15H21N5O14P2</p>
          </html>
        </notes>
      </species>
      <species id="cpd01844_c" name="Propionyl_phosphate_C3H6O5P" compartment="c" charge="-1">
        <notes>
          <html xmlns="http://www.w3.org/1999/xhtml">
            <p>FORMULA: C3H6O5P</p>
          </html>
        </notes>
      </species>
      <species id="cpd01845_c" name="Protochlorophyllide_C35H30N4O5Mg" compartment="c" charge="-1">
        <notes>
          <html xmlns="http://www.w3.org/1999/xhtml">
            <p>FORMULA: C35H30N4O5Mg</p>
          </html>
        </notes>
      </species>
      <species id="cpd01859_c" name="(2-Naphthyl)methanol_C11H10O" compartment="c" charge="0">
        <notes>
          <html xmlns="http://www.w3.org/1999/xhtml">
            <p>FORMULA: C11H10O</p>
          </html>
        </notes>
      </species>
      <species id="cpd01882_c" name="Isovaleryl-CoA_C26H41N7O17P3S" compartment="c" charge="-3">
        <notes>
          <html xmlns="http://www.w3.org/1999/xhtml">
            <p>FORMULA: C26H41N7O17P3S</p>
          </html>
        </notes>
      </species>
      <species id="cpd01901_c" name="D-Allose_6-phosphate_C6H12O9P" compartment="c" charge="-1">
        <notes>
          <html xmlns="http://www.w3.org/1999/xhtml">
            <p>FORMULA: C6H12O9P</p>
          </html>
        </notes>
      </species>
      <species id="cpd01908_c" name="Glycerol_2-phosphate_C3H8O6P" compartment="c" charge="-1">
        <notes>
          <html xmlns="http://www.w3.org/1999/xhtml">
            <p>FORMULA: C3H8O6P</p>
          </html>
        </notes>
      </species>
      <species id="cpd01908_e" name="Glycerol_2-phosphate_C3H8O6P" compartment="e" charge="-1">
        <notes>
          <html xmlns="http://www.w3.org/1999/xhtml">
            <p>FORMULA: C3H8O6P</p>
          </html>
        </notes>
      </species>
      <species id="cpd01914_c" name="L-Methionine_S-oxide_C5H11NO3S" compartment="c" charge="0">
        <notes>
          <html xmlns="http://www.w3.org/1999/xhtml">
            <p>FORMULA: C5H11NO3S</p>
          </html>
        </notes>
      </species>
      <species id="cpd01914_e" name="L-Methionine_S-oxide_C5H11NO3S" compartment="e" charge="0">
        <notes>
          <html xmlns="http://www.w3.org/1999/xhtml">
            <p>FORMULA: C5H11NO3S</p>
          </html>
        </notes>
      </species>
      <species id="cpd01919_c" name="maltose-6-phosphate_C12H22O14P" compartment="c" charge="-1">
        <notes>
          <html xmlns="http://www.w3.org/1999/xhtml">
            <p>FORMULA: C12H22O14P</p>
          </html>
        </notes>
      </species>
      <species id="cpd01932_c" name="1,2-Dihydroxynaphthalene_C10H8O2" compartment="c" charge="0">
        <notes>
          <html xmlns="http://www.w3.org/1999/xhtml">
            <p>FORMULA: C10H8O2</p>
          </html>
        </notes>
      </species>
      <species id="cpd01947_c" name="BDOH_C4H10O2" compartment="c" charge="0">
        <notes>
          <html xmlns="http://www.w3.org/1999/xhtml">
            <p>FORMULA: C4H10O2</p>
          </html>
        </notes>
      </species>
      <species id="cpd01947_e" name="BDOH_C4H10O2" compartment="e" charge="0">
        <notes>
          <html xmlns="http://www.w3.org/1999/xhtml">
            <p>FORMULA: C4H10O2</p>
          </html>
        </notes>
      </species>
      <species id="cpd01949_c" name="(S,S)-2,3-Butylene_glycol_C4H10O2" compartment="c" charge="0">
        <notes>
          <html xmlns="http://www.w3.org/1999/xhtml">
            <p>FORMULA: C4H10O2</p>
          </html>
        </notes>
      </species>
      <species id="cpd01966_c" name="Dimethylacryloyl-CoA_C26H39N7O17P3S" compartment="c" charge="-3">
        <notes>
          <html xmlns="http://www.w3.org/1999/xhtml">
            <p>FORMULA: C26H39N7O17P3S</p>
          </html>
        </notes>
      </species>
      <species id="cpd01974_c" name="L-erythro-4-Hydroxyglutamate_C5H8NO5" compartment="c" charge="-1">
        <notes>
          <html xmlns="http://www.w3.org/1999/xhtml">
            <p>FORMULA: C5H8NO5</p>
          </html>
        </notes>
      </species>
      <species id="cpd01977_c" name="L-4-Aspartyl_phosphate_C4H7NO7P" compartment="c" charge="-1">
        <notes>
          <html xmlns="http://www.w3.org/1999/xhtml">
            <p>FORMULA: C4H7NO7P</p>
          </html>
        </notes>
      </species>
      <species id="cpd01981_c" name="methylthioribose_C6H12O4S" compartment="c" charge="0">
        <notes>
          <html xmlns="http://www.w3.org/1999/xhtml">
            <p>FORMULA: C6H12O4S</p>
          </html>
        </notes>
      </species>
      <species id="cpd01981_e" name="methylthioribose_C6H12O4S" compartment="e" charge="0">
        <notes>
          <html xmlns="http://www.w3.org/1999/xhtml">
            <p>FORMULA: C6H12O4S</p>
          </html>
        </notes>
      </species>
      <species id="cpd01982_c" name="5-Phosphoribosyl-1-amine_C5H12NO7P" compartment="c" charge="0">
        <notes>
          <html xmlns="http://www.w3.org/1999/xhtml">
            <p>FORMULA: C5H12NO7P</p>
          </html>
        </notes>
      </species>
      <species id="cpd01997_c" name="5,6-Dimethylbenzimidazole_C9H10N2" compartment="c" charge="0">
        <notes>
          <html xmlns="http://www.w3.org/1999/xhtml">
            <p>FORMULA: C9H10N2</p>
          </html>
        </notes>
      </species>
      <species id="cpd02016_c" name="1-(beta-D-Ribofuranosyl)nicotinamide_C11H15N2O5" compartment="c" charge="1">
        <notes>
          <html xmlns="http://www.w3.org/1999/xhtml">
            <p>FORMULA: C11H15N2O5</p>
          </html>
        </notes>
      </species>
      <species id="cpd02021_c" name="Succinylbenzoyl-CoA_C32H40N7O20P3S" compartment="c" charge="-4">
        <notes>
          <html xmlns="http://www.w3.org/1999/xhtml">
            <p>FORMULA: C32H40N7O20P3S</p>
          </html>
        </notes>
      </species>
      <species id="cpd02024_c" name="2-Phosphonoacetaldehyde_C2H3O4P" compartment="c" charge="-2">
        <notes>
          <html xmlns="http://www.w3.org/1999/xhtml">
            <p>FORMULA: C2H3O4P</p>
          </html>
        </notes>
      </species>
      <species id="cpd02030_c" name="shikimate-3-phosphate_C7H9O8P" compartment="c" charge="-2">
        <notes>
          <html xmlns="http://www.w3.org/1999/xhtml">
            <p>FORMULA: C7H9O8P</p>
          </html>
        </notes>
      </species>
      <species id="cpd02039_c" name="1-Aminopropan-2-ol_C3H10NO" compartment="c" charge="1">
        <notes>
          <html xmlns="http://www.w3.org/1999/xhtml">
            <p>FORMULA: C3H10NO</p>
          </html>
        </notes>
      </species>
      <species id="cpd02045_c" name="1-Naphthol-2-carboxylic_acid_C11H7O3" compartment="c" charge="-1">
        <notes>
          <html xmlns="http://www.w3.org/1999/xhtml">
            <p>FORMULA: C11H7O3</p>
          </html>
        </notes>
      </species>
      <species id="cpd02045_e" name="1-Naphthol-2-carboxylic_acid_C11H7O3" compartment="e" charge="-1">
        <notes>
          <html xmlns="http://www.w3.org/1999/xhtml">
            <p>FORMULA: C11H7O3</p>
          </html>
        </notes>
      </species>
      <species id="cpd02060_c" name="(2E)-Dodecenoyl-CoA_C33H53N7O17P3S" compartment="c" charge="-3">
        <notes>
          <html xmlns="http://www.w3.org/1999/xhtml">
            <p>FORMULA: C33H53N7O17P3S</p>
          </html>
        </notes>
      </species>
      <species id="cpd02065_c" name="3-Hydroxy-L-kynurenine_C10H12N2O4" compartment="c" charge="0">
        <notes>
          <html xmlns="http://www.w3.org/1999/xhtml">
            <p>FORMULA: C10H12N2O4</p>
          </html>
        </notes>
      </species>
      <species id="cpd02068_c" name="trans-3-Methylglutaconyl-CoA_C27H38N7O19P3S" compartment="c" charge="-4">
        <notes>
          <html xmlns="http://www.w3.org/1999/xhtml">
            <p>FORMULA: C27H38N7O19P3S</p>
          </html>
        </notes>
      </species>
      <species id="cpd02069_c" name="3-phospho-hydroxypyruvate_C3H3O7P" compartment="c" charge="-2">
        <notes>
          <html xmlns="http://www.w3.org/1999/xhtml">
            <p>FORMULA: C3H3O7P</p>
          </html>
        </notes>
      </species>
      <species id="cpd02074_c" name="2-Oxo-6-aminocaproate_C6H11NO3" compartment="c" charge="0">
        <notes>
          <html xmlns="http://www.w3.org/1999/xhtml">
            <p>FORMULA: C6H11NO3</p>
          </html>
        </notes>
      </species>
      <species id="cpd02083_c" name="CoproporphyrinogenIII_C36H40N4O8" compartment="c" charge="-4">
        <notes>
          <html xmlns="http://www.w3.org/1999/xhtml">
            <p>FORMULA: C36H40N4O8</p>
          </html>
        </notes>
      </species>
      <species id="cpd02089_c" name="Glutarate_semialdehyde_C5H7O3" compartment="c" charge="-1">
        <notes>
          <html xmlns="http://www.w3.org/1999/xhtml">
            <p>FORMULA: C5H7O3</p>
          </html>
        </notes>
      </species>
      <species id="cpd02090_c" name="Glycerophosphoglycerol_C6H14O8P" compartment="c" charge="-1">
        <notes>
          <html xmlns="http://www.w3.org/1999/xhtml">
            <p>FORMULA: C6H14O8P</p>
          </html>
        </notes>
      </species>
      <species id="cpd02096_c" name="(S)-3-Amino-2-methylpropanoate_C4H9NO2" compartment="c" charge="0">
        <notes>
          <html xmlns="http://www.w3.org/1999/xhtml">
            <p>FORMULA: C4H9NO2</p>
          </html>
        </notes>
      </species>
      <species id="cpd02097_c" name="L-gamma-glutamyl_5-phosphate_C5H9NO7P" compartment="c" charge="-1">
        <notes>
          <html xmlns="http://www.w3.org/1999/xhtml">
            <p>FORMULA: C5H9NO7P</p>
          </html>
        </notes>
      </species>
      <species id="cpd02100_c" name="L-Xylulose_5-phosphate_C5H10O8P" compartment="c" charge="-1">
        <notes>
          <html xmlns="http://www.w3.org/1999/xhtml">
            <p>FORMULA: C5H10O8P</p>
          </html>
        </notes>
      </species>
      <species id="cpd02103_c" name="(2S)-2-(3-Carboxypropanoylamino)-5-_(diaminomethylideneamino)pentanoic acid_C10H17N4O5" compartment="c" charge="-1">
        <notes>
          <html xmlns="http://www.w3.org/1999/xhtml">
            <p>FORMULA: C10H17N4O5</p>
          </html>
        </notes>
      </species>
      <species id="cpd02113_c" name="dTDP-rhamnose_C16H24N2O15P2" compartment="c" charge="-2">
        <notes>
          <html xmlns="http://www.w3.org/1999/xhtml">
            <p>FORMULA: C16H24N2O15P2</p>
          </html>
        </notes>
      </species>
      <species id="cpd02120_c" name="2-3-Dihydrodipicolinate_C7H5NO4" compartment="c" charge="-2">
        <notes>
          <html xmlns="http://www.w3.org/1999/xhtml">
            <p>FORMULA: C7H5NO4</p>
          </html>
        </notes>
      </species>
      <species id="cpd02124_c" name="M_2_Methyl_3_acetoacetyl_CoA_C26H39N7O18P3S" compartment="c" charge="-3">
        <notes>
          <html xmlns="http://www.w3.org/1999/xhtml">
            <p>FORMULA: C26H39N7O18P3S</p>
          </html>
        </notes>
      </species>
      <species id="cpd02125_c" name="2-Methylcrotanoyl-CoA_C26H39N7O17P3S" compartment="c" charge="-3">
        <notes>
          <html xmlns="http://www.w3.org/1999/xhtml">
            <p>FORMULA: C26H39N7O17P3S</p>
          </html>
        </notes>
      </species>
      <species id="cpd02140_c" name="1-(5-phosphoribosyl)-5-aminoimidazole_C8H14N3O7P" compartment="c" charge="0">
        <notes>
          <html xmlns="http://www.w3.org/1999/xhtml">
            <p>FORMULA: C8H14N3O7P</p>
          </html>
        </notes>
      </species>
      <species id="cpd02147_c" name="4-Phosphoerythronate_C4H7O8P" compartment="c" charge="-2">
        <notes>
          <html xmlns="http://www.w3.org/1999/xhtml">
            <p>FORMULA: C4H7O8P</p>
          </html>
        </notes>
      </species>
      <species id="cpd02152_c" name="l-arginino-succinate_C10H17N4O6" compartment="c" charge="-1">
        <notes>
          <html xmlns="http://www.w3.org/1999/xhtml">
            <p>FORMULA: C10H17N4O6</p>
          </html>
        </notes>
      </species>
      <species id="cpd02160_c" name="(2S)-5-Amino-2-(3-carboxypropanoylamino)pentanoic_acid_C9H15N2O5" compartment="c" charge="-1">
        <notes>
          <html xmlns="http://www.w3.org/1999/xhtml">
            <p>FORMULA: C9H15N2O5</p>
          </html>
        </notes>
      </species>
      <species id="cpd02175_c" name="cis-4-Hydroxy-D-proline_C5H8NO3" compartment="c" charge="-1">
        <notes>
          <html xmlns="http://www.w3.org/1999/xhtml">
            <p>FORMULA: C5H8NO3</p>
          </html>
        </notes>
      </species>
      <species id="cpd02182_c" name="(R)-S-Lactoylglutathione_C13H20N3O8S" compartment="c" charge="-1">
        <notes>
          <html xmlns="http://www.w3.org/1999/xhtml">
            <p>FORMULA: C13H20N3O8S</p>
          </html>
        </notes>
      </species>
      <species id="cpd02186_c" name="Oxaloglycolate_C4H2O6" compartment="c" charge="-2">
        <notes>
          <html xmlns="http://www.w3.org/1999/xhtml">
            <p>FORMULA: C4H2O6</p>
          </html>
        </notes>
      </species>
      <species id="cpd02187_c" name="Methylacrylyl-CoA_C25H37N7O17P3S" compartment="c" charge="-3">
        <notes>
          <html xmlns="http://www.w3.org/1999/xhtml">
            <p>FORMULA: C25H37N7O17P3S</p>
          </html>
        </notes>
      </species>
      <species id="cpd02197_c" name="Folinic_acid_C20H21N7O7" compartment="c" charge="-2">
        <notes>
          <html xmlns="http://www.w3.org/1999/xhtml">
            <p>FORMULA: C20H21N7O7</p>
          </html>
        </notes>
      </species>
      <species id="cpd02201_c" name="D-4-Phosphopantothenate_C9H16NO8P" compartment="c" charge="-2">
        <notes>
          <html xmlns="http://www.w3.org/1999/xhtml">
            <p>FORMULA: C9H16NO8P</p>
          </html>
        </notes>
      </species>
      <species id="cpd02210_c" name="1-(indol-3-yl)glycerol_3-phosphate_C11H13NO6P" compartment="c" charge="-1">
        <notes>
          <html xmlns="http://www.w3.org/1999/xhtml">
            <p>FORMULA: C11H13NO6P</p>
          </html>
        </notes>
      </species>
      <species id="cpd02211_c" name="(S)-2-Amino-3-oxobutanoic_acid_C4H7NO3" compartment="c" charge="0">
        <notes>
          <html xmlns="http://www.w3.org/1999/xhtml">
            <p>FORMULA: C4H7NO3</p>
          </html>
        </notes>
      </species>
      <species id="cpd02216_c" name="Mg-protoporphyrin_IX_C34H30N4O4Mg" compartment="c" charge="-1">
        <notes>
          <html xmlns="http://www.w3.org/1999/xhtml">
            <p>FORMULA: C34H30N4O4Mg</p>
          </html>
        </notes>
      </species>
      <species id="cpd02227_c" name="S-(5-Deoxy-D-ribos-5-yl)-L-homocysteine_C9H17NO6S" compartment="c" charge="0">
        <notes>
          <html xmlns="http://www.w3.org/1999/xhtml">
            <p>FORMULA: C9H17NO6S</p>
          </html>
        </notes>
      </species>
      <species id="cpd02229_c" name="Bactoprenyl_diphosphate_C55H90O7P2" compartment="c" charge="-2">
        <notes>
          <html xmlns="http://www.w3.org/1999/xhtml">
            <p>FORMULA: C55H90O7P2</p>
          </html>
        </notes>
      </species>
      <species id="cpd02233_c" name="Ciliatine_C2H7NO3P" compartment="c" charge="-1">
        <notes>
          <html xmlns="http://www.w3.org/1999/xhtml">
            <p>FORMULA: C2H7NO3P</p>
          </html>
        </notes>
      </species>
      <species id="cpd02233_e" name="Ciliatine_C2H7NO3P" compartment="e" charge="-1">
        <notes>
          <html xmlns="http://www.w3.org/1999/xhtml">
            <p>FORMULA: C2H7NO3P</p>
          </html>
        </notes>
      </species>
      <species id="cpd02234_c" name="(3R)-3-Hydroxybutanoyl-CoA_C25H39N7O18P3S" compartment="c" charge="-3">
        <notes>
          <html xmlns="http://www.w3.org/1999/xhtml">
            <p>FORMULA: C25H39N7O18P3S</p>
          </html>
        </notes>
      </species>
      <species id="cpd02255_c" name="3-oxoadipate-enol-lactone_C6H5O4" compartment="c" charge="-1">
        <notes>
          <html xmlns="http://www.w3.org/1999/xhtml">
            <p>FORMULA: C6H5O4</p>
          </html>
        </notes>
      </species>
      <species id="cpd02258_c" name="4-Hydroxy-2-oxovalerate_C5H7O4" compartment="c" charge="-1">
        <notes>
          <html xmlns="http://www.w3.org/1999/xhtml">
            <p>FORMULA: C5H7O4</p>
          </html>
        </notes>
      </species>
      <species id="cpd02294_c" name="(S)-5-Amino-3-oxohexanoate_C6H11NO3" compartment="c" charge="0">
        <notes>
          <html xmlns="http://www.w3.org/1999/xhtml">
            <p>FORMULA: C6H11NO3</p>
          </html>
        </notes>
      </species>
      <species id="cpd02295_c" name="1-4-Dihydroxy-2-naphthoate_C11H7O4" compartment="c" charge="-1">
        <notes>
          <html xmlns="http://www.w3.org/1999/xhtml">
            <p>FORMULA: C11H7O4</p>
          </html>
        </notes>
      </species>
      <species id="cpd02311_c" name="4,5-Dihydro-4-oxo-5-imidazolepropanoate_C6H7N2O3" compartment="c" charge="-1">
        <notes>
          <html xmlns="http://www.w3.org/1999/xhtml">
            <p>FORMULA: C6H7N2O3</p>
          </html>
        </notes>
      </species>
      <species id="cpd02315_c" name="6-Pyruvoyl-5,6,7,8-tetrahydropterin_C9H11N5O3" compartment="c" charge="0">
        <notes>
          <html xmlns="http://www.w3.org/1999/xhtml">
            <p>FORMULA: C9H11N5O3</p>
          </html>
        </notes>
      </species>
      <species id="cpd02333_c" name="2,3-Pyridinedicarboxylic_acid_C7H3NO4" compartment="c" charge="-2">
        <notes>
          <html xmlns="http://www.w3.org/1999/xhtml">
            <p>FORMULA: C7H3NO4</p>
          </html>
        </notes>
      </species>
      <species id="cpd02345_c" name="L-Glutamate1-semialdehyde_C5H9NO3" compartment="c" charge="0">
        <notes>
          <html xmlns="http://www.w3.org/1999/xhtml">
            <p>FORMULA: C5H9NO3</p>
          </html>
        </notes>
      </species>
      <species id="cpd02351_c" name="Glucosaminate_C6H13NO6" compartment="c" charge="0">
        <notes>
          <html xmlns="http://www.w3.org/1999/xhtml">
            <p>FORMULA: C6H13NO6</p>
          </html>
        </notes>
      </species>
      <species id="cpd02351_e" name="Glucosaminate_C6H13NO6" compartment="e" charge="0">
        <notes>
          <html xmlns="http://www.w3.org/1999/xhtml">
            <p>FORMULA: C6H13NO6</p>
          </html>
        </notes>
      </species>
      <species id="cpd02361_c" name="2-(4-Hydroxyphenyl)acetaldehyde_C8H8O2" compartment="c" charge="0">
        <notes>
          <html xmlns="http://www.w3.org/1999/xhtml">
            <p>FORMULA: C8H8O2</p>
          </html>
        </notes>
      </species>
      <species id="cpd02371_c" name="D-Tagatose_1,6-biphosphate_C6H12O12P2" compartment="c" charge="-2">
        <notes>
          <html xmlns="http://www.w3.org/1999/xhtml">
            <p>FORMULA: C6H12O12P2</p>
          </html>
        </notes>
      </species>
      <species id="cpd02375_c" name="adenylo-succinate_C14H15N5O11P" compartment="c" charge="-3">
        <notes>
          <html xmlns="http://www.w3.org/1999/xhtml">
            <p>FORMULA: C14H15N5O11P</p>
          </html>
        </notes>
      </species>
      <species id="cpd02386_c" name="(4S)-4,5-Dihydroxy-2-oxopentanoate_C5H7O5" compartment="c" charge="-1">
        <notes>
          <html xmlns="http://www.w3.org/1999/xhtml">
            <p>FORMULA: C5H7O5</p>
          </html>
        </notes>
      </species>
      <species id="cpd02394_c" name="N1--5-Phospho-D-ribosylglycinamide_C7H15N2O8P" compartment="c" charge="0">
        <notes>
          <html xmlns="http://www.w3.org/1999/xhtml">
            <p>FORMULA: C7H15N2O8P</p>
          </html>
        </notes>
      </species>
      <species id="cpd02414_c" name="L-2-Amino-6-oxopimelate_C7H10NO5" compartment="c" charge="-1">
        <notes>
          <html xmlns="http://www.w3.org/1999/xhtml">
            <p>FORMULA: C7H10NO5</p>
          </html>
        </notes>
      </species>
      <species id="cpd02431_c" name="1-Pyrroline-5-carboxylate_C5H6NO2" compartment="c" charge="-1">
        <notes>
          <html xmlns="http://www.w3.org/1999/xhtml">
            <p>FORMULA: C5H6NO2</p>
          </html>
        </notes>
      </species>
      <species id="cpd02439_c" name="2-Dehydro-3-deoxy-D-glucarate_C6H6O7" compartment="c" charge="-2">
        <notes>
          <html xmlns="http://www.w3.org/1999/xhtml">
            <p>FORMULA: C6H6O7</p>
          </html>
        </notes>
      </species>
      <species id="cpd02465_c" name="tetrahydrodipicolinate_C7H7NO4" compartment="c" charge="-2">
        <notes>
          <html xmlns="http://www.w3.org/1999/xhtml">
            <p>FORMULA: C7H7NO4</p>
          </html>
        </notes>
      </species>
      <species id="cpd02483_c" name="(Z)-But-1-ene-1,2,4-tricarboxylate_C7H5O6" compartment="c" charge="-3">
        <notes>
          <html xmlns="http://www.w3.org/1999/xhtml">
            <p>FORMULA: C7H5O6</p>
          </html>
        </notes>
      </species>
      <species id="cpd02484_c" name="L-myo-Inositol_1-phosphate_C6H12O9P" compartment="c" charge="-1">
        <notes>
          <html xmlns="http://www.w3.org/1999/xhtml">
            <p>FORMULA: C6H12O9P</p>
          </html>
        </notes>
      </species>
      <species id="cpd02498_c" name="R-2-3-Dihydroxy-3-methylbutanoate_C5H9O4" compartment="c" charge="-1">
        <notes>
          <html xmlns="http://www.w3.org/1999/xhtml">
            <p>FORMULA: C5H9O4</p>
          </html>
        </notes>
      </species>
      <species id="cpd02501_c" name="2,3-Dihydroxyphenylpropanoate_C9H9O4" compartment="c" charge="-1">
        <notes>
          <html xmlns="http://www.w3.org/1999/xhtml">
            <p>FORMULA: C9H9O4</p>
          </html>
        </notes>
      </species>
      <species id="cpd02507_c" name="5-Oxopent-3-ene-1,2,5-tricarboxylate_C8H5O7" compartment="c" charge="-3">
        <notes>
          <html xmlns="http://www.w3.org/1999/xhtml">
            <p>FORMULA: C8H5O7</p>
          </html>
        </notes>
      </species>
      <species id="cpd02522_c" name="2-Aminoadipate_6-semialdehyde_C6H11NO3" compartment="c" charge="0">
        <notes>
          <html xmlns="http://www.w3.org/1999/xhtml">
            <p>FORMULA: C6H11NO3</p>
          </html>
        </notes>
      </species>
      <species id="cpd02535_c" name="R-2-3-Dihydroxy-3-methylpentanoate_C6H11O4" compartment="c" charge="-1">
        <notes>
          <html xmlns="http://www.w3.org/1999/xhtml">
            <p>FORMULA: C6H11O4</p>
          </html>
        </notes>
      </species>
      <species id="cpd02536_c" name="(+)-Muconolactone_C6H5O4" compartment="c" charge="-1">
        <notes>
          <html xmlns="http://www.w3.org/1999/xhtml">
            <p>FORMULA: C6H5O4</p>
          </html>
        </notes>
      </species>
      <species id="cpd02546_c" name="CMP-KDO_C17H24N3O15P" compartment="c" charge="-2">
        <notes>
          <html xmlns="http://www.w3.org/1999/xhtml">
            <p>FORMULA: C17H24N3O15P</p>
          </html>
        </notes>
      </species>
      <species id="cpd02547_c" name="(R)-1-Aminopropan-2-yl_phosphate_C3H10NO4P" compartment="c" charge="0">
        <notes>
          <html xmlns="http://www.w3.org/1999/xhtml">
            <p>FORMULA: C3H10NO4P</p>
          </html>
        </notes>
      </species>
      <species id="cpd02552_c" name="n-acetylglutamyl-phosphate_C7H10NO8P" compartment="c" charge="-2">
        <notes>
          <html xmlns="http://www.w3.org/1999/xhtml">
            <p>FORMULA: C7H10NO8P</p>
          </html>
        </notes>
      </species>
      <species id="cpd02555_c" name="Tetrahydropteroyltri-L-glutamate_C29H33N9O12" compartment="c" charge="-4">
        <notes>
          <html xmlns="http://www.w3.org/1999/xhtml">
            <p>FORMULA: C29H33N9O12</p>
          </html>
        </notes>
      </species>
      <species id="cpd02557_c" name="all-trans-Octaprenyldiphosphate_C40H66O7P2" compartment="c" charge="-2">
        <notes>
          <html xmlns="http://www.w3.org/1999/xhtml">
            <p>FORMULA: C40H66O7P2</p>
          </html>
        </notes>
      </species>
      <species id="cpd02569_c" name="2-Oxo-3-hydroxyisovalerate_C5H7O4" compartment="c" charge="-1">
        <notes>
          <html xmlns="http://www.w3.org/1999/xhtml">
            <p>FORMULA: C5H7O4</p>
          </html>
        </notes>
      </species>
      <species id="cpd02572_c" name="5-Carboxymethyl-2-hydroxymuconate_C8H5O7" compartment="c" charge="-3">
        <notes>
          <html xmlns="http://www.w3.org/1999/xhtml">
            <p>FORMULA: C8H5O7</p>
          </html>
        </notes>
      </species>
      <species id="cpd02574_c" name="methylthioribose-1-phosphate_C6H12O7PS" compartment="c" charge="-1">
        <notes>
          <html xmlns="http://www.w3.org/1999/xhtml">
            <p>FORMULA: C6H12O7PS</p>
          </html>
        </notes>
      </species>
      <species id="cpd02590_c" name="all-trans-Heptaprenyl_diphosphate_C35H58O7P2" compartment="c" charge="-2">
        <notes>
          <html xmlns="http://www.w3.org/1999/xhtml">
            <p>FORMULA: C35H58O7P2</p>
          </html>
        </notes>
      </species>
      <species id="cpd02591_c" name="pendp_C25H42O7P2" compartment="c" charge="-2">
        <notes>
          <html xmlns="http://www.w3.org/1999/xhtml">
            <p>FORMULA: C25H42O7P2</p>
          </html>
        </notes>
      </species>
      <species id="cpd02597_c" name="cis-2-Methylaconitate_C7H5O6" compartment="c" charge="-3">
        <notes>
          <html xmlns="http://www.w3.org/1999/xhtml">
            <p>FORMULA: C7H5O6</p>
          </html>
        </notes>
      </species>
      <species id="cpd02599_c" name="p-Hydroxyphenylethanolamine_C8H12NO2" compartment="c" charge="1">
        <notes>
          <html xmlns="http://www.w3.org/1999/xhtml">
            <p>FORMULA: C8H12NO2</p>
          </html>
        </notes>
      </species>
      <species id="cpd02599_e" name="p-Hydroxyphenylethanolamine_C8H12NO2" compartment="e" charge="1">
        <notes>
          <html xmlns="http://www.w3.org/1999/xhtml">
            <p>FORMULA: C8H12NO2</p>
          </html>
        </notes>
      </species>
      <species id="cpd02605_c" name="2-isopropyl-3-oxosuccinate_C7H8O5" compartment="c" charge="-2">
        <notes>
          <html xmlns="http://www.w3.org/1999/xhtml">
            <p>FORMULA: C7H8O5</p>
          </html>
        </notes>
      </species>
      <species id="cpd02608_c" name="6-Lactoyl-5,6,7,8-tetrahydropterin_C9H13N5O3" compartment="c" charge="0">
        <notes>
          <html xmlns="http://www.w3.org/1999/xhtml">
            <p>FORMULA: C9H13N5O3</p>
          </html>
        </notes>
      </species>
      <species id="cpd02611_c" name="N-Acetyl-D-glucosamine1-phosphate_C8H15NO9P" compartment="c" charge="-1">
        <notes>
          <html xmlns="http://www.w3.org/1999/xhtml">
            <p>FORMULA: C8H15NO9P</p>
          </html>
        </notes>
      </species>
      <species id="cpd02612_c" name="N-Acetylmannosamine_6-phosphate_C8H15NO9P" compartment="c" charge="-1">
        <notes>
          <html xmlns="http://www.w3.org/1999/xhtml">
            <p>FORMULA: C8H15NO9P</p>
          </html>
        </notes>
      </species>
      <species id="cpd02625_c" name="(3R,5S)-1-Pyrroline-3-hydroxy-5-carboxylate_C5H6NO3" compartment="c" charge="-1">
        <notes>
          <html xmlns="http://www.w3.org/1999/xhtml">
            <p>FORMULA: C5H6NO3</p>
          </html>
        </notes>
      </species>
      <species id="cpd02626_c" name="1-Pyrroline-4-hydroxy-2-carboxylate_C5H6NO3" compartment="c" charge="-1">
        <notes>
          <html xmlns="http://www.w3.org/1999/xhtml">
            <p>FORMULA: C5H6NO3</p>
          </html>
        </notes>
      </species>
      <species id="cpd02631_c" name="(3R,4S,5R)-3,4,5-Trihydroxy-1,2-cyclohexanedione_C6H8O5" compartment="c" charge="0">
        <notes>
          <html xmlns="http://www.w3.org/1999/xhtml">
            <p>FORMULA: C6H8O5</p>
          </html>
        </notes>
      </species>
      <species id="cpd02636_c" name="4-Methyl-5--2-hydroxyethyl-thiazole_C6H9NOS" compartment="c" charge="0">
        <notes>
          <html xmlns="http://www.w3.org/1999/xhtml">
            <p>FORMULA: C6H9NOS</p>
          </html>
        </notes>
      </species>
      <species id="cpd02642_c" name="N-(5-phospho-beta-D-ribosyl)-anthranilate_C12H14NO9P" compartment="c" charge="-2">
        <notes>
          <html xmlns="http://www.w3.org/1999/xhtml">
            <p>FORMULA: C12H14NO9P</p>
          </html>
        </notes>
      </species>
      <species id="cpd02654_c" name="4-methyl-5-(2-_phosphoethyl)-thiazole_C6H9NO4PS" compartment="c" charge="-1">
        <notes>
          <html xmlns="http://www.w3.org/1999/xhtml">
            <p>FORMULA: C6H9NO4PS</p>
          </html>
        </notes>
      </species>
      <species id="cpd02655_c" name="N5,N10-Methenyltetrahydromethanopterin_C31H41N6O16P" compartment="c" charge="-2">
        <notes>
          <html xmlns="http://www.w3.org/1999/xhtml">
            <p>FORMULA: C31H41N6O16P</p>
          </html>
        </notes>
      </species>
      <species id="cpd02656_c" name="6-7-Dimethyl-8--1-D-ribityllumazine_C13H18N4O6" compartment="c" charge="0">
        <notes>
          <html xmlns="http://www.w3.org/1999/xhtml">
            <p>FORMULA: C13H18N4O6</p>
          </html>
        </notes>
      </species>
      <species id="cpd02662_c" name="Malyl-CoA_C25H36N7O20P3S" compartment="c" charge="-4">
        <notes>
          <html xmlns="http://www.w3.org/1999/xhtml">
            <p>FORMULA: C25H36N7O20P3S</p>
          </html>
        </notes>
      </species>
      <species id="cpd02666_c" name="N-(-R-4-Phosphopantothenoyl)-L-cysteine_C12H21N2O9PS" compartment="c" charge="-2">
        <notes>
          <html xmlns="http://www.w3.org/1999/xhtml">
            <p>FORMULA: C12H21N2O9PS</p>
          </html>
        </notes>
      </species>
      <species id="cpd02678_c" name="5&apos;-phosphoribosylformylglycinamide_C8H14N2O9P" compartment="c" charge="-1">
        <notes>
          <html xmlns="http://www.w3.org/1999/xhtml">
            <p>FORMULA: C8H14N2O9P</p>
          </html>
        </notes>
      </species>
      <species id="cpd02679_c" name="N5,N10-Methylenetetrahydromethanopterin_C31H42N6O16P" compartment="c" charge="-3">
        <notes>
          <html xmlns="http://www.w3.org/1999/xhtml">
            <p>FORMULA: C31H42N6O16P</p>
          </html>
        </notes>
      </species>
      <species id="cpd02685_c" name="N-acetyl-LL-2,6-diaminopimelate_C9H15N2O5" compartment="c" charge="-1">
        <notes>
          <html xmlns="http://www.w3.org/1999/xhtml">
            <p>FORMULA: C9H15N2O5</p>
          </html>
        </notes>
      </species>
      <species id="cpd02691_c" name="2-methyl-3-hydroxy-butyryl-CoA_C26H41N7O18P3S" compartment="c" charge="-3">
        <notes>
          <html xmlns="http://www.w3.org/1999/xhtml">
            <p>FORMULA: C26H41N7O18P3S</p>
          </html>
        </notes>
      </species>
      <species id="cpd02692_c" name="2-Amino-3-(3-oxoprop-1-en-1-yl)but-2-enedioate_C7H5NO5" compartment="c" charge="-2">
        <notes>
          <html xmlns="http://www.w3.org/1999/xhtml">
            <p>FORMULA: C7H5NO5</p>
          </html>
        </notes>
      </species>
      <species id="cpd02693_c" name="2-D-threo-Hydroxy-3-carboxy-isocaproate_C7H10O5" compartment="c" charge="-2">
        <notes>
          <html xmlns="http://www.w3.org/1999/xhtml">
            <p>FORMULA: C7H10O5</p>
          </html>
        </notes>
      </species>
      <species id="cpd02698_c" name="N-Succinyl-LL-2-6-diaminoheptanedioate_C11H16N2O7" compartment="c" charge="-2">
        <notes>
          <html xmlns="http://www.w3.org/1999/xhtml">
            <p>FORMULA: C11H16N2O7</p>
          </html>
        </notes>
      </species>
      <species id="cpd02700_c" name="Enzyme_N6-(S-[2-methylpropanoyl]dihydrolipoyl)lysine_C12H23NO2S2" compartment="c" charge="0">
        <notes>
          <html xmlns="http://www.w3.org/1999/xhtml">
            <p>FORMULA: C12H23NO2S2</p>
          </html>
        </notes>
      </species>
      <species id="cpd02701_c" name="S-Adenosyl-4-methylthio-2-oxobutanoate_C15H19N5O6S" compartment="c" charge="0">
        <notes>
          <html xmlns="http://www.w3.org/1999/xhtml">
            <p>FORMULA: C15H19N5O6S</p>
          </html>
        </notes>
      </species>
      <species id="cpd02711_c" name="2-keto-3-deoxy-6-phospho-gluconate_C6H9O9P" compartment="c" charge="-2">
        <notes>
          <html xmlns="http://www.w3.org/1999/xhtml">
            <p>FORMULA: C6H9O9P</p>
          </html>
        </notes>
      </species>
      <species id="cpd02720_c" name="5-Amino-6--5-phosphoribitylaminouracil_C9H16N4O9P" compartment="c" charge="-1">
        <notes>
          <html xmlns="http://www.w3.org/1999/xhtml">
            <p>FORMULA: C9H16N4O9P</p>
          </html>
        </notes>
      </species>
      <species id="cpd02721_c" name="2-deoxy-5-keto-D-gluconic-acid-6-phosphate_C6H9O9P" compartment="c" charge="-2">
        <notes>
          <html xmlns="http://www.w3.org/1999/xhtml">
            <p>FORMULA: C6H9O9P</p>
          </html>
        </notes>
      </species>
      <species id="cpd02724_c" name="(S)-2-(Succinylamino)-6-oxoheptanedioate_C11H12NO8" compartment="c" charge="-3">
        <notes>
          <html xmlns="http://www.w3.org/1999/xhtml">
            <p>FORMULA: C11H12NO8</p>
          </html>
        </notes>
      </species>
      <species id="cpd02730_c" name="3-Deoxy-D-manno-octulosonate8-phosphate_C8H13O11P" compartment="c" charge="-2">
        <notes>
          <html xmlns="http://www.w3.org/1999/xhtml">
            <p>FORMULA: C8H13O11P</p>
          </html>
        </notes>
      </species>
      <species id="cpd02731_c" name="2-Hydroxy-6-oxonona-2,4-diene-1,9-dioate_C9H8O6" compartment="c" charge="-2">
        <notes>
          <html xmlns="http://www.w3.org/1999/xhtml">
            <p>FORMULA: C9H8O6</p>
          </html>
        </notes>
      </species>
      <species id="cpd02738_c" name="5-Methyltetrahydropteroyltri-L-glutamate_C30H35N9O12" compartment="c" charge="-4">
        <notes>
          <html xmlns="http://www.w3.org/1999/xhtml">
            <p>FORMULA: C30H35N9O12</p>
          </html>
        </notes>
      </species>
      <species id="cpd02740_c" name="Guanosine_5&apos;-triphosphate,3&apos;-diphosphate_C10H13N5O20P5" compartment="c" charge="-5">
        <notes>
          <html xmlns="http://www.w3.org/1999/xhtml">
            <p>FORMULA: C10H13N5O20P5</p>
          </html>
        </notes>
      </species>
      <species id="cpd02760_c" name="cellobiose_6-phoshate_C12H22O14P" compartment="c" charge="-1">
        <notes>
          <html xmlns="http://www.w3.org/1999/xhtml">
            <p>FORMULA: C12H22O14P</p>
          </html>
        </notes>
      </species>
      <species id="cpd02762_c" name="Magnesium_protoporphyrin IX 13-methyl ester_C35H33N4O4Mg" compartment="c" charge="0">
        <notes>
          <html xmlns="http://www.w3.org/1999/xhtml">
            <p>FORMULA: C35H33N4O4Mg</p>
          </html>
        </notes>
      </species>
      <species id="cpd02775_c" name="4-Amino-5-phosphomethyl-2-methylpyrimidine_C6H9N3O4P" compartment="c" charge="-1">
        <notes>
          <html xmlns="http://www.w3.org/1999/xhtml">
            <p>FORMULA: C6H9N3O4P</p>
          </html>
        </notes>
      </species>
      <species id="cpd02784_c" name="2,3-Dioxo-L-gulonate_C6H7O7" compartment="c" charge="-1">
        <notes>
          <html xmlns="http://www.w3.org/1999/xhtml">
            <p>FORMULA: C6H7O7</p>
          </html>
        </notes>
      </species>
      <species id="cpd02791_c" name="methylthioribulose-1-phosphate_C6H12O7PS" compartment="c" charge="-1">
        <notes>
          <html xmlns="http://www.w3.org/1999/xhtml">
            <p>FORMULA: C6H12O7PS</p>
          </html>
        </notes>
      </species>
      <species id="cpd02799_c" name="Methylisocitric_acid_C7H7O7" compartment="c" charge="-3">
        <notes>
          <html xmlns="http://www.w3.org/1999/xhtml">
            <p>FORMULA: C7H7O7</p>
          </html>
        </notes>
      </species>
      <species id="cpd02820_c" name="UDP-N-acetyl-3-O--1-carboxyvinyl-D-glucosamine_C20H26N3O19P2" compartment="c" charge="-3">
        <notes>
          <html xmlns="http://www.w3.org/1999/xhtml">
            <p>FORMULA: C20H26N3O19P2</p>
          </html>
        </notes>
      </species>
      <species id="cpd02826_c" name="2--Formamido-N1-(5-phospho-D-ribosyl)acetamidine_C8H16N3O8P" compartment="c" charge="0">
        <notes>
          <html xmlns="http://www.w3.org/1999/xhtml">
            <p>FORMULA: C8H16N3O8P</p>
          </html>
        </notes>
      </species>
      <species id="cpd02828_c" name="5-Carboxymethyl-2-hydroxymuconic_semialdehyde_C8H6O6" compartment="c" charge="-2">
        <notes>
          <html xmlns="http://www.w3.org/1999/xhtml">
            <p>FORMULA: C8H6O6</p>
          </html>
        </notes>
      </species>
      <species id="cpd02835_c" name="UDP-2,3-bis(3-hydroxytetradecanoyl)-D-glucosamine_C43H75N3O20P2" compartment="c" charge="-2">
        <notes>
          <html xmlns="http://www.w3.org/1999/xhtml">
            <p>FORMULA: C43H75N3O20P2</p>
          </html>
        </notes>
      </species>
      <species id="cpd02843_c" name="d-erythro-imidazole-glycerol-phosphate_C6H10N2O6P" compartment="c" charge="-1">
        <notes>
          <html xmlns="http://www.w3.org/1999/xhtml">
            <p>FORMULA: C6H10N2O6P</p>
          </html>
        </notes>
      </species>
      <species id="cpd02851_c" name="5-Amino-1--5-Phospho-D-ribosylimidazole-4-carboxamide_C9H14N4O8P" compartment="c" charge="-1">
        <notes>
          <html xmlns="http://www.w3.org/1999/xhtml">
            <p>FORMULA: C9H14N4O8P</p>
          </html>
        </notes>
      </species>
      <species id="cpd02857_c" name="3-deoxy-d-arabino-heptulosonate-7-phosphate_C7H11O10P" compartment="c" charge="-2">
        <notes>
          <html xmlns="http://www.w3.org/1999/xhtml">
            <p>FORMULA: C7H11O10P</p>
          </html>
        </notes>
      </species>
      <species id="cpd02882_c" name="4--1-D-Ribitylamino-5-aminouracil_C9H16N4O6" compartment="c" charge="0">
        <notes>
          <html xmlns="http://www.w3.org/1999/xhtml">
            <p>FORMULA: C9H16N4O6</p>
          </html>
        </notes>
      </species>
      <species id="cpd02884_c" name="FAICAR_C10H14N4O9P" compartment="c" charge="-1">
        <notes>
          <html xmlns="http://www.w3.org/1999/xhtml">
            <p>FORMULA: C10H14N4O9P</p>
          </html>
        </notes>
      </species>
      <species id="cpd02886_c" name="UDP-3-O-(beta-hydroxymyristoyl)-N-acetylglucosamine_C31H51N3O19P2" compartment="c" charge="-2">
        <notes>
          <html xmlns="http://www.w3.org/1999/xhtml">
            <p>FORMULA: C31H51N3O19P2</p>
          </html>
        </notes>
      </species>
      <species id="cpd02893_c" name="1-(5-phosphoribosyl)-5-amino-4-imidazolecarboxylate_C9H13N3O9P" compartment="c" charge="-1">
        <notes>
          <html xmlns="http://www.w3.org/1999/xhtml">
            <p>FORMULA: C9H13N3O9P</p>
          </html>
        </notes>
      </species>
      <species id="cpd02894_c" name="2-Methyl-4-amino-5-hydroxymethylpyrimidinediphosphate_C6H9N3O7P2" compartment="c" charge="-2">
        <notes>
          <html xmlns="http://www.w3.org/1999/xhtml">
            <p>FORMULA: C6H9N3O7P2</p>
          </html>
        </notes>
      </species>
      <species id="cpd02904_c" name="alpha-Ribazole_5&apos;-phosphate_C14H18N2O7P" compartment="c" charge="-1">
        <notes>
          <html xmlns="http://www.w3.org/1999/xhtml">
            <p>FORMULA: C14H18N2O7P</p>
          </html>
        </notes>
      </species>
      <species id="cpd02920_c" name="6-hydroxymethyl-dihydropterin_pyrophosphate_C7H9N5O8P2" compartment="c" charge="-2">
        <notes>
          <html xmlns="http://www.w3.org/1999/xhtml">
            <p>FORMULA: C7H9N5O8P2</p>
          </html>
        </notes>
      </species>
      <species id="cpd02921_c" name="5-phosphoribosyl-4-(N-succino-carboxamide)-_5-aminoimidazole_C13H16N4O12P" compartment="c" charge="-3">
        <notes>
          <html xmlns="http://www.w3.org/1999/xhtml">
            <p>FORMULA: C13H16N4O12P</p>
          </html>
        </notes>
      </species>
      <species id="cpd02930_c" name="Lipid_X_C34H65NO12P" compartment="c" charge="-1">
        <notes>
          <html xmlns="http://www.w3.org/1999/xhtml">
            <p>FORMULA: C34H65NO12P</p>
          </html>
        </notes>
      </species>
      <species id="cpd02961_c" name="dihydro-neo-pterin_C9H13N5O4" compartment="c" charge="0">
        <notes>
          <html xmlns="http://www.w3.org/1999/xhtml">
            <p>FORMULA: C9H13N5O4</p>
          </html>
        </notes>
      </species>
      <species id="cpd02964_c" name="UDP-N-acetylmuramoyl-L-alanyl-D-gamma-glutamyl-meso-2-6-diaminopimelate_C35H51N7O26P2" compartment="c" charge="-4">
        <notes>
          <html xmlns="http://www.w3.org/1999/xhtml">
            <p>FORMULA: C35H51N7O26P2</p>
          </html>
        </notes>
      </species>
      <species id="cpd02967_c" name="N-Acetyl-beta-D-mannosaminyl-1,4-N-acetyl-D-_glucosaminyldiphosphoundecaprenol_C71H116N2O17P2" compartment="c" charge="-2">
        <notes>
          <html xmlns="http://www.w3.org/1999/xhtml">
            <p>FORMULA: C71H116N2O17P2</p>
          </html>
        </notes>
      </species>
      <species id="cpd02968_c" name="UDP-N-acetylmuramoyl-L-alanyl-D-glutamyl-meso-2-6-diaminopimeloyl-D-alanyl-D-alanine_C41H61N9O28P2" compartment="c" charge="-4">
        <notes>
          <html xmlns="http://www.w3.org/1999/xhtml">
            <p>FORMULA: C41H61N9O28P2</p>
          </html>
        </notes>
      </species>
      <species id="cpd02978_c" name="7,8-Dihydroneopterin_3&apos;-triphosphate_C9H13N5O13P3" compartment="c" charge="-3">
        <notes>
          <html xmlns="http://www.w3.org/1999/xhtml">
            <p>FORMULA: C9H13N5O13P3</p>
          </html>
        </notes>
      </species>
      <species id="cpd02979_c" name="N-(5&apos;-phospho-D-ribosylformimino)-5-amino-1-(5&apos;&apos;-phosphoribosyl)-4-imidazolecarboxamide_C15H23N5O15P2" compartment="c" charge="-2">
        <notes>
          <html xmlns="http://www.w3.org/1999/xhtml">
            <p>FORMULA: C15H23N5O15P2</p>
          </html>
        </notes>
      </species>
      <species id="cpd02991_c" name="N-(5&apos;-phospho-D-1&apos;-ribulosylformimino)-5-amino-1-(5&apos;&apos;-phosphoribosyl)-4-imidazolecarboxamide_C15H23N5O15P2" compartment="c" charge="-2">
        <notes>
          <html xmlns="http://www.w3.org/1999/xhtml">
            <p>FORMULA: C15H23N5O15P2</p>
          </html>
        </notes>
      </species>
      <species id="cpd02993_c" name="2,3,2&apos;3&apos;-Tetrakis(beta-hydroxymyristoyl)-D-glucosaminyl-1,6-beta-D-glucosamine_1,4&apos;-bisphosphate_C68H128N2O23P2" compartment="c" charge="-2">
        <notes>
          <html xmlns="http://www.w3.org/1999/xhtml">
            <p>FORMULA: C68H128N2O23P2</p>
          </html>
        </notes>
      </species>
      <species id="cpd03002_c" name="2,3-Bis(3-hydroxytetradecanoyl)-D-glucosaminyl-1,6-beta-D-2,3-bis(3-hydroxytetradecanoyl)-beta-D-glucosaminyl_1-phosphate_C68H128N2O20P" compartment="c" charge="-1">
        <notes>
          <html xmlns="http://www.w3.org/1999/xhtml">
            <p>FORMULA: C68H128N2O20P</p>
          </html>
        </notes>
      </species>
      <species id="cpd03034_c" name="3-Ureidoisobutyrate_C5H9N2O3" compartment="c" charge="-1">
        <notes>
          <html xmlns="http://www.w3.org/1999/xhtml">
            <p>FORMULA: C5H9N2O3</p>
          </html>
        </notes>
      </species>
      <species id="cpd03048_c" name="Isethionate_C2H5O4S" compartment="c" charge="-1">
        <notes>
          <html xmlns="http://www.w3.org/1999/xhtml">
            <p>FORMULA: C2H5O4S</p>
          </html>
        </notes>
      </species>
      <species id="cpd03048_e" name="Isethionate_C2H5O4S" compartment="e" charge="-1">
        <notes>
          <html xmlns="http://www.w3.org/1999/xhtml">
            <p>FORMULA: C2H5O4S</p>
          </html>
        </notes>
      </species>
      <species id="cpd03049_c" name="2-Hydroxyethyl-ThPP_C14H21N4O8P2S" compartment="c" charge="-1">
        <notes>
          <html xmlns="http://www.w3.org/1999/xhtml">
            <p>FORMULA: C14H21N4O8P2S</p>
          </html>
        </notes>
      </species>
      <species id="cpd03063_c" name="3-Aminoisobutyric_acid_C4H9NO2" compartment="c" charge="0">
        <notes>
          <html xmlns="http://www.w3.org/1999/xhtml">
            <p>FORMULA: C4H9NO2</p>
          </html>
        </notes>
      </species>
      <species id="cpd03091_c" name="5&apos;-Deoxyadenosine_C10H13N5O3" compartment="c" charge="0">
        <notes>
          <html xmlns="http://www.w3.org/1999/xhtml">
            <p>FORMULA: C10H13N5O3</p>
          </html>
        </notes>
      </species>
      <species id="cpd03091_e" name="5&apos;-Deoxyadenosine_C10H13N5O3" compartment="e" charge="0">
        <notes>
          <html xmlns="http://www.w3.org/1999/xhtml">
            <p>FORMULA: C10H13N5O3</p>
          </html>
        </notes>
      </species>
      <species id="cpd03104_c" name="L-3-Aminobutyryl-CoA_C25H41N8O17P3S" compartment="c" charge="-2">
        <notes>
          <html xmlns="http://www.w3.org/1999/xhtml">
            <p>FORMULA: C25H41N8O17P3S</p>
          </html>
        </notes>
      </species>
      <species id="cpd03113_c" name="(S)-3-Hydroxyhexadecanoyl-CoA_C37H63N7O18P3S" compartment="c" charge="-3">
        <notes>
          <html xmlns="http://www.w3.org/1999/xhtml">
            <p>FORMULA: C37H63N7O18P3S</p>
          </html>
        </notes>
      </species>
      <species id="cpd03114_c" name="3-Oxohexadecanoyl-CoA_C37H61N7O18P3S" compartment="c" charge="-3">
        <notes>
          <html xmlns="http://www.w3.org/1999/xhtml">
            <p>FORMULA: C37H61N7O18P3S</p>
          </html>
        </notes>
      </species>
      <species id="cpd03115_c" name="(S)-3-Hydroxytetradecanoyl-CoA_C35H59N7O18P3S" compartment="c" charge="-3">
        <notes>
          <html xmlns="http://www.w3.org/1999/xhtml">
            <p>FORMULA: C35H59N7O18P3S</p>
          </html>
        </notes>
      </species>
      <species id="cpd03116_c" name="(S)-3-Hydroxydodecanoyl-CoA_C33H55N7O18P3S" compartment="c" charge="-3">
        <notes>
          <html xmlns="http://www.w3.org/1999/xhtml">
            <p>FORMULA: C33H55N7O18P3S</p>
          </html>
        </notes>
      </species>
      <species id="cpd03117_c" name="3-Oxododecanoyl-CoA_C33H53N7O18P3S" compartment="c" charge="-3">
        <notes>
          <html xmlns="http://www.w3.org/1999/xhtml">
            <p>FORMULA: C33H53N7O18P3S</p>
          </html>
        </notes>
      </species>
      <species id="cpd03118_c" name="(S)-3-Hydroxydecanoyl-CoA_C31H51N7O18P3S" compartment="c" charge="-3">
        <notes>
          <html xmlns="http://www.w3.org/1999/xhtml">
            <p>FORMULA: C31H51N7O18P3S</p>
          </html>
        </notes>
      </species>
      <species id="cpd03119_c" name="3-Oxodecanoyl-CoA_C31H49N7O18P3S" compartment="c" charge="-3">
        <notes>
          <html xmlns="http://www.w3.org/1999/xhtml">
            <p>FORMULA: C31H49N7O18P3S</p>
          </html>
        </notes>
      </species>
      <species id="cpd03120_c" name="(S)-3-Hydroxyoctanoyl-CoA_C29H47N7O18P3S" compartment="c" charge="-3">
        <notes>
          <html xmlns="http://www.w3.org/1999/xhtml">
            <p>FORMULA: C29H47N7O18P3S</p>
          </html>
        </notes>
      </species>
      <species id="cpd03121_c" name="3-Oxooctanoyl-CoA_C29H45N7O18P3S" compartment="c" charge="-3">
        <notes>
          <html xmlns="http://www.w3.org/1999/xhtml">
            <p>FORMULA: C29H45N7O18P3S</p>
          </html>
        </notes>
      </species>
      <species id="cpd03122_c" name="(S)-3-Hydroxyhexanoyl-CoA_C27H43N7O18P3S" compartment="c" charge="-3">
        <notes>
          <html xmlns="http://www.w3.org/1999/xhtml">
            <p>FORMULA: C27H43N7O18P3S</p>
          </html>
        </notes>
      </species>
      <species id="cpd03123_c" name="3-Ketohexanoyl-CoA_C27H41N7O18P3S" compartment="c" charge="-3">
        <notes>
          <html xmlns="http://www.w3.org/1999/xhtml">
            <p>FORMULA: C27H41N7O18P3S</p>
          </html>
        </notes>
      </species>
      <species id="cpd03124_c" name="Hexanoyl-CoA_C27H43N7O17P3S" compartment="c" charge="-3">
        <notes>
          <html xmlns="http://www.w3.org/1999/xhtml">
            <p>FORMULA: C27H43N7O17P3S</p>
          </html>
        </notes>
      </species>
      <species id="cpd03125_c" name="(2E)-Hexenoyl-CoA_C27H41N7O17P3S" compartment="c" charge="-3">
        <notes>
          <html xmlns="http://www.w3.org/1999/xhtml">
            <p>FORMULA: C27H41N7O17P3S</p>
          </html>
        </notes>
      </species>
      <species id="cpd03126_c" name="(2E)-Hexadecenoyl-CoA_C37H61N7O17P3S" compartment="c" charge="-3">
        <notes>
          <html xmlns="http://www.w3.org/1999/xhtml">
            <p>FORMULA: C37H61N7O17P3S</p>
          </html>
        </notes>
      </species>
      <species id="cpd03127_c" name="trans-Tetradec-2-enoyl-CoA_phosphate, n=30)_C35H57N7O17P3S" compartment="c" charge="-3">
        <notes>
          <html xmlns="http://www.w3.org/1999/xhtml">
            <p>FORMULA: C35H57N7O17P3S</p>
          </html>
        </notes>
      </species>
      <species id="cpd03128_c" name="Decanoyl-CoA_(n-C100CoA)_C31H51N7O17P3S" compartment="c" charge="-3">
        <notes>
          <html xmlns="http://www.w3.org/1999/xhtml">
            <p>FORMULA: C31H51N7O17P3S</p>
          </html>
        </notes>
      </species>
      <species id="cpd03129_c" name="(2E)-Decenoyl-CoA_C31H49N7O17P3S" compartment="c" charge="-3">
        <notes>
          <html xmlns="http://www.w3.org/1999/xhtml">
            <p>FORMULA: C31H49N7O17P3S</p>
          </html>
        </notes>
      </species>
      <species id="cpd03130_c" name="(2E)-Octenoyl-CoA_C29H45N7O17P3S" compartment="c" charge="-3">
        <notes>
          <html xmlns="http://www.w3.org/1999/xhtml">
            <p>FORMULA: C29H45N7O17P3S</p>
          </html>
        </notes>
      </species>
      <species id="cpd03148_c" name="Chlorophyll_a_C55H71N4O5Mg" compartment="c" charge="0">
        <notes>
          <html xmlns="http://www.w3.org/1999/xhtml">
            <p>FORMULA: C55H71N4O5Mg</p>
          </html>
        </notes>
      </species>
      <species id="cpd03161_c" name="Phenylethylamine_C8H12N" compartment="c" charge="1">
        <notes>
          <html xmlns="http://www.w3.org/1999/xhtml">
            <p>FORMULA: C8H12N</p>
          </html>
        </notes>
      </species>
      <species id="cpd03161_e" name="Phenylethylamine_C8H12N" compartment="e" charge="1">
        <notes>
          <html xmlns="http://www.w3.org/1999/xhtml">
            <p>FORMULA: C8H12N</p>
          </html>
        </notes>
      </species>
      <species id="cpd03187_c" name="Oxalosuccinic_acid_C6H3O7" compartment="c" charge="-3">
        <notes>
          <html xmlns="http://www.w3.org/1999/xhtml">
            <p>FORMULA: C6H3O7</p>
          </html>
        </notes>
      </species>
      <species id="cpd03189_c" name="3-Carboxy-1-hydroxypropyl-ThPP_C16H22N4O10P2S" compartment="c" charge="-2">
        <notes>
          <html xmlns="http://www.w3.org/1999/xhtml">
            <p>FORMULA: C16H22N4O10P2S</p>
          </html>
        </notes>
      </species>
      <species id="cpd03194_c" name="Lactose-6-phosphate_C12H22O14P" compartment="c" charge="-1">
        <notes>
          <html xmlns="http://www.w3.org/1999/xhtml">
            <p>FORMULA: C12H22O14P</p>
          </html>
        </notes>
      </species>
      <species id="cpd03198_c" name="D-Gal-alpha-1-6D-Glucose_C12H22O11" compartment="c" charge="0">
        <notes>
          <html xmlns="http://www.w3.org/1999/xhtml">
            <p>FORMULA: C12H22O11</p>
          </html>
        </notes>
      </species>
      <species id="cpd03198_e" name="D-Gal-alpha-1-6D-Glucose_C12H22O11" compartment="e" charge="0">
        <notes>
          <html xmlns="http://www.w3.org/1999/xhtml">
            <p>FORMULA: C12H22O11</p>
          </html>
        </notes>
      </species>
      <species id="cpd03200_c" name="Manninotriose_C18H32O16" compartment="c" charge="0">
        <notes>
          <html xmlns="http://www.w3.org/1999/xhtml">
            <p>FORMULA: C18H32O16</p>
          </html>
        </notes>
      </species>
      <species id="cpd03214_c" name="Phytyl_diphosphate_C20H40O7P2" compartment="c" charge="-2">
        <notes>
          <html xmlns="http://www.w3.org/1999/xhtml">
            <p>FORMULA: C20H40O7P2</p>
          </html>
        </notes>
      </species>
      <species id="cpd03279_c" name="Deoxyinosine_C10H12N4O4" compartment="c" charge="0">
        <notes>
          <html xmlns="http://www.w3.org/1999/xhtml">
            <p>FORMULA: C10H12N4O4</p>
          </html>
        </notes>
      </species>
      <species id="cpd03279_e" name="Deoxyinosine_C10H12N4O4" compartment="e" charge="0">
        <notes>
          <html xmlns="http://www.w3.org/1999/xhtml">
            <p>FORMULA: C10H12N4O4</p>
          </html>
        </notes>
      </species>
      <species id="cpd03289_c" name="L-2-Acetamido-6-oxopimelate_C9H11NO6" compartment="c" charge="-2">
        <notes>
          <html xmlns="http://www.w3.org/1999/xhtml">
            <p>FORMULA: C9H11NO6</p>
          </html>
        </notes>
      </species>
      <species id="cpd03315_c" name="Gentisate_aldehyde_C7H6O3" compartment="c" charge="0">
        <notes>
          <html xmlns="http://www.w3.org/1999/xhtml">
            <p>FORMULA: C7H6O3</p>
          </html>
        </notes>
      </species>
      <species id="cpd03326_c" name="2-Hydroxyhepta-2,4-dienedioate_C7H6O5" compartment="c" charge="-2">
        <notes>
          <html xmlns="http://www.w3.org/1999/xhtml">
            <p>FORMULA: C7H6O5</p>
          </html>
        </notes>
      </species>
      <species id="cpd03327_c" name="4-Hydroxy-2-ketopimelate_C7H8O6" compartment="c" charge="-2">
        <notes>
          <html xmlns="http://www.w3.org/1999/xhtml">
            <p>FORMULA: C7H8O6</p>
          </html>
        </notes>
      </species>
      <species id="cpd03343_c" name="3-Phenylpropanoic_acid_C9H9O2" compartment="c" charge="-1">
        <notes>
          <html xmlns="http://www.w3.org/1999/xhtml">
            <p>FORMULA: C9H9O2</p>
          </html>
        </notes>
      </species>
      <species id="cpd03343_e" name="3-Phenylpropanoic_acid_C9H9O2" compartment="e" charge="-1">
        <notes>
          <html xmlns="http://www.w3.org/1999/xhtml">
            <p>FORMULA: C9H9O2</p>
          </html>
        </notes>
      </species>
      <species id="cpd03372_c" name="(1R,2S)-1-Hydroxybutane-1,2,4-tricarboxylate_C7H7O7" compartment="c" charge="-3">
        <notes>
          <html xmlns="http://www.w3.org/1999/xhtml">
            <p>FORMULA: C7H7O7</p>
          </html>
        </notes>
      </species>
      <species id="cpd03385_c" name="Fosfonet_C2H2O5P" compartment="c" charge="-3">
        <notes>
          <html xmlns="http://www.w3.org/1999/xhtml">
            <p>FORMULA: C2H2O5P</p>
          </html>
        </notes>
      </species>
      <species id="cpd03385_e" name="Fosfonet_C2H2O5P" compartment="e" charge="-3">
        <notes>
          <html xmlns="http://www.w3.org/1999/xhtml">
            <p>FORMULA: C2H2O5P</p>
          </html>
        </notes>
      </species>
      <species id="cpd03411_c" name="N1-(gamma-L-Glutamyl-L-cysteinyl-glycyl)-spermidine_C17H36N6O5S" compartment="c" charge="2">
        <notes>
          <html xmlns="http://www.w3.org/1999/xhtml">
            <p>FORMULA: C17H36N6O5S</p>
          </html>
        </notes>
      </species>
      <species id="cpd03420_c" name="Precorrin_3 A_C43H44N4O16" compartment="c" charge="-6">
        <notes>
          <html xmlns="http://www.w3.org/1999/xhtml">
            <p>FORMULA: C43H44N4O16</p>
          </html>
        </notes>
      </species>
      <species id="cpd03421_c" name="Cobyrinic_acid_C45H53CoN4O14" compartment="c" charge="-5">
        <notes>
          <html xmlns="http://www.w3.org/1999/xhtml">
            <p>FORMULA: C45H53CoN4O14</p>
          </html>
        </notes>
      </species>
      <species id="cpd03423_c" name="N1-(alpha-D-ribosyl)-5,6-dimethylbenzimidazole_C14H18N2O4" compartment="c" charge="0">
        <notes>
          <html xmlns="http://www.w3.org/1999/xhtml">
            <p>FORMULA: C14H18N2O4</p>
          </html>
        </notes>
      </species>
      <species id="cpd03426_c" name="Sirohydrochlorin_C42H38N4O16" compartment="c" charge="-8">
        <notes>
          <html xmlns="http://www.w3.org/1999/xhtml">
            <p>FORMULA: C42H38N4O16</p>
          </html>
        </notes>
      </species>
      <species id="cpd03443_c" name="3-Octaprenyl-4-hydroxybenzoate_C47H69O3" compartment="c" charge="-1">
        <notes>
          <html xmlns="http://www.w3.org/1999/xhtml">
            <p>FORMULA: C47H69O3</p>
          </html>
        </notes>
      </species>
      <species id="cpd03444_c" name="2-Octaprenylphenol_C46H70O" compartment="c" charge="0">
        <notes>
          <html xmlns="http://www.w3.org/1999/xhtml">
            <p>FORMULA: C46H70O</p>
          </html>
        </notes>
      </species>
      <species id="cpd03445_c" name="2-Octaprenyl-6-hydroxyphenol_C46H70O2" compartment="c" charge="0">
        <notes>
          <html xmlns="http://www.w3.org/1999/xhtml">
            <p>FORMULA: C46H70O2</p>
          </html>
        </notes>
      </species>
      <species id="cpd03446_c" name="2-Octaprenyl-6-methoxyphenol_C47H72O2" compartment="c" charge="0">
        <notes>
          <html xmlns="http://www.w3.org/1999/xhtml">
            <p>FORMULA: C47H72O2</p>
          </html>
        </notes>
      </species>
      <species id="cpd03447_c" name="2-Octaprenyl-6-methoxy-1,4-benzoquinone_C47H70O3" compartment="c" charge="0">
        <notes>
          <html xmlns="http://www.w3.org/1999/xhtml">
            <p>FORMULA: C47H70O3</p>
          </html>
        </notes>
      </species>
      <species id="cpd03448_c" name="2-Octaprenyl-3-methyl-6-methoxy-1,4-benzoquinone_C48H72O3" compartment="c" charge="0">
        <notes>
          <html xmlns="http://www.w3.org/1999/xhtml">
            <p>FORMULA: C48H72O3</p>
          </html>
        </notes>
      </species>
      <species id="cpd03449_c" name="2-Octaprenyl-3-methyl-5-hydroxy-6-methoxy-1,4-benzoquinone_C48H71O4" compartment="c" charge="-1">
        <notes>
          <html xmlns="http://www.w3.org/1999/xhtml">
            <p>FORMULA: C48H71O4</p>
          </html>
        </notes>
      </species>
      <species id="cpd03451_c" name="SHCHC_C11H10O6" compartment="c" charge="-2">
        <notes>
          <html xmlns="http://www.w3.org/1999/xhtml">
            <p>FORMULA: C11H10O6</p>
          </html>
        </notes>
      </species>
      <species id="cpd03454_c" name="Cytidine_3&apos;-phosphate_C9H13N3O8P" compartment="c" charge="-1">
        <notes>
          <html xmlns="http://www.w3.org/1999/xhtml">
            <p>FORMULA: C9H13N3O8P</p>
          </html>
        </notes>
      </species>
      <species id="cpd03454_e" name="Cytidine_3&apos;-phosphate_C9H13N3O8P" compartment="e" charge="-1">
        <notes>
          <html xmlns="http://www.w3.org/1999/xhtml">
            <p>FORMULA: C9H13N3O8P</p>
          </html>
        </notes>
      </species>
      <species id="cpd03470_c" name="Iminoaspartate_C4H3NO4" compartment="c" charge="-2">
        <notes>
          <html xmlns="http://www.w3.org/1999/xhtml">
            <p>FORMULA: C4H3NO4</p>
          </html>
        </notes>
      </species>
      <species id="cpd03471_c" name="Nicotinate_D-ribonucleoside_C11H13NO6" compartment="c" charge="0">
        <notes>
          <html xmlns="http://www.w3.org/1999/xhtml">
            <p>FORMULA: C11H13NO6</p>
          </html>
        </notes>
      </species>
      <species id="cpd03480_c" name="2-Hydroxyphenylacetate_C8H7O3" compartment="c" charge="-1">
        <notes>
          <html xmlns="http://www.w3.org/1999/xhtml">
            <p>FORMULA: C8H7O3</p>
          </html>
        </notes>
      </species>
      <species id="cpd03481_c" name="2-phenylethanol_C8H10O" compartment="c" charge="0">
        <notes>
          <html xmlns="http://www.w3.org/1999/xhtml">
            <p>FORMULA: C8H10O</p>
          </html>
        </notes>
      </species>
      <species id="cpd03481_e" name="2-phenylethanol_C8H10O" compartment="e" charge="0">
        <notes>
          <html xmlns="http://www.w3.org/1999/xhtml">
            <p>FORMULA: C8H10O</p>
          </html>
        </notes>
      </species>
      <species id="cpd03494_c" name="Undecaprenyl-diphospho-N-acetylmuramoyl-L-alanyl-D-glutamyl-meso-2-6-diaminopimeloyl-D-alanyl-D-alanine_C87H139N7O23P2" compartment="c" charge="-4">
        <notes>
          <html xmlns="http://www.w3.org/1999/xhtml">
            <p>FORMULA: C87H139N7O23P2</p>
          </html>
        </notes>
      </species>
      <species id="cpd03495_c" name="Undecaprenyl-diphospho-N-acetylmuramoyl--N-acetylglucosamine-L-ala-D-glu-meso-2-6-diaminopimeloyl-D-ala-D-ala_C95H152N8O28P2" compartment="c" charge="-4">
        <notes>
          <html xmlns="http://www.w3.org/1999/xhtml">
            <p>FORMULA: C95H152N8O28P2</p>
          </html>
        </notes>
      </species>
      <species id="cpd03518_c" name="Formamidopyrimidine_nucleoside triphosphate_C10H15N5O15P3" compartment="c" charge="-3">
        <notes>
          <html xmlns="http://www.w3.org/1999/xhtml">
            <p>FORMULA: C10H15N5O15P3</p>
          </html>
        </notes>
      </species>
      <species id="cpd03519_c" name="2,5-Diaminopyrimidine_nucleoside triphosphate_C9H15N5O14P3" compartment="c" charge="-3">
        <notes>
          <html xmlns="http://www.w3.org/1999/xhtml">
            <p>FORMULA: C9H15N5O14P3</p>
          </html>
        </notes>
      </species>
      <species id="cpd03521_c" name="Dihydroneopterinmonophosphate_C9H13N5O7P" compartment="c" charge="-1">
        <notes>
          <html xmlns="http://www.w3.org/1999/xhtml">
            <p>FORMULA: C9H13N5O7P</p>
          </html>
        </notes>
      </species>
      <species id="cpd03525_c" name="N2-Succinyl-L-glutamate_C9H10NO7" compartment="c" charge="-3">
        <notes>
          <html xmlns="http://www.w3.org/1999/xhtml">
            <p>FORMULA: C9H10NO7</p>
          </html>
        </notes>
      </species>
      <species id="cpd03526_c" name="N2-Succinyl-L-glutamate_5-semialdehyde_C9H11NO6" compartment="c" charge="-2">
        <notes>
          <html xmlns="http://www.w3.org/1999/xhtml">
            <p>FORMULA: C9H11NO6</p>
          </html>
        </notes>
      </species>
      <species id="cpd03527_c" name="N-(omega)-Hydroxyarginine_C6H14N4O3" compartment="c" charge="0">
        <notes>
          <html xmlns="http://www.w3.org/1999/xhtml">
            <p>FORMULA: C6H14N4O3</p>
          </html>
        </notes>
      </species>
      <species id="cpd03561_c" name="2-Hydroxybutyric_acid_C4H7O3" compartment="c" charge="-1">
        <notes>
          <html xmlns="http://www.w3.org/1999/xhtml">
            <p>FORMULA: C4H7O3</p>
          </html>
        </notes>
      </species>
      <species id="cpd03561_e" name="2-Hydroxybutyric_acid_C4H7O3" compartment="e" charge="-1">
        <notes>
          <html xmlns="http://www.w3.org/1999/xhtml">
            <p>FORMULA: C4H7O3</p>
          </html>
        </notes>
      </species>
      <species id="cpd03571_c" name="2-Hydroxypropanal_C3H6O2" compartment="c" charge="0">
        <notes>
          <html xmlns="http://www.w3.org/1999/xhtml">
            <p>FORMULA: C3H6O2</p>
          </html>
        </notes>
      </species>
      <species id="cpd03572_c" name="(S)-3-Hydroxyisobutyryl-CoA_C25H39N7O18P3S" compartment="c" charge="-3">
        <notes>
          <html xmlns="http://www.w3.org/1999/xhtml">
            <p>FORMULA: C25H39N7O18P3S</p>
          </html>
        </notes>
      </species>
      <species id="cpd03583_c" name="D-arabino-6-Phospho-hex-3-ulose_C6H12O9P" compartment="c" charge="-1">
        <notes>
          <html xmlns="http://www.w3.org/1999/xhtml">
            <p>FORMULA: C6H12O9P</p>
          </html>
        </notes>
      </species>
      <species id="cpd03584_c" name="UDP-3-O-(beta-hydroxymyristoyl)-D-glucosamine_C29H50N3O18P2" compartment="c" charge="-1">
        <notes>
          <html xmlns="http://www.w3.org/1999/xhtml">
            <p>FORMULA: C29H50N3O18P2</p>
          </html>
        </notes>
      </species>
      <species id="cpd03585_c" name="(kdo)-lipid_iv(a)_C76H139N2O30P2" compartment="c" charge="-3">
        <notes>
          <html xmlns="http://www.w3.org/1999/xhtml">
            <p>FORMULA: C76H139N2O30P2</p>
          </html>
        </notes>
      </species>
      <species id="cpd03586_c" name="kdo2-lipid_iva_C84H150N2O37P2" compartment="c" charge="-4">
        <notes>
          <html xmlns="http://www.w3.org/1999/xhtml">
            <p>FORMULA: C84H150N2O37P2</p>
          </html>
        </notes>
      </species>
      <species id="cpd03587_c" name="kdo2-lipid_a_C110H198N2O39P2" compartment="c" charge="-4">
        <notes>
          <html xmlns="http://www.w3.org/1999/xhtml">
            <p>FORMULA: C110H198N2O39P2</p>
          </html>
        </notes>
      </species>
      <species id="cpd03606_c" name="(3R)-3-Hydroxy-2-oxo-4-phosphonooxybutanoate_C4H5O8P" compartment="c" charge="-2">
        <notes>
          <html xmlns="http://www.w3.org/1999/xhtml">
            <p>FORMULA: C4H5O8P</p>
          </html>
        </notes>
      </species>
      <species id="cpd03607_c" name="4-(Phosphonooxy)-L-threonine_C4H9NO7P" compartment="c" charge="-1">
        <notes>
          <html xmlns="http://www.w3.org/1999/xhtml">
            <p>FORMULA: C4H9NO7P</p>
          </html>
        </notes>
      </species>
      <species id="cpd03640_c" name="6-Oxohexanoate_C6H9O3" compartment="c" charge="-1">
        <notes>
          <html xmlns="http://www.w3.org/1999/xhtml">
            <p>FORMULA: C6H9O3</p>
          </html>
        </notes>
      </species>
      <species id="cpd03642_c" name="Adipate_C6H8O4" compartment="c" charge="-2">
        <notes>
          <html xmlns="http://www.w3.org/1999/xhtml">
            <p>FORMULA: C6H8O4</p>
          </html>
        </notes>
      </species>
      <species id="cpd03662_c" name="n-Butanol_C4H10O" compartment="c" charge="0">
        <notes>
          <html xmlns="http://www.w3.org/1999/xhtml">
            <p>FORMULA: C4H10O</p>
          </html>
        </notes>
      </species>
      <species id="cpd03666_c" name="2,5-Diamino-6-(5&apos;-triphosphoryl-3&apos;,4&apos;-trihydroxy-2&apos;-oxopentyl)-_amino-4-oxopyrimidine_C9H15N5O14P3" compartment="c" charge="-3">
        <notes>
          <html xmlns="http://www.w3.org/1999/xhtml">
            <p>FORMULA: C9H15N5O14P3</p>
          </html>
        </notes>
      </species>
      <species id="cpd03671_c" name="D-Glucosamine1-phosphate_C6H14NO8P" compartment="c" charge="0">
        <notes>
          <html xmlns="http://www.w3.org/1999/xhtml">
            <p>FORMULA: C6H14NO8P</p>
          </html>
        </notes>
      </species>
      <species id="cpd03696_e" name="Hydroquinone-O-beta-D-glucopyranoside_C12H16O7" compartment="e" charge="0">
        <notes>
          <html xmlns="http://www.w3.org/1999/xhtml">
            <p>FORMULA: C12H16O7</p>
          </html>
        </notes>
      </species>
      <species id="cpd03697_c" name="Arbutin-6P_C12H16O10P" compartment="c" charge="-1">
        <notes>
          <html xmlns="http://www.w3.org/1999/xhtml">
            <p>FORMULA: C12H16O10P</p>
          </html>
        </notes>
      </species>
      <species id="cpd03701_c" name="Gp_C10H13N5O8P" compartment="c" charge="-1">
        <notes>
          <html xmlns="http://www.w3.org/1999/xhtml">
            <p>FORMULA: C10H13N5O8P</p>
          </html>
        </notes>
      </species>
      <species id="cpd03701_e" name="Gp_C10H13N5O8P" compartment="e" charge="-1">
        <notes>
          <html xmlns="http://www.w3.org/1999/xhtml">
            <p>FORMULA: C10H13N5O8P</p>
          </html>
        </notes>
      </species>
      <species id="cpd03702_c" name="2&apos;,3&apos;-Cyclic_GMP_C10H11N5O7P" compartment="c" charge="-1">
        <notes>
          <html xmlns="http://www.w3.org/1999/xhtml">
            <p>FORMULA: C10H11N5O7P</p>
          </html>
        </notes>
      </species>
      <species id="cpd03702_e" name="2&apos;,3&apos;-Cyclic_GMP_C10H11N5O7P" compartment="e" charge="-1">
        <notes>
          <html xmlns="http://www.w3.org/1999/xhtml">
            <p>FORMULA: C10H11N5O7P</p>
          </html>
        </notes>
      </species>
      <species id="cpd03709_c" name="Salicylaldehyde_C7H6O2" compartment="c" charge="0">
        <notes>
          <html xmlns="http://www.w3.org/1999/xhtml">
            <p>FORMULA: C7H6O2</p>
          </html>
        </notes>
      </species>
      <species id="cpd03710_c" name="trans-O-Hydroxybenzylidenepyruvate_C10H7O4" compartment="c" charge="-1">
        <notes>
          <html xmlns="http://www.w3.org/1999/xhtml">
            <p>FORMULA: C10H7O4</p>
          </html>
        </notes>
      </species>
      <species id="cpd03711_c" name="2-Hydroxychromene-2-carboxylate_C10H7O4" compartment="c" charge="-1">
        <notes>
          <html xmlns="http://www.w3.org/1999/xhtml">
            <p>FORMULA: C10H7O4</p>
          </html>
        </notes>
      </species>
      <species id="cpd03734_c" name="Acetamide_C2H5NO" compartment="c" charge="0">
        <notes>
          <html xmlns="http://www.w3.org/1999/xhtml">
            <p>FORMULA: C2H5NO</p>
          </html>
        </notes>
      </species>
      <species id="cpd03734_e" name="Acetamide_C2H5NO" compartment="e" charge="0">
        <notes>
          <html xmlns="http://www.w3.org/1999/xhtml">
            <p>FORMULA: C2H5NO</p>
          </html>
        </notes>
      </species>
      <species id="cpd03736_c" name="KDO(2)-lipid_IV(A) with laurate_C96H172N2O38P2" compartment="c" charge="-4">
        <notes>
          <html xmlns="http://www.w3.org/1999/xhtml">
            <p>FORMULA: C96H172N2O38P2</p>
          </html>
        </notes>
      </species>
      <species id="cpd03752_c" name="L-Galactitol_6-phosphate_C6H14O9P" compartment="c" charge="-1">
        <notes>
          <html xmlns="http://www.w3.org/1999/xhtml">
            <p>FORMULA: C6H14O9P</p>
          </html>
        </notes>
      </species>
      <species id="cpd03760_c" name="Precorrin_6B_C44H49N4O16" compartment="c" charge="-7">
        <notes>
          <html xmlns="http://www.w3.org/1999/xhtml">
            <p>FORMULA: C44H49N4O16</p>
          </html>
        </notes>
      </species>
      <species id="cpd03761_c" name="Precorrin_6A_C44H47N4O16" compartment="c" charge="-7">
        <notes>
          <html xmlns="http://www.w3.org/1999/xhtml">
            <p>FORMULA: C44H47N4O16</p>
          </html>
        </notes>
      </species>
      <species id="cpd03762_c" name="cis-1,2-dihydroxybenzoate_C7H7O4" compartment="c" charge="-1">
        <notes>
          <html xmlns="http://www.w3.org/1999/xhtml">
            <p>FORMULA: C7H7O4</p>
          </html>
        </notes>
      </species>
      <species id="cpd03830_c" name="ADP-D-glycero-D-manno-heptose_C17H25N5O16P2" compartment="c" charge="-2">
        <notes>
          <html xmlns="http://www.w3.org/1999/xhtml">
            <p>FORMULA: C17H25N5O16P2</p>
          </html>
        </notes>
      </species>
      <species id="cpd03831_c" name="ADP-L-glycero-D-manno-heptose_C17H25N5O16P2" compartment="c" charge="-2">
        <notes>
          <html xmlns="http://www.w3.org/1999/xhtml">
            <p>FORMULA: C17H25N5O16P2</p>
          </html>
        </notes>
      </species>
      <species id="cpd03832_c" name="Hydrogenobyrinic_acid_C45H54N4O14" compartment="c" charge="-6">
        <notes>
          <html xmlns="http://www.w3.org/1999/xhtml">
            <p>FORMULA: C45H54N4O14</p>
          </html>
        </notes>
      </species>
      <species id="cpd03833_c" name="Precorrin_3B_C43H44N4O17" compartment="c" charge="-6">
        <notes>
          <html xmlns="http://www.w3.org/1999/xhtml">
            <p>FORMULA: C43H44N4O17</p>
          </html>
        </notes>
      </species>
      <species id="cpd03834_c" name="Precorrin_4_C44H45N4O17" compartment="c" charge="-7">
        <notes>
          <html xmlns="http://www.w3.org/1999/xhtml">
            <p>FORMULA: C44H45N4O17</p>
          </html>
        </notes>
      </species>
      <species id="cpd03835_c" name="Precorrin_8_C45H53N4O14" compartment="c" charge="-7">
        <notes>
          <html xmlns="http://www.w3.org/1999/xhtml">
            <p>FORMULA: C45H53N4O14</p>
          </html>
        </notes>
      </species>
      <species id="cpd03839_c" name="Precorrin_5_C45H47N4O17" compartment="c" charge="-7">
        <notes>
          <html xmlns="http://www.w3.org/1999/xhtml">
            <p>FORMULA: C45H47N4O17</p>
          </html>
        </notes>
      </species>
      <species id="cpd03847_c" name="tetradecanoate_(n-C140)_C14H27O2" compartment="c" charge="-1">
        <notes>
          <html xmlns="http://www.w3.org/1999/xhtml">
            <p>FORMULA: C14H27O2</p>
          </html>
        </notes>
      </species>
      <species id="cpd03847_e" name="tetradecanoate_(n-C140)_C14H27O2" compartment="e" charge="-1">
        <notes>
          <html xmlns="http://www.w3.org/1999/xhtml">
            <p>FORMULA: C14H27O2</p>
          </html>
        </notes>
      </species>
      <species id="cpd03861_c" name="L-Xylulose_1-phosphate_C5H10O8P" compartment="c" charge="-1">
        <notes>
          <html xmlns="http://www.w3.org/1999/xhtml">
            <p>FORMULA: C5H10O8P</p>
          </html>
        </notes>
      </species>
      <species id="cpd03897_c" name="4a-Hydroxy-5,6,4,8-tetrahydrobiopterin_C9H15N5O4" compartment="c" charge="0">
        <notes>
          <html xmlns="http://www.w3.org/1999/xhtml">
            <p>FORMULA: C9H15N5O4</p>
          </html>
        </notes>
      </species>
      <species id="cpd03912_c" name="Phosphonotyrosine_C9H11NO6P" compartment="c" charge="-1">
        <notes>
          <html xmlns="http://www.w3.org/1999/xhtml">
            <p>FORMULA: C9H11NO6P</p>
          </html>
        </notes>
      </species>
      <species id="cpd03912_e" name="Phosphonotyrosine_C9H11NO6P" compartment="e" charge="-1">
        <notes>
          <html xmlns="http://www.w3.org/1999/xhtml">
            <p>FORMULA: C9H11NO6P</p>
          </html>
        </notes>
      </species>
      <species id="cpd03913_c" name="Hydrogenobyrinic_acid a,c-diamide_C45H58N6O12" compartment="c" charge="-4">
        <notes>
          <html xmlns="http://www.w3.org/1999/xhtml">
            <p>FORMULA: C45H58N6O12</p>
          </html>
        </notes>
      </species>
      <species id="cpd03914_c" name="Cob(II)yrinic_acid a,c-diamide_C45H57CoN6O12" compartment="c" charge="-3">
        <notes>
          <html xmlns="http://www.w3.org/1999/xhtml">
            <p>FORMULA: C45H57CoN6O12</p>
          </html>
        </notes>
      </species>
      <species id="cpd03915_c" name="Cob(I)yrinic_acid a,c-diamide_C45H57CoN6O12" compartment="c" charge="-4">
        <notes>
          <html xmlns="http://www.w3.org/1999/xhtml">
            <p>FORMULA: C45H57CoN6O12</p>
          </html>
        </notes>
      </species>
      <species id="cpd03916_c" name="Adenosylcobyrinic_acid a,c-diamide_C55H69CoN11O15" compartment="c" charge="-3">
        <notes>
          <html xmlns="http://www.w3.org/1999/xhtml">
            <p>FORMULA: C55H69CoN11O15</p>
          </html>
        </notes>
      </species>
      <species id="cpd03917_c" name="adenosyl-cobyric_acid_C55H77CoN15O11" compartment="c" charge="1">
        <notes>
          <html xmlns="http://www.w3.org/1999/xhtml">
            <p>FORMULA: C55H77CoN15O11</p>
          </html>
        </notes>
      </species>
      <species id="cpd03918_c" name="Adenosyl_cobinamide_C58H85CoN16O11" compartment="c" charge="2">
        <notes>
          <html xmlns="http://www.w3.org/1999/xhtml">
            <p>FORMULA: C58H85CoN16O11</p>
          </html>
        </notes>
      </species>
      <species id="cpd03919_c" name="Adenosyl_cobinamide phosphate_C58H84CoN16O14P" compartment="c" charge="0">
        <notes>
          <html xmlns="http://www.w3.org/1999/xhtml">
            <p>FORMULA: C58H84CoN16O14P</p>
          </html>
        </notes>
      </species>
      <species id="cpd03920_c" name="Adenosylcobinamide-GDP_C68H96CoN21O21P2" compartment="c" charge="0">
        <notes>
          <html xmlns="http://www.w3.org/1999/xhtml">
            <p>FORMULA: C68H96CoN21O21P2</p>
          </html>
        </notes>
      </species>
      <species id="cpd04098_c" name="Arsenite_H3O3As" compartment="c" charge="0">
        <notes>
          <html xmlns="http://www.w3.org/1999/xhtml">
            <p>FORMULA: H3O3As</p>
          </html>
        </notes>
      </species>
      <species id="cpd04098_e" name="Arsenite_H3O3As" compartment="e" charge="0">
        <notes>
          <html xmlns="http://www.w3.org/1999/xhtml">
            <p>FORMULA: H3O3As</p>
          </html>
        </notes>
      </species>
      <species id="cpd04122_c" name="Aminoacetaldehyde_C2H6NO" compartment="c" charge="1">
        <notes>
          <html xmlns="http://www.w3.org/1999/xhtml">
            <p>FORMULA: C2H6NO</p>
          </html>
        </notes>
      </species>
      <species id="cpd04242_c" name="2-deoxy-5-keto-D-gluconic-acid_C6H9O6" compartment="c" charge="-1">
        <notes>
          <html xmlns="http://www.w3.org/1999/xhtml">
            <p>FORMULA: C6H9O6</p>
          </html>
        </notes>
      </species>
      <species id="cpd04539_c" name="(2S)-2-Amino-3-oxo-4-phosphonooxybutanoate_C4H7NO7P" compartment="c" charge="-1">
        <notes>
          <html xmlns="http://www.w3.org/1999/xhtml">
            <p>FORMULA: C4H7NO7P</p>
          </html>
        </notes>
      </species>
      <species id="cpd04918_c" name="D-Glycero-D-manno-heptose7-phosphate_C7H14O10P" compartment="c" charge="-1">
        <notes>
          <html xmlns="http://www.w3.org/1999/xhtml">
            <p>FORMULA: C7H14O10P</p>
          </html>
        </notes>
      </species>
      <species id="cpd04920_c" name="D-Glycero-D-manno-heptose1-phosphate_C7H14O10P" compartment="c" charge="-1">
        <notes>
          <html xmlns="http://www.w3.org/1999/xhtml">
            <p>FORMULA: C7H14O10P</p>
          </html>
        </notes>
      </species>
      <species id="cpd07946_c" name="4-Hydroxybutyryl-CoA_C25H39N7O18P3S" compartment="c" charge="-3">
        <notes>
          <html xmlns="http://www.w3.org/1999/xhtml">
            <p>FORMULA: C25H39N7O18P3S</p>
          </html>
        </notes>
      </species>
      <species id="cpd08021_c" name="DMSO_C2H6OS" compartment="c" charge="0">
        <notes>
          <html xmlns="http://www.w3.org/1999/xhtml">
            <p>FORMULA: C2H6OS</p>
          </html>
        </notes>
      </species>
      <species id="cpd08023_c" name="methanesulfonate_CH3O3S" compartment="c" charge="-1">
        <notes>
          <html xmlns="http://www.w3.org/1999/xhtml">
            <p>FORMULA: CH3O3S</p>
          </html>
        </notes>
      </species>
      <species id="cpd08023_e" name="methanesulfonate_CH3O3S" compartment="e" charge="-1">
        <notes>
          <html xmlns="http://www.w3.org/1999/xhtml">
            <p>FORMULA: CH3O3S</p>
          </html>
        </notes>
      </species>
      <species id="cpd08210_c" name="ADC_C10H10NO5" compartment="c" charge="-1">
        <notes>
          <html xmlns="http://www.w3.org/1999/xhtml">
            <p>FORMULA: C10H10NO5</p>
          </html>
        </notes>
      </species>
      <species id="cpd08211_c" name="trans,trans,cis-Geranylgeranyl_pyrophosphate_C20H34O7P2" compartment="c" charge="-2">
        <notes>
          <html xmlns="http://www.w3.org/1999/xhtml">
            <p>FORMULA: C20H34O7P2</p>
          </html>
        </notes>
      </species>
      <species id="cpd08286_c" name="2-c-methyl-d-erythritol-4-phosphate_C5H12O7P" compartment="c" charge="-1">
        <notes>
          <html xmlns="http://www.w3.org/1999/xhtml">
            <p>FORMULA: C5H12O7P</p>
          </html>
        </notes>
      </species>
      <species id="cpd08287_c" name="4--cytidine5-diphospho-2-C-methyl-D-erythritol_C14H23N3O14P2" compartment="c" charge="-2">
        <notes>
          <html xmlns="http://www.w3.org/1999/xhtml">
            <p>FORMULA: C14H23N3O14P2</p>
          </html>
        </notes>
      </species>
      <species id="cpd08288_c" name="2-phospho-4--cytidine5-diphospho-2-C-methyl-D-erythritol_C14H23N3O17P3" compartment="c" charge="-3">
        <notes>
          <html xmlns="http://www.w3.org/1999/xhtml">
            <p>FORMULA: C14H23N3O17P3</p>
          </html>
        </notes>
      </species>
      <species id="cpd08289_c" name="1-deoxy-D-xylulose5-phosphate_C5H10O7P" compartment="c" charge="-1">
        <notes>
          <html xmlns="http://www.w3.org/1999/xhtml">
            <p>FORMULA: C5H10O7P</p>
          </html>
        </notes>
      </species>
      <species id="cpd08301_c" name="2-c-methyl-d-erythritol-2,4-cyclodiphosphate_C5H10O9P2" compartment="c" charge="-2">
        <notes>
          <html xmlns="http://www.w3.org/1999/xhtml">
            <p>FORMULA: C5H10O9P2</p>
          </html>
        </notes>
      </species>
      <species id="cpd08304_c" name="3-(3-hydroxy-phenyl)propionate_C9H9O3" compartment="c" charge="-1">
        <notes>
          <html xmlns="http://www.w3.org/1999/xhtml">
            <p>FORMULA: C9H9O3</p>
          </html>
        </notes>
      </species>
      <species id="cpd08304_e" name="Dihydro-3-coumaric_acid_C9H9O3" compartment="e" charge="-1">
        <notes>
          <html xmlns="http://www.w3.org/1999/xhtml">
            <p>FORMULA: C9H9O3</p>
          </html>
        </notes>
      </species>
      <species id="cpd08316_c" name="D-Glycero-D-manno-heptose1-7-bisphosphate_C7H14O13P2" compartment="c" charge="-2">
        <notes>
          <html xmlns="http://www.w3.org/1999/xhtml">
            <p>FORMULA: C7H14O13P2</p>
          </html>
        </notes>
      </species>
      <species id="cpd08355_c" name="2-(alpha-D-Mannosyl)-3-phosphoglycerate_C9H15O12P" compartment="c" charge="-2">
        <notes>
          <html xmlns="http://www.w3.org/1999/xhtml">
            <p>FORMULA: C9H15O12P</p>
          </html>
        </notes>
      </species>
      <species id="cpd08368_c" name="Cobalt-sirohydrochlorin_C42H40CoN4O16" compartment="c" charge="-6">
        <notes>
          <html xmlns="http://www.w3.org/1999/xhtml">
            <p>FORMULA: C42H40CoN4O16</p>
          </html>
        </notes>
      </species>
      <species id="cpd08369_c" name="Cobalt-precorrin_3_C43H42CoN4O16" compartment="c" charge="-6">
        <notes>
          <html xmlns="http://www.w3.org/1999/xhtml">
            <p>FORMULA: C43H42CoN4O16</p>
          </html>
        </notes>
      </species>
      <species id="cpd08370_c" name="Cobalt-precorrin_4_C44H44CoN4O16" compartment="c" charge="-6">
        <notes>
          <html xmlns="http://www.w3.org/1999/xhtml">
            <p>FORMULA: C44H44CoN4O16</p>
          </html>
        </notes>
      </species>
      <species id="cpd08371_c" name="Cobalt-precorrin_5A_C45H47CoN4O16" compartment="c" charge="-5">
        <notes>
          <html xmlns="http://www.w3.org/1999/xhtml">
            <p>FORMULA: C45H47CoN4O16</p>
          </html>
        </notes>
      </species>
      <species id="cpd08372_c" name="Cobalt-precorrin_6A_C44H46CoN4O16" compartment="c" charge="-6">
        <notes>
          <html xmlns="http://www.w3.org/1999/xhtml">
            <p>FORMULA: C44H46CoN4O16</p>
          </html>
        </notes>
      </species>
      <species id="cpd08373_c" name="Cobalt-precorrin_6B_C44H48CoN4O16" compartment="c" charge="-6">
        <notes>
          <html xmlns="http://www.w3.org/1999/xhtml">
            <p>FORMULA: C44H48CoN4O16</p>
          </html>
        </notes>
      </species>
      <species id="cpd08374_c" name="alpha-Mannosylglycerate_C9H15O9" compartment="c" charge="-1">
        <notes>
          <html xmlns="http://www.w3.org/1999/xhtml">
            <p>FORMULA: C9H15O9</p>
          </html>
        </notes>
      </species>
      <species id="cpd08375_c" name="Cobalt-precorrin_8_C45H53CoN4O14" compartment="c" charge="-5">
        <notes>
          <html xmlns="http://www.w3.org/1999/xhtml">
            <p>FORMULA: C45H53CoN4O14</p>
          </html>
        </notes>
      </species>
      <species id="cpd08405_c" name="cis-3-(3-carboxyethyl)-3,5-cyclohexadiene-1,2-diol_C9H11O4" compartment="c" charge="-1">
        <notes>
          <html xmlns="http://www.w3.org/1999/xhtml">
            <p>FORMULA: C9H11O4</p>
          </html>
        </notes>
      </species>
      <species id="cpd08449_c" name="1-Amino-3-(phosphohydroxy)propan-2-one_C3H8NO5P" compartment="c" charge="0">
        <notes>
          <html xmlns="http://www.w3.org/1999/xhtml">
            <p>FORMULA: C3H8NO5P</p>
          </html>
        </notes>
      </species>
      <species id="cpd08615_c" name="1-hydroxy-2-methyl-2--E-butenyl4-diphosphate_C5H10O8P2" compartment="c" charge="-2">
        <notes>
          <html xmlns="http://www.w3.org/1999/xhtml">
            <p>FORMULA: C5H10O8P2</p>
          </html>
        </notes>
      </species>
      <species id="cpd08625_c" name="5-Hydroxyisourate_C5H4N4O4" compartment="c" charge="0">
        <notes>
          <html xmlns="http://www.w3.org/1999/xhtml">
            <p>FORMULA: C5H4N4O4</p>
          </html>
        </notes>
      </species>
      <species id="cpd08629_c" name="13(1)-Hydroxy-Mg-protoporphyrin_IX 13-monomethyl ester_C35H33N4O5Mg" compartment="c" charge="0">
        <notes>
          <html xmlns="http://www.w3.org/1999/xhtml">
            <p>FORMULA: C35H33N4O5Mg</p>
          </html>
        </notes>
      </species>
      <species id="cpd08630_c" name="13(1)-Oxo-Mg-protoporphyrin_IX 13-monomethyl ester_C35H31N4O5Mg" compartment="c" charge="0">
        <notes>
          <html xmlns="http://www.w3.org/1999/xhtml">
            <p>FORMULA: C35H31N4O5Mg</p>
          </html>
        </notes>
      </species>
      <species id="cpd08631_c" name="Mg-2,4-Divinyl-phaeoporphyrin_a5-monomethylester_C35H28N4O5Mg" compartment="c" charge="-1">
        <notes>
          <html xmlns="http://www.w3.org/1999/xhtml">
            <p>FORMULA: C35H28N4O5Mg</p>
          </html>
        </notes>
      </species>
      <species id="cpd08636_c" name="4-5-dihydroxy-2-3-pentanedione_C5H8O4" compartment="c" charge="0">
        <notes>
          <html xmlns="http://www.w3.org/1999/xhtml">
            <p>FORMULA: C5H8O4</p>
          </html>
        </notes>
      </species>
      <species id="cpd08928_c" name="L-Threonine_phosphate_C4H9NO6P" compartment="c" charge="-1">
        <notes>
          <html xmlns="http://www.w3.org/1999/xhtml">
            <p>FORMULA: C4H9NO6P</p>
          </html>
        </notes>
      </species>
      <species id="cpd08928_e" name="L-Threonine_phosphate_C4H9NO6P" compartment="e" charge="-1">
        <notes>
          <html xmlns="http://www.w3.org/1999/xhtml">
            <p>FORMULA: C4H9NO6P</p>
          </html>
        </notes>
      </species>
      <species id="cpd09252_c" name="3-hydroxycinnamic_acid_C9H7O3" compartment="c" charge="-1">
        <notes>
          <html xmlns="http://www.w3.org/1999/xhtml">
            <p>FORMULA: C9H7O3</p>
          </html>
        </notes>
      </species>
      <species id="cpd09252_e" name="3-Coumaric_acid_C9H7O3" compartment="e" charge="-1">
        <notes>
          <html xmlns="http://www.w3.org/1999/xhtml">
            <p>FORMULA: C9H7O3</p>
          </html>
        </notes>
      </species>
      <species id="cpd09253_c" name="cis-3-(3-Carboxyethenyl)-3,5-cyclohexadiene-1,2-diol_C9H9O4" compartment="c" charge="-1">
        <notes>
          <html xmlns="http://www.w3.org/1999/xhtml">
            <p>FORMULA: C9H9O4</p>
          </html>
        </notes>
      </species>
      <species id="cpd09254_c" name="2,3-dihydroxicinnamic_acid_C9H7O4" compartment="c" charge="-1">
        <notes>
          <html xmlns="http://www.w3.org/1999/xhtml">
            <p>FORMULA: C9H7O4</p>
          </html>
        </notes>
      </species>
      <species id="cpd09255_c" name="2-Hydroxy-6-ketononatrienedioate_C9H6O6" compartment="c" charge="-2">
        <notes>
          <html xmlns="http://www.w3.org/1999/xhtml">
            <p>FORMULA: C9H6O6</p>
          </html>
        </notes>
      </species>
      <species id="cpd09349_c" name="N2-Acetyl-L-aminoadipate_C8H11NO5" compartment="c" charge="-2">
        <notes>
          <html xmlns="http://www.w3.org/1999/xhtml">
            <p>FORMULA: C8H11NO5</p>
          </html>
        </notes>
      </species>
      <species id="cpd09350_c" name="N2-Acetyl-L-aminoadipyl-delta-phosphate_C8H12NO8P" compartment="c" charge="-2">
        <notes>
          <html xmlns="http://www.w3.org/1999/xhtml">
            <p>FORMULA: C8H12NO8P</p>
          </html>
        </notes>
      </species>
      <species id="cpd09351_c" name="N2-Acetyl-L-aminoadipate_semialdehyde_C8H12NO4" compartment="c" charge="-1">
        <notes>
          <html xmlns="http://www.w3.org/1999/xhtml">
            <p>FORMULA: C8H12NO4</p>
          </html>
        </notes>
      </species>
      <species id="cpd09352_c" name="N2-Acetyl-L-lysine_C8H16N2O3" compartment="c" charge="0">
        <notes>
          <html xmlns="http://www.w3.org/1999/xhtml">
            <p>FORMULA: C8H16N2O3</p>
          </html>
        </notes>
      </species>
      <species id="cpd09801_c" name="beta-Methylnaphthalene_C11H10" compartment="c" charge="0">
        <notes>
          <html xmlns="http://www.w3.org/1999/xhtml">
            <p>FORMULA: C11H10</p>
          </html>
        </notes>
      </species>
      <species id="cpd09801_e" name="beta-Methylnaphthalene_C11H10" compartment="e" charge="0">
        <notes>
          <html xmlns="http://www.w3.org/1999/xhtml">
            <p>FORMULA: C11H10</p>
          </html>
        </notes>
      </species>
      <species id="cpd09807_c" name="cis-1,2-Dihydroxy-1,2-dihydro-7-hydroxymethylnaphthalene_C11H12O3" compartment="c" charge="0">
        <notes>
          <html xmlns="http://www.w3.org/1999/xhtml">
            <p>FORMULA: C11H12O3</p>
          </html>
        </notes>
      </species>
      <species id="cpd09808_c" name="1,2-Dihydroxy-7-hydroxymethylnaphthalene_C11H10O3" compartment="c" charge="0">
        <notes>
          <html xmlns="http://www.w3.org/1999/xhtml">
            <p>FORMULA: C11H10O3</p>
          </html>
        </notes>
      </species>
      <species id="cpd09809_c" name="2-Hydroxy-7-hydroxymethylchromene-2-carboxylate_C11H9O5" compartment="c" charge="-1">
        <notes>
          <html xmlns="http://www.w3.org/1999/xhtml">
            <p>FORMULA: C11H9O5</p>
          </html>
        </notes>
      </species>
      <species id="cpd09810_c" name="2-Hydroxy-4-hydroxymethylbenzalpyruvate_C11H9O5" compartment="c" charge="-1">
        <notes>
          <html xmlns="http://www.w3.org/1999/xhtml">
            <p>FORMULA: C11H9O5</p>
          </html>
        </notes>
      </species>
      <species id="cpd09811_c" name="4-Hydroxymethylsalicylaldehyde_C8H8O3" compartment="c" charge="0">
        <notes>
          <html xmlns="http://www.w3.org/1999/xhtml">
            <p>FORMULA: C8H8O3</p>
          </html>
        </notes>
      </species>
      <species id="cpd09812_c" name="2-Hydroxy-4-hydroxymethylbenzoic_acid_C8H7O4" compartment="c" charge="-1">
        <notes>
          <html xmlns="http://www.w3.org/1999/xhtml">
            <p>FORMULA: C8H7O4</p>
          </html>
        </notes>
      </species>
      <species id="cpd09813_c" name="4-Hydroxymethylcatechol_C7H8O3" compartment="c" charge="0">
        <notes>
          <html xmlns="http://www.w3.org/1999/xhtml">
            <p>FORMULA: C7H8O3</p>
          </html>
        </notes>
      </species>
      <species id="cpd09842_c" name="Adipyl-CoA_C27H40N7O19P3S" compartment="c" charge="-4">
        <notes>
          <html xmlns="http://www.w3.org/1999/xhtml">
            <p>FORMULA: C27H40N7O19P3S</p>
          </html>
        </notes>
      </species>
      <species id="cpd09843_c" name="5-Carboxy-2-pentenoyl-CoA_C27H38N7O19P3S" compartment="c" charge="-4">
        <notes>
          <html xmlns="http://www.w3.org/1999/xhtml">
            <p>FORMULA: C27H38N7O19P3S</p>
          </html>
        </notes>
      </species>
      <species id="cpd09844_c" name="(3S)-3-Hydroxyadipyl-CoA_C27H40N7O20P3S" compartment="c" charge="-4">
        <notes>
          <html xmlns="http://www.w3.org/1999/xhtml">
            <p>FORMULA: C27H40N7O20P3S</p>
          </html>
        </notes>
      </species>
      <species id="cpd09878_c" name="Sulfoacetic_acid_C2H2O5S" compartment="c" charge="-2">
        <notes>
          <html xmlns="http://www.w3.org/1999/xhtml">
            <p>FORMULA: C2H2O5S</p>
          </html>
        </notes>
      </species>
      <species id="cpd09878_e" name="Sulfoacetic_acid_C2H2O5S" compartment="e" charge="-2">
        <notes>
          <html xmlns="http://www.w3.org/1999/xhtml">
            <p>FORMULA: C2H2O5S</p>
          </html>
        </notes>
      </species>
      <species id="cpd10162_c" name="(R)-3-Hydroxy-3-methyl-2-oxopentanoate_C6H9O4" compartment="c" charge="-1">
        <notes>
          <html xmlns="http://www.w3.org/1999/xhtml">
            <p>FORMULA: C6H9O4</p>
          </html>
        </notes>
      </species>
      <species id="cpd10515_c" name="Iron(2+)_Fe" compartment="c" charge="2">
        <notes>
          <html xmlns="http://www.w3.org/1999/xhtml">
            <p>FORMULA: Fe</p>
          </html>
        </notes>
      </species>
      <species id="cpd10515_e" name="Iron(2+)_Fe" compartment="e" charge="2">
        <notes>
          <html xmlns="http://www.w3.org/1999/xhtml">
            <p>FORMULA: Fe</p>
          </html>
        </notes>
      </species>
      <species id="cpd10516_c" name="fe3_Fe" compartment="c" charge="3">
        <notes>
          <html xmlns="http://www.w3.org/1999/xhtml">
            <p>FORMULA: Fe</p>
          </html>
        </notes>
      </species>
      <species id="cpd10516_e" name="fe3_Fe" compartment="e" charge="3">
        <notes>
          <html xmlns="http://www.w3.org/1999/xhtml">
            <p>FORMULA: Fe</p>
          </html>
        </notes>
      </species>
      <species id="cpd10596_c" name="3-Dehydro-L-gulonate_6-phosphate_C6H9O10P" compartment="c" charge="-2">
        <notes>
          <html xmlns="http://www.w3.org/1999/xhtml">
            <p>FORMULA: C6H9O10P</p>
          </html>
        </notes>
      </species>
      <species id="cpd11203_c" name="Phenylglyoxylyl-CoA_C29H37N7O18P3S" compartment="c" charge="-3">
        <notes>
          <html xmlns="http://www.w3.org/1999/xhtml">
            <p>FORMULA: C29H37N7O18P3S</p>
          </html>
        </notes>
      </species>
      <species id="cpd11209_c" name="N-Acetyl-L-citrulline_C8H14N3O4" compartment="c" charge="-1">
        <notes>
          <html xmlns="http://www.w3.org/1999/xhtml">
            <p>FORMULA: C8H14N3O4</p>
          </html>
        </notes>
      </species>
      <species id="cpd11217_c" name="1,4-Dihydroxy-2-naphthoyl-CoA_C32H39N7O19P3S" compartment="c" charge="-3">
        <notes>
          <html xmlns="http://www.w3.org/1999/xhtml">
            <p>FORMULA: C32H39N7O19P3S</p>
          </html>
        </notes>
      </species>
      <species id="cpd11225_c" name="3,4-Dihydroxy-2-butanone_4-phosphate_C4H8O6P" compartment="c" charge="-1">
        <notes>
          <html xmlns="http://www.w3.org/1999/xhtml">
            <p>FORMULA: C4H8O6P</p>
          </html>
        </notes>
      </species>
      <species id="cpd11255_c" name="1,2-Dihydroxy-5-(methylthio)pent-1-en-3-one_C6H9O3S" compartment="c" charge="-1">
        <notes>
          <html xmlns="http://www.w3.org/1999/xhtml">
            <p>FORMULA: C6H9O3S</p>
          </html>
        </notes>
      </species>
      <species id="cpd11295_c" name="2,3-Diketo-5-methylthiopentyl-1-phosphate_C6H10O6PS" compartment="c" charge="-1">
        <notes>
          <html xmlns="http://www.w3.org/1999/xhtml">
            <p>FORMULA: C6H10O6PS</p>
          </html>
        </notes>
      </species>
      <species id="cpd11340_c" name="gamma-Glutamyl-gamma-aminobutyraldehyde_C9H20N3O3" compartment="c" charge="1">
        <notes>
          <html xmlns="http://www.w3.org/1999/xhtml">
            <p>FORMULA: C9H20N3O3</p>
          </html>
        </notes>
      </species>
      <species id="cpd11341_c" name="gamma-Glutamyl-gamma-aminobutyraldehyde_C9H16N2O4" compartment="c" charge="0">
        <notes>
          <html xmlns="http://www.w3.org/1999/xhtml">
            <p>FORMULA: C9H16N2O4</p>
          </html>
        </notes>
      </species>
      <species id="cpd11408_c" name="gamma-Glutamyl-gamma-aminobutyrate_C9H15N2O5" compartment="c" charge="-1">
        <notes>
          <html xmlns="http://www.w3.org/1999/xhtml">
            <p>FORMULA: C9H15N2O5</p>
          </html>
        </notes>
      </species>
      <species id="cpd11419_c" name="ocdca_C18H35O2" compartment="c" charge="-1">
        <notes>
          <html xmlns="http://www.w3.org/1999/xhtml">
            <p>FORMULA: C18H35O2</p>
          </html>
        </notes>
      </species>
      <species id="cpd11420_c" name="trdox_C6H7NO2R2S2" compartment="c" charge="0">
        <notes>
          <html xmlns="http://www.w3.org/1999/xhtml">
            <p>FORMULA: C6H7NO2R2S2</p>
          </html>
        </notes>
      </species>
      <species id="cpd11421_c" name="trdrd_C6H9NO2R2S2" compartment="c" charge="0">
        <notes>
          <html xmlns="http://www.w3.org/1999/xhtml">
            <p>FORMULA: C6H9NO2R2S2</p>
          </html>
        </notes>
      </species>
      <species id="cpd11431_c" name="fa11_C17H33O2" compartment="c" charge="-1">
        <notes>
          <html xmlns="http://www.w3.org/1999/xhtml">
            <p>FORMULA: C17H33O2</p>
          </html>
        </notes>
      </species>
      <species id="cpd11432_c" name="fa11coa_C38H65N7O17P3S" compartment="c" charge="-3">
        <notes>
          <html xmlns="http://www.w3.org/1999/xhtml">
            <p>FORMULA: C38H65N7O17P3S</p>
          </html>
        </notes>
      </species>
      <species id="cpd11433_c" name="fa12_C17H33O2" compartment="c" charge="-1">
        <notes>
          <html xmlns="http://www.w3.org/1999/xhtml">
            <p>FORMULA: C17H33O2</p>
          </html>
        </notes>
      </species>
      <species id="cpd11434_c" name="fa12coa_C38H65N7O17P3S" compartment="c" charge="-3">
        <notes>
          <html xmlns="http://www.w3.org/1999/xhtml">
            <p>FORMULA: C38H65N7O17P3S</p>
          </html>
        </notes>
      </species>
      <species id="cpd11435_c" name="fa1coa_C35H59N7O17P3S" compartment="c" charge="-3">
        <notes>
          <html xmlns="http://www.w3.org/1999/xhtml">
            <p>FORMULA: C35H59N7O17P3S</p>
          </html>
        </notes>
      </species>
      <species id="cpd11436_c" name="fa3_C15H29O2" compartment="c" charge="-1">
        <notes>
          <html xmlns="http://www.w3.org/1999/xhtml">
            <p>FORMULA: C15H29O2</p>
          </html>
        </notes>
      </species>
      <species id="cpd11437_c" name="fa3coa_C36H61N7O17P3S" compartment="c" charge="-3">
        <notes>
          <html xmlns="http://www.w3.org/1999/xhtml">
            <p>FORMULA: C36H61N7O17P3S</p>
          </html>
        </notes>
      </species>
      <species id="cpd11438_c" name="fa4_C15H29O2" compartment="c" charge="-1">
        <notes>
          <html xmlns="http://www.w3.org/1999/xhtml">
            <p>FORMULA: C15H29O2</p>
          </html>
        </notes>
      </species>
      <species id="cpd11439_c" name="fa4coa_C36H61N7O17P3S" compartment="c" charge="-3">
        <notes>
          <html xmlns="http://www.w3.org/1999/xhtml">
            <p>FORMULA: C36H61N7O17P3S</p>
          </html>
        </notes>
      </species>
      <species id="cpd11441_c" name="fa6coa_C37H63N7O17P3S" compartment="c" charge="-3">
        <notes>
          <html xmlns="http://www.w3.org/1999/xhtml">
            <p>FORMULA: C37H63N7O17P3S</p>
          </html>
        </notes>
      </species>
      <species id="cpd11459_c" name="tcam_C420H692N30O391P30" compartment="c" charge="-30">
        <notes>
          <html xmlns="http://www.w3.org/1999/xhtml">
            <p>FORMULA: C420H692N30O391P30</p>
          </html>
        </notes>
      </species>
      <species id="cpd11461_c" name="DNA_C15H23O13P2R3" compartment="c" charge="-2">
        <notes>
          <html xmlns="http://www.w3.org/1999/xhtml">
            <p>FORMULA: C15H23O13P2R3</p>
          </html>
        </notes>
      </species>
      <species id="cpd11462_c" name="mRNA_" compartment="c" charge="10000000">
        <notes>
          <html xmlns="http://www.w3.org/1999/xhtml">
            <p>FORMULA: </p>
          </html>
        </notes>
      </species>
      <species id="cpd11463_c" name="Protein_C4H5N2O3R2" compartment="c" charge="-1">
        <notes>
          <html xmlns="http://www.w3.org/1999/xhtml">
            <p>FORMULA: C4H5N2O3R2</p>
          </html>
        </notes>
      </species>
      <species id="cpd11464_c" name="Butyryl-[acp]_C15H27N2O8PRS" compartment="c" charge="-1">
        <notes>
          <html xmlns="http://www.w3.org/1999/xhtml">
            <p>FORMULA: C15H27N2O8PRS</p>
          </html>
        </notes>
      </species>
      <species id="cpd11465_c" name="But-2-enoyl-[acyl-carrier_protein]_C15H25N2O8PRS" compartment="c" charge="-1">
        <notes>
          <html xmlns="http://www.w3.org/1999/xhtml">
            <p>FORMULA: C15H25N2O8PRS</p>
          </html>
        </notes>
      </species>
      <species id="cpd11466_c" name="Tetradecanoyl-[acp]_C25H47N2O8PRS" compartment="c" charge="-1">
        <notes>
          <html xmlns="http://www.w3.org/1999/xhtml">
            <p>FORMULA: C25H47N2O8PRS</p>
          </html>
        </notes>
      </species>
      <species id="cpd11467_c" name="trans-Tetradec-2-enoyl-[acp]_C25H45N2O8PRS" compartment="c" charge="-1">
        <notes>
          <html xmlns="http://www.w3.org/1999/xhtml">
            <p>FORMULA: C25H45N2O8PRS</p>
          </html>
        </notes>
      </species>
      <species id="cpd11468_c" name="Dodecanoyl-[acyl-carrier_protein]_C23H43N2O8PRS" compartment="c" charge="-1">
        <notes>
          <html xmlns="http://www.w3.org/1999/xhtml">
            <p>FORMULA: C23H43N2O8PRS</p>
          </html>
        </notes>
      </species>
      <species id="cpd11469_c" name="trans-Dodec-2-enoyl-[acp]_C23H41N2O8PRS" compartment="c" charge="-1">
        <notes>
          <html xmlns="http://www.w3.org/1999/xhtml">
            <p>FORMULA: C23H41N2O8PRS</p>
          </html>
        </notes>
      </species>
      <species id="cpd11470_c" name="Octanoyl-[acp]_C19H35N2O8PRS" compartment="c" charge="-1">
        <notes>
          <html xmlns="http://www.w3.org/1999/xhtml">
            <p>FORMULA: C19H35N2O8PRS</p>
          </html>
        </notes>
      </species>
      <species id="cpd11471_c" name="trans-Oct-2-enoyl-[acp]_C19H33N2O8PRS" compartment="c" charge="-1">
        <notes>
          <html xmlns="http://www.w3.org/1999/xhtml">
            <p>FORMULA: C19H33N2O8PRS</p>
          </html>
        </notes>
      </species>
      <species id="cpd11472_c" name="Hexanoyl-[acp]_C17H31N2O8PRS" compartment="c" charge="-1">
        <notes>
          <html xmlns="http://www.w3.org/1999/xhtml">
            <p>FORMULA: C17H31N2O8PRS</p>
          </html>
        </notes>
      </species>
      <species id="cpd11473_c" name="trans-Hex-2-enoyl-[acp]_C17H29N2O8PRS" compartment="c" charge="-1">
        <notes>
          <html xmlns="http://www.w3.org/1999/xhtml">
            <p>FORMULA: C17H29N2O8PRS</p>
          </html>
        </notes>
      </species>
      <species id="cpd11474_c" name="Decanoyl-[acp]_C21H39N2O8PRS" compartment="c" charge="-1">
        <notes>
          <html xmlns="http://www.w3.org/1999/xhtml">
            <p>FORMULA: C21H39N2O8PRS</p>
          </html>
        </notes>
      </species>
      <species id="cpd11475_c" name="trans-Dec-2-enoyl-[acp]_C21H37N2O8PRS" compartment="c" charge="-1">
        <notes>
          <html xmlns="http://www.w3.org/1999/xhtml">
            <p>FORMULA: C21H37N2O8PRS</p>
          </html>
        </notes>
      </species>
      <species id="cpd11476_c" name="Hexadecanoyl-[acp]_C27H51N2O8PRS" compartment="c" charge="-1">
        <notes>
          <html xmlns="http://www.w3.org/1999/xhtml">
            <p>FORMULA: C27H51N2O8PRS</p>
          </html>
        </notes>
      </species>
      <species id="cpd11477_c" name="trans-Hexadec-2-enoyl-[acp]_C27H49N2O8PRS" compartment="c" charge="-1">
        <notes>
          <html xmlns="http://www.w3.org/1999/xhtml">
            <p>FORMULA: C27H49N2O8PRS</p>
          </html>
        </notes>
      </species>
      <species id="cpd11478_c" name="(3R)-3-Hydroxybutanoyl-[acyl-carrier_protein]_C15H27N2O9PRS" compartment="c" charge="-1">
        <notes>
          <html xmlns="http://www.w3.org/1999/xhtml">
            <p>FORMULA: C15H27N2O9PRS</p>
          </html>
        </notes>
      </species>
      <species id="cpd11479_c" name="(R)-3-Hydroxyhexanoyl-[acp]_C17H31N2O9PRS" compartment="c" charge="-1">
        <notes>
          <html xmlns="http://www.w3.org/1999/xhtml">
            <p>FORMULA: C17H31N2O9PRS</p>
          </html>
        </notes>
      </species>
      <species id="cpd11480_c" name="(R)-3-Hydroxydodecanoyl-[acp]_C23H43N2O9PRS" compartment="c" charge="-1">
        <notes>
          <html xmlns="http://www.w3.org/1999/xhtml">
            <p>FORMULA: C23H43N2O9PRS</p>
          </html>
        </notes>
      </species>
      <species id="cpd11481_c" name="(3R)-3-Hydroxypalmitoyl-[acyl-carrier_protein]_C27H51N2O9PRS" compartment="c" charge="-1">
        <notes>
          <html xmlns="http://www.w3.org/1999/xhtml">
            <p>FORMULA: C27H51N2O9PRS</p>
          </html>
        </notes>
      </species>
      <species id="cpd11482_c" name="(3R)-3-Hydroxydecanoyl-[acyl-carrier_protein]_C21H39N2O9PRS" compartment="c" charge="-1">
        <notes>
          <html xmlns="http://www.w3.org/1999/xhtml">
            <p>FORMULA: C21H39N2O9PRS</p>
          </html>
        </notes>
      </species>
      <species id="cpd11483_c" name="(3R)-3-Hydroxyoctanoyl-[acyl-carrier_protein]_C19H35N2O9PRS" compartment="c" charge="-1">
        <notes>
          <html xmlns="http://www.w3.org/1999/xhtml">
            <p>FORMULA: C19H35N2O9PRS</p>
          </html>
        </notes>
      </species>
      <species id="cpd11484_c" name="(3R)-3-Hydroxytetradecanoyl-[acyl-carrier_protein]_C25H47N2O9PRS" compartment="c" charge="-1">
        <notes>
          <html xmlns="http://www.w3.org/1999/xhtml">
            <p>FORMULA: C25H47N2O9PRS</p>
          </html>
        </notes>
      </species>
      <species id="cpd11485_c" name="3-Oxohexadecanoyl-[acp]_C27H49N2O9PRS" compartment="c" charge="-1">
        <notes>
          <html xmlns="http://www.w3.org/1999/xhtml">
            <p>FORMULA: C27H49N2O9PRS</p>
          </html>
        </notes>
      </species>
      <species id="cpd11486_c" name="3-Oxohexanoyl-[acp]_C17H29N2O9PRS" compartment="c" charge="-1">
        <notes>
          <html xmlns="http://www.w3.org/1999/xhtml">
            <p>FORMULA: C17H29N2O9PRS</p>
          </html>
        </notes>
      </species>
      <species id="cpd11487_c" name="3-Oxodecanoyl-[acp]_C21H37N2O9PRS" compartment="c" charge="-1">
        <notes>
          <html xmlns="http://www.w3.org/1999/xhtml">
            <p>FORMULA: C21H37N2O9PRS</p>
          </html>
        </notes>
      </species>
      <species id="cpd11488_c" name="Acetoacetyl-[acp]_C15H25N2O9PRS" compartment="c" charge="-1">
        <notes>
          <html xmlns="http://www.w3.org/1999/xhtml">
            <p>FORMULA: C15H25N2O9PRS</p>
          </html>
        </notes>
      </species>
      <species id="cpd11489_c" name="3-Oxododecanoyl-[acp]_C23H41N2O9PRS" compartment="c" charge="-1">
        <notes>
          <html xmlns="http://www.w3.org/1999/xhtml">
            <p>FORMULA: C23H41N2O9PRS</p>
          </html>
        </notes>
      </species>
      <species id="cpd11490_c" name="3-Oxooctanoyl-[acp]_C19H33N2O9PRS" compartment="c" charge="-1">
        <notes>
          <html xmlns="http://www.w3.org/1999/xhtml">
            <p>FORMULA: C19H33N2O9PRS</p>
          </html>
        </notes>
      </species>
      <species id="cpd11491_c" name="3-Oxotetradecanoyl-[acp]_C25H45N2O9PRS" compartment="c" charge="-1">
        <notes>
          <html xmlns="http://www.w3.org/1999/xhtml">
            <p>FORMULA: C25H45N2O9PRS</p>
          </html>
        </notes>
      </species>
      <species id="cpd11492_c" name="Malonyl-[acyl-carrier_protein]_C14H22N2O10PRS" compartment="c" charge="-2">
        <notes>
          <html xmlns="http://www.w3.org/1999/xhtml">
            <p>FORMULA: C14H22N2O10PRS</p>
          </html>
        </notes>
      </species>
      <species id="cpd11493_c" name="Acyl-carrier_protein_C11H21N2O7PRS" compartment="c" charge="-1">
        <notes>
          <html xmlns="http://www.w3.org/1999/xhtml">
            <p>FORMULA: C11H21N2O7PRS</p>
          </html>
        </notes>
      </species>
      <species id="cpd11494_c" name="Acetyl-[acyl-carrier_protein]_C13H23N2O8PRS" compartment="c" charge="-1">
        <notes>
          <html xmlns="http://www.w3.org/1999/xhtml">
            <p>FORMULA: C13H23N2O8PRS</p>
          </html>
        </notes>
      </species>
      <species id="cpd11495_c" name="2-methylbutanoyl-ACP_C16H29N2O8PRS" compartment="c" charge="-1">
        <notes>
          <html xmlns="http://www.w3.org/1999/xhtml">
            <p>FORMULA: C16H29N2O8PRS</p>
          </html>
        </notes>
      </species>
      <species id="cpd11496_c" name="4-methyl-3-oxo-hexanoyl-ACP_C18H31N2O9PRS" compartment="c" charge="-1">
        <notes>
          <html xmlns="http://www.w3.org/1999/xhtml">
            <p>FORMULA: C18H31N2O9PRS</p>
          </html>
        </notes>
      </species>
      <species id="cpd11497_c" name="4-methyl-3-hydroxy-hexanoyl-ACP_C18H33N2O9PRS" compartment="c" charge="-1">
        <notes>
          <html xmlns="http://www.w3.org/1999/xhtml">
            <p>FORMULA: C18H33N2O9PRS</p>
          </html>
        </notes>
      </species>
      <species id="cpd11498_c" name="4-methyl-trans-hex-2-enoyl-ACP_C18H31N2O8PRS" compartment="c" charge="-1">
        <notes>
          <html xmlns="http://www.w3.org/1999/xhtml">
            <p>FORMULA: C18H31N2O8PRS</p>
          </html>
        </notes>
      </species>
      <species id="cpd11499_c" name="4-methyl-hexanoyl-ACP_C18H33N2O8PRS" compartment="c" charge="-1">
        <notes>
          <html xmlns="http://www.w3.org/1999/xhtml">
            <p>FORMULA: C18H33N2O8PRS</p>
          </html>
        </notes>
      </species>
      <species id="cpd11500_c" name="6-methyl-3-oxo-octanoyl-ACP_C20H35N2O9PRS" compartment="c" charge="-1">
        <notes>
          <html xmlns="http://www.w3.org/1999/xhtml">
            <p>FORMULA: C20H35N2O9PRS</p>
          </html>
        </notes>
      </species>
      <species id="cpd11501_c" name="6-methyl-3-hydroxy-octanoyl-ACP_C20H37N2O9PRS" compartment="c" charge="-1">
        <notes>
          <html xmlns="http://www.w3.org/1999/xhtml">
            <p>FORMULA: C20H37N2O9PRS</p>
          </html>
        </notes>
      </species>
      <species id="cpd11502_c" name="6-methyl-trans-oct-2-enoyl-ACP_C20H35N2O8PRS" compartment="c" charge="-1">
        <notes>
          <html xmlns="http://www.w3.org/1999/xhtml">
            <p>FORMULA: C20H35N2O8PRS</p>
          </html>
        </notes>
      </species>
      <species id="cpd11503_c" name="6-methyl-octanoyl-ACP_C20H37N2O8PRS" compartment="c" charge="-1">
        <notes>
          <html xmlns="http://www.w3.org/1999/xhtml">
            <p>FORMULA: C20H37N2O8PRS</p>
          </html>
        </notes>
      </species>
      <species id="cpd11504_c" name="8-methyl-3-oxo-decanoyl-ACP_C22H39N2O9PRS" compartment="c" charge="-1">
        <notes>
          <html xmlns="http://www.w3.org/1999/xhtml">
            <p>FORMULA: C22H39N2O9PRS</p>
          </html>
        </notes>
      </species>
      <species id="cpd11505_c" name="8-methyl-3-hydroxy-decanoyl-ACP_C22H41N2O9PRS" compartment="c" charge="-1">
        <notes>
          <html xmlns="http://www.w3.org/1999/xhtml">
            <p>FORMULA: C22H41N2O9PRS</p>
          </html>
        </notes>
      </species>
      <species id="cpd11506_c" name="8-methyl-trans-dec-2-enoyl-ACP_C22H39N2O8PRS" compartment="c" charge="-1">
        <notes>
          <html xmlns="http://www.w3.org/1999/xhtml">
            <p>FORMULA: C22H39N2O8PRS</p>
          </html>
        </notes>
      </species>
      <species id="cpd11507_c" name="8-methyl-decanoyl-ACP_C22H41N2O8PRS" compartment="c" charge="-1">
        <notes>
          <html xmlns="http://www.w3.org/1999/xhtml">
            <p>FORMULA: C22H41N2O8PRS</p>
          </html>
        </notes>
      </species>
      <species id="cpd11508_c" name="10-methyl-3-oxo-dodecanoyl-ACP_C24H43N2O9PRS" compartment="c" charge="-1">
        <notes>
          <html xmlns="http://www.w3.org/1999/xhtml">
            <p>FORMULA: C24H43N2O9PRS</p>
          </html>
        </notes>
      </species>
      <species id="cpd11509_c" name="10-methyl-3-hydroxy-dodecanoyl-ACP_C24H45N2O9PRS" compartment="c" charge="-1">
        <notes>
          <html xmlns="http://www.w3.org/1999/xhtml">
            <p>FORMULA: C24H45N2O9PRS</p>
          </html>
        </notes>
      </species>
      <species id="cpd11510_c" name="10-methyl-trans-dodec-2-enoyl-ACP_C24H43N2O8PRS" compartment="c" charge="-1">
        <notes>
          <html xmlns="http://www.w3.org/1999/xhtml">
            <p>FORMULA: C24H43N2O8PRS</p>
          </html>
        </notes>
      </species>
      <species id="cpd11511_c" name="10-methyl-dodecanoyl-ACP_C24H45N2O8PRS" compartment="c" charge="-1">
        <notes>
          <html xmlns="http://www.w3.org/1999/xhtml">
            <p>FORMULA: C24H45N2O8PRS</p>
          </html>
        </notes>
      </species>
      <species id="cpd11512_c" name="12-methyl-3-oxo-tetra-decanoyl-ACP_C26H47N2O9PRS" compartment="c" charge="-1">
        <notes>
          <html xmlns="http://www.w3.org/1999/xhtml">
            <p>FORMULA: C26H47N2O9PRS</p>
          </html>
        </notes>
      </species>
      <species id="cpd11513_c" name="12-methyl-3-hydroxy-tetra-decanoyl-ACP_C26H49N2O9PRS" compartment="c" charge="-1">
        <notes>
          <html xmlns="http://www.w3.org/1999/xhtml">
            <p>FORMULA: C26H49N2O9PRS</p>
          </html>
        </notes>
      </species>
      <species id="cpd11514_c" name="12-methyl-trans-tetra-dec-2-enoyl-ACP_C26H47N2O8PRS" compartment="c" charge="-1">
        <notes>
          <html xmlns="http://www.w3.org/1999/xhtml">
            <p>FORMULA: C26H47N2O8PRS</p>
          </html>
        </notes>
      </species>
      <species id="cpd11515_c" name="12-methyl-tetra-decanoyl-ACP_C26H49N2O8PRS" compartment="c" charge="-1">
        <notes>
          <html xmlns="http://www.w3.org/1999/xhtml">
            <p>FORMULA: C26H49N2O8PRS</p>
          </html>
        </notes>
      </species>
      <species id="cpd11516_c" name="14-methyl-3-oxo-hexa-decanoyl-ACP_C28H51N2O9PRS" compartment="c" charge="-1">
        <notes>
          <html xmlns="http://www.w3.org/1999/xhtml">
            <p>FORMULA: C28H51N2O9PRS</p>
          </html>
        </notes>
      </species>
      <species id="cpd11517_c" name="14-methyl-3-hydroxy-hexa-decanoyl-ACP_C28H53N2O9PRS" compartment="c" charge="-1">
        <notes>
          <html xmlns="http://www.w3.org/1999/xhtml">
            <p>FORMULA: C28H53N2O9PRS</p>
          </html>
        </notes>
      </species>
      <species id="cpd11518_c" name="14-methyl-trans-hexa-dec-2-enoyl-ACP_C28H51N2O8PRS" compartment="c" charge="-1">
        <notes>
          <html xmlns="http://www.w3.org/1999/xhtml">
            <p>FORMULA: C28H51N2O8PRS</p>
          </html>
        </notes>
      </species>
      <species id="cpd11519_c" name="14-methyl-hexa-decanoyl-ACP_C28H53N2O8PRS" compartment="c" charge="-1">
        <notes>
          <html xmlns="http://www.w3.org/1999/xhtml">
            <p>FORMULA: C28H53N2O8PRS</p>
          </html>
        </notes>
      </species>
      <species id="cpd11520_c" name="3-methylbutanoyl-ACP_C16H29N2O8PRS" compartment="c" charge="-1">
        <notes>
          <html xmlns="http://www.w3.org/1999/xhtml">
            <p>FORMULA: C16H29N2O8PRS</p>
          </html>
        </notes>
      </species>
      <species id="cpd11521_c" name="5-methyl-3-oxo-hexanoyl-ACP_C18H31N2O9PRS" compartment="c" charge="-1">
        <notes>
          <html xmlns="http://www.w3.org/1999/xhtml">
            <p>FORMULA: C18H31N2O9PRS</p>
          </html>
        </notes>
      </species>
      <species id="cpd11522_c" name="5-methyl-3-hydroxy-hexanoyl-ACP_C18H33N2O9PRS" compartment="c" charge="-1">
        <notes>
          <html xmlns="http://www.w3.org/1999/xhtml">
            <p>FORMULA: C18H33N2O9PRS</p>
          </html>
        </notes>
      </species>
      <species id="cpd11523_c" name="5-methyl-trans-hex-2-enoyl-ACP_C18H31N2O8PRS" compartment="c" charge="-1">
        <notes>
          <html xmlns="http://www.w3.org/1999/xhtml">
            <p>FORMULA: C18H31N2O8PRS</p>
          </html>
        </notes>
      </species>
      <species id="cpd11524_c" name="5-methyl-hexanoyl-ACP_C18H33N2O8PRS" compartment="c" charge="-1">
        <notes>
          <html xmlns="http://www.w3.org/1999/xhtml">
            <p>FORMULA: C18H33N2O8PRS</p>
          </html>
        </notes>
      </species>
      <species id="cpd11525_c" name="7-methyl-3-oxo-octanoyl-ACP_C20H35N2O9PRS" compartment="c" charge="-1">
        <notes>
          <html xmlns="http://www.w3.org/1999/xhtml">
            <p>FORMULA: C20H35N2O9PRS</p>
          </html>
        </notes>
      </species>
      <species id="cpd11526_c" name="7-methyl-3-hydroxy-octanoyl-ACP_C20H37N2O9PRS" compartment="c" charge="-1">
        <notes>
          <html xmlns="http://www.w3.org/1999/xhtml">
            <p>FORMULA: C20H37N2O9PRS</p>
          </html>
        </notes>
      </species>
      <species id="cpd11527_c" name="7-methyl-trans-oct-2-enoyl-ACP_C20H35N2O8PRS" compartment="c" charge="-1">
        <notes>
          <html xmlns="http://www.w3.org/1999/xhtml">
            <p>FORMULA: C20H35N2O8PRS</p>
          </html>
        </notes>
      </species>
      <species id="cpd11528_c" name="7-methyl-octanoyl-ACP_C20H37N2O8PRS" compartment="c" charge="-1">
        <notes>
          <html xmlns="http://www.w3.org/1999/xhtml">
            <p>FORMULA: C20H37N2O8PRS</p>
          </html>
        </notes>
      </species>
      <species id="cpd11529_c" name="9-methyl-3-oxo-decanoyl-ACP_C22H39N2O9PRS" compartment="c" charge="-1">
        <notes>
          <html xmlns="http://www.w3.org/1999/xhtml">
            <p>FORMULA: C22H39N2O9PRS</p>
          </html>
        </notes>
      </species>
      <species id="cpd11530_c" name="9-methyl-3-hydroxy-decanoyl-ACP_C22H41N2O9PRS" compartment="c" charge="-1">
        <notes>
          <html xmlns="http://www.w3.org/1999/xhtml">
            <p>FORMULA: C22H41N2O9PRS</p>
          </html>
        </notes>
      </species>
      <species id="cpd11531_c" name="9-methyl-trans-dec-2-enoyl-ACP_C22H39N2O8PRS" compartment="c" charge="-1">
        <notes>
          <html xmlns="http://www.w3.org/1999/xhtml">
            <p>FORMULA: C22H39N2O8PRS</p>
          </html>
        </notes>
      </species>
      <species id="cpd11532_c" name="9-methyl-decanoyl-ACP_C22H41N2O8PRS" compartment="c" charge="-1">
        <notes>
          <html xmlns="http://www.w3.org/1999/xhtml">
            <p>FORMULA: C22H41N2O8PRS</p>
          </html>
        </notes>
      </species>
      <species id="cpd11533_c" name="11-methyl-3-oxo-dodecanoyl-ACP_C24H43N2O9PRS" compartment="c" charge="-1">
        <notes>
          <html xmlns="http://www.w3.org/1999/xhtml">
            <p>FORMULA: C24H43N2O9PRS</p>
          </html>
        </notes>
      </species>
      <species id="cpd11534_c" name="11-methyl-3-hydroxy-dodecanoyl-ACP_C24H45N2O9PRS" compartment="c" charge="-1">
        <notes>
          <html xmlns="http://www.w3.org/1999/xhtml">
            <p>FORMULA: C24H45N2O9PRS</p>
          </html>
        </notes>
      </species>
      <species id="cpd11535_c" name="11-methyl-trans-dodec-2-enoyl-ACP_C24H43N2O8PRS" compartment="c" charge="-1">
        <notes>
          <html xmlns="http://www.w3.org/1999/xhtml">
            <p>FORMULA: C24H43N2O8PRS</p>
          </html>
        </notes>
      </species>
      <species id="cpd11536_c" name="11-methyl-dodecanoyl-ACP_C24H45N2O8PRS" compartment="c" charge="-1">
        <notes>
          <html xmlns="http://www.w3.org/1999/xhtml">
            <p>FORMULA: C24H45N2O8PRS</p>
          </html>
        </notes>
      </species>
      <species id="cpd11537_c" name="13-methyl-3-oxo-tetra-decanoyl-ACP_C26H47N2O9PRS" compartment="c" charge="-1">
        <notes>
          <html xmlns="http://www.w3.org/1999/xhtml">
            <p>FORMULA: C26H47N2O9PRS</p>
          </html>
        </notes>
      </species>
      <species id="cpd11538_c" name="13-methyl-3-hydroxy-tetra-decanoyl-ACP_C26H49N2O9PRS" compartment="c" charge="-1">
        <notes>
          <html xmlns="http://www.w3.org/1999/xhtml">
            <p>FORMULA: C26H49N2O9PRS</p>
          </html>
        </notes>
      </species>
      <species id="cpd11539_c" name="13-methyl-trans-tetra-dec-2-enoyl-ACP_C26H47N2O8PRS" compartment="c" charge="-1">
        <notes>
          <html xmlns="http://www.w3.org/1999/xhtml">
            <p>FORMULA: C26H47N2O8PRS</p>
          </html>
        </notes>
      </species>
      <species id="cpd11540_c" name="13-methyl-tetra-decanoyl-ACP_C26H49N2O8PRS" compartment="c" charge="-1">
        <notes>
          <html xmlns="http://www.w3.org/1999/xhtml">
            <p>FORMULA: C26H49N2O8PRS</p>
          </html>
        </notes>
      </species>
      <species id="cpd11541_c" name="15-methyl-3-oxo-hexa-decanoyl-ACP_C28H51N2O9PRS" compartment="c" charge="-1">
        <notes>
          <html xmlns="http://www.w3.org/1999/xhtml">
            <p>FORMULA: C28H51N2O9PRS</p>
          </html>
        </notes>
      </species>
      <species id="cpd11542_c" name="15-methyl-3-hydroxy-hexa-decanoyl-ACP_C28H53N2O9PRS" compartment="c" charge="-1">
        <notes>
          <html xmlns="http://www.w3.org/1999/xhtml">
            <p>FORMULA: C28H53N2O9PRS</p>
          </html>
        </notes>
      </species>
      <species id="cpd11543_c" name="15-methyl-trans-hexa-dec-2-enoyl-ACP_C28H51N2O8PRS" compartment="c" charge="-1">
        <notes>
          <html xmlns="http://www.w3.org/1999/xhtml">
            <p>FORMULA: C28H51N2O8PRS</p>
          </html>
        </notes>
      </species>
      <species id="cpd11544_c" name="15-methyl-hexa-decanoyl-ACP_C28H53N2O8PRS" compartment="c" charge="-1">
        <notes>
          <html xmlns="http://www.w3.org/1999/xhtml">
            <p>FORMULA: C28H53N2O8PRS</p>
          </html>
        </notes>
      </species>
      <species id="cpd11545_c" name="2-methylpropionyl-ACP_C15H27N2O8PRS" compartment="c" charge="-1">
        <notes>
          <html xmlns="http://www.w3.org/1999/xhtml">
            <p>FORMULA: C15H27N2O8PRS</p>
          </html>
        </notes>
      </species>
      <species id="cpd11546_c" name="4-methyl-3-oxo-pentanoyl-ACP_C17H29N2O9PRS" compartment="c" charge="-1">
        <notes>
          <html xmlns="http://www.w3.org/1999/xhtml">
            <p>FORMULA: C17H29N2O9PRS</p>
          </html>
        </notes>
      </species>
      <species id="cpd11547_c" name="4-methyl-3-hydroxy-pentanoyl-ACP_C17H31N2O9PRS" compartment="c" charge="-1">
        <notes>
          <html xmlns="http://www.w3.org/1999/xhtml">
            <p>FORMULA: C17H31N2O9PRS</p>
          </html>
        </notes>
      </species>
      <species id="cpd11548_c" name="4-methyl-trans-pent-2-enoyl-ACP_C17H29N2O8PRS" compartment="c" charge="-1">
        <notes>
          <html xmlns="http://www.w3.org/1999/xhtml">
            <p>FORMULA: C17H29N2O8PRS</p>
          </html>
        </notes>
      </species>
      <species id="cpd11549_c" name="4-methyl-pentanoyl-ACP_C17H31N2O8PRS" compartment="c" charge="-1">
        <notes>
          <html xmlns="http://www.w3.org/1999/xhtml">
            <p>FORMULA: C17H31N2O8PRS</p>
          </html>
        </notes>
      </species>
      <species id="cpd11550_c" name="6-methyl-3-oxo-heptanoyl-ACP_C19H33N2O9PRS" compartment="c" charge="-1">
        <notes>
          <html xmlns="http://www.w3.org/1999/xhtml">
            <p>FORMULA: C19H33N2O9PRS</p>
          </html>
        </notes>
      </species>
      <species id="cpd11551_c" name="6-methyl-3-hydroxy-heptanoyl-ACP_C19H35N2O9PRS" compartment="c" charge="-1">
        <notes>
          <html xmlns="http://www.w3.org/1999/xhtml">
            <p>FORMULA: C19H35N2O9PRS</p>
          </html>
        </notes>
      </species>
      <species id="cpd11552_c" name="6-methyl-trans-hept-2-enoyl-ACP_C19H33N2O8PRS" compartment="c" charge="-1">
        <notes>
          <html xmlns="http://www.w3.org/1999/xhtml">
            <p>FORMULA: C19H33N2O8PRS</p>
          </html>
        </notes>
      </species>
      <species id="cpd11553_c" name="6-methyl-heptanoyl-ACP_C19H35N2O8PRS" compartment="c" charge="-1">
        <notes>
          <html xmlns="http://www.w3.org/1999/xhtml">
            <p>FORMULA: C19H35N2O8PRS</p>
          </html>
        </notes>
      </species>
      <species id="cpd11554_c" name="8-methyl-3-oxo-nonanoyl-ACP_C21H37N2O9PRS" compartment="c" charge="-1">
        <notes>
          <html xmlns="http://www.w3.org/1999/xhtml">
            <p>FORMULA: C21H37N2O9PRS</p>
          </html>
        </notes>
      </species>
      <species id="cpd11555_c" name="8-methyl-3-hydroxy-nonanoyl-ACP_C21H39N2O9PRS" compartment="c" charge="-1">
        <notes>
          <html xmlns="http://www.w3.org/1999/xhtml">
            <p>FORMULA: C21H39N2O9PRS</p>
          </html>
        </notes>
      </species>
      <species id="cpd11556_c" name="8-methyl-trans-non-2-enoyl-ACP_C21H37N2O8PRS" compartment="c" charge="-1">
        <notes>
          <html xmlns="http://www.w3.org/1999/xhtml">
            <p>FORMULA: C21H37N2O8PRS</p>
          </html>
        </notes>
      </species>
      <species id="cpd11557_c" name="8-methyl-nonanoyl-ACP_C21H39N2O8PRS" compartment="c" charge="-1">
        <notes>
          <html xmlns="http://www.w3.org/1999/xhtml">
            <p>FORMULA: C21H39N2O8PRS</p>
          </html>
        </notes>
      </species>
      <species id="cpd11558_c" name="10-methyl-3-oxo-undecanoyl-ACP_C23H41N2O9PRS" compartment="c" charge="-1">
        <notes>
          <html xmlns="http://www.w3.org/1999/xhtml">
            <p>FORMULA: C23H41N2O9PRS</p>
          </html>
        </notes>
      </species>
      <species id="cpd11559_c" name="10-methyl-3-hydroxy-undecanoyl-ACP_C23H43N2O9PRS" compartment="c" charge="-1">
        <notes>
          <html xmlns="http://www.w3.org/1999/xhtml">
            <p>FORMULA: C23H43N2O9PRS</p>
          </html>
        </notes>
      </species>
      <species id="cpd11560_c" name="10-methyl-trans-undec-2-enoyl-ACP_C23H41N2O8PRS" compartment="c" charge="-1">
        <notes>
          <html xmlns="http://www.w3.org/1999/xhtml">
            <p>FORMULA: C23H41N2O8PRS</p>
          </html>
        </notes>
      </species>
      <species id="cpd11561_c" name="10-methyl-undecanoyl-ACP_C23H43N2O8PRS" compartment="c" charge="-1">
        <notes>
          <html xmlns="http://www.w3.org/1999/xhtml">
            <p>FORMULA: C23H43N2O8PRS</p>
          </html>
        </notes>
      </species>
      <species id="cpd11562_c" name="12-methyl-3-oxo-tridecanoyl-ACP_C25H45N2O9PRS" compartment="c" charge="-1">
        <notes>
          <html xmlns="http://www.w3.org/1999/xhtml">
            <p>FORMULA: C25H45N2O9PRS</p>
          </html>
        </notes>
      </species>
      <species id="cpd11563_c" name="12-methyl-3-hydroxy-tridecanoyl-ACP_C25H47N2O9PRS" compartment="c" charge="-1">
        <notes>
          <html xmlns="http://www.w3.org/1999/xhtml">
            <p>FORMULA: C25H47N2O9PRS</p>
          </html>
        </notes>
      </species>
      <species id="cpd11564_c" name="12-methyl-trans-tridec-2-enoyl-ACP_C25H45N2O8PRS" compartment="c" charge="-1">
        <notes>
          <html xmlns="http://www.w3.org/1999/xhtml">
            <p>FORMULA: C25H45N2O8PRS</p>
          </html>
        </notes>
      </species>
      <species id="cpd11565_c" name="12-methyl-tridecanoyl-ACP_C25H47N2O8PRS" compartment="c" charge="-1">
        <notes>
          <html xmlns="http://www.w3.org/1999/xhtml">
            <p>FORMULA: C25H47N2O8PRS</p>
          </html>
        </notes>
      </species>
      <species id="cpd11566_c" name="14-methyl-3-oxo-pentadecanoyl-ACP_C27H49N2O9PRS" compartment="c" charge="-1">
        <notes>
          <html xmlns="http://www.w3.org/1999/xhtml">
            <p>FORMULA: C27H49N2O9PRS</p>
          </html>
        </notes>
      </species>
      <species id="cpd11567_c" name="14-methyl-3-hydroxy-pentadecanoyl-ACP_C27H51N2O9PRS" compartment="c" charge="-1">
        <notes>
          <html xmlns="http://www.w3.org/1999/xhtml">
            <p>FORMULA: C27H51N2O9PRS</p>
          </html>
        </notes>
      </species>
      <species id="cpd11568_c" name="14-methyl-trans-pentadec-2-enoyl-ACP_C27H49N2O8PRS" compartment="c" charge="-1">
        <notes>
          <html xmlns="http://www.w3.org/1999/xhtml">
            <p>FORMULA: C27H49N2O8PRS</p>
          </html>
        </notes>
      </species>
      <species id="cpd11569_c" name="14-methyl-pentadecanoyl-ACP_C27H51N2O8PRS" compartment="c" charge="-1">
        <notes>
          <html xmlns="http://www.w3.org/1999/xhtml">
            <p>FORMULA: C27H51N2O8PRS</p>
          </html>
        </notes>
      </species>
      <species id="cpd11570_c" name="3-Oxooctodecanoyl-ACP_C29H53N2O9PRS" compartment="c" charge="-1">
        <notes>
          <html xmlns="http://www.w3.org/1999/xhtml">
            <p>FORMULA: C29H53N2O9PRS</p>
          </html>
        </notes>
      </species>
      <species id="cpd11571_c" name="3-Hydroxyoctodecanoyl-ACP_C29H55N2O9PRS" compartment="c" charge="-1">
        <notes>
          <html xmlns="http://www.w3.org/1999/xhtml">
            <p>FORMULA: C29H55N2O9PRS</p>
          </html>
        </notes>
      </species>
      <species id="cpd11572_c" name="trans-Octodec-2-enoyl-ACP_C29H53N2O8PRS" compartment="c" charge="-1">
        <notes>
          <html xmlns="http://www.w3.org/1999/xhtml">
            <p>FORMULA: C29H53N2O8PRS</p>
          </html>
        </notes>
      </species>
      <species id="cpd11573_c" name="Octodecanoyl-ACP_C29H55N2O8PRS" compartment="c" charge="-1">
        <notes>
          <html xmlns="http://www.w3.org/1999/xhtml">
            <p>FORMULA: C29H55N2O8PRS</p>
          </html>
        </notes>
      </species>
      <species id="cpd11576_c" name="L-methionine_R-oxide_C5H11NO3S" compartment="c" charge="0">
        <notes>
          <html xmlns="http://www.w3.org/1999/xhtml">
            <p>FORMULA: C5H11NO3S</p>
          </html>
        </notes>
      </species>
      <species id="cpd11576_e" name="L-methionine_R-oxide_C5H11NO3S" compartment="e" charge="0">
        <notes>
          <html xmlns="http://www.w3.org/1999/xhtml">
            <p>FORMULA: C5H11NO3S</p>
          </html>
        </notes>
      </species>
      <species id="cpd11578_c" name="hexanesulfonate_C6H13O3S" compartment="c" charge="-1">
        <notes>
          <html xmlns="http://www.w3.org/1999/xhtml">
            <p>FORMULA: C6H13O3S</p>
          </html>
        </notes>
      </species>
      <species id="cpd11578_e" name="hexanesulfonate_C6H13O3S" compartment="e" charge="-1">
        <notes>
          <html xmlns="http://www.w3.org/1999/xhtml">
            <p>FORMULA: C6H13O3S</p>
          </html>
        </notes>
      </species>
      <species id="cpd11579_c" name="ethanesulfonate_C2H5O3S" compartment="c" charge="-1">
        <notes>
          <html xmlns="http://www.w3.org/1999/xhtml">
            <p>FORMULA: C2H5O3S</p>
          </html>
        </notes>
      </species>
      <species id="cpd11579_e" name="ethanesulfonate_C2H5O3S" compartment="e" charge="-1">
        <notes>
          <html xmlns="http://www.w3.org/1999/xhtml">
            <p>FORMULA: C2H5O3S</p>
          </html>
        </notes>
      </species>
      <species id="cpd11580_c" name="Gly-Gln_C7H13N3O4" compartment="c" charge="0">
        <notes>
          <html xmlns="http://www.w3.org/1999/xhtml">
            <p>FORMULA: C7H13N3O4</p>
          </html>
        </notes>
      </species>
      <species id="cpd11580_e" name="Gly-Gln_C7H13N3O4" compartment="e" charge="0">
        <notes>
          <html xmlns="http://www.w3.org/1999/xhtml">
            <p>FORMULA: C7H13N3O4</p>
          </html>
        </notes>
      </species>
      <species id="cpd11581_c" name="gly-asn-L_C6H11N3O4" compartment="c" charge="0">
        <notes>
          <html xmlns="http://www.w3.org/1999/xhtml">
            <p>FORMULA: C6H11N3O4</p>
          </html>
        </notes>
      </species>
      <species id="cpd11581_e" name="gly-asn-L_C6H11N3O4" compartment="e" charge="0">
        <notes>
          <html xmlns="http://www.w3.org/1999/xhtml">
            <p>FORMULA: C6H11N3O4</p>
          </html>
        </notes>
      </species>
      <species id="cpd11582_c" name="ala-L-Thr-L_C7H14N2O4" compartment="c" charge="0">
        <notes>
          <html xmlns="http://www.w3.org/1999/xhtml">
            <p>FORMULA: C7H14N2O4</p>
          </html>
        </notes>
      </species>
      <species id="cpd11582_e" name="ala-L-Thr-L_C7H14N2O4" compartment="e" charge="0">
        <notes>
          <html xmlns="http://www.w3.org/1999/xhtml">
            <p>FORMULA: C7H14N2O4</p>
          </html>
        </notes>
      </species>
      <species id="cpd11583_c" name="Ala-Leu_C9H18N2O3" compartment="c" charge="0">
        <notes>
          <html xmlns="http://www.w3.org/1999/xhtml">
            <p>FORMULA: C9H18N2O3</p>
          </html>
        </notes>
      </species>
      <species id="cpd11583_e" name="Ala-Leu_C9H18N2O3" compartment="e" charge="0">
        <notes>
          <html xmlns="http://www.w3.org/1999/xhtml">
            <p>FORMULA: C9H18N2O3</p>
          </html>
        </notes>
      </species>
      <species id="cpd11584_c" name="Ala-His_C9H14N4O3" compartment="c" charge="0">
        <notes>
          <html xmlns="http://www.w3.org/1999/xhtml">
            <p>FORMULA: C9H14N4O3</p>
          </html>
        </notes>
      </species>
      <species id="cpd11584_e" name="Ala-His_C9H14N4O3" compartment="e" charge="0">
        <notes>
          <html xmlns="http://www.w3.org/1999/xhtml">
            <p>FORMULA: C9H14N4O3</p>
          </html>
        </notes>
      </species>
      <species id="cpd11585_c" name="L-alanylglycine_C5H10N2O3" compartment="c" charge="0">
        <notes>
          <html xmlns="http://www.w3.org/1999/xhtml">
            <p>FORMULA: C5H10N2O3</p>
          </html>
        </notes>
      </species>
      <species id="cpd11585_e" name="L-alanylglycine_C5H10N2O3" compartment="e" charge="0">
        <notes>
          <html xmlns="http://www.w3.org/1999/xhtml">
            <p>FORMULA: C5H10N2O3</p>
          </html>
        </notes>
      </species>
      <species id="cpd11586_c" name="ala-L-glu-L_C8H13N2O5" compartment="c" charge="-1">
        <notes>
          <html xmlns="http://www.w3.org/1999/xhtml">
            <p>FORMULA: C8H13N2O5</p>
          </html>
        </notes>
      </species>
      <species id="cpd11586_e" name="ala-L-glu-L_C8H13N2O5" compartment="e" charge="-1">
        <notes>
          <html xmlns="http://www.w3.org/1999/xhtml">
            <p>FORMULA: C8H13N2O5</p>
          </html>
        </notes>
      </species>
      <species id="cpd11587_c" name="Ala-Gln_C8H15N3O4" compartment="c" charge="0">
        <notes>
          <html xmlns="http://www.w3.org/1999/xhtml">
            <p>FORMULA: C8H15N3O4</p>
          </html>
        </notes>
      </species>
      <species id="cpd11587_e" name="Ala-Gln_C8H15N3O4" compartment="e" charge="0">
        <notes>
          <html xmlns="http://www.w3.org/1999/xhtml">
            <p>FORMULA: C8H15N3O4</p>
          </html>
        </notes>
      </species>
      <species id="cpd11588_c" name="gly-pro-L_C7H12N2O3" compartment="c" charge="0">
        <notes>
          <html xmlns="http://www.w3.org/1999/xhtml">
            <p>FORMULA: C7H12N2O3</p>
          </html>
        </notes>
      </species>
      <species id="cpd11588_e" name="gly-pro-L_C7H12N2O3" compartment="e" charge="0">
        <notes>
          <html xmlns="http://www.w3.org/1999/xhtml">
            <p>FORMULA: C7H12N2O3</p>
          </html>
        </notes>
      </species>
      <species id="cpd11589_c" name="gly-asp-L_C6H9N2O5" compartment="c" charge="-1">
        <notes>
          <html xmlns="http://www.w3.org/1999/xhtml">
            <p>FORMULA: C6H9N2O5</p>
          </html>
        </notes>
      </species>
      <species id="cpd11589_e" name="gly-asp-L_C6H9N2O5" compartment="e" charge="-1">
        <notes>
          <html xmlns="http://www.w3.org/1999/xhtml">
            <p>FORMULA: C6H9N2O5</p>
          </html>
        </notes>
      </species>
      <species id="cpd11590_c" name="met-L-ala-L_C8H15N2O3S" compartment="c" charge="-1">
        <notes>
          <html xmlns="http://www.w3.org/1999/xhtml">
            <p>FORMULA: C8H15N2O3S</p>
          </html>
        </notes>
      </species>
      <species id="cpd11590_e" name="met-L-ala-L_C8H15N2O3S" compartment="e" charge="-1">
        <notes>
          <html xmlns="http://www.w3.org/1999/xhtml">
            <p>FORMULA: C8H15N2O3S</p>
          </html>
        </notes>
      </species>
      <species id="cpd11591_c" name="Gly-Met_C7H14N2O3S" compartment="c" charge="0">
        <notes>
          <html xmlns="http://www.w3.org/1999/xhtml">
            <p>FORMULA: C7H14N2O3S</p>
          </html>
        </notes>
      </species>
      <species id="cpd11591_e" name="Gly-Met_C7H14N2O3S" compartment="e" charge="0">
        <notes>
          <html xmlns="http://www.w3.org/1999/xhtml">
            <p>FORMULA: C7H14N2O3S</p>
          </html>
        </notes>
      </species>
      <species id="cpd11592_c" name="gly-glu-L_C7H11N2O5" compartment="c" charge="-1">
        <notes>
          <html xmlns="http://www.w3.org/1999/xhtml">
            <p>FORMULA: C7H11N2O5</p>
          </html>
        </notes>
      </species>
      <species id="cpd11592_e" name="gly-glu-L_C7H11N2O5" compartment="e" charge="-1">
        <notes>
          <html xmlns="http://www.w3.org/1999/xhtml">
            <p>FORMULA: C7H11N2O5</p>
          </html>
        </notes>
      </species>
      <species id="cpd11593_c" name="ala-L-asp-L_C7H11N2O5" compartment="c" charge="-1">
        <notes>
          <html xmlns="http://www.w3.org/1999/xhtml">
            <p>FORMULA: C7H11N2O5</p>
          </html>
        </notes>
      </species>
      <species id="cpd11593_e" name="ala-L-asp-L_C7H11N2O5" compartment="e" charge="-1">
        <notes>
          <html xmlns="http://www.w3.org/1999/xhtml">
            <p>FORMULA: C7H11N2O5</p>
          </html>
        </notes>
      </species>
      <species id="cpd11594_c" name="Dextrin_C36H62O31" compartment="c" charge="0">
        <notes>
          <html xmlns="http://www.w3.org/1999/xhtml">
            <p>FORMULA: C36H62O31</p>
          </html>
        </notes>
      </species>
      <species id="cpd11594_e" name="Dextrin_C36H62O31" compartment="e" charge="0">
        <notes>
          <html xmlns="http://www.w3.org/1999/xhtml">
            <p>FORMULA: C36H62O31</p>
          </html>
        </notes>
      </species>
      <species id="cpd11596_c" name="butanesulfonate_C4H9O3S" compartment="c" charge="-1">
        <notes>
          <html xmlns="http://www.w3.org/1999/xhtml">
            <p>FORMULA: C4H9O3S</p>
          </html>
        </notes>
      </species>
      <species id="cpd11596_e" name="butanesulfonate_C4H9O3S" compartment="e" charge="-1">
        <notes>
          <html xmlns="http://www.w3.org/1999/xhtml">
            <p>FORMULA: C4H9O3S</p>
          </html>
        </notes>
      </species>
      <species id="cpd11620_c" name="Reduced_ferredoxin_Fe2R4S6" compartment="c" charge="4">
        <notes>
          <html xmlns="http://www.w3.org/1999/xhtml">
            <p>FORMULA: Fe2R4S6</p>
          </html>
        </notes>
      </species>
      <species id="cpd11621_c" name="Oxidized_ferredoxin_Fe2R4S6" compartment="c" charge="6">
        <notes>
          <html xmlns="http://www.w3.org/1999/xhtml">
            <p>FORMULA: Fe2R4S6</p>
          </html>
        </notes>
      </species>
      <species id="cpd11640_c" name="Hydrogen_H2" compartment="c" charge="0">
        <notes>
          <html xmlns="http://www.w3.org/1999/xhtml">
            <p>FORMULA: H2</p>
          </html>
        </notes>
      </species>
      <species id="cpd11825_c" name="Oleoyl-[acyl-carrier_protein]_C29H53N2O8PRS" compartment="c" charge="-1">
        <notes>
          <html xmlns="http://www.w3.org/1999/xhtml">
            <p>FORMULA: C29H53N2O8PRS</p>
          </html>
        </notes>
      </species>
      <species id="cpd11830_c" name="S-Aminomethyldihydrolipoylprotein_C2H7NRS2" compartment="c" charge="1">
        <notes>
          <html xmlns="http://www.w3.org/1999/xhtml">
            <p>FORMULA: C2H7NRS2</p>
          </html>
        </notes>
      </species>
      <species id="cpd11912_c" name="tRNA(Glu)_C10H12N5O3R" compartment="c" charge="0">
        <notes>
          <html xmlns="http://www.w3.org/1999/xhtml">
            <p>FORMULA: C10H12N5O3R</p>
          </html>
        </notes>
      </species>
      <species id="cpd12005_c" name="Lipoylprotein_CHRS2" compartment="c" charge="0">
        <notes>
          <html xmlns="http://www.w3.org/1999/xhtml">
            <p>FORMULA: CHRS2</p>
          </html>
        </notes>
      </species>
      <species id="cpd12072_c" name="Protein_dithiol_C7H11N3O3R2S2" compartment="c" charge="0">
        <notes>
          <html xmlns="http://www.w3.org/1999/xhtml">
            <p>FORMULA: C7H11N3O3R2S2</p>
          </html>
        </notes>
      </species>
      <species id="cpd12139_c" name="Protein_disulfide_C7H9N3O3R2S2" compartment="c" charge="0">
        <notes>
          <html xmlns="http://www.w3.org/1999/xhtml">
            <p>FORMULA: C7H9N3O3R2S2</p>
          </html>
        </notes>
      </species>
      <species id="cpd12225_c" name="Dihydrolipoylprotein_CH3RS2" compartment="c" charge="0">
        <notes>
          <html xmlns="http://www.w3.org/1999/xhtml">
            <p>FORMULA: CH3RS2</p>
          </html>
        </notes>
      </species>
      <species id="cpd12227_c" name="L-Glutamyl-tRNA(Glu)_C15H19N6O6R" compartment="c" charge="0">
        <notes>
          <html xmlns="http://www.w3.org/1999/xhtml">
            <p>FORMULA: C15H19N6O6R</p>
          </html>
        </notes>
      </species>
      <species id="cpd12370_c" name="Apo-[acyl-carrier-protein]_HOR" compartment="c" charge="0">
        <notes>
          <html xmlns="http://www.w3.org/1999/xhtml">
            <p>FORMULA: HOR</p>
          </html>
        </notes>
      </species>
      <species id="cpd12543_c" name="Carboxybiotin-carboxyl-carrier_protein_C18H26N5O6R2S" compartment="c" charge="-1">
        <notes>
          <html xmlns="http://www.w3.org/1999/xhtml">
            <p>FORMULA: C18H26N5O6R2S</p>
          </html>
        </notes>
      </species>
      <species id="cpd12547_c" name="1-Acyl-sn-glycero-3-phosphoethanolamine_C23H46NO7P" compartment="c" charge="0">
        <notes>
          <html xmlns="http://www.w3.org/1999/xhtml">
            <p>FORMULA: C23H46NO7P</p>
          </html>
        </notes>
      </species>
      <species id="cpd12689_c" name="3-Oxotetradecanoyl-CoA_C35H57N7O18P3S" compartment="c" charge="-3">
        <notes>
          <html xmlns="http://www.w3.org/1999/xhtml">
            <p>FORMULA: C35H57N7O18P3S</p>
          </html>
        </notes>
      </species>
      <species id="cpd12711_c" name="Oxidized_azurin_" compartment="c" charge="10000000">
        <notes>
          <html xmlns="http://www.w3.org/1999/xhtml">
            <p>FORMULA: </p>
          </html>
        </notes>
      </species>
      <species id="cpd12712_c" name="Reduced_azurin_" compartment="c" charge="10000000">
        <notes>
          <html xmlns="http://www.w3.org/1999/xhtml">
            <p>FORMULA: </p>
          </html>
        </notes>
      </species>
      <species id="cpd12848_c" name="Holo-[carboxylase]_C17H27N5O4R2S" compartment="c" charge="0">
        <notes>
          <html xmlns="http://www.w3.org/1999/xhtml">
            <p>FORMULA: C17H27N5O4R2S</p>
          </html>
        </notes>
      </species>
      <species id="cpd14698_c" name="3-Methyl-1-hydroxybutyl-ThPP_C17H27N4O8P2S" compartment="c" charge="-1">
        <notes>
          <html xmlns="http://www.w3.org/1999/xhtml">
            <p>FORMULA: C17H27N4O8P2S</p>
          </html>
        </notes>
      </species>
      <species id="cpd14699_c" name="[Dihydrolipoyllysine-residue_(2-methylpropanoyl)transferase] S-(3-methylbutanoyl)dihydrolipoyllysine_C13H25NO2S2" compartment="c" charge="0">
        <notes>
          <html xmlns="http://www.w3.org/1999/xhtml">
            <p>FORMULA: C13H25NO2S2</p>
          </html>
        </notes>
      </species>
      <species id="cpd14700_c" name="2-Methyl-1-hydroxypropyl-ThPP_C16H25N4O8P2S" compartment="c" charge="-1">
        <notes>
          <html xmlns="http://www.w3.org/1999/xhtml">
            <p>FORMULA: C16H25N4O8P2S</p>
          </html>
        </notes>
      </species>
      <species id="cpd14702_c" name="2-Methyl-1-hydroxybutyl-ThPP_C17H27N4O8P2S" compartment="c" charge="-1">
        <notes>
          <html xmlns="http://www.w3.org/1999/xhtml">
            <p>FORMULA: C17H27N4O8P2S</p>
          </html>
        </notes>
      </species>
      <species id="cpd14703_c" name="[Dihydrolipoyllysine-residue_(2-methylpropanoyl)transferase] S-(2-methylbutanoyl)dihydrolipoyllysine_C13H25NO2S2" compartment="c" charge="0">
        <notes>
          <html xmlns="http://www.w3.org/1999/xhtml">
            <p>FORMULA: C13H25NO2S2</p>
          </html>
        </notes>
      </species>
      <species id="cpd14795_c" name="Benzyl_cyanide_C8H7N" compartment="c" charge="0">
        <notes>
          <html xmlns="http://www.w3.org/1999/xhtml">
            <p>FORMULA: C8H7N</p>
          </html>
        </notes>
      </species>
      <species id="cpd14796_c" name="(Z)-Phenylacetaldehyde_oxime_C8H9NO" compartment="c" charge="0">
        <notes>
          <html xmlns="http://www.w3.org/1999/xhtml">
            <p>FORMULA: C8H9NO</p>
          </html>
        </notes>
      </species>
      <species id="cpd14905_c" name="L-Ascorbate_6-phosphate_C6H7O9P" compartment="c" charge="-2">
        <notes>
          <html xmlns="http://www.w3.org/1999/xhtml">
            <p>FORMULA: C6H7O9P</p>
          </html>
        </notes>
      </species>
      <species id="cpd14960_c" name="Cobalt-precorrin_5B_C43H44CoN4O16" compartment="c" charge="-6">
        <notes>
          <html xmlns="http://www.w3.org/1999/xhtml">
            <p>FORMULA: C43H44CoN4O16</p>
          </html>
        </notes>
      </species>
      <species id="cpd14961_c" name="Cobalt-precorrin_7_C45H50CoN4O16" compartment="c" charge="-6">
        <notes>
          <html xmlns="http://www.w3.org/1999/xhtml">
            <p>FORMULA: C45H50CoN4O16</p>
          </html>
        </notes>
      </species>
      <species id="cpd15237_c" name="hexadecenoate_C16H29O2" compartment="c" charge="-1">
        <notes>
          <html xmlns="http://www.w3.org/1999/xhtml">
            <p>FORMULA: C16H29O2</p>
          </html>
        </notes>
      </species>
      <species id="cpd15238_c" name="Hexadecenoyl-CoA_C37H61N7O17P3S" compartment="c" charge="-3">
        <notes>
          <html xmlns="http://www.w3.org/1999/xhtml">
            <p>FORMULA: C37H61N7O17P3S</p>
          </html>
        </notes>
      </species>
      <species id="cpd15239_c" name="Hexadecenoyl-ACP_C27H49N2O8PRS" compartment="c" charge="-1">
        <notes>
          <html xmlns="http://www.w3.org/1999/xhtml">
            <p>FORMULA: C27H49N2O8PRS</p>
          </html>
        </notes>
      </species>
      <species id="cpd15268_c" name="Octadecanoyl-ACP_C29H55N2O8PRS" compartment="c" charge="-1">
        <notes>
          <html xmlns="http://www.w3.org/1999/xhtml">
            <p>FORMULA: C29H55N2O8PRS</p>
          </html>
        </notes>
      </species>
      <species id="cpd15269_c" name="octadecenoate_C18H33O2" compartment="c" charge="-1">
        <notes>
          <html xmlns="http://www.w3.org/1999/xhtml">
            <p>FORMULA: C18H33O2</p>
          </html>
        </notes>
      </species>
      <species id="cpd15274_c" name="Octadecenoyl-CoA_C39H65N7O17P3S" compartment="c" charge="-3">
        <notes>
          <html xmlns="http://www.w3.org/1999/xhtml">
            <p>FORMULA: C39H65N7O17P3S</p>
          </html>
        </notes>
      </species>
      <species id="cpd15277_c" name="Palmitoyl-ACP_C27H51N2O8PRS" compartment="c" charge="-1">
        <notes>
          <html xmlns="http://www.w3.org/1999/xhtml">
            <p>FORMULA: C27H51N2O8PRS</p>
          </html>
        </notes>
      </species>
      <species id="cpd15294_c" name="Tetradecenoyl-ACP_C25H45N2O8PRS" compartment="c" charge="-1">
        <notes>
          <html xmlns="http://www.w3.org/1999/xhtml">
            <p>FORMULA: C25H45N2O8PRS</p>
          </html>
        </notes>
      </species>
      <species id="cpd15298_c" name="tetradecenoate_C14H25O2" compartment="c" charge="-1">
        <notes>
          <html xmlns="http://www.w3.org/1999/xhtml">
            <p>FORMULA: C14H25O2</p>
          </html>
        </notes>
      </species>
      <species id="cpd15302_c" name="glycogen(n-1)_C24H42O21" compartment="c" charge="0">
        <notes>
          <html xmlns="http://www.w3.org/1999/xhtml">
            <p>FORMULA: C24H42O21</p>
          </html>
        </notes>
      </species>
      <species id="cpd15306_c" name="1,2-Diacyl-sn-glycerol_didodecanoyl_C27H52O5" compartment="c" charge="0">
        <notes>
          <html xmlns="http://www.w3.org/1999/xhtml">
            <p>FORMULA: C27H52O5</p>
          </html>
        </notes>
      </species>
      <species id="cpd15307_c" name="1,2-Diacyl-sn-glycerol_ditetradecanoyl_C31H60O5" compartment="c" charge="0">
        <notes>
          <html xmlns="http://www.w3.org/1999/xhtml">
            <p>FORMULA: C31H60O5</p>
          </html>
        </notes>
      </species>
      <species id="cpd15308_c" name="1,2-Diacyl-sn-glycerol_ditetradec-7-enoyl_C31H56O5" compartment="c" charge="0">
        <notes>
          <html xmlns="http://www.w3.org/1999/xhtml">
            <p>FORMULA: C31H56O5</p>
          </html>
        </notes>
      </species>
      <species id="cpd15309_c" name="1,2-Diacyl-sn-glycerol_dihexadecanoyl_C35H68O5" compartment="c" charge="0">
        <notes>
          <html xmlns="http://www.w3.org/1999/xhtml">
            <p>FORMULA: C35H68O5</p>
          </html>
        </notes>
      </species>
      <species id="cpd15310_c" name="1,2-Diacyl-sn-glycerol_dihexadec-9-enoyl_C35H64O5" compartment="c" charge="0">
        <notes>
          <html xmlns="http://www.w3.org/1999/xhtml">
            <p>FORMULA: C35H64O5</p>
          </html>
        </notes>
      </species>
      <species id="cpd15311_c" name="1,2-Diacyl-sn-glycerol_dioctadecanoyl_C39H76O5" compartment="c" charge="0">
        <notes>
          <html xmlns="http://www.w3.org/1999/xhtml">
            <p>FORMULA: C39H76O5</p>
          </html>
        </notes>
      </species>
      <species id="cpd15312_c" name="1,2-Diacyl-sn-glycerol_dioctadec-11-enoyl_C39H72O5" compartment="c" charge="0">
        <notes>
          <html xmlns="http://www.w3.org/1999/xhtml">
            <p>FORMULA: C39H72O5</p>
          </html>
        </notes>
      </species>
      <species id="cpd15313_c" name="1-Acyl-sn-glycero-3-phosphoethanolamine_dodecanoyl_C17H36NO7P" compartment="c" charge="0">
        <notes>
          <html xmlns="http://www.w3.org/1999/xhtml">
            <p>FORMULA: C17H36NO7P</p>
          </html>
        </notes>
      </species>
      <species id="cpd15314_c" name="1-Acyl-sn-glycero-3-phosphoethanolamine_tetradecanoyl_C19H40NO7P" compartment="c" charge="0">
        <notes>
          <html xmlns="http://www.w3.org/1999/xhtml">
            <p>FORMULA: C19H40NO7P</p>
          </html>
        </notes>
      </species>
      <species id="cpd15315_c" name="1-Acyl-sn-glycero-3-phosphoethanolamine_tetradec-7-enoyl_C19H38NO7P" compartment="c" charge="0">
        <notes>
          <html xmlns="http://www.w3.org/1999/xhtml">
            <p>FORMULA: C19H38NO7P</p>
          </html>
        </notes>
      </species>
      <species id="cpd15316_c" name="1-Acyl-sn-glycero-3-phosphoethanolamine_hexadecanoyl_C21H44NO7P" compartment="c" charge="0">
        <notes>
          <html xmlns="http://www.w3.org/1999/xhtml">
            <p>FORMULA: C21H44NO7P</p>
          </html>
        </notes>
      </species>
      <species id="cpd15317_c" name="1-Acyl-sn-glycero-3-phosphoethanolamine_hexadec-9-enoyl_C21H42NO7P" compartment="c" charge="0">
        <notes>
          <html xmlns="http://www.w3.org/1999/xhtml">
            <p>FORMULA: C21H42NO7P</p>
          </html>
        </notes>
      </species>
      <species id="cpd15318_c" name="1-Acyl-sn-glycero-3-phosphoglycerol_dodecanoyl_C18H36O9P" compartment="c" charge="-1">
        <notes>
          <html xmlns="http://www.w3.org/1999/xhtml">
            <p>FORMULA: C18H36O9P</p>
          </html>
        </notes>
      </species>
      <species id="cpd15319_c" name="1-Acyl-sn-glycero-3-phosphoglycerol_tetradecanoyl_C20H40O9P" compartment="c" charge="-1">
        <notes>
          <html xmlns="http://www.w3.org/1999/xhtml">
            <p>FORMULA: C20H40O9P</p>
          </html>
        </notes>
      </species>
      <species id="cpd15320_c" name="1-Acyl-sn-glycero-3-phosphoglycerol_tetradec-7-enoyl_C20H38O9P" compartment="c" charge="-1">
        <notes>
          <html xmlns="http://www.w3.org/1999/xhtml">
            <p>FORMULA: C20H38O9P</p>
          </html>
        </notes>
      </species>
      <species id="cpd15321_c" name="1-Acyl-sn-glycero-3-phosphoglycerol_hexadecanoyl_C22H44O9P" compartment="c" charge="-1">
        <notes>
          <html xmlns="http://www.w3.org/1999/xhtml">
            <p>FORMULA: C22H44O9P</p>
          </html>
        </notes>
      </species>
      <species id="cpd15322_c" name="1-Acyl-sn-glycero-3-phosphoglycerol_hexadec-9-enoyl_C22H42O9P" compartment="c" charge="-1">
        <notes>
          <html xmlns="http://www.w3.org/1999/xhtml">
            <p>FORMULA: C22H42O9P</p>
          </html>
        </notes>
      </species>
      <species id="cpd15323_c" name="1-Acyl-sn-glycero-3-phosphoglycerol_octadecanoyl_C24H48O9P" compartment="c" charge="-1">
        <notes>
          <html xmlns="http://www.w3.org/1999/xhtml">
            <p>FORMULA: C24H48O9P</p>
          </html>
        </notes>
      </species>
      <species id="cpd15324_c" name="1-Acyl-sn-glycero-3-phosphoglycerol_octadec-11-enoyl_C24H46O9P" compartment="c" charge="-1">
        <notes>
          <html xmlns="http://www.w3.org/1999/xhtml">
            <p>FORMULA: C24H46O9P</p>
          </html>
        </notes>
      </species>
      <species id="cpd15325_c" name="1-dodecanoyl-sn-glycerol_3-phosphate_C15H30O7P" compartment="c" charge="-1">
        <notes>
          <html xmlns="http://www.w3.org/1999/xhtml">
            <p>FORMULA: C15H30O7P</p>
          </html>
        </notes>
      </species>
      <species id="cpd15326_c" name="1-hexadec-9-enoyl-sn-glycerol_3-phosphate_C19H36O7P" compartment="c" charge="-1">
        <notes>
          <html xmlns="http://www.w3.org/1999/xhtml">
            <p>FORMULA: C19H36O7P</p>
          </html>
        </notes>
      </species>
      <species id="cpd15327_c" name="1-hexadecanoyl-sn-glycerol_3-phosphate_C19H38O7P" compartment="c" charge="-1">
        <notes>
          <html xmlns="http://www.w3.org/1999/xhtml">
            <p>FORMULA: C19H38O7P</p>
          </html>
        </notes>
      </species>
      <species id="cpd15328_c" name="1-octadec-11-enoyl-sn-glycerol_3-phosphate_C21H40O7P" compartment="c" charge="-1">
        <notes>
          <html xmlns="http://www.w3.org/1999/xhtml">
            <p>FORMULA: C21H40O7P</p>
          </html>
        </notes>
      </species>
      <species id="cpd15329_c" name="1-octadecanoyl-sn-glycerol_3-phosphate_C21H42O7P" compartment="c" charge="-1">
        <notes>
          <html xmlns="http://www.w3.org/1999/xhtml">
            <p>FORMULA: C21H42O7P</p>
          </html>
        </notes>
      </species>
      <species id="cpd15330_c" name="1-tetradec-7-enoyl-sn-glycerol_3-phosphate_C17H32O7P" compartment="c" charge="-1">
        <notes>
          <html xmlns="http://www.w3.org/1999/xhtml">
            <p>FORMULA: C17H32O7P</p>
          </html>
        </notes>
      </species>
      <species id="cpd15331_c" name="1-tetradecanoyl-sn-glycerol_3-phosphate_C17H34O7P" compartment="c" charge="-1">
        <notes>
          <html xmlns="http://www.w3.org/1999/xhtml">
            <p>FORMULA: C17H34O7P</p>
          </html>
        </notes>
      </species>
      <species id="cpd15336_c" name="2-Acyl-sn-glycero-3-phosphoethanolamine_dodecanoyl_C17H36NO7P" compartment="c" charge="0">
        <notes>
          <html xmlns="http://www.w3.org/1999/xhtml">
            <p>FORMULA: C17H36NO7P</p>
          </html>
        </notes>
      </species>
      <species id="cpd15337_c" name="2-Acyl-sn-glycero-3-phosphoethanolamine_tetradecanoyl_C19H40NO7P" compartment="c" charge="0">
        <notes>
          <html xmlns="http://www.w3.org/1999/xhtml">
            <p>FORMULA: C19H40NO7P</p>
          </html>
        </notes>
      </species>
      <species id="cpd15338_c" name="2-Acyl-sn-glycero-3-phosphoethanolamine_tetradec-7-enoyl_C19H38NO7P" compartment="c" charge="0">
        <notes>
          <html xmlns="http://www.w3.org/1999/xhtml">
            <p>FORMULA: C19H38NO7P</p>
          </html>
        </notes>
      </species>
      <species id="cpd15339_c" name="2-Acyl-sn-glycero-3-phosphoethanolamine_hexadecanoyl_C21H44NO7P" compartment="c" charge="0">
        <notes>
          <html xmlns="http://www.w3.org/1999/xhtml">
            <p>FORMULA: C21H44NO7P</p>
          </html>
        </notes>
      </species>
      <species id="cpd15340_c" name="2-Acyl-sn-glycero-3-phosphoethanolamine_hexadec-9-enoyl_C21H42NO7P" compartment="c" charge="0">
        <notes>
          <html xmlns="http://www.w3.org/1999/xhtml">
            <p>FORMULA: C21H42NO7P</p>
          </html>
        </notes>
      </species>
      <species id="cpd15341_c" name="2-Acyl-sn-glycero-3-phosphoethanolamine_octadecanoyl_C23H48NO7P" compartment="c" charge="0">
        <notes>
          <html xmlns="http://www.w3.org/1999/xhtml">
            <p>FORMULA: C23H48NO7P</p>
          </html>
        </notes>
      </species>
      <species id="cpd15342_c" name="2-Acyl-sn-glycero-3-phosphoethanolamine_octadec-11-enoyl_C23H46NO7P" compartment="c" charge="0">
        <notes>
          <html xmlns="http://www.w3.org/1999/xhtml">
            <p>FORMULA: C23H46NO7P</p>
          </html>
        </notes>
      </species>
      <species id="cpd15343_c" name="2-Acyl-sn-glycero-3-phosphoglycerol_dodecanoyl_C18H36O9P" compartment="c" charge="-1">
        <notes>
          <html xmlns="http://www.w3.org/1999/xhtml">
            <p>FORMULA: C18H36O9P</p>
          </html>
        </notes>
      </species>
      <species id="cpd15344_c" name="2-Acyl-sn-glycero-3-phosphoglycerol_tetradecanoyl_C20H40O9P" compartment="c" charge="-1">
        <notes>
          <html xmlns="http://www.w3.org/1999/xhtml">
            <p>FORMULA: C20H40O9P</p>
          </html>
        </notes>
      </species>
      <species id="cpd15345_c" name="2-Acyl-sn-glycero-3-phosphoglycerol_tetradec-7-enoyl_C20H38O9P" compartment="c" charge="-1">
        <notes>
          <html xmlns="http://www.w3.org/1999/xhtml">
            <p>FORMULA: C20H38O9P</p>
          </html>
        </notes>
      </species>
      <species id="cpd15346_c" name="2-Acyl-sn-glycero-3-phosphoglycerol_hexadecanoyl_C22H44O9P" compartment="c" charge="-1">
        <notes>
          <html xmlns="http://www.w3.org/1999/xhtml">
            <p>FORMULA: C22H44O9P</p>
          </html>
        </notes>
      </species>
      <species id="cpd15347_c" name="2-Acyl-sn-glycero-3-phosphoglycerol_hexadec-9-enoyl_C22H42O9P" compartment="c" charge="-1">
        <notes>
          <html xmlns="http://www.w3.org/1999/xhtml">
            <p>FORMULA: C22H42O9P</p>
          </html>
        </notes>
      </species>
      <species id="cpd15348_c" name="2-Acyl-sn-glycero-3-phosphoglycerol_octadecanoyl_C24H48O9P" compartment="c" charge="-1">
        <notes>
          <html xmlns="http://www.w3.org/1999/xhtml">
            <p>FORMULA: C24H48O9P</p>
          </html>
        </notes>
      </species>
      <species id="cpd15349_c" name="2-Acyl-sn-glycero-3-phosphoglycerol_octadec-11-enoyl_C24H46O9P" compartment="c" charge="-1">
        <notes>
          <html xmlns="http://www.w3.org/1999/xhtml">
            <p>FORMULA: C24H46O9P</p>
          </html>
        </notes>
      </species>
      <species id="cpd15350_c" name="2-dodecanoyl-sn-glycerol_3-phosphate_C15H30O7P" compartment="c" charge="-1">
        <notes>
          <html xmlns="http://www.w3.org/1999/xhtml">
            <p>FORMULA: C15H30O7P</p>
          </html>
        </notes>
      </species>
      <species id="cpd15352_c" name="2-Demethylmenaquinone_8_C50H70O2" compartment="c" charge="0">
        <notes>
          <html xmlns="http://www.w3.org/1999/xhtml">
            <p>FORMULA: C50H70O2</p>
          </html>
        </notes>
      </species>
      <species id="cpd15353_c" name="2-Demethylmenaquinol_8_C50H72O2" compartment="c" charge="0">
        <notes>
          <html xmlns="http://www.w3.org/1999/xhtml">
            <p>FORMULA: C50H72O2</p>
          </html>
        </notes>
      </species>
      <species id="cpd15354_c" name="2-hexadec-9-enoyl-sn-glycerol_3-phosphate_C19H36O7P" compartment="c" charge="-1">
        <notes>
          <html xmlns="http://www.w3.org/1999/xhtml">
            <p>FORMULA: C19H36O7P</p>
          </html>
        </notes>
      </species>
      <species id="cpd15355_c" name="2-hexadecanoyl-sn-glycerol_3-phosphate_C19H38O7P" compartment="c" charge="-1">
        <notes>
          <html xmlns="http://www.w3.org/1999/xhtml">
            <p>FORMULA: C19H38O7P</p>
          </html>
        </notes>
      </species>
      <species id="cpd15357_c" name="2-octadec-11-enoyl-sn-glycerol_3-phosphate_C21H40O7P" compartment="c" charge="-1">
        <notes>
          <html xmlns="http://www.w3.org/1999/xhtml">
            <p>FORMULA: C21H40O7P</p>
          </html>
        </notes>
      </species>
      <species id="cpd15358_c" name="2-octadecanoyl-sn-glycerol_3-phosphate_C21H42O7P" compartment="c" charge="-1">
        <notes>
          <html xmlns="http://www.w3.org/1999/xhtml">
            <p>FORMULA: C21H42O7P</p>
          </html>
        </notes>
      </species>
      <species id="cpd15362_c" name="2-tetradec-7-enoyl-sn-glycerol_3-phosphate_C17H32O7P" compartment="c" charge="-1">
        <notes>
          <html xmlns="http://www.w3.org/1999/xhtml">
            <p>FORMULA: C17H32O7P</p>
          </html>
        </notes>
      </species>
      <species id="cpd15363_c" name="2-tetradecanoyl-sn-glycerol_3-phosphate_C17H34O7P" compartment="c" charge="-1">
        <notes>
          <html xmlns="http://www.w3.org/1999/xhtml">
            <p>FORMULA: C17H34O7P</p>
          </html>
        </notes>
      </species>
      <species id="cpd15378_c" name="4-Hydroxy-benzyl_alcohol_C7H8O2" compartment="c" charge="0">
        <notes>
          <html xmlns="http://www.w3.org/1999/xhtml">
            <p>FORMULA: C7H8O2</p>
          </html>
        </notes>
      </species>
      <species id="cpd15378_e" name="4-Hydroxy-benzyl_alcohol_C7H8O2" compartment="e" charge="0">
        <notes>
          <html xmlns="http://www.w3.org/1999/xhtml">
            <p>FORMULA: C7H8O2</p>
          </html>
        </notes>
      </species>
      <species id="cpd15394_c" name="Allulose_6-phosphate_C6H12O9P" compartment="c" charge="-1">
        <notes>
          <html xmlns="http://www.w3.org/1999/xhtml">
            <p>FORMULA: C6H12O9P</p>
          </html>
        </notes>
      </species>
      <species id="cpd15417_c" name="CDP-1,2-didodecanoylglycerol_C36H63N3O15P2" compartment="c" charge="-2">
        <notes>
          <html xmlns="http://www.w3.org/1999/xhtml">
            <p>FORMULA: C36H63N3O15P2</p>
          </html>
        </notes>
      </species>
      <species id="cpd15418_c" name="CDP-1,2-dihexadec-9-enoylglycerol_C44H75N3O15P2" compartment="c" charge="-2">
        <notes>
          <html xmlns="http://www.w3.org/1999/xhtml">
            <p>FORMULA: C44H75N3O15P2</p>
          </html>
        </notes>
      </species>
      <species id="cpd15419_c" name="CDP-1,2-dihexadecanoylglycerol_C44H79N3O15P2" compartment="c" charge="-2">
        <notes>
          <html xmlns="http://www.w3.org/1999/xhtml">
            <p>FORMULA: C44H79N3O15P2</p>
          </html>
        </notes>
      </species>
      <species id="cpd15420_c" name="CDP-1,2-dioctadec-11-enoylglycerol_C48H83N3O15P2" compartment="c" charge="-2">
        <notes>
          <html xmlns="http://www.w3.org/1999/xhtml">
            <p>FORMULA: C48H83N3O15P2</p>
          </html>
        </notes>
      </species>
      <species id="cpd15421_c" name="CDP-1,2-dioctadecanoylglycerol_C48H87N3O15P2" compartment="c" charge="-2">
        <notes>
          <html xmlns="http://www.w3.org/1999/xhtml">
            <p>FORMULA: C48H87N3O15P2</p>
          </html>
        </notes>
      </species>
      <species id="cpd15422_c" name="CDP-1,2-ditetradec-7-enoylglycerol_C40H67N3O15P2" compartment="c" charge="-2">
        <notes>
          <html xmlns="http://www.w3.org/1999/xhtml">
            <p>FORMULA: C40H67N3O15P2</p>
          </html>
        </notes>
      </species>
      <species id="cpd15423_c" name="CDP-1,2-ditetradecanoylglycerol_C40H71N3O15P2" compartment="c" charge="-2">
        <notes>
          <html xmlns="http://www.w3.org/1999/xhtml">
            <p>FORMULA: C40H71N3O15P2</p>
          </html>
        </notes>
      </species>
      <species id="cpd15432_c" name="core_oligosaccharide lipid A_C176H307N2O100P4" compartment="c" charge="-7">
        <notes>
          <html xmlns="http://www.w3.org/1999/xhtml">
            <p>FORMULA: C176H307N2O100P4</p>
          </html>
        </notes>
      </species>
      <species id="cpd15469_c" name="galactosyl-glucosyl-inner_core oligosaccharide lipid A_C157H275N2O84P4" compartment="c" charge="-7">
        <notes>
          <html xmlns="http://www.w3.org/1999/xhtml">
            <p>FORMULA: C157H275N2O84P4</p>
          </html>
        </notes>
      </species>
      <species id="cpd15475_c" name="glucosyl-galactosyl-glucosyl-inner_core oligosaccharide lipid A_C163H285N2O89P4" compartment="c" charge="-7">
        <notes>
          <html xmlns="http://www.w3.org/1999/xhtml">
            <p>FORMULA: C163H285N2O89P4</p>
          </html>
        </notes>
      </species>
      <species id="cpd15477_c" name="glucosyl-glucosyl-galactosyl-glucosyl-inner_core oligosaccharide lipid A_C169H295N2O94P4" compartment="c" charge="-7">
        <notes>
          <html xmlns="http://www.w3.org/1999/xhtml">
            <p>FORMULA: C169H295N2O94P4</p>
          </html>
        </notes>
      </species>
      <species id="cpd15479_c" name="glucosyl-inner_core oligosaccharide lipid A_C151H265N2O79P4" compartment="c" charge="-7">
        <notes>
          <html xmlns="http://www.w3.org/1999/xhtml">
            <p>FORMULA: C151H265N2O79P4</p>
          </html>
        </notes>
      </species>
      <species id="cpd15484_c" name="heptosyl-heptosyl-kdo2-lipidA_C124H222N2O51P2" compartment="c" charge="-4">
        <notes>
          <html xmlns="http://www.w3.org/1999/xhtml">
            <p>FORMULA: C124H222N2O51P2</p>
          </html>
        </notes>
      </species>
      <species id="cpd15485_c" name="heptosyl-kdo2-lipidA_C117H210N2O45P2" compartment="c" charge="-4">
        <notes>
          <html xmlns="http://www.w3.org/1999/xhtml">
            <p>FORMULA: C117H210N2O45P2</p>
          </html>
        </notes>
      </species>
      <species id="cpd15486_c" name="4-hydroxy-5-methyl-3(2H)-furanone_C5H5O3" compartment="c" charge="-1">
        <notes>
          <html xmlns="http://www.w3.org/1999/xhtml">
            <p>FORMULA: C5H5O3</p>
          </html>
        </notes>
      </species>
      <species id="cpd15488_c" name="heptosyl-phospho-heptosyl-heptosyl-kdo2-lipidA_C131H234N2O60P3" compartment="c" charge="-5">
        <notes>
          <html xmlns="http://www.w3.org/1999/xhtml">
            <p>FORMULA: C131H234N2O60P3</p>
          </html>
        </notes>
      </species>
      <species id="cpd15489_c" name="inner_core oligosaccharide lipid A_C145H255N2O74P4" compartment="c" charge="-7">
        <notes>
          <html xmlns="http://www.w3.org/1999/xhtml">
            <p>FORMULA: C145H255N2O74P4</p>
          </html>
        </notes>
      </species>
      <species id="cpd15492_c" name="kdo-phospho-heptosyl-phospho-heptosyl-heptosyl-kdo2-lipidA_C139H245N2O70P4" compartment="c" charge="-7">
        <notes>
          <html xmlns="http://www.w3.org/1999/xhtml">
            <p>FORMULA: C139H245N2O70P4</p>
          </html>
        </notes>
      </species>
      <species id="cpd15494_c" name="Maltoheptaose_C42H72O36" compartment="c" charge="0">
        <notes>
          <html xmlns="http://www.w3.org/1999/xhtml">
            <p>FORMULA: C42H72O36</p>
          </html>
        </notes>
      </species>
      <species id="cpd15495_c" name="Maltopentaose_C30H52O26" compartment="c" charge="0">
        <notes>
          <html xmlns="http://www.w3.org/1999/xhtml">
            <p>FORMULA: C30H52O26</p>
          </html>
        </notes>
      </species>
      <species id="cpd15499_c" name="Menaquinol_8_C51H74O2" compartment="c" charge="0">
        <notes>
          <html xmlns="http://www.w3.org/1999/xhtml">
            <p>FORMULA: C51H74O2</p>
          </html>
        </notes>
      </species>
      <species id="cpd15500_c" name="Menaquinone_8_C51H72O2" compartment="c" charge="0">
        <notes>
          <html xmlns="http://www.w3.org/1999/xhtml">
            <p>FORMULA: C51H72O2</p>
          </html>
        </notes>
      </species>
      <species id="cpd15521_c" name="1,2-didodecanoyl-sn-glycerol_3-phosphate_C27H52O8P" compartment="c" charge="-1">
        <notes>
          <html xmlns="http://www.w3.org/1999/xhtml">
            <p>FORMULA: C27H52O8P</p>
          </html>
        </notes>
      </species>
      <species id="cpd15522_c" name="1,2-ditetradecanoyl-sn-glycerol_3-phosphate_C31H60O8P" compartment="c" charge="-1">
        <notes>
          <html xmlns="http://www.w3.org/1999/xhtml">
            <p>FORMULA: C31H60O8P</p>
          </html>
        </notes>
      </species>
      <species id="cpd15523_c" name="1,2-ditetradec-7-enoyl-sn-glycerol_3-phosphate_C31H56O8P" compartment="c" charge="-1">
        <notes>
          <html xmlns="http://www.w3.org/1999/xhtml">
            <p>FORMULA: C31H56O8P</p>
          </html>
        </notes>
      </species>
      <species id="cpd15524_c" name="1,2-dihexadecanoyl-sn-glycerol_3-phosphate_C35H68O8P" compartment="c" charge="-1">
        <notes>
          <html xmlns="http://www.w3.org/1999/xhtml">
            <p>FORMULA: C35H68O8P</p>
          </html>
        </notes>
      </species>
      <species id="cpd15525_c" name="1,2-dihexadec-9-enoyl-sn-glycerol_3-phosphate_C35H64O8P" compartment="c" charge="-1">
        <notes>
          <html xmlns="http://www.w3.org/1999/xhtml">
            <p>FORMULA: C35H64O8P</p>
          </html>
        </notes>
      </species>
      <species id="cpd15526_c" name="1,2-dioctadecanoyl-sn-glycerol_3-phosphate_C39H76O8P" compartment="c" charge="-1">
        <notes>
          <html xmlns="http://www.w3.org/1999/xhtml">
            <p>FORMULA: C39H76O8P</p>
          </html>
        </notes>
      </species>
      <species id="cpd15527_c" name="1,2-dioctadec-11-enoyl-sn-glycerol_3-phosphate_C39H72O8P" compartment="c" charge="-1">
        <notes>
          <html xmlns="http://www.w3.org/1999/xhtml">
            <p>FORMULA: C39H72O8P</p>
          </html>
        </notes>
      </species>
      <species id="cpd15528_c" name="phosphatidylethanolamine_didodecanoyl_C29H58NO8P" compartment="c" charge="0">
        <notes>
          <html xmlns="http://www.w3.org/1999/xhtml">
            <p>FORMULA: C29H58NO8P</p>
          </html>
        </notes>
      </species>
      <species id="cpd15529_c" name="phosphatidylethanolamine_ditetradecanoyl_C33H66NO8P" compartment="c" charge="0">
        <notes>
          <html xmlns="http://www.w3.org/1999/xhtml">
            <p>FORMULA: C33H66NO8P</p>
          </html>
        </notes>
      </species>
      <species id="cpd15530_c" name="phosphatidylethanolamine_ditetradec-7-enoyl_C33H62NO8P" compartment="c" charge="0">
        <notes>
          <html xmlns="http://www.w3.org/1999/xhtml">
            <p>FORMULA: C33H62NO8P</p>
          </html>
        </notes>
      </species>
      <species id="cpd15531_c" name="phosphatidylethanolamine_dihexadecanoyl_C37H74NO8P" compartment="c" charge="0">
        <notes>
          <html xmlns="http://www.w3.org/1999/xhtml">
            <p>FORMULA: C37H74NO8P</p>
          </html>
        </notes>
      </species>
      <species id="cpd15532_c" name="phosphatidylethanolamine_dihexadec-9enoyl_C37H70NO8P" compartment="c" charge="0">
        <notes>
          <html xmlns="http://www.w3.org/1999/xhtml">
            <p>FORMULA: C37H70NO8P</p>
          </html>
        </notes>
      </species>
      <species id="cpd15533_c" name="phosphatidylethanolamine_dioctadecanoyl_C41H82NO8P" compartment="c" charge="0">
        <notes>
          <html xmlns="http://www.w3.org/1999/xhtml">
            <p>FORMULA: C41H82NO8P</p>
          </html>
        </notes>
      </species>
      <species id="cpd15534_c" name="phosphatidylethanolamine_dioctadec-11-enoyl_C41H78NO8P" compartment="c" charge="0">
        <notes>
          <html xmlns="http://www.w3.org/1999/xhtml">
            <p>FORMULA: C41H78NO8P</p>
          </html>
        </notes>
      </species>
      <species id="cpd15535_c" name="Phosphatidylglycerol_didodecanoyl_C30H58O10P" compartment="c" charge="-1">
        <notes>
          <html xmlns="http://www.w3.org/1999/xhtml">
            <p>FORMULA: C30H58O10P</p>
          </html>
        </notes>
      </species>
      <species id="cpd15536_c" name="Phosphatidylglycerol_ditetradecanoyl_C34H66O10P" compartment="c" charge="-1">
        <notes>
          <html xmlns="http://www.w3.org/1999/xhtml">
            <p>FORMULA: C34H66O10P</p>
          </html>
        </notes>
      </species>
      <species id="cpd15537_c" name="Phosphatidylglycerol_ditetradec-7-enoyl_C34H62O10P" compartment="c" charge="-1">
        <notes>
          <html xmlns="http://www.w3.org/1999/xhtml">
            <p>FORMULA: C34H62O10P</p>
          </html>
        </notes>
      </species>
      <species id="cpd15538_c" name="Phosphatidylglycerol_dihexadecanoyl_C38H74O10P" compartment="c" charge="-1">
        <notes>
          <html xmlns="http://www.w3.org/1999/xhtml">
            <p>FORMULA: C38H74O10P</p>
          </html>
        </notes>
      </species>
      <species id="cpd15539_c" name="Phosphatidylglycerol_dihexadec-9-enoyl_C38H70O10P" compartment="c" charge="-1">
        <notes>
          <html xmlns="http://www.w3.org/1999/xhtml">
            <p>FORMULA: C38H70O10P</p>
          </html>
        </notes>
      </species>
      <species id="cpd15540_c" name="Phosphatidylglycerol_dioctadecanoyl_C42H82O10P" compartment="c" charge="-1">
        <notes>
          <html xmlns="http://www.w3.org/1999/xhtml">
            <p>FORMULA: C42H82O10P</p>
          </html>
        </notes>
      </species>
      <species id="cpd15541_c" name="Phosphatidylglycerol_dioctadec-11-enoyl_C42H78O10P" compartment="c" charge="-1">
        <notes>
          <html xmlns="http://www.w3.org/1999/xhtml">
            <p>FORMULA: C42H78O10P</p>
          </html>
        </notes>
      </species>
      <species id="cpd15542_c" name="Phosphatidylglycerophosphate_didodecanoyl_C30H58O13P2" compartment="c" charge="-2">
        <notes>
          <html xmlns="http://www.w3.org/1999/xhtml">
            <p>FORMULA: C30H58O13P2</p>
          </html>
        </notes>
      </species>
      <species id="cpd15543_c" name="Phosphatidylglycerophosphate_ditetradecanoyl_C34H66O13P2" compartment="c" charge="-2">
        <notes>
          <html xmlns="http://www.w3.org/1999/xhtml">
            <p>FORMULA: C34H66O13P2</p>
          </html>
        </notes>
      </species>
      <species id="cpd15544_c" name="Phosphatidylglycerophosphate_ditetradec-7-enoyl_C34H62O13P2" compartment="c" charge="-2">
        <notes>
          <html xmlns="http://www.w3.org/1999/xhtml">
            <p>FORMULA: C34H62O13P2</p>
          </html>
        </notes>
      </species>
      <species id="cpd15545_c" name="Phosphatidylglycerophosphate_dihexadecanoyl_C38H74O13P2" compartment="c" charge="-2">
        <notes>
          <html xmlns="http://www.w3.org/1999/xhtml">
            <p>FORMULA: C38H74O13P2</p>
          </html>
        </notes>
      </species>
      <species id="cpd15546_c" name="Phosphatidylglycerophosphate_dihexadec-9-enoyl_C38H70O13P2" compartment="c" charge="-2">
        <notes>
          <html xmlns="http://www.w3.org/1999/xhtml">
            <p>FORMULA: C38H70O13P2</p>
          </html>
        </notes>
      </species>
      <species id="cpd15547_c" name="Phosphatidylglycerophosphate_dioctadecanoyl_C42H82O13P2" compartment="c" charge="-2">
        <notes>
          <html xmlns="http://www.w3.org/1999/xhtml">
            <p>FORMULA: C42H82O13P2</p>
          </html>
        </notes>
      </species>
      <species id="cpd15548_c" name="Phosphatidylglycerophosphate_dioctadec-11-enoyl_C42H78O13P2" compartment="c" charge="-2">
        <notes>
          <html xmlns="http://www.w3.org/1999/xhtml">
            <p>FORMULA: C42H78O13P2</p>
          </html>
        </notes>
      </species>
      <species id="cpd15549_c" name="phospho-heptosyl-heptosyl-kdo2-lipidA_C124H222N2O54P3" compartment="c" charge="-5">
        <notes>
          <html xmlns="http://www.w3.org/1999/xhtml">
            <p>FORMULA: C124H222N2O54P3</p>
          </html>
        </notes>
      </species>
      <species id="cpd15550_c" name="phospho-heptosyl-phospho-heptosyl-heptosyl-kdo2-lipidA_C131H234N2O63P4" compartment="c" charge="-6">
        <notes>
          <html xmlns="http://www.w3.org/1999/xhtml">
            <p>FORMULA: C131H234N2O63P4</p>
          </html>
        </notes>
      </species>
      <species id="cpd15552_c" name="phosphatidylserine_didodecanoyl_C30H56NO10P" compartment="c" charge="-2">
        <notes>
          <html xmlns="http://www.w3.org/1999/xhtml">
            <p>FORMULA: C30H56NO10P</p>
          </html>
        </notes>
      </species>
      <species id="cpd15553_c" name="phosphatidylserine_ditetradecanoyl_C34H64NO10P" compartment="c" charge="-2">
        <notes>
          <html xmlns="http://www.w3.org/1999/xhtml">
            <p>FORMULA: C34H64NO10P</p>
          </html>
        </notes>
      </species>
      <species id="cpd15554_c" name="phosphatidylserine_ditetradec-7-enoyl_C34H60NO10P" compartment="c" charge="-2">
        <notes>
          <html xmlns="http://www.w3.org/1999/xhtml">
            <p>FORMULA: C34H60NO10P</p>
          </html>
        </notes>
      </species>
      <species id="cpd15555_c" name="phosphatidylserine_dihexadecanoyl_C38H72NO10P" compartment="c" charge="-2">
        <notes>
          <html xmlns="http://www.w3.org/1999/xhtml">
            <p>FORMULA: C38H72NO10P</p>
          </html>
        </notes>
      </species>
      <species id="cpd15556_c" name="phosphatidylserine_dihexadec-9-enoyl_C38H68NO10P" compartment="c" charge="-2">
        <notes>
          <html xmlns="http://www.w3.org/1999/xhtml">
            <p>FORMULA: C38H68NO10P</p>
          </html>
        </notes>
      </species>
      <species id="cpd15557_c" name="phosphatidylserine_dioctadecanoyl_C42H80NO10P" compartment="c" charge="-2">
        <notes>
          <html xmlns="http://www.w3.org/1999/xhtml">
            <p>FORMULA: C42H80NO10P</p>
          </html>
        </notes>
      </species>
      <species id="cpd15558_c" name="phosphatidylserine_dioctadec-11-enoyl_C42H76NO10P" compartment="c" charge="-2">
        <notes>
          <html xmlns="http://www.w3.org/1999/xhtml">
            <p>FORMULA: C42H76NO10P</p>
          </html>
        </notes>
      </species>
      <species id="cpd15560_c" name="Ubiquinone-8_C49H74O4" compartment="c" charge="0">
        <notes>
          <html xmlns="http://www.w3.org/1999/xhtml">
            <p>FORMULA: C49H74O4</p>
          </html>
        </notes>
      </species>
      <species id="cpd15561_c" name="Ubiquinol-8_C49H76O4" compartment="c" charge="0">
        <notes>
          <html xmlns="http://www.w3.org/1999/xhtml">
            <p>FORMULA: C49H76O4</p>
          </html>
        </notes>
      </species>
      <species id="cpd15584_c" name="alpha-Methyl-D-glucoside_C7H14O6" compartment="c" charge="0">
        <notes>
          <html xmlns="http://www.w3.org/1999/xhtml">
            <p>FORMULA: C7H14O6</p>
          </html>
        </notes>
      </species>
      <species id="cpd15584_e" name="alpha-Methyl-D-glucoside_C7H14O6" compartment="e" charge="0">
        <notes>
          <html xmlns="http://www.w3.org/1999/xhtml">
            <p>FORMULA: C7H14O6</p>
          </html>
        </notes>
      </species>
      <species id="cpd15585_c" name="beta-Methylglucoside_C7H14O6" compartment="c" charge="0">
        <notes>
          <html xmlns="http://www.w3.org/1999/xhtml">
            <p>FORMULA: C7H14O6</p>
          </html>
        </notes>
      </species>
      <species id="cpd15585_e" name="beta-Methylglucoside_C7H14O6" compartment="e" charge="0">
        <notes>
          <html xmlns="http://www.w3.org/1999/xhtml">
            <p>FORMULA: C7H14O6</p>
          </html>
        </notes>
      </species>
      <species id="cpd15603_c" name="Gly-Cys_C5H10N2O3S" compartment="c" charge="0">
        <notes>
          <html xmlns="http://www.w3.org/1999/xhtml">
            <p>FORMULA: C5H10N2O3S</p>
          </html>
        </notes>
      </species>
      <species id="cpd15603_e" name="Gly-Cys_C5H10N2O3S" compartment="e" charge="0">
        <notes>
          <html xmlns="http://www.w3.org/1999/xhtml">
            <p>FORMULA: C5H10N2O3S</p>
          </html>
        </notes>
      </species>
      <species id="cpd15604_c" name="Gly-Leu_C8H16N2O3" compartment="c" charge="0">
        <notes>
          <html xmlns="http://www.w3.org/1999/xhtml">
            <p>FORMULA: C8H16N2O3</p>
          </html>
        </notes>
      </species>
      <species id="cpd15604_e" name="Gly-Leu_C8H16N2O3" compartment="e" charge="0">
        <notes>
          <html xmlns="http://www.w3.org/1999/xhtml">
            <p>FORMULA: C8H16N2O3</p>
          </html>
        </notes>
      </species>
      <species id="cpd15605_c" name="Gly-Phe_C11H14N2O3" compartment="c" charge="0">
        <notes>
          <html xmlns="http://www.w3.org/1999/xhtml">
            <p>FORMULA: C11H14N2O3</p>
          </html>
        </notes>
      </species>
      <species id="cpd15605_e" name="Gly-Phe_C11H14N2O3" compartment="e" charge="0">
        <notes>
          <html xmlns="http://www.w3.org/1999/xhtml">
            <p>FORMULA: C11H14N2O3</p>
          </html>
        </notes>
      </species>
      <species id="cpd15606_c" name="Gly-Tyr_C11H14N2O4" compartment="c" charge="0">
        <notes>
          <html xmlns="http://www.w3.org/1999/xhtml">
            <p>FORMULA: C11H14N2O4</p>
          </html>
        </notes>
      </species>
      <species id="cpd15606_e" name="Gly-Tyr_C11H14N2O4" compartment="e" charge="0">
        <notes>
          <html xmlns="http://www.w3.org/1999/xhtml">
            <p>FORMULA: C11H14N2O4</p>
          </html>
        </notes>
      </species>
      <species id="cpd15611_c" name="hexanal_C6H12O" compartment="c" charge="0">
        <notes>
          <html xmlns="http://www.w3.org/1999/xhtml">
            <p>FORMULA: C6H12O</p>
          </html>
        </notes>
      </species>
      <species id="cpd15661_c" name="45(Phosphoglyceryl)-N-Acetyl-beta-D-mannosaminyl-1,4-N-acetyl-D-glucosaminyldiphosphoundecaprenol_C206H386N2O242P47" compartment="c" charge="-47">
        <notes>
          <html xmlns="http://www.w3.org/1999/xhtml">
            <p>FORMULA: C206H386N2O242P47</p>
          </html>
        </notes>
      </species>
      <species id="cpd15662_c" name="45(Glucosyl-phosphoglyceryl)-N-Acetyl-beta-D-mannosaminyl-1,4-N-acetyl-D-glucosaminyldiphosphoundecaprenol_C476H836N2O467P47" compartment="c" charge="-47">
        <notes>
          <html xmlns="http://www.w3.org/1999/xhtml">
            <p>FORMULA: C476H836N2O467P47</p>
          </html>
        </notes>
      </species>
      <species id="cpd15663_c" name="45(Alanyl-phosphoglyceryl)-N-Acetyl-beta-D-mannosaminyl-1,4-N-acetyl-D-glucosaminyldiphosphoundecaprenol_C341H611N47O287P47" compartment="c" charge="-47">
        <notes>
          <html xmlns="http://www.w3.org/1999/xhtml">
            <p>FORMULA: C341H611N47O287P47</p>
          </html>
        </notes>
      </species>
      <species id="cpd15665_c" name="Peptidoglycan_polymer (n subunits)_C80H125N16O42R" compartment="c" charge="-4">
        <notes>
          <html xmlns="http://www.w3.org/1999/xhtml">
            <p>FORMULA: C80H125N16O42R</p>
          </html>
        </notes>
      </species>
[truncated: 3,755,622 more chars]
