# Supplementary material for: Consistency Analysis of Genome-Scale Models of Bacterial Metabolism: A Metamodel Approach
Source: PLoS One. 2015 Dec 2;10(12):e0143626. doi: 10.1371/journal.pone.0143626 (PMC4668087; doi:10.1371/journal.pone.0143626)
Supplement: S1 Table — The table contains two sections. In A) the 130 GSMs used in the present paper are listed, including a detailed description of the models as well as the main results of the consistency. In B) the mapping between the version of the models used herein and those used in the original publication [37]. In C) the description of the 36 addition bacterial models used to extend the metamodel. (XLSX) [file pone.0143626.s006.xlsx]

## Sheet: S1.A
Group	Model ID	Group	Subgroup	Spp. name	#Genes	#Rxn	#Exchanges	#Fluxes	#Cyto. Metabs.	#Extra-cell Metabs.	#Rxn Blocked	#EX Blocked	%Rxn Blocked	#Gap Cyto. Metabs.	#Gap Extra-cell Metabs.	%Gap Cyto. Metabs.	#Unconnected ModulesMs	Mean UMs size (Rxn)	Biggest Size UM (Rxn)
	Seed203267.1	Actinobacteria	Actinobacteria (class)	Tropheryma whipplei str. Twist	325	586	48	634	621	47	171	5	29.18	227	5	36.55	79	2.16	18
	Seed206672.1	Actinobacteria	Actinobacteria (class)	Bifidobacterium longum NCC2705	459	716	70	786	697	69	237	13	33.1	286	12	41.03	120	1.98	12
	Seed281090.3	Actinobacteria	Actinobacteria (class)	Leifsonia xyli subsp. xyli str. CTCB07	569	896	79	975	856	78	327	20	36.5	382	19	44.63	135	2.42	59
	Seed266940.5	Actinobacteria	Actinobacteria (class)	Kineococcus radiotolerans SRS30216	643	945	63	1008	917	62	358	25	37.88	438	23	47.76	184	1.95	14
	Seed196627.4	Actinobacteria	Actinobacteria (class)	Corynebacterium glutamicum ATCC 13032	656	940	74	1014	914	73	321	26	34.15	403	24	44.09	183	1.75	11
	Opt83332.1	Actinobacteria	Actinobacteria (class)	Mycobacterium tuberculosis H37Rv	682	1020	63	1083	936	62	321	10	31.47	358	10	38.25	159	2.02	11
	Seed266117.6	Actinobacteria	Actinobacteria (class)	Rubrobacter xylanophilus DSM 9941	812	1059	97	1156	946	96	350	29	33.05	392	26	41.44	151	2.32	45
	Seed106370.11	Actinobacteria	Actinobacteria (class)	Frankia sp. Ccl3	812	1008	69	1077	939	68	381	19	37.8	430	18	45.79	177	2.15	20
	Seed247156.1	Actinobacteria	Actinobacteria (class)	Nocardia farcinica IFM 10152	898	1123	74	1197	1033	73	461	26	41.05	505	25	48.89	215	2.14	20
	Seed100226.1	Actinobacteria	Actinobacteria (class)	Streptomyces coelicolor A3(2)	1005	1176	74	1250	1049	73	458	24	38.95	505	22	48.14	192	2.39	60
	Seed224324.1	Aquificae	Aquificae (class)	Aquifex aeolicus VF5	495	740	48	788	727	47	218	6	29.46	261	5	35.9	105	2.08	9
	Seed242619.1	Bacteroidetes/Chlorobi group	Bacteroidetes	Porphyromonas gingivalis W83	405	751	46	797	790	45	257	4	34.22	338	4	42.78	139	1.85	11
	Seed309807.19	Bacteroidetes/Chlorobi group	Bacteroidetes	Salinibacter ruber DSM 13855	666	997	52	1049	941	51	341	19	34.2	383	17	40.7	187	1.82	15
	Seed269798.12	Bacteroidetes/Chlorobi group	Bacteroidetes	Cytophaga hutchinsonii ATCC 33406	667	959	67	1026	905	66	304	10	31.7	350	8	38.67	127	2.39	44
	Seed295405.3	Bacteroidetes/Chlorobi group	Bacteroidetes	Bacteroides fragilis YCH46	725	939	60	999	916	59	321	19	34.19	397	17	43.34	170	1.89	17
	Seed376686.6	Bacteroidetes/Chlorobi group	Bacteroidetes	Flavobacterium johnsonia johnsoniae UW101	802	1073	51	1124	1012	50	369	14	34.39	421	13	41.6	169	2.18	42
	Seed272561.1	Chlamydiae/Verrucomicrobia group	Chlamydiae	Chlamydia trachomatis D/UW-3/CX	282	549	68	617	556	67	238	10	43.35	260	8	46.76	63	3.78	37
	Seed115711.7	Chlamydiae/Verrucomicrobia group	Chlamydiae	Chlamydophila pneumoniae AR39	313	584	76	660	585	75	260	19	44.52	286	18	48.89	74	3.51	37
	Seed243164.3	Chloroflexi	Dehalococcoidetes	Dehalococcoides ethenogenes 195	387	596	40	636	656	39	258	11	43.29	338	9	51.52	155	1.66	10
	Seed243230.1	Deinococcus-Thermus	Deinococci	Deinococcus radiodurans R1	649	1011	83	1094	906	82	370	22	36.6	397	20	43.82	144	2.57	44
	Seed300852.3	Deinococcus-Thermus	Deinococci	Thermus thermophilus HB8	669	940	71	1011	868	70	446	17	47.45	480	17	55.3	112	3.98	264
	Seed160490.1	Firmicutes	Bacilli	Streptococcus pyogenes M1 GAS	494	816	107	923	770	106	329	25	40.32	373	23	48.44	127	2.59	42
	Seed319701.3	Firmicutes	Bacilli	Streptococcus pyogenes MGAS6180	501	824	105	929	771	104	332	25	40.29	376	23	48.77	126	2.63	42
	Seed370552.3	Firmicutes	Bacilli	Streptococcus pyogenes MGAS10270	516	832	107	939	779	106	336	25	40.38	382	23	49.04	129	2.6	42
	Opt171101.1	Firmicutes	Bacilli	Streptococcus pneumoniae R6	558	811	79	890	763	78	279	14	34.4	327	12	42.86	126	2.21	15
	Seed299768.3	Firmicutes	Bacilli	Streptococcus thermophilus CNRZ1066	567	807	73	880	759	72	254	14	31.47	306	12	40.32	120	2.12	14
	Seed170187.1	Firmicutes	Bacilli	Streptococcus pneumoniae TIGR4	577	829	83	912	766	82	312	18	37.64	342	16	44.65	116	2.69	40
	Seed272623.1	Firmicutes	Bacilli	Lactococcus lactis subsp. lactis Il1403	655	979	99	1078	883	98	302	24	30.85	344	22	38.96	138	2.19	39
	Seed292459.1	Firmicutes	Bacilli	Symbiobacterium thermophilum IAM 14863	699	1011	89	1100	884	88	314	25	31.06	336	25	38.01	136	2.31	52
	Seed220668.1	Firmicutes	Bacilli	Lactobacillus plantarum WCFS1	709	915	101	1016	818	100	276	20	30.16	318	18	38.88	136	2.03	37
	Opt158879.1	Firmicutes	Bacilli	Staphylococcus aureus subsp. aureus N315	764	1114	111	1225	964	110	314	23	28.19	360	22	37.34	146	2.15	46
	Seed272626.1	Firmicutes	Bacilli	Listeria innocua Clip11262	774	1083	103	1186	930	102	369	33	34.07	385	30	41.4	137	2.69	46
	Seed93062.4	Firmicutes	Bacilli	Staphylococcus aureus subsp. aureus COL	791	1142	118	1260	981	117	351	26	30.74	389	25	39.65	150	2.34	46
	Seed169963.1	Firmicutes	Bacilli	Listeria monocytogenes EGD-e	792	1084	103	1187	926	102	327	31	30.17	348	28	37.58	135	2.42	46
	Seed93061.3	Firmicutes	Bacilli	Staphylococcus aureus subsp. aureus NCTC 8325	794	1127	116	1243	979	115	364	26	32.3	406	25	41.47	155	2.35	46
	Seed158878.1	Firmicutes	Bacilli	Staphylococcus aureus subsp. aureus Mu50	795	1113	117	1230	958	116	359	26	32.26	409	24	42.69	156	2.3	48
	Seed393130.3	Firmicutes	Bacilli	Listeria monocytogenes J0161	842	1072	100	1172	923	99	364	32	33.96	380	29	41.17	137	2.66	46
	Seed235909.3	Firmicutes	Bacilli	Geobacillus kaustophilus HTA426	940	1192	103	1295	1016	102	362	23	30.37	394	22	38.78	151	2.4	58
	Seed261594.1	Firmicutes	Bacilli	Bacillus anthracis str. 'Ames Ancestor'	1007	1281	126	1407	1068	125	402	31	31.38	439	27	41.1	157	2.56	51
	Seed393117.3	Firmicutes	Bacilli	Listeria monocytogenes FSL J1-194	1008	1075	100	1175	925	99	364	32	33.86	380	29	41.08	137	2.66	46
	Opt224308.1	Firmicutes	Bacilli	Bacillus subtilis subsp. subtilis str. 168	1011	1462	230	1692	1152	229	405	62	27.7	436	58	37.85	183	2.21	66
	Seed198094.1	Firmicutes	Bacilli	Bacillus anthracis str. Ames	1045	1297	126	1423	1079	125	428	30	33	458	26	42.45	153	2.8	51
	Seed212717.1	Firmicutes	Clostridia	Clostridium tetani E88	554	900	99	999	867	98	396	25	44	458	24	52.83	151	2.62	28
	Seed399726.4	Firmicutes	Clostridia	Thermoanaerobacter sp. X514	643	946	89	1035	876	88	347	25	36.68	386	24	44.06	142	2.44	37
	Seed246194.3	Firmicutes	Clostridia	Carboxydothermus hydrogenoformans Z-2901	651	933	74	1007	875	73	315	17	33.76	353	16	40.34	137	2.3	15
	Seed272562.1	Firmicutes	Clostridia	Clostridium acetobutylicum ATCC 824	733	1009	97	1106	933	96	394	22	39.05	440	21	47.16	144	2.74	35
	Seed290402.34	Firmicutes	Clostridia	Clostridium beijerincki beijerinckii NCIMB 8052	1071	1191	120	1311	1045	119	460	36	38.62	501	35	47.94	198	2.32	21
	Seed262768.1	Firmicutes	Mollicutes	Onion yellows phytoplasma OY-M	197	245	61	306	286	60	89	6	36.33	134	5	46.85	66	1.35	4
	Opt243273.1	Firmicutes	Mollicutes	Mycoplasma genitalium G-37	206	293	55	348	317	54	118	4	40.27	150	4	47.32	45	2.62	65
	Opt272635.1	Firmicutes	Mollicutes	Mycoplasma pulmonis UAB CTIP	220	321	62	383	338	61	118	8	36.76	152	6	44.97	64	1.84	6
	Seed190304.1	Fusobacteria	Fusobacteria (class)	Fusobacterium nucleatum subsp. nucleatum ATCC 25586	537	787	93	880	777	92	297	25	37.74	339	23	43.63	112	2.65	55
	Seed272947.1	Proteobacteria	Alphaproteobacteria	Rickettsia prowazekii str. Madrid E	276	536	39	575	572	38	173	3	32.28	214	3	37.41	90	1.92	27
	Seed163164.1	Proteobacteria	Alphaproteobacteria	Wolbachia sp. endosymbiont of Drosophila melanogaster	312	592	34	626	597	33	187	2	31.59	203	1	34	71	2.63	43
	Seed302409.3	Proteobacteria	Alphaproteobacteria	Ehrlichia ruminantium str. Gardel	333	621	36	657	653	35	216	4	34.78	261	3	39.97	99	2.18	29
	Seed234826.3	Proteobacteria	Alphaproteobacteria	Anaplasma marginale str. St. Maries	341	631	35	666	661	34	216	5	34.23	259	5	39.18	102	2.12	37
	Seed360095.3	Proteobacteria	Alphaproteobacteria	Bartonella bacilliformis KC583	420	657	61	718	648	60	202	9	30.75	222	8	34.26	79	2.56	39
	Seed335992.3	Proteobacteria	Alphaproteobacteria	Candidatus Pelagibacter ubique HTCC1062	515	785	37	822	810	36	294	7	37.45	356	7	43.95	150	1.96	13
	Seed264203.3	Proteobacteria	Alphaproteobacteria	Zymomonas mobilis subsp. mobilis ZM4	516	826	77	903	808	76	277	25	33.54	320	23	39.6	135	2.05	31
	Seed290633.1	Proteobacteria	Alphaproteobacteria	Gluconobacter oxydans 621H	532	828	50	878	805	49	254	18	30.68	294	17	36.52	142	1.79	31
	Seed323098.3	Proteobacteria	Alphaproteobacteria	Nitrobacter winogradskyi Nb-255	572	886	38	924	853	37	299	15	33.75	336	15	39.39	130	2.3	34
	Seed190650.1	Proteobacteria	Alphaproteobacteria	Caulobacter crescentus CB15	728	968	60	1028	914	59	378	22	39.05	430	21	47.05	171	2.21	43
	Seed342108.5	Proteobacteria	Alphaproteobacteria	Magnetospirillum magneticum AMB-1	852	1070	85	1155	988	84	386	28	36.07	419	27	42.41	162	2.38	45
	Seed258594.1	Proteobacteria	Alphaproteobacteria	Rhodopseudomonas palustris CGA009	857	1144	78	1222	1023	77	409	26	35.75	444	25	43.4	176	2.32	34
	Seed246200.3	Proteobacteria	Alphaproteobacteria	Silicibacter pomeroyi DSS-3	861	1093	63	1156	999	62	368	9	33.67	417	7	41.74	158	2.33	44
	Seed224914.1	Proteobacteria	Alphaproteobacteria	Brucella melitensis 16M	889	1140	88	1228	1030	87	419	22	36.75	451	20	43.79	155	2.7	52
	Seed266834.1	Proteobacteria	Alphaproteobacteria	Sinorhizobium meliloti 1021	1116	1264	89	1353	1071	88	420	25	33.23	441	23	41.18	164	2.56	51
	Seed176299.3	Proteobacteria	Alphaproteobacteria	Agrobacterium tumefaciens str. C58	1153	1271	92	1363	1110	91	456	24	35.88	493	23	44.41	193	2.36	49
	Seed224911.1	Proteobacteria	Alphaproteobacteria	Bradyrhizobium japonicum USDA 110	1183	1220	103	1323	1052	102	399	31	32.7	433	29	41.16	185	2.16	37
	Seed216596.1	Proteobacteria	Alphaproteobacteria	Rhizobium leguminosarum bv. viciae 3841	1291	1292	100	1392	1102	99	476	28	36.84	498	26	45.19	179	2.66	58
	Seed228410.1	Proteobacteria	Betaproteobacteria	Nitrosomonas europaea ATCC 19718	529	862	64	926	834	63	244	17	28.31	294	17	35.25	131	1.86	31
	Seed242231.4	Proteobacteria	Betaproteobacteria	Neisseria gonorrhoeae FA 1090	537	873	55	928	832	54	299	16	34.25	325	15	39.06	129	2.32	47
	Seed122586.1	Proteobacteria	Betaproteobacteria	Neisseria meningitidis MC58	564	910	52	962	871	51	354	17	38.9	379	16	43.51	139	2.55	47
	Seed292415.3	Proteobacteria	Betaproteobacteria	Thiobacillus denitrificans ATCC 25259	644	987	74	1061	903	73	257	20	26.04	298	20	33	149	1.72	31
	Seed265072.7	Proteobacteria	Betaproteobacteria	Methylobacillus flagellatus KT	686	940	87	1027	901	86	323	26	34.36	372	24	41.29	147	2.2	22
	Seed257313.1	Proteobacteria	Betaproteobacteria	Bordetella pertussis Tohama I	803	1122	81	1203	973	80	297	23	26.47	326	23	33.5	165	1.8	51
	Seed76114.4	Proteobacteria	Betaproteobacteria	Azoarcus sp. EbN1	806	1013	80	1093	950	79	324	19	31.98	380	19	40	139	2.33	34
	Seed267608.1	Proteobacteria	Betaproteobacteria	Ralstonia solanacearum GMI1000	918	1216	88	1304	1082	87	478	38	39.31	502	38	46.4	198	2.41	53
	Seed296591.1	Proteobacteria	Betaproteobacteria	Polaromonas sp. JS666	1025	1187	86	1273	1058	85	353	22	29.74	399	21	37.71	189	1.87	48
	Seed269482.1	Proteobacteria	Betaproteobacteria	Burkholderia cepacia R1808	1147	1288	115	1403	1129	114	465	32	36.1	502	31	44.46	184	2.53	53
	Seed272560.3	Proteobacteria	Betaproteobacteria	Burkholderia pseudomallei K96243	1184	1321	125	1446	1139	124	445	31	33.69	478	29	41.97	179	2.49	47
	Seed36873.1	Proteobacteria	Betaproteobacteria	Burkholderia xenovorans LB400	1616	1426	129	1555	1142	128	375	34	26.3	394	32	34.5	173	2.17	53
	Opt85962.1	Proteobacteria	delta/epsilon subdivisions	Helicobacter pylori 26695	379	772	81	853	757	80	225	14	29.15	278	13	36.72	132	1.7	29
	Seed85963.1	Proteobacteria	delta/epsilon subdivisions	Helicobacter pylori J99	429	734	74	808	732	73	218	11	29.7	272	10	37.16	133	1.64	29
	Seed326298.3	Proteobacteria	delta/epsilon subdivisions	Thiomicrospira denitrificans ATCC 33889	463	777	45	822	776	44	225	5	28.96	272	3	35.05	101	2.23	33
	Seed192222.1	Proteobacteria	delta/epsilon subdivisions	Campylobacter jejuni subsp. jejuni NCTC 11168	496	808	43	851	775	42	274	10	33.91	297	8	38.32	102	2.69	43
	Seed360110.3	Proteobacteria	delta/epsilon subdivisions	Campylobacter jejuni subsp. jejuni 84-25	506	812	45	857	779	44	309	11	38.05	328	9	42.11	106	2.92	43
	Seed264462.1	Proteobacteria	delta/epsilon subdivisions	Bdellovibrio bacteriovorus HD100	508	840	59	899	812	58	282	11	33.57	327	9	40.27	147	1.92	16
	Seed360111.3	Proteobacteria	delta/epsilon subdivisions	Campylobacter jejuni subsp. jejuni CF93-6	509	811	45	856	779	44	309	11	38.1	328	9	42.11	106	2.92	43
	Seed207559.3	Proteobacteria	delta/epsilon subdivisions	Desulfovibrio desulfuricans G20	598	896	88	984	859	87	321	26	35.83	367	23	42.72	134	2.4	45
	Seed243231.1	Proteobacteria	delta/epsilon subdivisions	Geobacter sulfurreducens PCA	631	892	47	939	852	46	333	14	37.33	364	12	42.72	129	2.58	48
	Seed269799.3	Proteobacteria	delta/epsilon subdivisions	Geobacter metallireducens GS-15	698	959	48	1007	925	47	328	16	34.2	380	14	41.08	149	2.2	52
	Seed290397.13	Proteobacteria	delta/epsilon subdivisions	Anaeromyxobacter dehalogenans 2CP-C	891	1156	91	1247	1005	90	377	26	32.61	414	24	41.19	157	2.4	58
	Seed107806.1	Proteobacteria	Gammaproteobacteria	Buchnera aphidicola str. APS (Acyrthosiphon pisum)	328	529	38	567	575	37	140	9	26.47	196	9	34.09	101	1.39	20
	Seed36870.1	Proteobacteria	Gammaproteobacteria	Wigglesworthia glossinidia endosymbiont of Glossina brevipalpis	331	584	33	617	603	32	171	1	29.28	206	1	34.16	86	1.99	9
	Seed203907.1	Proteobacteria	Gammaproteobacteria	Candidatus Blochmannia floridanus	361	623	49	672	625	48	185	13	29.7	210	13	33.6	92	2.01	33
	Seed227377.1	Proteobacteria	Gammaproteobacteria	Coxiella burnetii RSA 493	481	812	38	850	821	37	379	11	46.67	430	10	52.38	159	2.38	12
	Seed317025.3	Proteobacteria	Gammaproteobacteria	Thiomicrospira crunogena XCL-2	483	797	51	848	803	50	281	10	35.26	332	8	41.34	106	2.65	37
	Seed177416.3	Proteobacteria	Gammaproteobacteria	Francisella tularensis subsp. tularensis Schu 4	500	810	67	877	780	66	219	3	27.04	270	2	34.62	109	2.01	31
	Seed160492.1	Proteobacteria	Gammaproteobacteria	Xylella fastidiosa 9a5c	509	782	49	831	776	48	247	15	31.59	298	14	38.4	145	1.7	8
	Opt401614.5	Proteobacteria	Gammaproteobacteria	Francisella tularensis subsp. novicida U112	534	852	77	929	828	76	235	12	27.58	305	11	36.84	138	1.7	31
	Opt71421.1	Proteobacteria	Gammaproteobacteria	Haemophilus influenzae Rd KW20	549	968	89	1057	870	88	299	7	30.89	343	6	39.43	126	2.37	45
	Seed283942.3	Proteobacteria	Gammaproteobacteria	Idiomarina loihiensis L2TR	613	1042	65	1107	902	64	230	8	22.07	248	6	27.49	125	1.84	14
	Seed272624.3	Proteobacteria	Gammaproteobacteria	Legionella pneumophila subsp. pneumophila str. Philadelphia 1	634	942	64	1006	855	63	265	9	28.13	299	7	34.97	116	2.28	52
	Seed326442.4	Proteobacteria	Gammaproteobacteria	Pseudoalteromonas haloplanktis TAC125	662	1043	72	1115	910	71	222	11	21.28	238	9	26.15	135	1.64	35
	Seed323261.3	Proteobacteria	Gammaproteobacteria	Nitrosococcus oceani ATCC 19707	674	1017	65	1082	954	64	345	19	33.92	384	17	40.25	151	2.28	48
	Seed221988.1	Proteobacteria	Gammaproteobacteria	Mannheimia succiniciproducens MBEL55E	675	1070	121	1191	944	120	348	22	32.52	395	21	41.84	161	2.16	39
	Seed243233.4	Proteobacteria	Gammaproteobacteria	Methylococcus capsulatus str. Bath	691	979	52	1031	927	51	348	7	35.55	390	5	42.07	135	2.58	45
	Opt62977.3	Proteobacteria	Gammaproteobacteria	Acinetobacter sp. ADP1	764	1195	131	1326	984	130	255	30	21.34	278	28	28.25	141	1.81	48
	Seed211586.9	Proteobacteria	Gammaproteobacteria	Shewanella oneidensis MR-1	789	1122	85	1207	955	84	339	11	30.21	369	10	38.64	135	2.51	36
	Opt243277.1	Proteobacteria	Gammaproteobacteria	Vibrio cholerae O1 biovar eltor str. N16961	808	1180	132	1312	992	131	311	25	26.36	343	24	34.58	141	2.21	17
	Seed345073.6	Proteobacteria	Gammaproteobacteria	Vibrio cholerae O395	810	1167	117	1284	990	116	342	23	29.31	375	22	37.88	147	2.33	20
	Seed243265.1	Proteobacteria	Gammaproteobacteria	Photorhabdus luminescens subsp. laumondii TTO1	906	1266	116	1382	1065	115	389	24	30.73	423	23	39.72	165	2.36	46
	Seed196600.1	Proteobacteria	Gammaproteobacteria	Vibrio vulnificus YJ016	923	1285	116	1401	1031	115	315	16	24.51	338	15	32.78	154	2.05	20
	Seed223926.1	Proteobacteria	Gammaproteobacteria	Vibrio parahaemolyticus RIMD 2210633	957	1284	117	1401	1025	116	291	23	22.66	311	22	30.34	145	2.01	19
	Seed214092.1	Proteobacteria	Gammaproteobacteria	Yersinia pestis CO92	998	1338	139	1477	1072	138	335	31	25.04	359	29	33.49	184	1.82	19
	Seed386656.4	Proteobacteria	Gammaproteobacteria	Yersinia pestis Pestoides F	1017	1356	140	1496	1085	139	340	31	25.07	367	29	33.82	175	1.94	19
	Opt208964.1	Proteobacteria	Gammaproteobacteria	Pseudomonas aeruginosa PAO1	1024	1385	224	1609	1120	223	421	82	30.4	438	80	39.11	198	2.13	47
	Opt83333.1	Proteobacteria	Gammaproteobacteria	Escherichia coli K12	1031	1528	254	1782	1133	253	296	75	19.37	315	73	27.8	185	1.6	47
	Seed198215.1	Proteobacteria	Gammaproteobacteria	Shigella flexneri 2a str. 2457T	1044	1392	155	1547	1078	154	321	32	23.06	342	31	31.73	159	2.02	47
	Opt99287.1	Proteobacteria	Gammaproteobacteria	Salmonella typhimurium LT2	1057	1519	239	1758	1148	238	325	66	21.4	348	65	30.31	188	1.73	47
	Seed160488.1	Proteobacteria	Gammaproteobacteria	Pseudomonas putida KT2440	1078	1284	122	1406	1100	121	447	33	34.81	482	31	43.82	186	2.4	26
	Seed298386.1	Proteobacteria	Gammaproteobacteria	Photobacterium profundum SS9	1096	1319	125	1444	1074	124	301	22	22.82	338	21	31.47	165	1.82	20
	Seed205922.3	Proteobacteria	Gammaproteobacteria	Pseudomonas fluorescens PfO-1	1139	1309	126	1435	1111	125	447	36	34.15	473	35	42.57	176	2.54	47
	Seed216598.1	Proteobacteria	Gammaproteobacteria	Shigella dysenteriae M131649	1161	1370	156	1526	1065	155	302	34	22.04	333	31	31.27	167	1.81	18
	Seed316407.3	Proteobacteria	Gammaproteobacteria	Escherichia coli W3110	1165	1476	169	1645	1115	168	316	30	21.41	335	29	30.04	158	2	47
	Seed243276.1	Spirochaetes	Spirochaetes (class)	Treponema pallidum subsp. pallidum str. Nichols	236	392	67	459	404	66	115	12	29.34	157	12	38.86	82	1.4	5
	Seed224326.1	Spirochaetes	Spirochaetes (class)	Borrelia burgdorferi B31	246	384	71	455	413	70	131	11	34.11	184	9	44.55	67	1.96	6
	Seed267671.1	Spirochaetes	Spirochaetes (class)	Leptospira interrogans serovar Copenhageni str. Fiocruz L1-130	563	805	62	867	835	61	323	14	40.12	415	12	49.7	187	1.73	9
	Seed243274.1	Thermotogae	Thermotogae (class)	Thermotoga maritima MSB8	515	854	67	921	822	66	344	12	40.28	397	12	48.3	141	2.44	17
	Seed445932.3	unclassified Bacteria	candidate division TG1	Elusimicrobium minutum Pei191	417	735	68	803	738	67	271	16	36.87	325	14	44.04	123	2.2	12
				Minimum	197	245	33	306	286	32	89	1	19.37	134	1	26.15	45	1.35	4
				Maximum	1616	1528	254	1782	1152	253	478	82	47.45	505	80	55.3	215	3.98	264
				Average	697.346	971.692	86.2615	1057.95	878.977	85.2615	314.454	20.6154	32.9499	353.8	19.1923	40.4527	141.254	2.24323	36.4308
				Std	217.968	209.949	29.1479	233.659	137.364	29.1479	63.2735	9.12663	4.25701	63.8215	8.8568	4.30811	25.7884	0.306819	14.8218

## Sheet: S1.B
Group	Group	Subgroup	Actual Model ID Used	Original ID (Henry et al.)	Species	Comment
	Actinobacteria	Actinobacteria (class)	Opt83332.1	Seed83332.1	Mycobacterium tuberculosis H37Rv	Henry et al. Dataset (Optimized version)
	Actinobacteria	Actinobacteria (class)	Seed100226.1	Seed100226.1	Streptomyces coelicolor A3(2)	Henry et al. Dataset
	Actinobacteria	Actinobacteria (class)	Seed106370.11	Seed106370.11	Frankia sp. Ccl3	Henry et al. Dataset
	Actinobacteria	Actinobacteria (class)	Seed196627.4	Seed196627.4	Corynebacterium glutamicum ATCC 13032	Henry et al. Dataset
	Actinobacteria	Actinobacteria (class)	Seed203267.1	Seed203267.1	Tropheryma whipplei str. Twist	Henry et al. Dataset
	Actinobacteria	Actinobacteria (class)	Seed206672.1	Seed206672.1	Bifidobacterium longum NCC2705	Henry et al. Dataset
	Actinobacteria	Actinobacteria (class)	Seed247156.1	Seed247156.1	Nocardia farcinica IFM 10152	Henry et al. Dataset
	Actinobacteria	Actinobacteria (class)	Seed266117.6	Seed266117.6	Rubrobacter xylanophilus DSM 9941	Henry et al. Dataset
	Actinobacteria	Actinobacteria (class)	Seed266940.5	Seed266940.1	Kineococcus radiotolerans SRS30216	Henry et al. Dataset (New version available)
	Actinobacteria	Actinobacteria (class)	Seed281090.3	Seed281090.3	Leifsonia xyli subsp. xyli str. CTCB07	Henry et al. Dataset
	Aquificae	Aquificae (class)	Seed224324.1	Seed224324.1	Aquifex aeolicus VF5	Henry et al. Dataset
	Bacteroidetes/Chlorobi group	Bacteroidetes	Seed242619.1	Seed242619.1	Porphyromonas gingivalis W83	Henry et al. Dataset
	Bacteroidetes/Chlorobi group	Bacteroidetes	Seed269798.12	Seed269798.12	Cytophaga hutchinsonii ATCC 33406	Henry et al. Dataset
	Bacteroidetes/Chlorobi group	Bacteroidetes	Seed295405.3	Seed295405.3	Bacteroides fragilis YCH46	Henry et al. Dataset
	Bacteroidetes/Chlorobi group	Bacteroidetes	Seed309807.19	Seed309807.5	Salinibacter ruber DSM 13855	Henry et al. Dataset (New version available)
	Bacteroidetes/Chlorobi group	Bacteroidetes	Seed376686.6	Seed376686.6	Flavobacterium johnsonia johnsoniae UW101	Henry et al. Dataset
	Chlamydiae/Verrucomicrobia group	Chlamydiae	Seed115711.7	Seed115711.7	Chlamydophila pneumoniae AR39	Henry et al. Dataset
	Chlamydiae/Verrucomicrobia group	Chlamydiae	Seed272561.1	Seed272561.1	Chlamydia trachomatis D/UW-3/CX	Henry et al. Dataset
	Chloroflexi	Dehalococcoidetes	Seed243164.3	Seed243164.3	Dehalococcoides ethenogenes 195	Henry et al. Dataset
	Deinococcus-Thermus	Deinococci	Seed243230.1	Seed243230.1	Deinococcus radiodurans R1	Henry et al. Dataset
	Deinococcus-Thermus	Deinococci	Seed300852.3	Seed300852.3	Thermus thermophilus HB8	Henry et al. Dataset
	Firmicutes	Bacilli	Opt158879.1	Seed158879.1	Staphylococcus aureus subsp. aureus N315	Henry et al. Dataset (Optimized version)
	Firmicutes	Bacilli	Opt171101.1	Seed171101.1	Streptococcus pneumoniae R6	Henry et al. Dataset (Optimized version)
	Firmicutes	Bacilli	Opt224308.1	Seed224308.1	Bacillus subtilis subsp. subtilis str. 168	Henry et al. Dataset (Optimized version)
	Firmicutes	Bacilli	Seed158878.1	Seed158878.1	Staphylococcus aureus subsp. aureus Mu50	Henry et al. Dataset
	Firmicutes	Bacilli	Seed160490.1	Seed160490.1	Streptococcus pyogenes M1 GAS	Henry et al. Dataset
	Firmicutes	Bacilli	Seed169963.1	Seed169963.1	Listeria monocytogenes EGD-e	Henry et al. Dataset (Optimized version)
	Firmicutes	Bacilli	Seed170187.1	Seed170187.1	Streptococcus pneumoniae TIGR4	Henry et al. Dataset
	Firmicutes	Bacilli	Seed198094.1	Seed198094.1	Bacillus anthracis str. Ames	Henry et al. Dataset
	Firmicutes	Bacilli	Seed220668.1	Seed220668.1	Lactobacillus plantarum WCFS1	Henry et al. Dataset
	Firmicutes	Bacilli	Seed235909.3	Seed235909.3	Geobacillus kaustophilus HTA426	Henry et al. Dataset
	Firmicutes	Bacilli	Seed261594.1	Seed261594.1	Bacillus anthracis str. 'Ames Ancestor'	Henry et al. Dataset
	Firmicutes	Bacilli	Seed272623.1	Seed272623.1	Lactococcus lactis subsp. lactis Il1403	Henry et al. Dataset
	Firmicutes	Bacilli	Seed272626.1	Seed272626.1	Listeria innocua Clip11262	Henry et al. Dataset (Optimized version)
	Firmicutes	Bacilli	Seed292459.1	Seed292459.1	Symbiobacterium thermophilum IAM 14863	Henry et al. Dataset
	Firmicutes	Bacilli	Seed299768.3	Seed299768.3	Streptococcus thermophilus CNRZ1066	Henry et al. Dataset
	Firmicutes	Bacilli	Seed319701.3	Seed319701.3	Streptococcus pyogenes MGAS6180	Henry et al. Dataset
	Firmicutes	Bacilli	Seed370552.3	Seed370552.3	Streptococcus pyogenes MGAS10270	Henry et al. Dataset
	Firmicutes	Bacilli	Seed393117.3	Seed393117.3	Listeria monocytogenes FSL J1-194	Henry et al. Dataset
	Firmicutes	Bacilli	Seed393130.3	Seed393130.3	Listeria monocytogenes J0161	Henry et al. Dataset
	Firmicutes	Bacilli	Seed93061.3	Seed93061.3	Staphylococcus aureus subsp. aureus NCTC 8325	Henry et al. Dataset
	Firmicutes	Bacilli	Seed93062.4	Seed93062.4	Staphylococcus aureus subsp. aureus COL	Henry et al. Dataset (Optimized version)
	Firmicutes	Clostridia	Seed212717.1	Seed212717.1	Clostridium tetani E88	Henry et al. Dataset
	Firmicutes	Clostridia	Seed246194.3	Seed246194.3	Carboxydothermus hydrogenoformans Z-2901	Henry et al. Dataset
	Firmicutes	Clostridia	Seed272562.1	Seed272562.1	Clostridium acetobutylicum ATCC 824	Henry et al. Dataset
	Firmicutes	Clostridia	Seed290402.34	Seed290402.34	Clostridium beijerincki beijerinckii NCIMB 8052	Henry et al. Dataset
	Firmicutes	Clostridia	Seed399726.4	Seed399726.4	Thermoanaerobacter sp. X514	Henry et al. Dataset
	Firmicutes	Mollicutes	Opt243273.1	Seed243273.1	Mycoplasma genitalium G-37	Henry et al. Dataset (Optimized version)
	Firmicutes	Mollicutes	Opt272635.1	Seed272635.1	Mycoplasma pulmonis UAB CTIP	Henry et al. Dataset (Optimized version)
	Firmicutes	Mollicutes	Seed262768.1	Seed262768.1	Onion yellows phytoplasma OY-M	Henry et al. Dataset
	Fusobacteria	Fusobacteria (class)	Seed190304.1	Seed190304.1	Fusobacterium nucleatum subsp. nucleatum ATCC 25586	Henry et al. Dataset
	Proteobacteria	Alphaproteobacteria	Seed163164.1	Seed163164.1	Wolbachia sp. endosymbiont of Drosophila melanogaster	Henry et al. Dataset
	Proteobacteria	Alphaproteobacteria	Seed176299.3	Seed176299.3	Agrobacterium tumefaciens str. C58	Henry et al. Dataset
	Proteobacteria	Alphaproteobacteria	Seed190650.1	Seed190650.1	Caulobacter crescentus CB15	Henry et al. Dataset
	Proteobacteria	Alphaproteobacteria	Seed216596.1	Seed216596.1	Rhizobium leguminosarum bv. viciae 3841	Henry et al. Dataset
	Proteobacteria	Alphaproteobacteria	Seed224911.1	Seed224911.1	Bradyrhizobium japonicum USDA 110	Henry et al. Dataset
	Proteobacteria	Alphaproteobacteria	Seed224914.1	Seed224914.1	Brucella melitensis 16M	Henry et al. Dataset
	Proteobacteria	Alphaproteobacteria	Seed234826.3	Seed234826.3	Anaplasma marginale str. St. Maries	Henry et al. Dataset
	Proteobacteria	Alphaproteobacteria	Seed246200.3	Seed246200.3	Silicibacter pomeroyi DSS-3	Henry et al. Dataset
	Proteobacteria	Alphaproteobacteria	Seed258594.1	Seed258594.1	Rhodopseudomonas palustris CGA009	Henry et al. Dataset
	Proteobacteria	Alphaproteobacteria	Seed264203.3	Seed264203.3	Zymomonas mobilis subsp. mobilis ZM4	Henry et al. Dataset
	Proteobacteria	Alphaproteobacteria	Seed266834.1	Seed266834.1	Sinorhizobium meliloti 1021	Henry et al. Dataset (Optimized version)
	Proteobacteria	Alphaproteobacteria	Seed272947.1	Seed272947.1	Rickettsia prowazekii str. Madrid E	Henry et al. Dataset
	Proteobacteria	Alphaproteobacteria	Seed290633.1	Seed290633.1	Gluconobacter oxydans 621H	Henry et al. Dataset
	Proteobacteria	Alphaproteobacteria	Seed302409.3	Seed302409.3	Ehrlichia ruminantium str. Gardel	Henry et al. Dataset
	Proteobacteria	Alphaproteobacteria	Seed323098.3	Seed323098.3	Nitrobacter winogradskyi Nb-255	Henry et al. Dataset
	Proteobacteria	Alphaproteobacteria	Seed335992.3	Seed335992.3	Pelagibacter ubique HTCC1062	Henry et al. Dataset
	Proteobacteria	Alphaproteobacteria	Seed342108.5	Seed342108.5	Magnetospirillum magneticum AMB-1	Henry et al. Dataset
	Proteobacteria	Alphaproteobacteria	Seed360095.3	Seed360095.3	Bartonella bacilliformis KC583	Henry et al. Dataset
	Proteobacteria	Betaproteobacteria	Seed122586.1	Seed122586.1	Neisseria meningitidis MC58	Henry et al. Dataset
	Proteobacteria	Betaproteobacteria	Seed228410.1	Seed228410.1	Nitrosomonas europaea ATCC 19718	Henry et al. Dataset
	Proteobacteria	Betaproteobacteria	Seed242231.4	Seed242231.4	Neisseria gonorrhoeae FA 1090	Henry et al. Dataset
	Proteobacteria	Betaproteobacteria	Seed257313.1	Seed257313.1	Bordetella pertussis Tohama I	Henry et al. Dataset
	Proteobacteria	Betaproteobacteria	Seed265072.7	Seed265072.7	Methylobacillus flagellatus KT	Henry et al. Dataset
	Proteobacteria	Betaproteobacteria	Seed267608.1	Seed267608.1	Ralstonia solanacearum GMI1000	Henry et al. Dataset (Optimized version)
	Proteobacteria	Betaproteobacteria	Seed269482.1	Seed269482.1	Burkholderia cepacia R1808	Henry et al. Dataset (Optimized version)
	Proteobacteria	Betaproteobacteria	Seed272560.3	Seed272560.3	Burkholderia pseudomallei K96243	Henry et al. Dataset
	Proteobacteria	Betaproteobacteria	Seed292415.3	Seed292415.3	Thiobacillus denitrificans ATCC 25259	Henry et al. Dataset
	Proteobacteria	Betaproteobacteria	Seed296591.1	Seed296591.1	Polaromonas sp. JS666	Henry et al. Dataset
	Proteobacteria	Betaproteobacteria	Seed36873.1	Seed36873.1	Burkholderia xenovorans LB400	Henry et al. Dataset
	Proteobacteria	Betaproteobacteria	Seed76114.4	Seed76114.4	Azoarcus sp. EbN1	Henry et al. Dataset
	Proteobacteria	delta/epsilon subdivisions	Opt85962.1	Seed85962.1	Helicobacter pylori 26695	Henry et al. Dataset (Optimized version)
	Proteobacteria	delta/epsilon subdivisions	Seed192222.1	Seed192222.1	Campylobacter jejuni subsp. jejuni NCTC 11168	Henry et al. Dataset
	Proteobacteria	delta/epsilon subdivisions	Seed207559.3	Seed207559.3	Desulfovibrio desulfuricans G20	Henry et al. Dataset
	Proteobacteria	delta/epsilon subdivisions	Seed243231.1	Seed243231.1	Geobacter sulfurreducens PCA	Henry et al. Dataset
	Proteobacteria	delta/epsilon subdivisions	Seed264462.1	Seed264462.1	Bdellovibrio bacteriovorus HD100	Henry et al. Dataset
	Proteobacteria	delta/epsilon subdivisions	Seed269799.3	Seed269799.3	Geobacter metallireducens GS-15	Henry et al. Dataset
	Proteobacteria	delta/epsilon subdivisions	Seed290397.13	Seed290397.13	Anaeromyxobacter dehalogenans 2CP-C	Henry et al. Dataset
	Proteobacteria	delta/epsilon subdivisions	Seed326298.3	Seed326298.3	Thiomicrospira denitrificans ATCC 33889	Henry et al. Dataset
	Proteobacteria	delta/epsilon subdivisions	Seed360110.3	Seed360110.3	Campylobacter jejuni subsp. jejuni 84-25	Henry et al. Dataset
	Proteobacteria	delta/epsilon subdivisions	Seed360111.3	Seed360111.3	Campylobacter jejuni subsp. jejuni CF93-6	Henry et al. Dataset
	Proteobacteria	delta/epsilon subdivisions	Seed85963.1	Seed85963.1	Helicobacter pylori J99	Henry et al. Dataset
	Proteobacteria	Gammaproteobacteria	Opt208964.1	Seed208964.1	Pseudomonas aeruginosa PAO1	Henry et al. Dataset (Optimized version)
	Proteobacteria	Gammaproteobacteria	Opt243277.1	Seed243277.1	Vibrio cholerae O1 biovar eltor str. N16961	Henry et al. Dataset (Optimized version)
	Proteobacteria	Gammaproteobacteria	Opt401614.5	Seed401614.5	Francisella tularensis subsp. novicida U112	Henry et al. Dataset (Optimized version)
	Proteobacteria	Gammaproteobacteria	Opt62977.3	Seed62977.3	Acinetobacter sp. ADP1	Henry et al. Dataset (Optimized version)
	Proteobacteria	Gammaproteobacteria	Opt71421.1	Seed71421.1	Haemophilus influenzae Rd KW20	Henry et al. Dataset (Optimized version)
	Proteobacteria	Gammaproteobacteria	Opt83333.1	Seed83333.1	Escherichia coli K12	Henry et al. Dataset (Optimized version)
	Proteobacteria	Gammaproteobacteria	Opt99287.1	Seed99287.1	Salmonella typhimurium LT2	Henry et al. Dataset (Optimized version)
	Proteobacteria	Gammaproteobacteria	Seed107806.1	Seed107806.1	Buchnera aphidicola str. APS (Acyrthosiphon pisum)	Henry et al. Dataset
	Proteobacteria	Gammaproteobacteria	Seed160488.1	Seed160488.1	Pseudomonas putida KT2440	Henry et al. Dataset
	Proteobacteria	Gammaproteobacteria	Seed160492.1	Seed160492.1	Xylella fastidiosa 9a5c	Henry et al. Dataset
	Proteobacteria	Gammaproteobacteria	Seed177416.3	Seed177416.3	Francisella tularensis subsp. tularensis Schu 4	Henry et al. Dataset
	Proteobacteria	Gammaproteobacteria	Seed196600.1	Seed196600.1	Vibrio vulnificus YJ016	Henry et al. Dataset
	Proteobacteria	Gammaproteobacteria	Seed198215.1	Seed198215.1	Shigella flexneri 2a str. 2457T	Henry et al. Dataset
	Proteobacteria	Gammaproteobacteria	Seed203907.1	Seed203907.1	Blochmannia floridanus	Henry et al. Dataset
	Proteobacteria	Gammaproteobacteria	Seed205922.3	Seed205922.3	Pseudomonas fluorescens PfO-1	Henry et al. Dataset
	Proteobacteria	Gammaproteobacteria	Seed211586.9	Seed211586.1	Shewanella oneidensis MR-1	Henry et al. Dataset (New version available)
	Proteobacteria	Gammaproteobacteria	Seed214092.1	Seed214092.1	Yersinia pestis CO92	Henry et al. Dataset
	Proteobacteria	Gammaproteobacteria	Seed216598.1	Seed216598.1	Shigella dysenteriae M131649	Henry et al. Dataset
	Proteobacteria	Gammaproteobacteria	Seed221988.1	Seed221988.1	Mannheimia succiniciproducens MBEL55E	Henry et al. Dataset
	Proteobacteria	Gammaproteobacteria	Seed223926.1	Seed223926.1	Vibrio parahaemolyticus RIMD 2210633	Henry et al. Dataset
	Proteobacteria	Gammaproteobacteria	Seed227377.1	Seed227377.1	Coxiella burnetii RSA 493	Henry et al. Dataset
	Proteobacteria	Gammaproteobacteria	Seed243233.4	Seed243233.4	Methylococcus capsulatus str. Bath	Henry et al. Dataset
	Proteobacteria	Gammaproteobacteria	Seed243265.1	Seed243265.1	Photorhabdus luminescens subsp. laumondii TTO1	Henry et al. Dataset
	Proteobacteria	Gammaproteobacteria	Seed272624.3	Seed272624.3	Legionella pneumophila subsp. pneumophila str. Philadelphia 1	Henry et al. Dataset
	Proteobacteria	Gammaproteobacteria	Seed283942.3	Seed283942.3	Idiomarina loihiensis L2TR	Henry et al. Dataset
	Proteobacteria	Gammaproteobacteria	Seed298386.1	Seed298386.1	Photobacterium profundum SS9	Henry et al. Dataset
	Proteobacteria	Gammaproteobacteria	Seed316407.3	Seed316407.3	Escherichia coli W3110	Henry et al. Dataset (Optimized version)
	Proteobacteria	Gammaproteobacteria	Seed317025.3	Seed39765.1	Thiomicrospira crunogena XCL-2	Henry et al. Dataset (Transferred ID)
	Proteobacteria	Gammaproteobacteria	Seed323261.3	Seed323261.3	Nitrosococcus oceani ATCC 19707	Henry et al. Dataset
	Proteobacteria	Gammaproteobacteria	Seed326442.4	Seed326442.4	Pseudoalteromonas haloplanktis TAC125	Henry et al. Dataset
	Proteobacteria	Gammaproteobacteria	Seed345073.6	Seed345073.6	Vibrio cholerae O395	Henry et al. Dataset (Optimized version)
	Proteobacteria	Gammaproteobacteria	Seed36870.1	Seed36870.1	Wigglesworthia glossinidia endosymbiont of Glossina brevipalpis	Henry et al. Dataset
	Proteobacteria	Gammaproteobacteria	Seed386656.4	Seed386656.4	Yersinia pestis Pestoides F	Henry et al. Dataset
	Spirochaetes	Spirochaetes (class)	Seed224326.1	Seed224326.1	Borrelia burgdorferi B31	Henry et al. Dataset
	Spirochaetes	Spirochaetes (class)	Seed243276.1	Seed243276.1	Treponema pallidum subsp. pallidum str. Nichols	Henry et al. Dataset
	Spirochaetes	Spirochaetes (class)	Seed267671.1	Seed267671.1	Leptospira interrogans serovar Copenhageni str. Fiocruz L1-130	Henry et al. Dataset
	Thermotogae	Thermotogae (class)	Seed243274.1	Seed243274.1	Thermotoga maritima MSB8	Henry et al. Dataset
	unclassified Bacteria	candidate division TG1	Seed445932.3	Seed445932.3	Elusimicrobium minutum Pei191	Henry et al. Dataset

## Sheet: S1.C
Group	Group	Subgroup	Model ID (last version)	Species
	Actinobacteria	Actinobacteria	Seed290399.4	Arthrobacter sp. FB24
	Bacteroidetes	Bacteroidetes	Seed156586.3	Flavobacteria bacterium BBFL7
	Bacteroidetes	Bacteroidetes	Seed313593.3	Leeuwenhoekiella
	Cyanobacteria	Prochlorales	Seed59919.1	Prochlorococcus marinus subsp. pastoris str. CCMP1986
	Firmicutes	Bacilli	Seed451709.4	Bacillus cereus 03BB108
	Firmicutes	Bacilli	Seed592022.4	Bacillus megaterium DSM 319
	Firmicutes	Bacilli	Seed273036.3	Staphylococcus aureus RF122
	Firmicutes	Bacilli	Seed359787.3	Staphylococcus aureus subsp. aureus JH1
	Firmicutes	Bacilli	Seed359786.3	Staphylococcus aureus subsp. aureus JH9
	Firmicutes	Bacilli	Seed282458.1	Staphylococcus aureus subsp. aureus MRSA252
	Firmicutes	Bacilli	Seed282459.1	Staphylococcus aureus subsp. aureus MSSA476
	Firmicutes	Bacilli	Seed418127.4	Staphylococcus aureus subsp. aureus Mu3
	Firmicutes	Bacilli	Seed196620.1	Staphylococcus aureus subsp. aureus MW2
	Firmicutes	Bacilli	Seed426430.6	Staphylococcus aureus subsp. aureus str. Newman
	Firmicutes	Bacilli	Seed367830.3	Staphylococcus aureus subsp. aureus USA300
	Firmicutes	Clostridia	Seed645462.3.16242	Peptoclostridium difficile CD196
	Proteobacteria	Alphaproteobacteria	Seed314266.4	Sphingomonas sp. SKA58
	Proteobacteria	Betaproteobacteria	Seed595537.3	Variovorax paradoxus EPS
	Proteobacteria	Gammaproteobacteria	Seed400667.4	Acinetobacter baumannii ATCC 17978
	Proteobacteria	Gammaproteobacteria	Seed71421.1	Haemophilus influenzae Rd KW20
	Proteobacteria	Gammaproteobacteria	Seed272620.3	Klebsiella pneumoniae subsp. pneumoniae MGH 78578
	Proteobacteria	Gammaproteobacteria	Seed666475.3	Pseudomonas amygdali pv. aesculi str. 2250
	Proteobacteria	Gammaproteobacteria	Seed220664.5	Pseudomonas protegens Pf-5
	Proteobacteria	Gammaproteobacteria	Seed76869.3	Pseudomonas putida GB-1
	Proteobacteria	Gammaproteobacteria	Seed326297.9	Shewanella amazonensis SB2B
	Proteobacteria	Gammaproteobacteria	Seed318167.13	Shewanella frigidimarina NCIMB 400
	Proteobacteria	Gammaproteobacteria	Seed458817.7	Shewanella halifaxensis HAW-EB4
	Proteobacteria	Gammaproteobacteria	Seed398579.6	Shewanella pealeana ATCC 700345
	Proteobacteria	Gammaproteobacteria	Seed319224.15	Shewanella putrefaciens CN-32
	Proteobacteria	Gammaproteobacteria	Seed425104.6	Shewanella sediminis HAW-EB3
	Proteobacteria	Gammaproteobacteria	Seed60480.18	Shewanella sp. MR-4
	Proteobacteria	Gammaproteobacteria	Seed392500.5	Shewanella woodyi ATCC 51908
	Proteobacteria	Gammaproteobacteria	Seed190485.4	Xanthomonas campestris pv. campestris str. ATCC 33913
	Spirochaetes	Spirochaetia	Seed189518.1	Leptospira interrogans serovar Lai str. 56601
	Tenericutes	Mollicutes	Seed272634.1	Mycoplasma pneumoniae M129
	Tenericutes	Mollicutes	Seed273119.1	Ureaplasma parvum serovar 3 str. ATCC 700970
