# Supplementary material for: Consistency Analysis of Genome-Scale Models of Bacterial Metabolism: A Metamodel Approach
Source: PLoS One. 2015 Dec 2;10(12):e0143626. doi: 10.1371/journal.pone.0143626 (PMC4668087; doi:10.1371/journal.pone.0143626)
Supplement: S2 Table — The table contains five sections. In A) the set of 2195 reactions included in at least one GSM. Each row corresponds to a reaction and includes the reaction's attributes together with the number of models which include the reaction, the number of models where it is blocked and the calculated blocked frequency. Sections B), C) and D) presents the reactions (grouped by subsystems) classified as “never blocked”, “sometimes blocked” and “always blocked”, respectively. (XLSX) [file pone.0143626.s007.xlsx]

## Sheet: S2A
RXN ID	NAME	EC NUMBER	SUBSYSTEM	#PRESENCE	#BLOCKED	BLCK. FREQ.	BLCK. Classification
rxn01664	2-Aminoadipate 6-semialdehyde	Undetermined	Unclassified	130	130	1	ALWAYS
rxn02916	6-Amino-2-oxohexanoate cyclation	Undetermined	Unclassified	130	130	1	ALWAYS
rxn04132	rxn04132	Undetermined	Unclassified	130	130	1	ALWAYS
rxn04456	rxn04456	Undetermined	Unclassified	130	130	1	ALWAYS
rxn04457	rxn04457	Undetermined	Unclassified	130	130	1	ALWAYS
rxn00776	Uracil hydro-lyase (adding D-ribose 5-phosphate)	4.2.1.70	tRNA_processing	128	128	1	ALWAYS
rxn00689	TetrahydrofolateL-glutamate gamma-ligase (ADP-forming)	6.3.2.17	Folate_Biosynthesis	127	127	1	ALWAYS
rxn10222	isotetradecanoyl-phosphatidate cytidylyltransferase	2.7.7.41	Glycerolipid_and_Glycerophospholipid_Metabolism_in_Bacteria	127	127	1	ALWAYS
rxn10223	isopentadecanoyl-phosphatidate cytidylyltransferase	2.7.7.41	Glycerolipid_and_Glycerophospholipid_Metabolism_in_Bacteria	127	127	1	ALWAYS
rxn10224	anteisopentadecanoyl-phosphatidate cytidylyltransferase	2.7.7.41	Glycerolipid_and_Glycerophospholipid_Metabolism_in_Bacteria	127	127	1	ALWAYS
rxn10225	isohexadecanoyl-phosphatidate cytidylyltransferase	2.7.7.41	Glycerolipid_and_Glycerophospholipid_Metabolism_in_Bacteria	127	127	1	ALWAYS
rxn00792	BiotinCoA ligase (AMP-forming)	6.2.1.11	Biotin_biosynthesis	124	124	1	ALWAYS
rxn01210	10-FormyltetrahydrofolateL-glutamate ligase (ADP-forming)	6.3.2.12	Folate_Biosynthesis	124	124	1	ALWAYS
rxn03903	UDPMurAc(oyl-L-Ala-D-gamma-Glu-L-Lys-D-Ala-D-Ala)undecaprenyl-	2.7.8.13	Peptidoglycan_Biosynthesis	124	124	1	ALWAYS
rxn03933	UDP-N-acetylglucosamine-N-acetylmuramyl-(pentapeptide)pyrophosphoryl-undecaprenol N-acetylglucosamine transferase	2.4.1.227	Peptidoglycan_Biosynthesis	124	124	1	ALWAYS
rxn05410	4-methyl-3-oxo-pentanoyl-ACPNADP+ oxidoreductase	1.1.1.0	Fatty_Acid_Biosynthesis_FASII	121	121	1	ALWAYS
rxn05414	6-methyl-3-oxo-heptanoyl-ACPNADP+ oxidoreductase	1.1.1.0	Fatty_Acid_Biosynthesis_FASII	121	121	1	ALWAYS
rxn05418	8-methyl-3-oxo-nonanoyl-ACPNADP+ oxidoreductase	1.1.1.0	Fatty_Acid_Biosynthesis_FASII	121	121	1	ALWAYS
rxn05422	10-methyl-3-oxo-undecanoyl-ACPNADP+ oxidoreductase	1.1.1.0	Fatty_Acid_Biosynthesis_FASII	121	121	1	ALWAYS
rxn05426	12-methyl-3-oxo-tridecanoyl-ACPNADP+ oxidoreductase	1.1.1.0	Fatty_Acid_Biosynthesis_FASII	121	121	1	ALWAYS
rxn05430	14-methyl-3-oxo-pentadecanoyl-ACPNADP+ oxidoreductase	1.1.1.0	Fatty_Acid_Biosynthesis_FASII	121	121	1	ALWAYS
rxn05408	2-methylpropionyl-CoA[acyl-carrier-protein] transferase	2.3.1.0	Fatty_Acid_Biosynthesis_FASII	120	120	1	ALWAYS
rxn05451	12-methyl-tetra-decanoyl-ACP[acyl-carrier-protein] transferase	2.3.1.0	Fatty_Acid_Biosynthesis_FASII	120	120	1	ALWAYS
rxn05453	13-methyl-tetra-decanoyl-ACP[acyl-carrier-protein] transferase	2.3.1.0	Fatty_Acid_Biosynthesis_FASII	120	120	1	ALWAYS
rxn05455	12-methyl-tridecanoyl-ACP[acyl-carrier-protein] transferase	2.3.1.0	Fatty_Acid_Biosynthesis_FASII	120	120	1	ALWAYS
rxn05456	14-methyl-pentadecanoyl-ACP[acyl-carrier-protein] transferase	2.3.1.0	Fatty_Acid_Biosynthesis_FASII	120	120	1	ALWAYS
rxn04674	rxn04674	2.1.1.-	Menaquinone_and_Phylloquinone_Biosynthesis	120	120	1	ALWAYS
rxn05409	2-methylpropionyl-ACPmalonyl-[acyl-carrier-protein] C-acyltransferase (decarboxylating)	2.3.1.0	Fatty_Acid_Biosynthesis_FASII	117	117	1	ALWAYS
rxn05413	4-methyl-pentanoyl-ACPmalonyl-[acyl-carrier-protein] C-acyltransferase (decarboxylating)	2.3.1.0	Fatty_Acid_Biosynthesis_FASII	117	117	1	ALWAYS
rxn05417	6-methyl-heptanoyl-ACPmalonyl-[acyl-carrier-protein] C-acyltransferase (decarboxylating)	2.3.1.0	Fatty_Acid_Biosynthesis_FASII	117	117	1	ALWAYS
rxn05421	8-methyl-nonanoyl-ACPmalonyl-[acyl-carrier-protein] C-acyltransferase (decarboxylating)	2.3.1.0	Fatty_Acid_Biosynthesis_FASII	117	117	1	ALWAYS
rxn05425	10-methyl-undecanoyl-ACPmalonyl-[acyl-carrier-protein] C-acyltransferase (decarboxylating)	2.3.1.0	Fatty_Acid_Biosynthesis_FASII	117	117	1	ALWAYS
rxn05429	12-methyl-tridecanoyl-ACPmalonyl-[acyl-carrier-protein] C-acyltransferase (decarboxylating)	2.3.1.0	Fatty_Acid_Biosynthesis_FASII	117	117	1	ALWAYS
rxn08548	glycerol-3-phosphate acyltransferase (C141)	2.3.1.15	Glycerolipid_and_Glycerophospholipid_Metabolism_in_Bacteria	115	115	1	ALWAYS
rxn08549	glycerol-3-phosphate acyltransferase (C160)	2.3.1.15	Glycerolipid_and_Glycerophospholipid_Metabolism_in_Bacteria	115	115	1	ALWAYS
rxn08550	glycerol-3-phosphate acyltransferase (C161)	2.3.1.15	Glycerolipid_and_Glycerophospholipid_Metabolism_in_Bacteria	115	115	1	ALWAYS
rxn08552	glycerol-3-phosphate acyltransferase (C181)	2.3.1.15	Glycerolipid_and_Glycerophospholipid_Metabolism_in_Bacteria	115	115	1	ALWAYS
rxn10207	isotetradecanoyl-glycerol-3-phosphate O-acyltransferase	2.3.1.15	Glycerolipid_and_Glycerophospholipid_Metabolism_in_Bacteria	115	115	1	ALWAYS
rxn10208	isopentadecanoyl-glycerol-3-phosphate O-acyltransferase	2.3.1.15	Glycerolipid_and_Glycerophospholipid_Metabolism_in_Bacteria	115	115	1	ALWAYS
rxn10209	anteisopentadecanoyl-glycerol-3-phosphate O-acyltransferase	2.3.1.15	Glycerolipid_and_Glycerophospholipid_Metabolism_in_Bacteria	115	115	1	ALWAYS
rxn10210	isohexadecanoyl-glycerol-3-phosphate O-acyltransferase	2.3.1.15	Glycerolipid_and_Glycerophospholipid_Metabolism_in_Bacteria	115	115	1	ALWAYS
rxn01653	5-Formyltetrahydrofolate cyclo-ligase (ADP-forming)	6.3.3.2	One-carbon_metabolism_by_tetrahydropterines	115	115	1	ALWAYS
rxn05411	4-methyl-3-hydroxy-pentanoyl-ACP hydro-lyase	4.2.1.0	Fatty_Acid_Biosynthesis_FASII	111	111	1	ALWAYS
rxn05415	6-methyl-3-hydroxy-heptanoyl-ACP hydro-lyase	4.2.1.0	Fatty_Acid_Biosynthesis_FASII	111	111	1	ALWAYS
rxn05419	8-methyl-3-hydroxy-nonanoyl-ACP hydro-lyase	4.2.1.0	Fatty_Acid_Biosynthesis_FASII	111	111	1	ALWAYS
rxn05423	10-methyl-3-hydroxy-undecanoyl-ACP hydro-lyase	4.2.1.0	Fatty_Acid_Biosynthesis_FASII	111	111	1	ALWAYS
rxn05427	12-methyl-3-hydroxy-tridecanoyl-ACP hydro-lyase	4.2.1.0	Fatty_Acid_Biosynthesis_FASII	111	111	1	ALWAYS
rxn05431	14-methyl-3-hydroxy-pentadecanoyl-ACP hydro-lyase	4.2.1.0	Fatty_Acid_Biosynthesis_FASII	111	111	1	ALWAYS
rxn10261	isotetradecanoyl-CDPdiacylglycerolsn-glycerol-3-phosphate 3-phosphatidyltransferase	2.7.8.5	Glycerolipid_and_Glycerophospholipid_Metabolism_in_Bacteria	111	111	1	ALWAYS
rxn10262	isopentadecanoyl-CDPdiacylglycerolsn-glycerol-3-phosphate 3-phosphatidyltransferase	2.7.8.5	Glycerolipid_and_Glycerophospholipid_Metabolism_in_Bacteria	111	111	1	ALWAYS
rxn10263	anteisopentadecanoyl-CDPdiacylglycerolsn-glycerol-3-phosphate 3-phosphatidyltransferase	2.7.8.5	Glycerolipid_and_Glycerophospholipid_Metabolism_in_Bacteria	111	111	1	ALWAYS
rxn10264	isohexadecanoyl-CDPdiacylglycerolsn-glycerol-3-phosphate 3-phosphatidyltransferase	2.7.8.5	Glycerolipid_and_Glycerophospholipid_Metabolism_in_Bacteria	111	111	1	ALWAYS
rxn03406	Undecaprenyl-diphospho-N-acetylmuramoyl-(N-acetylglucosamine)-	6.3.1.2	Peptidoglycan_Biosynthesis	111	111	1	ALWAYS
rxn03407	Undecaprenyl-diphospho-N-acetylmuramoyl-(N-acetylglucosamine)-	6.3.1.2	Peptidoglycan_Biosynthesis	111	111	1	ALWAYS
rxn03409	Undecaprenyl-diphospho-N-acetylmuramoyl-(N-acetylglucosamine)-	6.3.1.2	Peptidoglycan_Biosynthesis	111	111	1	ALWAYS
rxn02339	4-Hydroxy-L-glutamate2-oxoglutarate aminotransferase	2.6.1.23	Threonine_and_Homoserine_Biosynthesis	110	110	1	ALWAYS
rxn03446	O-Phospho-4-hydroxy-L-threonine phospho-lyase (adding water)	4.2.3.1	Threonine_and_Homoserine_Biosynthesis	109	109	1	ALWAYS
rxn08083	1-tetradecanoyl-sn-glycerol 3-phosphate O-acyltransferase (n-C120)	2.3.1.51	Glycerolipid_and_Glycerophospholipid_Metabolism_in_Bacteria	108	108	1	ALWAYS
rxn08085	1-tetradec-7-enoyl-sn-glycerol 3-phosphate O-acyltransferase (n-C141)	2.3.1.51	Glycerolipid_and_Glycerophospholipid_Metabolism_in_Bacteria	108	108	1	ALWAYS
rxn08086	1-hexadecanoyl-sn-glycerol 3-phosphate O-acyltransferase (n-C160)	2.3.1.51	Glycerolipid_and_Glycerophospholipid_Metabolism_in_Bacteria	108	108	1	ALWAYS
rxn08087	1-hexadec-7-enoyl-sn-glycerol 3-phosphate O-acyltransferase (n-C161)	2.3.1.51	Glycerolipid_and_Glycerophospholipid_Metabolism_in_Bacteria	108	108	1	ALWAYS
rxn08089	1-octadec-7-enoyl-sn-glycerol 3-phosphate O-acyltransferase (n-C181)	2.3.1.51	Glycerolipid_and_Glycerophospholipid_Metabolism_in_Bacteria	108	108	1	ALWAYS
rxn10216	isotetradecanoyl-1-acylglycerol-3-phosphate O-acyltransferase	2.3.1.51	Glycerolipid_and_Glycerophospholipid_Metabolism_in_Bacteria	108	108	1	ALWAYS
rxn10217	isopentadecanoyl-1-acylglycerol-3-phosphate O-acyltransferase	2.3.1.51	Glycerolipid_and_Glycerophospholipid_Metabolism_in_Bacteria	108	108	1	ALWAYS
rxn10218	anteisopentadecanoyl-1-acylglycerol-3-phosphate O-acyltransferase	2.3.1.51	Glycerolipid_and_Glycerophospholipid_Metabolism_in_Bacteria	108	108	1	ALWAYS
rxn10219	isohexadecanoyl-1-acylglycerol-3-phosphate O-acyltransferase	2.3.1.51	Glycerolipid_and_Glycerophospholipid_Metabolism_in_Bacteria	108	108	1	ALWAYS
rxn00206	Superoxidesuperoxide oxidoreductase	1.15.1.1	Protection_from_Reactive_Oxygen_Species	100	100	1	ALWAYS
rxn10343	Mercury (Hg+2) ABC transporter	Undetermined	Unclassified	99	99	1	ALWAYS
rxn10344	Lead (Pb+2) ABC transporter	Undetermined	Unclassified	99	99	1	ALWAYS
rxn00758	sn-Glycero-3-phosphocholine glycerophosphohydrolase	3.1.4.2	Glycerol_and_Glycerol-3-phosphate_Uptake_and_Utilization	98	98	1	ALWAYS
rxn03384	Uroporphyrinogen I carboxy-lyase	4.1.1.37	Heme_and_Siroheme_Biosynthesis	98	98	1	ALWAYS
rxn05183	D-Methionine-ABC transport	Undetermined	Unclassified	97	97	1	ALWAYS
rxn05614	L-methionine R-oxide transport via ABC system	Undetermined	Unclassified	97	97	1	ALWAYS
rxn00882	myo-Inositol 4-phosphate phosphahydrolase	3.1.3.25	Inositol_catabolism	96	96	1	ALWAYS
rxn00883	1D-myo-Inositol 3-phosphate phosphahydrolase	3.1.3.25	Inositol_catabolism	96	96	1	ALWAYS
rxn08180	Biotin synthase	2.8.1.6	Biotin_biosynthesis	93	93	1	ALWAYS
rxn00775	ADPribose ribophosphohydrolase	3.6.1.13	NAD_and_NADP_cofactor_biosynthesis_global	92	92	1	ALWAYS
rxn05247	FACOAL140(ISO)	6.2.1.3	Fatty_acid_degradation_regulons	91	91	1	ALWAYS
rxn05248	FACOAL150(anteiso)	6.2.1.3	Fatty_acid_degradation_regulons	91	91	1	ALWAYS
rxn05249	FACOAL150(ISO)	6.2.1.3	Fatty_acid_degradation_regulons	91	91	1	ALWAYS
rxn05250	FACOAL160(ISO)	6.2.1.3	Fatty_acid_degradation_regulons	91	91	1	ALWAYS
rxn05251	FACOAL170(anteiso)	6.2.1.3	Fatty_acid_degradation_regulons	91	91	1	ALWAYS
rxn05252	FACOAL170(ISO)	6.2.1.3	Fatty_acid_degradation_regulons	91	91	1	ALWAYS
rxn09448	fatty-acid--CoA ligase (octadecenoate)	6.2.1.3	Fatty_acid_degradation_regulons	91	91	1	ALWAYS
rxn09450	fatty-acid--CoA ligase (hexadecenoate), peroxisomal	6.2.1.3	Fatty_acid_degradation_regulons	91	91	1	ALWAYS
rxn10228	isotetradecanoyl-CDPdiacylglycerol-serine O-phosphatidyltransferase	2.7.8.8	Glycerolipid_and_Glycerophospholipid_Metabolism_in_Bacteria	90	90	1	ALWAYS
rxn10229	isopentadecanoyl-CDPdiacylglycerol-serine O-phosphatidyltransferase	2.7.8.8	Glycerolipid_and_Glycerophospholipid_Metabolism_in_Bacteria	90	90	1	ALWAYS
rxn10230	anteisopentadecanoyl-CDPdiacylglycerol-serine O-phosphatidyltransferase	2.7.8.8	Glycerolipid_and_Glycerophospholipid_Metabolism_in_Bacteria	90	90	1	ALWAYS
rxn10231	isohexadecanoyl-CDPdiacylglycerol-serine O-phosphatidyltransferase	2.7.8.8	Glycerolipid_and_Glycerophospholipid_Metabolism_in_Bacteria	90	90	1	ALWAYS
rxn05445	4-methyl-trans-pent-2-enoyl-ACPNAD+ oxidoreductase (A-specific)	1.3.1.0	Fatty_Acid_Biosynthesis_FASII	89	89	1	ALWAYS
rxn05446	6-methyl-trans-hept-2-enoyl-ACPNAD+ oxidoreductase (A-specific)	1.3.1.0	Fatty_Acid_Biosynthesis_FASII	89	89	1	ALWAYS
rxn05447	8-methyl-trans-non-2-enoyl-ACPNAD+ oxidoreductase (A-specific)	1.3.1.0	Fatty_Acid_Biosynthesis_FASII	89	89	1	ALWAYS
rxn05448	10-methyl-trans-undec-2-enoyl-ACPNAD+ oxidoreductase (A-specific)	1.3.1.0	Fatty_Acid_Biosynthesis_FASII	89	89	1	ALWAYS
rxn05449	12-methyl-trans-tridec-2-enoyl-ACPNAD+ oxidoreductase (A-specific)	1.3.1.0	Fatty_Acid_Biosynthesis_FASII	89	89	1	ALWAYS
rxn05450	14-methyl-trans-pentadec-2-enoyl-ACPNAD+ oxidoreductase (A-specific)	1.3.1.0	Fatty_Acid_Biosynthesis_FASII	89	89	1	ALWAYS
rxn02312	S-Adenosyl-L-methionine8-amino-7-oxononanoate aminotransferase	2.6.1.62	Biotin_biosynthesis	88	88	1	ALWAYS
rxn02277	7,8-Diaminononanoatecarbon-dioxide cyclo-ligase	6.3.3.3	Biotin_biosynthesis	87	87	1	ALWAYS
rxn00543	EthanolNAD+ oxidoreductase	1.1.1.1	Fermentations:_Mixed_acid	86	86	1	ALWAYS
rxn00143	S-Adenosyl-L-homocysteine homocysteinylribohydrolase	3.2.2.9	Methionine_Biosynthesis	86	86	1	ALWAYS
rxn08707	Heme O synthase	2.5.1.-	Unclassified	86	86	1	ALWAYS
rxn02297	6-Carboxyhexanoyl-CoAL-alanine C-carboxyhexanoyltransferase	2.3.1.47	Biotin_biosynthesis	84	84	1	ALWAYS
rxn08294	diacylglycerol kinase (n-C120)	2.7.1.107	Glycerolipid_and_Glycerophospholipid_Metabolism_in_Bacteria	83	83	1	ALWAYS
rxn08295	diacylglycerol kinase (n-C140)	2.7.1.107	Glycerolipid_and_Glycerophospholipid_Metabolism_in_Bacteria	83	83	1	ALWAYS
rxn08296	diacylglycerol kinase (n-C141)	2.7.1.107	Glycerolipid_and_Glycerophospholipid_Metabolism_in_Bacteria	83	83	1	ALWAYS
rxn08297	diacylglycerol kinase (n-C160)	2.7.1.107	Glycerolipid_and_Glycerophospholipid_Metabolism_in_Bacteria	83	83	1	ALWAYS
rxn08298	diacylglycerol kinase (n-C161)	2.7.1.107	Glycerolipid_and_Glycerophospholipid_Metabolism_in_Bacteria	83	83	1	ALWAYS
rxn08300	diacylglycerol kinase (n-C181)	2.7.1.107	Glycerolipid_and_Glycerophospholipid_Metabolism_in_Bacteria	83	83	1	ALWAYS
rxn10255	isotetradecanoyl-Diacylglycerol kinase	2.7.1.107	Glycerolipid_and_Glycerophospholipid_Metabolism_in_Bacteria	83	83	1	ALWAYS
rxn10256	isopentadecanoyl-Diacylglycerol kinase	2.7.1.107	Glycerolipid_and_Glycerophospholipid_Metabolism_in_Bacteria	83	83	1	ALWAYS
rxn10257	anteisopentadecanoyl-Diacylglycerol kinase	2.7.1.107	Glycerolipid_and_Glycerophospholipid_Metabolism_in_Bacteria	83	83	1	ALWAYS
rxn10258	isohexadecanoyl-Diacylglycerol kinase	2.7.1.107	Glycerolipid_and_Glycerophospholipid_Metabolism_in_Bacteria	83	83	1	ALWAYS
rxn10334	palmitoyl-cardiolipin synthase	Undetermined	Glycerolipid_and_Glycerophospholipid_Metabolism_in_Bacteria	80	80	1	ALWAYS
rxn10335	myristoyl-cardiolipin synthase	Undetermined	Glycerolipid_and_Glycerophospholipid_Metabolism_in_Bacteria	80	80	1	ALWAYS
rxn10339	isotetradecanoyl-cardiolipin synthase	Undetermined	Glycerolipid_and_Glycerophospholipid_Metabolism_in_Bacteria	80	80	1	ALWAYS
rxn10340	isopentadecanoyl-cardiolipin synthase	Undetermined	Glycerolipid_and_Glycerophospholipid_Metabolism_in_Bacteria	80	80	1	ALWAYS
rxn10341	anteisopentadecanoyl-cardiolipin synthase	Undetermined	Glycerolipid_and_Glycerophospholipid_Metabolism_in_Bacteria	80	80	1	ALWAYS
rxn10342	isohexadecanoyl-cardiolipin synthase	Undetermined	Glycerolipid_and_Glycerophospholipid_Metabolism_in_Bacteria	80	80	1	ALWAYS
rxn03535	ATPcob(I)yrinic acid-a,c-diamide Cobeta-adenosyltransferase	2.5.1.17	Cobalamin_synthesis	79	79	1	ALWAYS
rxn08194	cob(I)alamin adenosyltransferase	2.5.1.17	Coenzyme_B12_biosynthesis	79	79	1	ALWAYS
rxn00675	Propinol adenylateCoA ligase (AMP-forming)	6.2.1.1	Methylcitrate_cycle	79	79	1	ALWAYS
rxn00986	PropanoateCoA ligase (AMP-forming)	6.2.1.1	Methylcitrate_cycle	79	79	1	ALWAYS
rxn10118	hydrogenase (ubiquinone-8 2 protons)	1.18.99.1	Formate_hydrogenase	76	76	1	ALWAYS
rxn04750	(S)-3-hydroxyacyl-CoANAD+ oxidoreductase	1.1.1.35	Isoleucine_degradation	76	76	1	ALWAYS
rxn05619	molybdate transport via ABC system	TC-3.A.1.8	Transport_of_Molybdenum	76	76	1	ALWAYS
rxn10307	palmitoyl-lipoteichoic acid synthesis (n=24), linked, N-acetylglucosamine substituted	2.7.8.-	Teichoic_and_lipoteichoic_acids_biosynthesis	75	75	1	ALWAYS
rxn10308	myristoyl-lipoteichoic acid synthesis (n=24), linked, N-acetylglucosamine substituted	2.7.8.-	Teichoic_and_lipoteichoic_acids_biosynthesis	75	75	1	ALWAYS
rxn10312	isotetradecanoyl-lipoteichoic acid synthesis (n=24), linked, N-acetylglucosamine substituted	2.7.8.-	Teichoic_and_lipoteichoic_acids_biosynthesis	75	75	1	ALWAYS
rxn10313	isopentadecanoyl-lipoteichoic acid synthesis (n=24), linked, N-acetylglucosamine substituted	2.7.8.-	Teichoic_and_lipoteichoic_acids_biosynthesis	75	75	1	ALWAYS
rxn10314	anteisopentadecanoyl-lipoteichoic acid synthesis (n=24), linked, N-acetylglucosamine substituted	2.7.8.-	Teichoic_and_lipoteichoic_acids_biosynthesis	75	75	1	ALWAYS
rxn10315	isohexadecanoyl-lipoteichoic acid synthesis (n=24), linked, N-acetylglucosamine substituted	2.7.8.-	Teichoic_and_lipoteichoic_acids_biosynthesis	75	75	1	ALWAYS
rxn00065	ATP pyrophosphate-lyase (cyclizing)	4.6.1.1	cAMP_signaling_in_bacteria	74	74	1	ALWAYS
rxn10267	isotetradecanoyl-Phosphatidylglycerophosphate phosphohydrolase	3.1.3.27	Glycerolipid_and_Glycerophospholipid_Metabolism_in_Bacteria	73	73	1	ALWAYS
rxn10268	isopentadecanoyl-Phosphatidylglycerophosphate phosphohydrolase	3.1.3.27	Glycerolipid_and_Glycerophospholipid_Metabolism_in_Bacteria	73	73	1	ALWAYS
rxn10269	anteisopentadecanoyl-Phosphatidylglycerophosphate phosphohydrolase	3.1.3.27	Glycerolipid_and_Glycerophospholipid_Metabolism_in_Bacteria	73	73	1	ALWAYS
rxn10270	isohexadecanoyl-Phosphatidylglycerophosphate phosphohydrolase	3.1.3.27	Glycerolipid_and_Glycerophospholipid_Metabolism_in_Bacteria	73	73	1	ALWAYS
rxn10234	isotetradecanoyl-phosphatidylserine decarboxylase	4.1.1.65	Glycerolipid_and_Glycerophospholipid_Metabolism_in_Bacteria	72	72	1	ALWAYS
rxn10235	isopentadecanoyl-phosphatidylserine decarboxylase	4.1.1.65	Glycerolipid_and_Glycerophospholipid_Metabolism_in_Bacteria	72	72	1	ALWAYS
rxn10236	anteisopentadecanoyl-phosphatidylserine decarboxylase	4.1.1.65	Glycerolipid_and_Glycerophospholipid_Metabolism_in_Bacteria	72	72	1	ALWAYS
rxn10237	isohexadecanoyl-phosphatidylserine decarboxylase	4.1.1.65	Glycerolipid_and_Glycerophospholipid_Metabolism_in_Bacteria	72	72	1	ALWAYS
rxn02791	(5-Glutamyl)-peptideamino-acid 5-glutamyltransferase	2.3.2.2	Unclassified	71	71	1	ALWAYS
rxn02792	(5-Glutamyl)-peptideamino-acid 5-glutamyltransferase	2.3.2.2	Unclassified	71	71	1	ALWAYS
rxn00211	UDPglucoseNAD+ oxidoreductase	1.1.1.22	Lipid_A-Ara4N_pathway_(_Polymyxin_resistance_)	69	69	1	ALWAYS
rxn00208	Pyridoxamine-5'-phosphateoxygen oxidoreductase (deaminating)	1.4.3.5	Pyridoxin_(Vitamin_B6)_Biosynthesis	68	68	1	ALWAYS
rxn00514	Inosine 5'-triphosphate pyrophosphohydrolase	3.6.1.8	Folate_Biosynthesis	67	67	1	ALWAYS
rxn01962	XTP pyrophosphohydrolase	3.6.1.19	Folate_Biosynthesis	67	67	1	ALWAYS
rxn02518	2'-Deoxyinosine-5'-triphosphate pyrophosphohydrolase	3.6.1.19	Folate_Biosynthesis	67	67	1	ALWAYS
rxn10147	Cob(1)alamin transport via ABC system	Undetermined	Coenzyme_B12_biosynthesis	65	65	1	ALWAYS
rxn00328	4-Hydroxy-2-oxoglutarate glyoxylate-lyase	4.1.3.16	Glyoxylate_bypass	63	63	1	ALWAYS
rxn04704	coproporphyrinogen-IIIS-adenosyl-L-methionine	1.3.99.22	Heme_and_Siroheme_Biosynthesis	63	63	1	ALWAYS
rxn07584	ATPlipoate adenylyltransferase	2.7.7.63	Protein_degradation	62	62	1	ALWAYS
rxn02853	Imidazole acetaldehydeNAD+ oxidoreductase	1.2.1.3	Unclassified	61	61	1	ALWAYS
rxn05734	aldehyde dehydrogenase (glyoxylate, NAD)	Undetermined	Unclassified	61	61	1	ALWAYS
rxn05187	Vitamin ABC transport	Undetermined	Coenzyme_B12_biosynthesis	59	59	1	ALWAYS
rxn05515	Cobalamin uptake in via ABC transport	Undetermined	Coenzyme_B12_biosynthesis	59	59	1	ALWAYS
rxn03540	adenosylcobyric acid synthase (glutamine-hydrolysing)	6.3.5.10	Cobalamin_synthesis	58	58	1	ALWAYS
rxn02177	Isochorismate pyruvate-hydrolase	3.3.2.1	Siderophore_enterobactin_biosynthesis_and_ferric_enterbactin_transport	56	56	1	ALWAYS
rxn05223	Biotin ABC transporter	Undetermined	ECF_class_transporters	55	55	1	ALWAYS
rxn05958	S-(5-deoxy-D-ribos-5-yl)-L-homocysteine homocysteine-lyase	4.4.1.21	Methionine_Biosynthesis	54	54	1	ALWAYS
rxn04384	adenosylcobyric acid(R)-1-aminopropan-2-yl phosphate ligase	6.3.1.10	Coenzyme_B12_biosynthesis	53	53	1	ALWAYS
rxn00321	L-Lysine 2,3-aminomutase	5.4.3.2	Lysine_degradation	53	53	1	ALWAYS
rxn02166	4-Nitrophenyl phosphate phosphohydrolase	3.1.3.1	Unclassified	53	53	1	ALWAYS
rxn04673	rxn04673	2.5.1.-	Menaquinone_and_Phylloquinone_Biosynthesis	52	52	1	ALWAYS
rxn01807	ATPpyridoxal 5'-phosphotransferase	2.7.1.35	Pyridoxin_(Vitamin_B6)_Biosynthesis	48	48	1	ALWAYS
rxn04385	L-threonine-O-3-phosphate carboxy-lyase	4.1.1.81	Cobalamin_synthesis	47	47	1	ALWAYS
rxn06979	rxn06979	6.3.1.-	Coenzyme_B12_biosynthesis	45	45	1	ALWAYS
rxn11544	Hydrogenobyrinate = Hydrogenobyrinate a,c diamide	Undetermined	Coenzyme_B12_biosynthesis	45	45	1	ALWAYS
rxn00095	P1,P4-Bis(5'-nucleosyl)-tetraphosphate nucleotidebisphosphohydrolase	3.6.1.41	EC49-61	45	45	1	ALWAYS
rxn00016	Hexosaminidase	3.2.1.52	Chitin_and_N-acetylglucosamine_utilization	44	44	1	ALWAYS
rxn03491	S-Adenosyl-L-methionine1-precorrin-6Y C5,15-methyltransferase	2.1.1.132	Coenzyme_B12_biosynthesis	44	44	1	ALWAYS
rxn07588	rxn07588	Undetermined	Coenzyme_B12_biosynthesis	44	44	1	ALWAYS
rxn05188	Ferrichrome ABC transport	Undetermined	Unclassified	44	44	1	ALWAYS
rxn07589	rxn07589	Undetermined	Coenzyme_B12_biosynthesis	43	43	1	ALWAYS
rxn01489	Geranylgeranyl-diphosphategeranylgeranyl-diphosphate	2.5.1.32	Unclassified	43	43	1	ALWAYS
rxn02945	prephytoene diphosphategeranylgeranyl-diphosphate	2.5.1.32	Unclassified	43	43	1	ALWAYS
rxn05031	prephytoene diphosphategeranylgeranyl-diphosphate	2.5.1.32	Unclassified	43	43	1	ALWAYS
rxn02775	S-Adenosyl-L-methionineprecorrin-4 C20-methyltransferase	2.1.1.130	Coenzyme_B12_biosynthesis	42	42	1	ALWAYS
rxn03512	Precorrin 8X 11,12-methylmutase	5.4.1.2	Coenzyme_B12_biosynthesis	42	42	1	ALWAYS
rxn03513	S-Adenosyl-L-methionineprecorrin-3B C17-methyltransferase	2.1.1.131	Coenzyme_B12_biosynthesis	42	42	1	ALWAYS
rxn03514	S-adenosyl-L-methionineprecorrin-4 C11 methyltransferase	2.1.1.133	Coenzyme_B12_biosynthesis	42	42	1	ALWAYS
rxn04046	S-adenosyl-L-methioninecobalt-factor-II C20-methyltransferase	2.1.1.151	Coenzyme_B12_biosynthesis	42	42	1	ALWAYS
rxn04047	precorrin-3B C17-methyltransferase	2.1.1.131	Coenzyme_B12_biosynthesis	42	42	1	ALWAYS
rxn04048	cobalt-precorrin-4 methyltransferase	2.1.1.133	Coenzyme_B12_biosynthesis	42	42	1	ALWAYS
rxn04052	precorrin-8X methylmutase	5.4.1.2	Coenzyme_B12_biosynthesis	42	42	1	ALWAYS
rxn05024	rxn05024	4.1.3.36	Menaquinone_and_Phylloquinone_Biosynthesis	42	42	1	ALWAYS
rxn07295	glycine oxidase	1.4.3.19	Thiamin_biosynthesis	42	42	1	ALWAYS
rxn00999	Phenylpyruvateoxygen oxidoreductase (hydroxylating,decarboxylating)	1.13.11.27	Aromatic_amino_acid_degradation	37	37	1	ALWAYS
rxn05506	Arsenate transporter	Undetermined	Arsenic_resistance	35	35	1	ALWAYS
rxn05507	arsenite transporter via uniport	Undetermined	Arsenic_resistance	35	35	1	ALWAYS
rxn02788	4-oxalocrotonate tautomerase	5.3.2.-	Central_meta-cleavage_pathway_of_aromatic_compound_degradation	35	35	1	ALWAYS
rxn07586	rxn07586	Undetermined	Coenzyme_B12_biosynthesis	33	33	1	ALWAYS
rxn07587	rxn07587	Undetermined	Coenzyme_B12_biosynthesis	33	33	1	ALWAYS
rxn02569	ATPselenide, water phosphotransferase	2.7.9.3	Unclassified	33	33	1	ALWAYS
rxn03492	precorrin-6YNADP+ oxidoreductase	1.3.1.54	Coenzyme_B12_biosynthesis	32	32	1	ALWAYS
rxn04050	precorrin-6A reductase	1.3.1.54	Coenzyme_B12_biosynthesis	32	32	1	ALWAYS
rxn01639	N-Formimino-L-glutamate formiminohydrolase	3.5.3.8	Histidine_Degradation	32	32	1	ALWAYS
rxn02782	2,5-Dihydro-5-oxofuran-2-acetate lyase (decyclizing)	5.5.1.1	Catechol_branch_of_beta-ketoadipate_pathway	31	31	1	ALWAYS
rxn04045	sirohydrochlorin cobalt-lyase	4.99.1.3	Coenzyme_B12_biosynthesis	31	31	1	ALWAYS
rxn01025	5-Methylcytosine aminohydrolase	3.5.4.1	pyrimidine_conversions	31	31	1	ALWAYS
rxn05512	butanesulfonate transport via ABC system	Undetermined	Unclassified	31	31	1	ALWAYS
rxn05585	hexanesulfonate transport via ABC system	Undetermined	Unclassified	31	31	1	ALWAYS
rxn05599	cysteate transport via ABC system	Undetermined	Unclassified	31	31	1	ALWAYS
rxn05620	MOPS transport via ABC system	Undetermined	Unclassified	31	31	1	ALWAYS
rxn02596	a-galactosidase (stachyose)	3.2.1.22	Fructooligosaccharides(FOS)_and_Raffinose_Utilization	29	29	1	ALWAYS
rxn03838	rxn03838	3.2.1.22	Fructooligosaccharides(FOS)_and_Raffinose_Utilization	29	29	1	ALWAYS
rxn00714	P1,P4-Bis(5'-nucleosyl)-tetraphosphate nucleotidohydrolase	3.6.1.17	pyrimidine_conversions	29	29	1	ALWAYS
rxn00827	CTPN-acylneuraminate cytidylyltransferase	2.7.7.43	Sialic_Acid_Metabolism	29	29	1	ALWAYS
rxn03040	5-Carboxymethyl-2-hydroxymuconate	5.3.3.10	Aromatic_amino_acid_degradation	27	27	1	ALWAYS
rxn05526	chromate transport out via proton antiport	TC-2.A.51	Unclassified	27	27	1	ALWAYS
rxn02222	Indole-3-acetamide amidohydrolase	3.5.1.4	Aromatic_amino_acid_degradation	26	26	1	ALWAYS
rxn08470	FMNH2-dependent monooxygenase (butanesulfonate)	Undetermined	Unclassified	26	26	1	ALWAYS
rxn10067	FMN-dependent monooxygenase (hexanesulfonate)	Undetermined	Unclassified	26	26	1	ALWAYS
rxn03962	GDP-L-fucoseNADP+ 4-oxidoreductase (3,5-epimerizing)	1.1.1.271	Colanic_acid_biosynthesis	25	25	1	ALWAYS
rxn09264	Spermidine acetyltransferase	2.3.1.57	Polyamine_Metabolism	25	25	1	ALWAYS
rxn09265	Spermidine acetyltransferase (N8)	2.3.1.57	Polyamine_Metabolism	25	25	1	ALWAYS
rxn01114	ATPD-ribulose 5-phosphotransferase	2.7.1.16	Ribitol,_Xylitol,_Arabitol,_Mannitol_and_Sorbitol_utilization	25	25	1	ALWAYS
rxn01843	2-phenylacetamide amidohydrolase	3.5.1.4	Amidase_clustered_with_urea_and_nitrile_hydratase_functions	24	24	1	ALWAYS
rxn02275	4-Guanidinobutanamide amidohydrolase	3.5.1.4	Amidase_clustered_with_urea_and_nitrile_hydratase_functions	24	24	1	ALWAYS
rxn03839	AMID5	3.5.1.4	Amidase_clustered_with_urea_and_nitrile_hydratase_functions	24	24	1	ALWAYS
rxn03869	Acylamide aminohydrolase	3.5.1.4	Amidase_clustered_with_urea_and_nitrile_hydratase_functions	24	24	1	ALWAYS
rxn01203	rxn01203	4.1.2.-	Aromatic_amino_acid_degradation	24	24	1	ALWAYS
rxn00433	Sarcosineoxygen oxidoreductase (demethylating)	1.5.3.1	Choline_and_Betaine_Uptake_and_Betaine_Biosynthesis	24	24	1	ALWAYS
rxn11650	cob(II)yrinic acid-a,c-diamideFMN oxidoreductase	1.16.8.1	Coenzyme_B12_biosynthesis	24	24	1	ALWAYS
rxn05412	4-methyl-trans-pent-2-enoyl-ACPNADP+ oxidoreductase (A-specific)	1.3.1.0	Fatty_Acid_Biosynthesis_FASII	24	24	1	ALWAYS
rxn05416	6-methyl-trans-hept-2-enoyl-ACPNADP+ oxidoreductase (A-specific)	1.3.1.0	Fatty_Acid_Biosynthesis_FASII	24	24	1	ALWAYS
rxn05420	8-methyl-trans-non-2-enoyl-ACPNADP+ oxidoreductase (A-specific)	1.3.1.0	Fatty_Acid_Biosynthesis_FASII	24	24	1	ALWAYS
rxn05424	10-methyl-trans-undec-2-enoyl-ACPNADP+ oxidoreductase (A-specific)	1.3.1.0	Fatty_Acid_Biosynthesis_FASII	24	24	1	ALWAYS
rxn05428	12-methyl-trans-tridec-2-enoyl-ACPNADP+ oxidoreductase (A-specific)	1.3.1.0	Fatty_Acid_Biosynthesis_FASII	24	24	1	ALWAYS
rxn05432	14-methyl-trans-pentadec-2-enoyl-ACPNADP+ oxidoreductase (A-specific)	1.3.1.0	Fatty_Acid_Biosynthesis_FASII	24	24	1	ALWAYS
rxn01390	ATPL-rhamnulose 1-phosphotransferase	2.7.1.5	L-rhamnose_utilization	24	24	1	ALWAYS
rxn01133	Acetyl-CoAmaltose O-acetyltransferase	2.3.1.79	Maltose_and_Maltodextrin_Utilization	24	24	1	ALWAYS
rxn05189	Fe(III)dicitrate-ABC transport	Undetermined	Unclassified	24	24	1	ALWAYS
rxn03055	5-carboxymethyl-2-hydroxymuconic-semialdehydeNAD+ oxidoreductase	1.2.1.45	Aromatic_amino_acid_degradation	23	23	1	ALWAYS
rxn00589	salicylate,NADHoxygen oxidoreductase (1-hydroxylating,	1.14.13.1	Unclassified	23	23	1	ALWAYS
rxn03906	rxn03906	1.14.13.1	Unclassified	23	23	1	ALWAYS
rxn04724	salicylate,NADHoxygen oxidoreductase	1.14.13.1	Unclassified	23	23	1	ALWAYS
rxn04745	salicylate,NADHoxygen oxidoreductase	1.14.13.1	Unclassified	23	23	1	ALWAYS
rxn04748	salicylate,NADHoxygen oxidoreductase	1.14.13.1	Unclassified	23	23	1	ALWAYS
rxn02875	N-Acetylmuramoyl-Ala amidohydrolase	3.5.1.28	Bacterial_Endolysins:_autolysins	22	22	1	ALWAYS
rxn04016	S-adenosyl-L-methionine(E)-prop-1-ene-1,2,3-tricarboxylate	2.1.1.144	Cobalt-zinc-cadmium_resistance	22	22	1	ALWAYS
rxn00358	UDP-D-galactopyranose furanomutase	5.4.99.9	LOS_core_oligosaccharide_biosynthesis	22	22	1	ALWAYS
rxn10316	palmitoyl-lipoteichoic acid synthesis (n=24), unlinked, D-alanine substituted	Undetermined	Teichoic_and_lipoteichoic_acids_biosynthesis	22	22	1	ALWAYS
rxn10317	myristoyl-lipoteichoic acid synthesis (n=24), unlinked, D-alanine substituted	Undetermined	Teichoic_and_lipoteichoic_acids_biosynthesis	22	22	1	ALWAYS
rxn10321	isotetradecanoyl-lipoteichoic acid synthesis (n=24), unlinked, D-alanine substituted	Undetermined	Teichoic_and_lipoteichoic_acids_biosynthesis	22	22	1	ALWAYS
rxn10322	isopentadecanoyl-lipoteichoic acid synthesis (n=24), unlinked, D-alanine substituted	Undetermined	Teichoic_and_lipoteichoic_acids_biosynthesis	22	22	1	ALWAYS
rxn10323	anteisopentadecanoyl-lipoteichoic acid synthesis (n=24), unlinked, D-alanine substituted	Undetermined	Teichoic_and_lipoteichoic_acids_biosynthesis	22	22	1	ALWAYS
rxn10324	isohexadecanoyl-lipoteichoic acid synthesis (n=24), unlinked, D-alanine substituted	Undetermined	Teichoic_and_lipoteichoic_acids_biosynthesis	22	22	1	ALWAYS
rxn02883	rxn02883	4.2.1.-	Aromatic_amino_acid_degradation	21	21	1	ALWAYS
rxn00756	Choline sulfate sulfohydrolase	3.1.6.6	Choline_and_Betaine_Uptake_and_Betaine_Biosynthesis	21	21	1	ALWAYS
rxn00702	CTPD-glucose-1-phosphate cytidylyltransferase	2.7.7.33	Unclassified	21	21	1	ALWAYS
rxn01416	thiosulfatecyanide sulfurtranserase	2.8.1.1	Glycerol_and_Glycerol-3-phosphate_Uptake_and_Utilization	20	20	1	ALWAYS
rxn02632	(S,S)-Butane-2,3-diolNAD+ oxidoreductase	1.1.1.76	Acetoin,_butanediol_metabolism	19	19	1	ALWAYS
rxn05890	Reduced azurinoxygen oxidoreductase	1.7.2.1	Denitrification	19	19	1	ALWAYS
rxn02925	L-Alanine3-oxopropanoate aminotransferase	2.6.1.18	Pyruvate_Alanine_Serine_Interconversions	19	19	1	ALWAYS
rxn05501	arbutin transport via PEPPyr PTS	Undetermined	Beta-Glucoside_Metabolism	18	18	1	ALWAYS
rxn05647	salicin transport via PEPPyr PTS	Undetermined	Beta-Glucoside_Metabolism	18	18	1	ALWAYS
rxn02527	rxn02527	1.1.1.-	Butanol_Biosynthesis	18	18	1	ALWAYS
rxn01093	ATP2,3-dihydroxybenzoate adenylyltransferase	2.7.7.58	Siderophore_enterobactin_biosynthesis_and_ferric_enterbactin_transport	18	18	1	ALWAYS
rxn05174	Nickel-ABC transport	Undetermined	Transport_of_Nickel_and_Cobalt	18	18	1	ALWAYS
rxn10117	Hydrogenase (Demethylmenaquinone-8 2 protons)	1.18.99.1	Unclassified	17	17	1	ALWAYS
rxn10119	Hydrogenase (menaquinone8 2 protons)	1.18.99.1	Unclassified	17	17	1	ALWAYS
rxn05192	Crotono-betaine ABC transport	Undetermined	Choline_and_Betaine_Uptake_and_Betaine_Biosynthesis	16	16	1	ALWAYS
rxn05193	Butyro-betaine ABC transport	Undetermined	Choline_and_Betaine_Uptake_and_Betaine_Biosynthesis	16	16	1	ALWAYS
rxn10476	cobaltochelatase	Undetermined	Coenzyme_B12_biosynthesis	16	16	1	ALWAYS
rxn11545	Precorrin 3A + Oxygen = Precorrin 3B	Undetermined	Coenzyme_B12_biosynthesis	16	16	1	ALWAYS
rxn01806	Nitrous-oxide(acceptor) oxidoreductase (NO-forming)	1.7.99.7	Denitrification	16	16	1	ALWAYS
rxn04928	3-dehydro-L-gulonate-6-phosphate carboxy-lyase	4.1.1.85	L-ascorbate_utilization_(and_related_gene_clusters)	16	16	1	ALWAYS
rxn02190	5,6-Dihydrothymine amidohydrolase	3.5.2.2	Pyrimidine_utilization	16	16	1	ALWAYS
rxn03188	3-Ureidoisobutyrate amidohydrolase	3.5.1.6	Pyrimidine_utilization	16	16	1	ALWAYS
rxn10298	palmitoyl-lipoteichoic acid synthesis (n=24), linked, glucose substituted	2.4.1.52	Teichoic_and_lipoteichoic_acids_biosynthesis	16	16	1	ALWAYS
rxn10299	myristoyl-lipoteichoic acid synthesis (n=24), linked, glucose substituted	2.4.1.52	Teichoic_and_lipoteichoic_acids_biosynthesis	16	16	1	ALWAYS
rxn10303	isotetradecanoyl-lipoteichoic acid synthesis (n=24), linked, glucose substituted	2.4.1.52	Teichoic_and_lipoteichoic_acids_biosynthesis	16	16	1	ALWAYS
rxn10304	isopentadecanoyl-lipoteichoic acid synthesis (n=24), linked, glucose substituted	2.4.1.52	Teichoic_and_lipoteichoic_acids_biosynthesis	16	16	1	ALWAYS
rxn10305	anteisopentadecanoyl-lipoteichoic acid synthesis (n=24), linked, glucose substituted	2.4.1.52	Teichoic_and_lipoteichoic_acids_biosynthesis	16	16	1	ALWAYS
rxn10306	isohexadecanoyl-lipoteichoic acid synthesis (n=24), linked, glucose substituted	2.4.1.52	Teichoic_and_lipoteichoic_acids_biosynthesis	16	16	1	ALWAYS
rxn04713	rxn04713	2.8.3.-	Acetyl-CoA_fermentation_to_Butyrate	15	15	1	ALWAYS
rxn02366	3,4-Dihydroxyphenylacetateoxygen 2,3-oxidoreductase (decyclizing)	1.13.11.15	Aromatic_amino_acid_degradation	15	15	1	ALWAYS
rxn05184	Choline ABC transport	Undetermined	Choline_and_Betaine_Uptake_and_Betaine_Biosynthesis	15	15	1	ALWAYS
rxn01819	NG,NG-Dimethyl-L-arginine dimethylamidohydrolase	3.5.3.18	Dimethylarginine_metabolism	15	15	1	ALWAYS
rxn02321	L-ribulose-5-phosphate 3-epimerase	5.1.3.22	L-ascorbate_utilization_(and_related_gene_clusters)	15	15	1	ALWAYS
rxn07492	L-ascorbate 6-phosphate lactonase	3.1.1.-	L-ascorbate_utilization_(and_related_gene_clusters)	15	15	1	ALWAYS
rxn06874	reduced ferredoxindinitrogen oxidoreductase (ATP-hydrolysing)	1.18.6.1	Nitrogen_fixation	15	15	1	ALWAYS
rxn01842	PhenylacetateCoA ligase	6.2.1.30	Phenylacetyl-CoA_catabolic_pathway_(core)	15	15	1	ALWAYS
rxn01094	2,3-dihydro-2,3-dihydroxybenzoateNAD+ oxidoreductase	1.3.1.28	Siderophore_enterobactin_biosynthesis_and_ferric_enterbactin_transport	15	15	1	ALWAYS
rxn01945	4-hydroxyphenylacetate,NADHoxygen oxidoreductase (3-hydroxylating)	1.14.13.3	Central_meta-cleavage_pathway_of_aromatic_compound_degradation	14	14	1	ALWAYS
rxn02363	3-Hydroxyphenylacetate,NADHoxygen oxidoreductase (3-hydroxylating)	1.14.13.3	Central_meta-cleavage_pathway_of_aromatic_compound_degradation	14	14	1	ALWAYS
rxn00642	GDPmannose 4,6-hydro-lyase	4.2.1.47	Colanic_acid_biosynthesis	14	14	1	ALWAYS
rxn09988	alpha-N-arabinofuranosidase	3.2.1.55	L-Arabinose_utilization	14	14	1	ALWAYS
rxn05105	2,3-diketo-5-methylthiopentyl-1-phosphate enolase	3.1.3.77	Methionine_Salvage	14	14	1	ALWAYS
rxn05106	2-hydroxy-3-keto-5-methylthiopentenyl-1-phosphate phophatase	3.1.3.77	Methionine_Salvage	14	14	1	ALWAYS
rxn01999	dTDP-4-amino-4,6-dideoxy-D-glucose2-oxoglutarate aminotransferase	2.6.1.33	Unclassified	14	14	1	ALWAYS
rxn01750	CDPglucose 4,6-hydro-lyase	4.2.1.45	Acetoin	13	13	1	ALWAYS
rxn05180	Carnitine-ABC transport	Undetermined	Choline_and_Betaine_Uptake_and_Betaine_Biosynthesis	13	13	1	ALWAYS
rxn08345	2,5-diketo-D-gluconate reductase	Undetermined	D-gluconate_and_ketogluconates_metabolism	13	13	1	ALWAYS
rxn11937	Nitrogen(NAD) oxidoreductase (N2O-forming)	1.7.99.6	Denitrification	13	13	1	ALWAYS
rxn10188	Fucose 1-phosphate transport via phosphate antiport	Undetermined	Hexose_Phosphate_Uptake_System	13	13	1	ALWAYS
rxn00484	L-Tryptophan decarboxy-lyase	4.1.1.28	Aromatic_amino_acid_degradation	12	12	1	ALWAYS
rxn00497	L-Phenylalanine carboxy-lyase	4.1.1.28	Aromatic_amino_acid_degradation	12	12	1	ALWAYS
rxn00529	L-Tyrosine carboxy-lyase	4.1.1.25	Aromatic_amino_acid_degradation	12	12	1	ALWAYS
rxn00588	Catecholoxygen 1,2-oxidoreductase(decyclizing)	1.13.11.1	Catechol_branch_of_beta-ketoadipate_pathway	12	12	1	ALWAYS
rxn11932	Nitrous-oxide(acceptor) oxidoreductase (NO-forming)	1.7.99.7	Denitrification	12	12	1	ALWAYS
rxn02971	2-Oxo-2,5-dihydrofuran-5-acetate delta3-delat2-isomerase	5.3.3.4	Catechol_branch_of_beta-ketoadipate_pathway	11	11	1	ALWAYS
rxn01259	Isomaltose 6-alpha-D-glucanohydrolase	3.2.1.10	Maltose_and_Maltodextrin_Utilization	11	11	1	ALWAYS
rxn03641	acetyl-CoA 4-hydroxybutanoate CoA transferase	Undetermined	Unclassified	11	11	1	ALWAYS
rxn04454	rxn04454	4.1.99.-	Unclassified	11	11	1	ALWAYS
rxn04712	rxn04712	4.1.99.-	Unclassified	11	11	1	ALWAYS
rxn03534	Precorrin 5 = Precorrin 6X	2.1.1.152	Coenzyme_B12_biosynthesis	10	10	1	ALWAYS
rxn00331	(3S)-3-Carboxy-3-hydroxypropanoyl-CoA glyoxylate-lyase	4.1.3.24	Glyoxylate_bypass	10	10	1	ALWAYS
rxn02071	D-Prolineoxygen oxidoreductase (deaminating)	1.4.3.3	Proline,_4-hydroxyproline_uptake_and_utilization	10	10	1	ALWAYS
rxn01028	5,6-DihydrothymineNADP+ oxidoreductase	1.3.1.2	Pyrimidine_utilization	10	10	1	ALWAYS
rxn00479	L-Tryptophanoxygen 2-oxidoreductase(decarboxylating)	1.13.12.3	Aromatic_amino_acid_degradation	9	9	1	ALWAYS
rxn02377	UDP-N-acetyl-D-mannosamineNAD+ 1-oxidoreductase	1.1.1.-	Unclassified	9	9	1	ALWAYS
rxn01753	D-Xylonate hydro-lyase	4.2.1.82	Xylose_utilization	9	9	1	ALWAYS
rxn01685	AcetoinNAD+ oxidoreductase	1.1.1.5	Acetoin,_butanediol_metabolism	8	8	1	ALWAYS
rxn07307	(2R)-O-phospho-3-sulfolactate sulfo-lyase	4.4.1.19	coenzyme_M_biosynthesis	8	8	1	ALWAYS
rxn10271	palmitoyl-UDP-glucosyltransferase (diglucosyl)	Undetermined	Teichoic_and_lipoteichoic_acids_biosynthesis	8	8	1	ALWAYS
rxn10272	myristoyl-UDP-glucosyltransferase (diglucosyl)	Undetermined	Teichoic_and_lipoteichoic_acids_biosynthesis	8	8	1	ALWAYS
rxn10276	isotetradecanoyl-UDP-glucosyltransferase (diglucosyl)	Undetermined	Teichoic_and_lipoteichoic_acids_biosynthesis	8	8	1	ALWAYS
rxn10277	isopentadecanoyl-UDP-glucosyltransferase (diglucosyl)	Undetermined	Teichoic_and_lipoteichoic_acids_biosynthesis	8	8	1	ALWAYS
rxn10278	anteisopentadecanoyl-UDP-glucosyltransferase (diglucosyl)	Undetermined	Teichoic_and_lipoteichoic_acids_biosynthesis	8	8	1	ALWAYS
rxn10279	isohexadecanoyl-UDP-glucosyltransferase (diglucosyl)	Undetermined	Teichoic_and_lipoteichoic_acids_biosynthesis	8	8	1	ALWAYS
rxn10280	palmitoyl-UDP-glucosyltransferase (monoglucosyl)	Undetermined	Teichoic_and_lipoteichoic_acids_biosynthesis	8	8	1	ALWAYS
rxn10281	myristoyl-UDP-glucosyltransferase (monoglucosyl)	Undetermined	Teichoic_and_lipoteichoic_acids_biosynthesis	8	8	1	ALWAYS
rxn10285	isotetradecanoyl-UDP-glucosyltransferase (monoglucosyl)	Undetermined	Teichoic_and_lipoteichoic_acids_biosynthesis	8	8	1	ALWAYS
rxn10286	isopentadecanoyl-UDP-glucosyltransferase (monoglucosyl)	Undetermined	Teichoic_and_lipoteichoic_acids_biosynthesis	8	8	1	ALWAYS
rxn10287	anteisopentadecanoyl-UDP-glucosyltransferase (monoglucosyl)	Undetermined	Teichoic_and_lipoteichoic_acids_biosynthesis	8	8	1	ALWAYS
rxn10288	isohexadecanoyl-UDP-glucosyltransferase (monoglucosyl)	Undetermined	Teichoic_and_lipoteichoic_acids_biosynthesis	8	8	1	ALWAYS
rxn02122	D-GlucuronolactoneNAD+ oxidoreductase	1.2.1.3	Unclassified	8	8	1	ALWAYS
rxn00584	cis-1,2-dihydroxycyclohexa-3,5-diene-1-carboxylateNAD+	1.3.1.25	Benzoate_degradation	7	7	1	ALWAYS
rxn00074	NADHcob(II)alamin oxidoreductase	1.16.1.4	Coenzyme_B12_biosynthesis	7	7	1	ALWAYS
rxn03126	Coenzyme Bcoenzyme Mmethanophenazine oxidoreductase	1.8.98.1	Methanogenesis	7	7	1	ALWAYS
rxn10289	palmitoyl-lipoteichoic acid synthesis (n=24), linked, unsubstituted	2.7.8.12	Teichoic_and_lipoteichoic_acids_biosynthesis	7	7	1	ALWAYS
rxn10290	myristoyl-lipoteichoic acid synthesis (n=24), linked, unsubstituted	2.7.8.12	Teichoic_and_lipoteichoic_acids_biosynthesis	7	7	1	ALWAYS
rxn10294	isotetradecanoyl-lipoteichoic acid synthesis (n=24), linked, unsubstituted	2.7.8.12	Teichoic_and_lipoteichoic_acids_biosynthesis	7	7	1	ALWAYS
rxn10295	isopentadecanoyl-lipoteichoic acid synthesis (n=24), linked, unsubstituted	2.7.8.12	Teichoic_and_lipoteichoic_acids_biosynthesis	7	7	1	ALWAYS
rxn10296	anteisopentadecanoyl-lipoteichoic acid synthesis (n=24), linked, unsubstituted	2.7.8.12	Teichoic_and_lipoteichoic_acids_biosynthesis	7	7	1	ALWAYS
rxn10297	isohexadecanoyl-lipoteichoic acid synthesis (n=24), linked, unsubstituted	2.7.8.12	Teichoic_and_lipoteichoic_acids_biosynthesis	7	7	1	ALWAYS
rxn09289	dTDP-4-amino-4,6-dideoxy-D-glucose acetyltransferase	Undetermined	Unclassified	7	7	1	ALWAYS
rxn00638	GDP-D-mannoseNAD+ 6-oxidoreductase	1.1.1.132	Alginate_metabolism	6	6	1	ALWAYS
rxn01840	PhenylacetaldehydeNAD+ oxidoreductase	1.2.1.5	Aromatic_amino_acid_degradation	6	6	1	ALWAYS
rxn03897	benzoate 1,2-dioxygenase	1.14.12.10	Benzoate_degradation	6	6	1	ALWAYS
rxn03898	rxn03898	1.14.12.10	Benzoate_degradation	6	6	1	ALWAYS
rxn02296	6-CarboxyhyxanoateCoA ligase (AMP-forming)	6.2.1.14	Biotin_biosynthesis	6	6	1	ALWAYS
rxn00768	Glycerol hydro-lyase	4.2.1.30	Glycerol_fermenation_to_1,3-propanediol	6	6	1	ALWAYS
rxn01709	Propane-1,2-diol hydro-lyase	4.2.1.28	Propanediol_utilization	6	6	1	ALWAYS
rxn09996	teichuronic acid (n=45), unlinked, GalNAc-GlcA repeated	Undetermined	Teichuronic_acid_biosynthesis	6	6	1	ALWAYS
rxn01715	Tyramineoxygen oxidoreductase(deaminating)(flavin-containing)	1.4.3.4	Unclassified	6	6	1	ALWAYS
rxn08258	Carnityl-CoA dehydratse	Undetermined	carnitine_metabolism	5	5	1	ALWAYS
rxn04603	2,3-dihydroxycinnamate 1,2-dioxygenase	1.13.11.16	Central_meta-cleavage_pathway_of_aromatic_compound_degradation	5	5	1	ALWAYS
rxn01630	5-Aminopentanamide amidohydrolase	3.5.1.30	Lysine_degradation	5	5	1	ALWAYS
rxn06799	S-Adenosyl-L-methionineDNA (cytosine-5-)-methyltransferase	2.1.1.37	Methionine_Biosynthesis	5	5	1	ALWAYS
rxn04600	2,3-dihydroxycinnamate dehydrogenase	1.3.1.-	Phenylpropionate_Degradation	5	5	1	ALWAYS
rxn00038	(R)-3-((R)-3-Hydroxybutanoyloxy)-butanoate hydroxybutanoylhydrolase	3.1.1.22	Polyhydroxybutyrate_metabolism	5	5	1	ALWAYS
rxn07468	rxn07468	1.14.99.-	Polyprenyl_Diphosphate_Biosynthesis	5	5	1	ALWAYS
rxn02986	2-Amino-4-hydroxy-6-(erythro-1,2,3-trihydroxypropyl)	4.2.3.12	Pterin_biosynthesis	5	5	1	ALWAYS
rxn00847	rxn00847	1.1.99.8	Respiratory_dehydrogenases_1	5	5	1	ALWAYS
rxn01383	RibitolNAD+ 2-oxidoreductase	1.1.1.56	Ribitol,_Xylitol,_Arabitol,_Mannitol_and_Sorbitol_utilization	5	5	1	ALWAYS
rxn01385	XylitolNAD+ 2-oxidoreductase (D-xylulose-forming)	1.1.1.9	Ribitol,_Xylitol,_Arabitol,_Mannitol_and_Sorbitol_utilization	5	5	1	ALWAYS
rxn00449	rxn00449	1.1.3.8	Unclassified	5	5	1	ALWAYS
rxn02279	L-gulono-1,4-lactoneoxygen 3-oxidoreductase	1.1.3.8	Unclassified	5	5	1	ALWAYS
rxn10149	Carnitine/butyrobetaine antiporter	Undetermined	Unclassified	5	5	1	ALWAYS
rxn11684	rxn11684	2.5.1.-	Carotenoids	4	4	1	ALWAYS
rxn04601	3-(3-hydroxy-phenyl)propionate hydroxylase	1.14.13.-	Central_meta-cleavage_pathway_of_aromatic_compound_degradation	4	4	1	ALWAYS
rxn04602	3-hydroxycinnamate hydroxylase	1.14.13.-	Central_meta-cleavage_pathway_of_aromatic_compound_degradation	4	4	1	ALWAYS
rxn00312	L-Lysineoxygen 2-oxidoreductase (decarboxylating)	1.13.12.2	Lysine_degradation	4	4	1	ALWAYS
rxn02344	(3S)-3,6-Diaminohexanoate 5,6-aminomutase	5.4.3.3	Lysine_degradation	4	4	1	ALWAYS
rxn02431	Formylmethanofuran5,6,7,8-tetrahydromethanopterin	2.3.1.101	Methanogenesis	4	4	1	ALWAYS
rxn03085	5,10-Methylenetetrahydromethanopterincoenzyme-F420 oxidoreductase	1.5.99.11 (transfered to 1.5.98.2)	Methanogenesis	4	4	1	ALWAYS
rxn11938	Formylmethanofuran(NAD) oxidoreductase	1.2.99.5	Methanogenesis	4	4	1	ALWAYS
rxn04598	trans-Cinnamate,NADHoxygen oxidoreductase (2,3-hydroxylating)	1.14.12.19	Phenylpropionate_Degradation	4	4	1	ALWAYS
rxn01364	Quinatepyrroloquinoline-quinone 5-oxidoreductase	1.1.99.25	Quinate_degradation	4	4	1	ALWAYS
rxn05661	TMP transport in/out via proton symport	Undetermined	Unclassified	4	4	1	ALWAYS
rxn05716	O-Phosphoryl-Ethanolamine transport in via proton symport	Undetermined	Unclassified	4	4	1	ALWAYS
rxn05721	Adenosine- 2'-Monophosphate transport in via proton symport	Undetermined	Unclassified	4	4	1	ALWAYS
rxn05724	Cytidine- 2'- Monophosphate transport in via proton symport	Undetermined	Unclassified	4	4	1	ALWAYS
rxn11403	Uridine 2'-phosphate transport in via proton symport	Undetermined	Unclassified	4	4	1	ALWAYS
rxn12534	L-Djenkolic acid transport via proton symport	Undetermined	Unclassified	4	4	1	ALWAYS
rxn12610	Glycerol 2-phosphate transport via proton symport	Undetermined	Unclassified	4	4	1	ALWAYS
rxn02313	rxn02313	1.1.1.-	D-Sorbitol(D-Glucitol)_and_L-Sorbose_Utilization	3	3	1	ALWAYS
rxn01631	5-Aminopentanoate2-oxoglutarate aminotransferase	2.6.1.48	Lysine_degradation	3	3	1	ALWAYS
rxn01729	glutarate-semialdehydeNAD+ oxidoreductase	1.2.1.20	Lysine_degradation	3	3	1	ALWAYS
rxn02480	5,10-Methenyltetrahydromethanopterin 10-hydrolase (decyclizing)	3.5.4.27	One-carbon_metabolism_by_tetrahydropterines	3	3	1	ALWAYS
rxn03079	5,10-Methylenetetrahydromethanopterincoenzyme-F420 oxidoreductase	1.5.99.9	One-carbon_metabolism_by_tetrahydropterines	3	3	1	ALWAYS
rxn01324	TetrahydrobiopterinNADP+ oxidoreductase	1.1.1.153	Pterin_biosynthesis	3	3	1	ALWAYS
rxn02985	6-Lactoyl-5,6,7,8-tetrahydropterinNADP+ 2'-oxidoreductase	1.1.1.153	Pterin_biosynthesis	3	3	1	ALWAYS
rxn03883	D-arabinitolNAD 4-oxidoreductase	1.1.1.11	Ribitol,_Xylitol,_Arabitol,_Mannitol_and_Sorbitol_utilization	3	3	1	ALWAYS
rxn05502	L-arginine phosphate transport in/out via proton symport	Undetermined	Unclassified	3	3	1	ALWAYS
rxn05697	D-Psicose transport in via proton symport	Undetermined	Unclassified	3	3	1	ALWAYS
rxn05711	D-Asparagine transport in via proton symport	Undetermined	Unclassified	3	3	1	ALWAYS
rxn05714	D-Mannosamine transport in via proton symport	Undetermined	Unclassified	3	3	1	ALWAYS
rxn05718	Phosphoryl Choline transport in via proton symport	Undetermined	Unclassified	3	3	1	ALWAYS
rxn05723	Phosphocreatine transport in via proton symport	Undetermined	Unclassified	3	3	1	ALWAYS
rxn05727	2-Deoxy-D-Glucose 6-Phosphate transport in via proton symport	Undetermined	Unclassified	3	3	1	ALWAYS
rxn05730	Tetrathionate transport in via proton symport	Undetermined	Unclassified	3	3	1	ALWAYS
rxn05731	Taurocholic Acid transport in via proton symport	Undetermined	Unclassified	3	3	1	ALWAYS
rxn08257	crotonobetainyl-CoA carnitine CoA transferase	Undetermined	Unclassified	3	3	1	ALWAYS
rxn10855	citrate-Mg transport in via proton symport	Undetermined	Unclassified	3	3	1	ALWAYS
rxn11399	L-Gulonolactone transport in via proton symport	Undetermined	Unclassified	3	3	1	ALWAYS
rxn11404	Methyl beta-D-galactoside transport in via proton symport	Undetermined	Unclassified	3	3	1	ALWAYS
rxn12526	D-Glucosamine transport via proton antiport	Undetermined	Unclassified	3	3	1	ALWAYS
rxn12527	Lanthionine transport via proton antiport	Undetermined	Unclassified	3	3	1	ALWAYS
rxn12538	Tween 80 transport via proton symport	Undetermined	Unclassified	3	3	1	ALWAYS
rxn12560	Hypotaurine transport via proton symport	Undetermined	Unclassified	3	3	1	ALWAYS
rxn12566	5-Aminopentanoate transport via proton symport	Undetermined	Unclassified	3	3	1	ALWAYS
rxn12567	3-Sulfino-L-alanine transport via proton antiport	Undetermined	Unclassified	3	3	1	ALWAYS
rxn12570	N-Acetylmethionine transport via proton symport	Undetermined	Unclassified	3	3	1	ALWAYS
rxn12577	Lipoamide transport via proton symport	Undetermined	Unclassified	3	3	1	ALWAYS
rxn12580	Phosphotyrosine transport via proton symport	Undetermined	Unclassified	3	3	1	ALWAYS
rxn12585	2-Hydroxybutanoic acid transport via proton symport	Undetermined	Unclassified	3	3	1	ALWAYS
rxn12595	Tween 20 transport via proton symport	Undetermined	Unclassified	3	3	1	ALWAYS
rxn12609	Thiourea transport via proton symport	Undetermined	Unclassified	3	3	1	ALWAYS
rxn12613	D-Cysteine transport via proton symport	Undetermined	Unclassified	3	3	1	ALWAYS
rxn12627	Glycogen transport via proton symport	Undetermined	Unclassified	3	3	1	ALWAYS
rxn01751	D-Xylonolactone lactonohydrolase	3.1.1.68	Xylose_utilization	3	3	1	ALWAYS
rxn05012	carbamoyl-phosphateN2-acetyl-L-ornithine carbamoyltransferase	2.1.3.9	Arginine_Biosynthesis_extended	2	2	1	ALWAYS
rxn04604	2-hydroxy-6-ketononotrienedioate hydrolase	3.7.1.-	Central_meta-cleavage_pathway_of_aromatic_compound_degradation	2	2	1	ALWAYS
rxn04160	rxn04160	1.18.-.-	Chlorophyll_Biosynthesis	2	2	1	ALWAYS
rxn00510	N6-(L-1,3-Dicarboxypropyl)-L-lysineNAD+ oxidoreductase	1.5.1.7	Lysine_biosynthesis_AAA_pathway_2	2	2	1	ALWAYS
rxn02029	5-Aminopentanoatelipoate oxidoreductase (cyclizing)	1.4.1.12	Proline,_4-hydroxyproline_uptake_and_utilization	2	2	1	ALWAYS
rxn01201	4-HydroxybutanoateNAD+ oxidoreductase	1.1.1.61	Unclassified	2	2	1	ALWAYS
rxn02171	Vinylacetyl-CoA delta3-delta2-isomerase	5.3.3.3	Unclassified	2	2	1	ALWAYS
rxn03642	4-hydroxybutyryl-CoA dehydratase	Undetermined	Unclassified	2	2	1	ALWAYS
rxn05686	Tyramine transport in via proton symport	Undetermined	Unclassified	2	2	1	ALWAYS
rxn05692	L-Lyxose transport in via proton symport	Undetermined	Unclassified	2	2	1	ALWAYS
rxn05694	L-Pyroglutamic Acid transport in via proton symport	Undetermined	Unclassified	2	2	1	ALWAYS
rxn05709	D-Lysine transport in via proton symport	Undetermined	Unclassified	2	2	1	ALWAYS
rxn05722	Trimetaphosphate transport in via proton symport	Undetermined	Unclassified	2	2	1	ALWAYS
rxn05726	Phosphono Acetic Acid transport in via proton symport	Undetermined	Unclassified	2	2	1	ALWAYS
rxn10559	ydroxyphenylacetate transport in via proton symporter	Undetermined	Unclassified	2	2	1	ALWAYS
rxn12520	D-Allose transport via proton symport	Undetermined	Unclassified	2	2	1	ALWAYS
rxn12530	D-Aspartate transport via proton symport	Undetermined	Unclassified	2	2	1	ALWAYS
rxn12536	sorbate transport via proton symport	Undetermined	Unclassified	2	2	1	ALWAYS
rxn12543	Sebacic acid transport via proton symport	Undetermined	Unclassified	2	2	1	ALWAYS
rxn12571	Quinate transport via proton symport	Undetermined	Unclassified	2	2	1	ALWAYS
rxn12573	6-Aminohexanoate transport via proton symport	Undetermined	Unclassified	2	2	1	ALWAYS
rxn12584	4-Aminobenzenesulfonate transport via proton symport	Undetermined	Unclassified	2	2	1	ALWAYS
rxn12596	Hexanoic acid transport via proton symport	Undetermined	Unclassified	2	2	1	ALWAYS
rxn12622	Cysteamine transport via proton antiport	Undetermined	Unclassified	2	2	1	ALWAYS
rxn01041	D-xyloseNAD+ 1-oxidoreductase	1.1.1.175	Xylose_utilization	2	2	1	ALWAYS
rxn00994	Butanoyl-CoAacetoacetate CoA-transferase	2.8.3.9	Acetyl-CoA_fermentation_to_Butyrate	1	1	1	ALWAYS
rxn01450	Indol-3-yl-pyruvate carboxy-lyase	4.1.1.43	Auxin_biosynthesis	1	1	1	ALWAYS
rxn02733	Mg-protoporphyrin IX magnesium-lyase	6.6.1.1	Chlorophyll_Biosynthesis	1	1	1	ALWAYS
rxn02959	S-adenosyl-L-methioninemagnesium-protoporphyrin-IX	2.1.1.11	Chlorophyll_Biosynthesis	1	1	1	ALWAYS
rxn04158	rxn04158	Undetermined	Chlorophyll_Biosynthesis	1	1	1	ALWAYS
rxn04161	chlorophyllide-aphytyl-diphosphate phytyltransferase	2.5.1.62	Chlorophyll_Biosynthesis	1	1	1	ALWAYS
rxn09661	L-sorbitol transport via passive diffusion	Undetermined	D-Sorbitol(D-Glucitol)_and_L-Sorbose_Utilization	1	1	1	ALWAYS
rxn00880	myo-Inositoloxygen oxidoreductase	1.13.99.1	Inositol_catabolism	1	1	1	ALWAYS
rxn00511	N6-(L-1,3-Dicarboxypropyl)-L-lysineNADP+ oxidoreductase	1.5.1.8	Lysine_degradation	1	1	1	ALWAYS
rxn00975	ATPD-glucose 6-phosphotransferase	2.7.1.1	Mannose_Metabolism	1	1	1	ALWAYS
rxn02028	TrimethylaminoacetateL-homosysteine S-methyltransferase	2.1.1.5	Methionine_Biosynthesis	1	1	1	ALWAYS
rxn07438	peptide-methioninethioredoxin-disulfide S-oxidoreductase	1.8.4.12	Peptide_methionine_sulfoxide_reductase	1	1	1	ALWAYS
rxn00431	Methylamine(acceptor) oxidoreductase (deaminating)	1.4.99.3	Respiratory_dehydrogenases_1	1	1	1	ALWAYS
rxn00751	ATPcholine phosphotransferase	2.7.1.32	Unclassified	1	1	1	ALWAYS
rxn05629	Palatinose transport in via proton symport	Undetermined	Unclassified	1	1	1	ALWAYS
rxn05688	Pectin transport in via proton symport	Undetermined	Unclassified	1	1	1	ALWAYS
rxn05689	D-Tagatose transport in via proton symport	Undetermined	Unclassified	1	1	1	ALWAYS
rxn05696	D-Glucosaminic Acid transport in via proton symport	Undetermined	Unclassified	1	1	1	ALWAYS
rxn05698	Lactulose transport in via proton symport	Undetermined	Unclassified	1	1	1	ALWAYS
rxn05699	Gentiobiose transport in via proton symport	Undetermined	Unclassified	1	1	1	ALWAYS
rxn05700	Amygdalin transport in via proton symport	Undetermined	Unclassified	1	1	1	ALWAYS
rxn05706	Histamine transport in via proton symport	Undetermined	Unclassified	1	1	1	ALWAYS
rxn05715	D-Valine transport in via proton symport	Undetermined	Unclassified	1	1	1	ALWAYS
rxn05719	Cytidine- 3',5'-Cyclic Monophosphate transport in via proton symport	Undetermined	Unclassified	1	1	1	ALWAYS
rxn05720	Guanosine- 3',5'-Cyclic Monophosphate transport in via proton symport	Undetermined	Unclassified	1	1	1	ALWAYS
rxn08340	4,5-dihydroxy-2,3-pentanedione cyclization (spontaneous)	Undetermined	Unclassified	1	1	1	ALWAYS
rxn10823	nark	Undetermined	Unclassified	1	1	1	ALWAYS
rxn12521	D-Threonine transport via proton symport	Undetermined	Unclassified	1	1	1	ALWAYS
rxn12528	Acetylcysteine transport via proton symport	Undetermined	Unclassified	1	1	1	ALWAYS
rxn12533	Phenethylamine transport via proton antiport	Undetermined	Unclassified	1	1	1	ALWAYS
rxn12535	2-Hydroxyethanesulfonate transport via proton symport	Undetermined	Unclassified	1	1	1	ALWAYS
rxn12541	Ethionine transport via proton symport	Undetermined	Unclassified	1	1	1	ALWAYS
rxn12545	3-Oxalomalate transport via proton symport	Undetermined	Unclassified	1	1	1	ALWAYS
rxn12550	2-Oxopentanoic acid transport via proton symport	Undetermined	Unclassified	1	1	1	ALWAYS
rxn12557	(S)-2-Methylmalate transport via proton symport	Undetermined	Unclassified	1	1	1	ALWAYS
rxn12559	butanesulfonate transport via proton symport	Undetermined	Unclassified	1	1	1	ALWAYS
rxn12562	Itaconate transport via proton symport	Undetermined	Unclassified	1	1	1	ALWAYS
rxn12574	D-Arabinose transport via proton symport	Undetermined	Unclassified	1	1	1	ALWAYS
rxn12583	Galactitol transport via proton symport	Undetermined	Unclassified	1	1	1	ALWAYS
rxn12586	1-(4-Hydroxyphenyl)-2-aminoethanol transport via proton antiport	Undetermined	Unclassified	1	1	1	ALWAYS
rxn12605	L-Carnitine transport via proton symport	Undetermined	Unclassified	1	1	1	ALWAYS
rxn12624	L-Sorbose transport via proton symport	Undetermined	Unclassified	1	1	1	ALWAYS
rxn08546	glycerol-3-phosphate acyltransferase (C120)	2.3.1.15	Glycerolipid_and_Glycerophospholipid_Metabolism_in_Bacteria	115	114	0.991304	SOMETIMES
rxn02359	trans-4-Hydroxy-L-prolineNAD+ oxidoreductase	1.5.1.12	Proline,_4-hydroxyproline_uptake_and_utilization	77	76	0.987013	SOMETIMES
rxn02666	L-2-amino-3-oxobutanoate decarboxylation (spontaneous)	Undetermined	Unclassified	130	128	0.984615	SOMETIMES
rxn04133	rxn04133	Undetermined	Unclassified	130	128	0.984615	SOMETIMES
rxn05064	carbamate hydro-lyase	4.2.1.104	Unclassified	130	128	0.984615	SOMETIMES
rxn00881	myo-Inositol 1-phosphate phosphahydrolase	3.1.3.25	Di-Inositol-Phosphate_biosynthesis	96	94	0.979167	SOMETIMES
rxn00124	ATPpyridoxal 5'-phosphotransferase	2.7.1.35	Pyridoxin_(Vitamin_B6)_Biosynthesis	48	47	0.979167	SOMETIMES
rxn01396	ATPpyridoxal 5'-phosphotransferase	2.7.1.35	Pyridoxin_(Vitamin_B6)_Biosynthesis	48	47	0.979167	SOMETIMES
rxn02144	4-Carboxymethylbut-3-en-4-olide enol-lactonohydrolase	3.1.1.24	Catechol_branch_of_beta-ketoadipate_pathway	40	39	0.975	SOMETIMES
rxn00980	2-Phosphoglycolate phosphohydrolase	3.1.3.18	Glycolate,_glyoxylate_interconversions	78	76	0.974359	SOMETIMES
rxn01146	Thymidineorthophosphate deoxyribosyltransferase	2.4.2.4	pyrimidine_conversions	37	36	0.972973	SOMETIMES
rxn02483	4-Carboxymuconolactone carboxy-lyase	4.1.1.44	Protocatechuate_branch_of_beta-ketoadipate_pathway	34	33	0.970588	SOMETIMES
rxn01291	L-ArabitolNADP+ 1-oxidoreductase	1.1.1.21	Unclassified	32	31	0.96875	SOMETIMES
rxn09978	beta-glucosidase (methyl-alpha-D-glucoside)	3.2.1.21	Beta-Glucoside_Metabolism	30	29	0.966667	SOMETIMES
rxn09979	beta-glucosidase	3.2.1.21	Beta-Glucoside_Metabolism	30	29	0.966667	SOMETIMES
rxn08126	Amylomaltase (maltotriose)	2.4.1.25	Glycogen_metabolism	52	50	0.961538	SOMETIMES
rxn02143	Succinyl-CoA3-oxoadipate CoA-transferase	2.8.3.6	Catechol_branch_of_beta-ketoadipate_pathway	25	24	0.96	SOMETIMES
rxn00231	Acetamide amidohydrolase	3.5.1.4	Amidase_clustered_with_urea_and_nitrile_hydratase_functions	24	23	0.958333	SOMETIMES
rxn00598	Succinyl-CoAacetyl-CoA C-acyltransferase	2.3.1.16	Protocatechuate_branch_of_beta-ketoadipate_pathway	24	23	0.958333	SOMETIMES
rxn00478	L-tryptophanoxygen 2,3-oxidoreductase (decyclizing)	1.13.11.11	NAD_and_NADP_cofactor_biosynthesis_global	22	21	0.954545	SOMETIMES
rxn01192	Protocatechuateoxygen 3,4-oxidoreductase (decyclizing)	1.13.11.3	Protocatechuate_branch_of_beta-ketoadipate_pathway	22	21	0.954545	SOMETIMES
rxn03012	rxn03012	Undetermined	Unclassified	130	124	0.953846	SOMETIMES
rxn01329	D-Mannose 6-phosphate 1,6-phosphomutase	5.4.2.8	Mannose_Metabolism	86	82	0.953488	SOMETIMES
rxn01285	(R,R)-Tartrate carboxy-lyase	4.1.1.73	Pyruvate_metabolism_I:_anaplerotic_reactions	21	20	0.952381	SOMETIMES
rxn01847	meso-Tartaric acidNAD+ oxidoreductase	1.1.1.93	Pyruvate_metabolism_I:_anaplerotic_reactions	21	20	0.952381	SOMETIMES
rxn04143	tartrate dehydrogenase	1.1.1.93	Pyruvate_metabolism_I:_anaplerotic_reactions	21	20	0.952381	SOMETIMES
rxn06526	NADPHprotein-disulfide oxidoreductase	1.8.1.8	Unclassified	60	57	0.95	SOMETIMES
rxn02112	(R,R)-Butane-2,3-diolNAD+ oxidoreductase	1.1.1.4	Acetoin,_butanediol_metabolism	20	19	0.95	SOMETIMES
rxn02369	2-Carboxy-2,5-dihydro-5-oxofuran-2-acetate lyase (decyclizing)	5.5.1.2	Protocatechuate_branch_of_beta-ketoadipate_pathway	20	19	0.95	SOMETIMES
rxn01073	sn-Glycero-3-phosphoethanolamine glycerophosphohydrolase	3.1.4.2	Glycerol_and_Glycerol-3-phosphate_Uptake_and_Utilization	98	93	0.94898	SOMETIMES
rxn03483	2',3'-Cyclic GMP 3'-nucleotidohydrolase	3.1.4.16	Unclassified	39	37	0.948718	SOMETIMES
rxn08551	glycerol-3-phosphate acyltransferase (C180)	2.3.1.15	Glycerolipid_and_Glycerophospholipid_Metabolism_in_Bacteria	116	110	0.948276	SOMETIMES
rxn01930	3-Hydroxy-L-kynurenine hydrolase	3.7.1.3	NAD_and_NADP_cofactor_biosynthesis_global	19	18	0.947368	SOMETIMES
rxn08088	1-octadecanoyl-sn-glycerol 3-phosphate O-acyltransferase (n-C180)	2.3.1.51	Glycerolipid_and_Glycerophospholipid_Metabolism_in_Bacteria	108	102	0.944444	SOMETIMES
rxn03057	5-Methylthio-5-deoxy-D-ribose-1-phosphate ketol-isomerase	5.3.1.23	Methionine_Salvage	36	34	0.944444	SOMETIMES
rxn05054	adenosylcobyric acid(R)-1-aminopropan-2-ol ligase (ADP-forming)	6.3.1.10	Coenzyme_B12_biosynthesis	53	50	0.943396	SOMETIMES
rxn00245	(R,R)-Tartrate hydro-lyase	4.2.1.32	The_Tartronate_Semialdehyde_Hub	17	16	0.941176	SOMETIMES
rxn05621	methanesulfonate transport via ABC system	Undetermined	Unclassified	31	29	0.935484	SOMETIMES
rxn00634	D-GlucitolNAD+ 2-oxidoreductase	1.1.1.14	Ribitol,_Xylitol,_Arabitol,_Mannitol_and_Sorbitol_utilization	15	14	0.933333	SOMETIMES
rxn09310	thiazole phosphate synthesis	Undetermined	Unclassified	130	121	0.930769	SOMETIMES
rxn01022	5'-Methylthioadenosineorthophosphate	2.4.2.28	Methionine_Salvage	27	25	0.925926	SOMETIMES
rxn02522	2',3'-Cyclic UMP 3'-nucleotidohydrolase	3.1.4.16	pyrimidine_conversions	39	36	0.923077	SOMETIMES
rxn02762	2',3'-Cyclic CMP 3'-nucleotidohydrolase	3.1.4.16	pyrimidine_conversions	39	36	0.923077	SOMETIMES
rxn02521	2',3'-Cyclic AMP 3'-nucleotidohydrolase	3.1.4.16	Unclassified	39	36	0.923077	SOMETIMES
rxn08468	FMNH2-dependent monooxygenase (methanesulfonate)	Undetermined	Unclassified	26	24	0.923077	SOMETIMES
rxn04386	rxn04386	Undetermined	Coenzyme_B12_biosynthesis	13	12	0.923077	SOMETIMES
rxn01893	2-oxopent-4-enoate hydratase	4.2.1.80	Biphenyl_Degradation	25	23	0.92	SOMETIMES
rxn02046	D-O-Phosphoserine phosphohydrolase	3.1.3.3	SigmaB_stress_responce_regulation	12	11	0.916667	SOMETIMES
rxn10133	3-phenylpropionate transport via proton symport, reversible	Undetermined	Phenylpropionate_Degradation	22	20	0.909091	SOMETIMES
rxn09989	Maltodextrin glucosidase (dextrin)	Undetermined	Maltose_and_Maltodextrin_Utilization	11	10	0.909091	SOMETIMES
rxn00672	(S)-2-Methyl-3-oxopropanoyl-CoA carboxy-lyase	4.1.1.41	Propionyl-CoA_to_Succinyl-CoA_Module	11	10	0.909091	SOMETIMES
rxn00160	(R)-MalateNAD+ oxidoreductase (decarboxylating)	1.1.1.83	Pyruvate_metabolism_I:_anaplerotic_reactions,_PEP	21	19	0.904762	SOMETIMES
rxn03932	ATP5-dehydro-2-deoxy-D-gluconate 6-phosphotransferase	2.7.1.92	Inositol_catabolism	31	28	0.903226	SOMETIMES
rxn00640	GDPD-mannose-1-phosphate guanylyltransferase	2.7.7.22	Mannose_Metabolism	51	46	0.901961	SOMETIMES
rxn02484	ATP4-amino-5-hydroxymethyl-2-methylpyrimidine 5-phosphotransferase	2.7.1.49	Thiamin_biosynthesis	110	99	0.9	SOMETIMES
rxn03108	ATP4-amino-2-methyl-5-phosphomethylpyrimidine phosphotransferase	2.7.4.7	Thiamin_biosynthesis	110	99	0.9	SOMETIMES
rxn12146	rxn12146	Undetermined	Inositol_catabolism	30	27	0.9	SOMETIMES
rxn02900	(2-Aminoethyl)phosphonatepyruvate aminotransferase	2.6.1.37	Unclassified	20	18	0.9	SOMETIMES
rxn01615	Propane-1,2-diolNAD+ oxidoreductase	1.1.1.77	L-fucose_utilization	10	9	0.9	SOMETIMES
rxn01437	N-Formyl-L-kynurenine amidohydrolase	3.5.1.9	NAD_and_NADP_cofactor_biosynthesis_global	10	9	0.9	SOMETIMES
rxn09997	4-amino-5-hydroxymethyl-2-methylpyrimidine synthetase	Undetermined	Thiamin_biosynthesis	88	79	0.897727	SOMETIMES
rxn02007	2,4,6/3,5-Pentahydroxycyclohexanone hydro-lyase	4.2.1.44	Inositol_catabolism	29	26	0.896552	SOMETIMES
rxn02305	2-Methyl-4-amino-5-hydroxymethylpyrimidine-diphosphate4-methyl-5-	2.5.1.3	Thiamin_biosynthesis	105	94	0.895238	SOMETIMES
rxn03173	Dihydroneopterin triphosphate pyrophosphatase	3.6.1.-	Folate_Biosynthesis	19	17	0.894737	SOMETIMES
rxn12147	rxn12147	Undetermined	Inositol_catabolism	28	25	0.892857	SOMETIMES
rxn03931	rxn03931	Undetermined	Unclassified	28	25	0.892857	SOMETIMES
rxn05607	maltose transport via PEPPyr PTS	Undetermined	Maltose_and_Maltodextrin_Utilization	82	73	0.890244	SOMETIMES
rxn05063	carbamate hydro-lyase	4.2.1.104	Cyanate_hydrolysis	18	16	0.888889	SOMETIMES
rxn01602	DihydrofolateNADP+ oxidoreductase	1.5.1.3	Folate_Biosynthesis	122	108	0.885246	SOMETIMES
rxn00303	ATPGTP 3'-pyrophosphotransferase	2.7.6.5	Stringent_Response,_(p)ppGpp_metabolism	118	104	0.881356	SOMETIMES
rxn00629	D-MannitolNAD+ 2-oxidoreductase	1.1.1.11	Ribitol,_Xylitol,_Arabitol,_Mannitol_and_Sorbitol_utilization	8	7	0.875	SOMETIMES
rxn09108	Phosphatidylglycerol synthase (n-C120)	2.7.8.5	Glycerolipid_and_Glycerophospholipid_Metabolism_in_Bacteria	111	97	0.873874	SOMETIMES
rxn09109	Phosphatidylglycerol synthase (n-C140)	2.7.8.5	Glycerolipid_and_Glycerophospholipid_Metabolism_in_Bacteria	111	97	0.873874	SOMETIMES
rxn09110	Phosphatidylglycerol synthase (n-C141)	2.7.8.5	Glycerolipid_and_Glycerophospholipid_Metabolism_in_Bacteria	111	97	0.873874	SOMETIMES
rxn09111	Phosphatidylglycerol synthase (n-C160)	2.7.8.5	Glycerolipid_and_Glycerophospholipid_Metabolism_in_Bacteria	111	97	0.873874	SOMETIMES
rxn09112	Phosphatidylglycerol synthase (n-C161)	2.7.8.5	Glycerolipid_and_Glycerophospholipid_Metabolism_in_Bacteria	111	97	0.873874	SOMETIMES
rxn09114	Phosphatidylglycerol synthase (n-C181)	2.7.8.5	Glycerolipid_and_Glycerophospholipid_Metabolism_in_Bacteria	111	97	0.873874	SOMETIMES
rxn01270	L-Aspartate2-oxoglutarate aminotransferase	2.6.1.57	Phenylalanine_and_Tyrosine_Branches_from_Chorismate	76	66	0.868421	SOMETIMES
rxn09206	Phosphatidylserine syntase (n-C140)	2.7.8.8	Glycerolipid_and_Glycerophospholipid_Metabolism_in_Bacteria	90	78	0.866667	SOMETIMES
rxn09207	Phosphatidylserine syntase (n-C141)	2.7.8.8	Glycerolipid_and_Glycerophospholipid_Metabolism_in_Bacteria	90	78	0.866667	SOMETIMES
rxn09208	Phosphatidylserine syntase (n-C160)	2.7.8.8	Glycerolipid_and_Glycerophospholipid_Metabolism_in_Bacteria	90	78	0.866667	SOMETIMES
rxn09209	Phosphatidylserine syntase (n-C161)	2.7.8.8	Glycerolipid_and_Glycerophospholipid_Metabolism_in_Bacteria	90	78	0.866667	SOMETIMES
rxn09211	Phosphatidylserine syntase (n-C181)	2.7.8.8	Glycerolipid_and_Glycerophospholipid_Metabolism_in_Bacteria	90	78	0.866667	SOMETIMES
rxn01316	N-Acetylneuraminate pyruvate-lyase (pyruvate-phosphorylating)	2.5.1.56	Sialic_Acid_Metabolism	30	26	0.866667	SOMETIMES
rxn05092	1,2-dihydroxy-5-(methylthio)pent-1-en-3-oneoxygen oxidoreductase	1.13.11.54	Methionine_Salvage	15	13	0.866667	SOMETIMES
rxn05104	S-Methyl-5-thio-D-ribulose-1-phosphate hydro-lyase	4.2.1.109	Methionine_Salvage	15	13	0.866667	SOMETIMES
rxn01635	1-Pyrroline-4-hydroxy-2-carboxylate aminohydrolase (decyclizing)	3.5.4.22	Proline,_4-hydroxyproline_uptake_and_utilization	15	13	0.866667	SOMETIMES
rxn00322	L-Lysine carboxy-lyase	4.1.1.18	Lysine_degradation	73	63	0.863014	SOMETIMES
rxn09205	Phosphatidylserine syntase (n-C120)	2.7.8.8	Glycerolipid_and_Glycerophospholipid_Metabolism_in_Bacteria	91	78	0.857143	SOMETIMES
rxn01522	xanthineNAD+ oxidoreductase	1.17.1.4	Purine_Utilization	35	30	0.857143	SOMETIMES
rxn00879	myo-InositolNAD+ 2-oxidoreductase	1.1.1.18	Inositol_catabolism	21	18	0.857143	SOMETIMES
rxn00540	4-hydroxy-2-oxopentanoate pyruvate-lyase	4.1.3.39	Biphenyl_Degradation	14	12	0.857143	SOMETIMES
rxn00537	2-Phosphonoacetaldehyde phosphonohydrolase	3.11.1.1	Phosphonate_metabolism	14	12	0.857143	SOMETIMES
rxn02360	trans-4-Hydroxy-L-proline 2-epimerase	5.1.1.8	Proline,_4-hydroxyproline_uptake_and_utilization	14	12	0.857143	SOMETIMES
rxn00609	1L-myo-Inositol-1-phosphate lyase (isomerizing)	5.5.1.4	Di-Inositol-Phosphate_biosynthesis	13	11	0.846154	SOMETIMES
rxn00816	Lactose galactohydrolase	3.2.1.108	Lactose_and_Galactose_Uptake_and_Utilization	44	37	0.840909	SOMETIMES
rxn10184	D-sorbitol transport via PEPPyr PTS	Undetermined	D-Sorbitol(D-Glucitol)_and_L-Sorbose_Utilization	75	63	0.84	SOMETIMES
rxn00002	Urea-1-carboxylate amidohydrolase	3.5.1.54	Urea_decomposition	61	51	0.836066	SOMETIMES
rxn08306	CDP-diacylglycerol synthetase (n-C120)	2.7.7.41	Glycerolipid_and_Glycerophospholipid_Metabolism_in_Bacteria	127	106	0.834646	SOMETIMES
rxn08307	CDP-diacylglycerol synthetase (n-C140)	2.7.7.41	Glycerolipid_and_Glycerophospholipid_Metabolism_in_Bacteria	127	106	0.834646	SOMETIMES
rxn08308	CDP-diacylglycerol synthetase (n-C141)	2.7.7.41	Glycerolipid_and_Glycerophospholipid_Metabolism_in_Bacteria	127	106	0.834646	SOMETIMES
rxn08309	CDP-diacylglycerol synthetase (n-C160)	2.7.7.41	Glycerolipid_and_Glycerophospholipid_Metabolism_in_Bacteria	127	106	0.834646	SOMETIMES
rxn08310	CDP-diacylglycerol synthetase (n-C161)	2.7.7.41	Glycerolipid_and_Glycerophospholipid_Metabolism_in_Bacteria	127	106	0.834646	SOMETIMES
rxn08312	CDP-diacylglycerol synthetase (n-C181)	2.7.7.41	Glycerolipid_and_Glycerophospholipid_Metabolism_in_Bacteria	127	106	0.834646	SOMETIMES
rxn09198	Phosphatidylserine decarboxylase (n-C140)	4.1.1.65	Glycerolipid_and_Glycerophospholipid_Metabolism_in_Bacteria	72	60	0.833333	SOMETIMES
rxn09199	Phosphatidylserine decarboxylase (n-C141)	4.1.1.65	Glycerolipid_and_Glycerophospholipid_Metabolism_in_Bacteria	72	60	0.833333	SOMETIMES
rxn09200	Phosphatidylserine decarboxylase (n-C160)	4.1.1.65	Glycerolipid_and_Glycerophospholipid_Metabolism_in_Bacteria	72	60	0.833333	SOMETIMES
rxn09201	Phosphatidylserine decarboxylase (n-C161)	4.1.1.65	Glycerolipid_and_Glycerophospholipid_Metabolism_in_Bacteria	72	60	0.833333	SOMETIMES
rxn09203	Phosphatidylserine decarboxylase (n-C181)	4.1.1.65	Glycerolipid_and_Glycerophospholipid_Metabolism_in_Bacteria	72	60	0.833333	SOMETIMES
rxn02429	ATP2-dehydro-3-deoxy-galactonokinase	2.7.1.58	D-galactonate_catabolism	18	15	0.833333	SOMETIMES
rxn01746	Allantoate amidinohydrolase	3.5.3.4	Allantoin_degradation	12	10	0.833333	SOMETIMES
rxn01828	L-Arabinonate hydro-lyase	4.2.1.25	L-Arabinose_utilization	6	5	0.833333	SOMETIMES
rxn00932	L-Proline,2-oxoglutarateoxygen oxidoreductase (4-hydroxylating)	1.14.11.2	Proline,_4-hydroxyproline_uptake_and_utilization	6	5	0.833333	SOMETIMES
rxn00769	Glycerol hydro-lyase	4.2.1.30	Propanediol_utilization	6	5	0.833333	SOMETIMES
rxn01879	Propane-1,2-diolNAD+ 1-oxidoreductase	1.1.1.21	Propanediol_utilization	6	5	0.833333	SOMETIMES
rxn05567	Galactitol transport via PEPPyr PTS	Undetermined	D-Tagatose_and_Galactitol_Utilization	77	64	0.831169	SOMETIMES
rxn05608	Maltotriose transport via ABC system	Undetermined	Maltose_and_Maltodextrin_Utilization	63	52	0.825397	SOMETIMES
rxn10174	maltohexaose transport via ABC system	Undetermined	Maltose_and_Maltodextrin_Utilization	63	52	0.825397	SOMETIMES
rxn01053	(S)-lactaldehydeNAD+ oxidoreductase	1.2.1.22	Methylglyoxal_Metabolism	50	41	0.82	SOMETIMES
rxn09197	Phosphatidylserine decarboxylase (n-C120)	4.1.1.65	Glycerolipid_and_Glycerophospholipid_Metabolism_in_Bacteria	72	59	0.819444	SOMETIMES
rxn00242	Guanosine-3',5'-bis(diphosphate) 3'-pyrophosphohydrolase	3.1.7.2	Stringent_Response,_(p)ppGpp_metabolism	77	63	0.818182	SOMETIMES
rxn01620	L-Fuculose-1-phosphate lactaldehyde-lyase	4.1.2.17	L-fucose_utilization	11	9	0.818182	SOMETIMES
rxn08936	Maltodextrin glucosidase (maltoheptaose)	Undetermined	Maltose_and_Maltodextrin_Utilization	11	9	0.818182	SOMETIMES
rxn02894	ATPS5-methyl-5-thio-D-ribose 1-phosphotransferase	2.7.1.100	Methionine_Salvage	11	9	0.818182	SOMETIMES
rxn05108	2-keto-4-methylthiobutyrate transamination	2.6.1.5	Methionine_Salvage	11	9	0.818182	SOMETIMES
rxn09101	phosphatidylglycerol phosphate phosphatase (n-C140)	3.1.3.27	Glycerolipid_and_Glycerophospholipid_Metabolism_in_Bacteria	73	59	0.808219	SOMETIMES
rxn09102	phosphatidylglycerol phosphate phosphatase (n-C140)	3.1.3.27	Glycerolipid_and_Glycerophospholipid_Metabolism_in_Bacteria	73	59	0.808219	SOMETIMES
rxn09103	phosphatidylglycerol phosphate phosphatase (n-C141)	3.1.3.27	Glycerolipid_and_Glycerophospholipid_Metabolism_in_Bacteria	73	59	0.808219	SOMETIMES
rxn09104	phosphatidylglycerol phosphate phosphatase (n-C160)	3.1.3.27	Glycerolipid_and_Glycerophospholipid_Metabolism_in_Bacteria	73	59	0.808219	SOMETIMES
rxn09105	phosphatidylglycerol phosphate phosphatase (n-C161)	3.1.3.27	Glycerolipid_and_Glycerophospholipid_Metabolism_in_Bacteria	73	59	0.808219	SOMETIMES
rxn09107	phosphatidylglycerol phosphate phosphatase (n-C181)	3.1.3.27	Glycerolipid_and_Glycerophospholipid_Metabolism_in_Bacteria	73	59	0.808219	SOMETIMES
rxn10211	palmitoyl-1-acylglycerol-3-phosphate O-acyltransferase	2.3.1.51	Glycerolipid_and_Glycerophospholipid_Metabolism_in_Bacteria	108	87	0.805556	SOMETIMES
rxn00992	(R)-3-HydroxybutanoateNAD+ oxidoreductase	1.1.1.30	Polyhydroxybutyrate_metabolism	41	33	0.804878	SOMETIMES
rxn01021	Methylthioadenosine methylthioribohydrolase	3.2.2.9	Polyamine_Metabolism	85	68	0.8	SOMETIMES
rxn00783	2-Dehydro-3-deoxy-D-galactonate-6-phosphate	4.1.2.21	D-galactonate_catabolism	15	12	0.8	SOMETIMES
rxn05159	Choline-ABC transport	Undetermined	Unclassified	15	12	0.8	SOMETIMES
rxn02263	L-Fucose ketol-isomerase	5.3.1.25	L-fucose_utilization	10	8	0.8	SOMETIMES
rxn02319	ATPL-fuculose 1-phosphotransferase	2.7.1.51	L-fucose_utilization	10	8	0.8	SOMETIMES
rxn02946	cis-4-Hydroxy-D-prolineoxygen oxidoreductase (deaminating)	1.4.3.3	Proline,_4-hydroxyproline_uptake_and_utilization	10	8	0.8	SOMETIMES
rxn03643	D-arabino-3-Hexulose 6-phosphate formaldehyde-lyase	4.1.2.-	Unclassified	10	8	0.8	SOMETIMES
rxn03644	rxn03644	5.-.-.-	Unclassified	10	8	0.8	SOMETIMES
rxn05593	inositol transport in via proton symport	Undetermined	Inositol_catabolism	5	4	0.8	SOMETIMES
rxn08084	1-tetradecanoyl-sn-glycerol 3-phosphate O-acyltransferase (n-C140)	2.3.1.51	Glycerolipid_and_Glycerophospholipid_Metabolism_in_Bacteria	108	86	0.796296	SOMETIMES
rxn10212	myristoyl-1-acylglycerol-3-phosphate O-acyltransferase	2.3.1.51	Glycerolipid_and_Glycerophospholipid_Metabolism_in_Bacteria	108	86	0.796296	SOMETIMES
rxn02314	ATPD-tagatose-6-phosphate 1-phosphotransferase	2.7.1.11	D-Tagatose_and_Galactitol_Utilization	93	74	0.795699	SOMETIMES
rxn03236	4a-hydroxytetrahydrobiopterin hydro-lyase	4.2.1.96	Pterin_biosynthesis	53	42	0.792453	SOMETIMES
rxn03075	ATP4-methyl-5-(2-hydroxyethyl)-thiazole 2-phosphotransferase	2.7.1.50	Thiamin_biosynthesis	42	33	0.785714	SOMETIMES
rxn01322	N-Acetylneuraminate pyruvate-lyase	4.1.3.3	Sialic_Acid_Metabolism	28	22	0.785714	SOMETIMES
rxn00214	UDPglucose 4-epimerase	5.1.3.2	N-linked_Glycosylation_in_Bacteria	106	82	0.773585	SOMETIMES
rxn00871	Butanoyl-CoAorthophosphate butanoyltransferase	2.3.1.19	Acetyl-CoA_fermentation_to_Butyrate	22	17	0.772727	SOMETIMES
rxn08798	Lysophospholipase L1 (2-acylglycerophosphotidate, n-C141) (periplasm)	3.1.1.5	Triacylglycerol_metabolism	73	56	0.767123	SOMETIMES
rxn08800	Lysophospholipase L1 (2-acylglycerophosphotidate, n-C161) (periplasm)	3.1.1.5	Triacylglycerol_metabolism	73	56	0.767123	SOMETIMES
rxn08802	Lysophospholipase L1 (2-acylglycerophosphotidate, n-C181) (periplasm)	3.1.1.5	Triacylglycerol_metabolism	73	56	0.767123	SOMETIMES
rxn08803	Lysophospholipase L1 (2-acylglycerophosphoethanolamine, n-C120) (periplasm)	3.1.1.5	Triacylglycerol_metabolism	73	56	0.767123	SOMETIMES
rxn08804	Lysophospholipase L1 (2-acylglycerophosphoethanolamine, n-C140) (periplasm)	3.1.1.5	Triacylglycerol_metabolism	73	56	0.767123	SOMETIMES
rxn08805	Lysophospholipase L1 (2-acylglycerophosphoethanolamine, n-C141) (periplasm)	3.1.1.5	Triacylglycerol_metabolism	73	56	0.767123	SOMETIMES
rxn08806	Lysophospholipase L1 (2-acylglycerophosphoethanolamine, n-C160) (periplasm)	3.1.1.5	Triacylglycerol_metabolism	73	56	0.767123	SOMETIMES
rxn08807	Lysophospholipase L1 (2-acylglycerophosphoethanolamine, n-C161) (periplasm)	3.1.1.5	Triacylglycerol_metabolism	73	56	0.767123	SOMETIMES
rxn08808	Lysophospholipase L1 (2-acylglycerophosphoethanolamine, n-C180) (periplasm)	3.1.1.5	Triacylglycerol_metabolism	73	56	0.767123	SOMETIMES
rxn08809	Lysophospholipase L1 (2-acylglycerophosphoethanolamine, n-C181) (periplasm)	3.1.1.5	Triacylglycerol_metabolism	73	56	0.767123	SOMETIMES
rxn08810	Lysophospholipase L1 (2-acylglycerophosphoglycerol, n-C120) (periplasm)	3.1.1.5	Triacylglycerol_metabolism	73	56	0.767123	SOMETIMES
rxn08811	Lysophospholipase L1 (2-acylglycerophosphoglycerol, n-C140) (periplasm)	3.1.1.5	Triacylglycerol_metabolism	73	56	0.767123	SOMETIMES
rxn08812	Lysophospholipase L1 (2-acylglycerophosphoglycerol, n-C141) (periplasm)	3.1.1.5	Triacylglycerol_metabolism	73	56	0.767123	SOMETIMES
rxn08813	Lysophospholipase L1 (2-acylglycerophosphoglycerol, n-C160) (periplasm)	3.1.1.5	Triacylglycerol_metabolism	73	56	0.767123	SOMETIMES
rxn08814	Lysophospholipase L1 (2-acylglycerophosphoglycerol, n-C161) (periplasm)	3.1.1.5	Triacylglycerol_metabolism	73	56	0.767123	SOMETIMES
rxn08816	Lysophospholipase L1 (2-acylglycerophosphoglycerol, n-C181) (periplasm)	3.1.1.5	Triacylglycerol_metabolism	73	56	0.767123	SOMETIMES
rxn08817	Lysophospholipase L2 (2-acylglycerophosphotidate, n-C120)	3.1.1.5	Triacylglycerol_metabolism	73	56	0.767123	SOMETIMES
rxn08818	Lysophospholipase L2 (2-acylglycerophosphotidate, n-C140)	3.1.1.5	Triacylglycerol_metabolism	73	56	0.767123	SOMETIMES
rxn08819	Lysophospholipase L2 (2-acylglycerophosphotidate, n-C141)	3.1.1.5	Triacylglycerol_metabolism	73	56	0.767123	SOMETIMES
rxn08820	Lysophospholipase L2 (2-acylglycerophosphotidate, n-C160)	3.1.1.5	Triacylglycerol_metabolism	73	56	0.767123	SOMETIMES
rxn08821	Lysophospholipase L2 (2-acylglycerophosphotidate, n-C161)	3.1.1.5	Triacylglycerol_metabolism	73	56	0.767123	SOMETIMES
rxn08823	Lysophospholipase L2 (2-acylglycerophosphotidate, n-C181)	3.1.1.5	Triacylglycerol_metabolism	73	56	0.767123	SOMETIMES
rxn08838	Lysophospholipase L2 (2-acylglycerophosphoethanolamine, n-C120)	3.1.1.5	Triacylglycerol_metabolism	73	56	0.767123	SOMETIMES
rxn08839	Lysophospholipase L2 (2-acylglycerophosphoethanolamine, n-C140)	3.1.1.5	Triacylglycerol_metabolism	73	56	0.767123	SOMETIMES
rxn08840	Lysophospholipase L2 (2-acylglycerophosphoethanolamine, n-C141)	3.1.1.5	Triacylglycerol_metabolism	73	56	0.767123	SOMETIMES
rxn08841	Lysophospholipase L2 (2-acylglycerophosphoethanolamine, n-C160)	3.1.1.5	Triacylglycerol_metabolism	73	56	0.767123	SOMETIMES
rxn08842	Lysophospholipase L2 (2-acylglycerophosphoethanolamine, n-C161)	3.1.1.5	Triacylglycerol_metabolism	73	56	0.767123	SOMETIMES
rxn08844	Lysophospholipase L2 (2-acylglycerophosphoethanolamine, n-C181)	3.1.1.5	Triacylglycerol_metabolism	73	56	0.767123	SOMETIMES
rxn08845	Lysophospholipase L2 (2-acylglycerophosphoglycerol, n-C120)	3.1.1.5	Triacylglycerol_metabolism	73	56	0.767123	SOMETIMES
rxn08846	Lysophospholipase L2 (2-acylglycerophosphoglycerol, n-C140)	3.1.1.5	Triacylglycerol_metabolism	73	56	0.767123	SOMETIMES
rxn08847	Lysophospholipase L2 (2-acylglycerophosphoglycerol, n-C141)	3.1.1.5	Triacylglycerol_metabolism	73	56	0.767123	SOMETIMES
rxn08848	Lysophospholipase L2 (2-acylglycerophosphoglycerol, n-C160)	3.1.1.5	Triacylglycerol_metabolism	73	56	0.767123	SOMETIMES
rxn08849	Lysophospholipase L2 (2-acylglycerophosphoglycerol, n-C161)	3.1.1.5	Triacylglycerol_metabolism	73	56	0.767123	SOMETIMES
rxn08851	Lysophospholipase L2 (2-acylglycerophosphoglycerol, n-C181)	3.1.1.5	Triacylglycerol_metabolism	73	56	0.767123	SOMETIMES
rxn10369	Lysophospholipase L1 (2-acylglycerophosphoethanolamine, n-C180) (periplasm)	3.1.1.5	Unclassified	73	56	0.767123	SOMETIMES
rxn01122	D-Altronate hydro-lyase	4.2.1.7	D-Galacturonate_Utilization	34	26	0.764706	SOMETIMES
rxn00602	(R)-2-Methyl-3-oxopropanoyl-CoA CoA-carbonylmutase	5.4.99.2	Propionyl-CoA_to_Succinyl-CoA_Module	38	29	0.763158	SOMETIMES
rxn01537	Thiamin hydrolase	3.5.99.2	Thiamin_biosynthesis	38	29	0.763158	SOMETIMES
rxn08796	Lysophospholipase L1 (2-acylglycerophosphotidate, n-C120) (periplasm)	3.1.1.5	Triacylglycerol_metabolism	73	55	0.753425	SOMETIMES
rxn01236	ATPbutyrate 1-phosphotransferase	2.7.2.7	Acetyl-CoA_fermentation_to_Butyrate	20	15	0.75	SOMETIMES
rxn00327	Ureidoglycolate amidohydrolase (decarboxylating)	3.5.3.19	Allantoin_degradation	20	15	0.75	SOMETIMES
rxn01176	5-Dehydro-2-deoxy-D-glyconate-6-phosphate	4.1.2.29	Inositol_catabolism	12	9	0.75	SOMETIMES
rxn12500	tricarballylate dehydrogenase	Undetermined	Tricarballylate_Utilization	8	6	0.75	SOMETIMES
rxn01830	L-Arabinono-1,4-lactone lactonohydrolase	3.1.1.15	L-Arabinose_utilization	4	3	0.75	SOMETIMES
rxn05531	Dextrin transport in via proton symport	Undetermined	Unclassified	4	3	0.75	SOMETIMES
rxn05639	D-O-Phosphoserine transport in/out via proton symport	Undetermined	Unclassified	4	3	0.75	SOMETIMES
rxn11397	N-Acetyl-D-Galactosamine transport in via proton symport	Undetermined	Unclassified	4	3	0.75	SOMETIMES
rxn11407	L-Threonine phosphate transport in via proton symport	Undetermined	Unclassified	4	3	0.75	SOMETIMES
rxn05735	aldehyde dehydrogenase (aminoacetaldehyde, NAD)	Undetermined	Unclassified	61	45	0.737705	SOMETIMES
rxn10770	choline dehydrogenase	Undetermined	Choline_and_Betaine_Uptake_and_Betaine_Biosynthesis	30	22	0.733333	SOMETIMES
rxn08127	Amylomaltase (maltotetraose)	2.4.1.25	Glycogen_metabolism	52	38	0.730769	SOMETIMES
rxn08128	Amylomaltase (maltopentaose)	2.4.1.25	Glycogen_metabolism	52	38	0.730769	SOMETIMES
rxn08129	Amylomaltase (maltohexaose)	2.4.1.25	Glycogen_metabolism	52	38	0.730769	SOMETIMES
rxn05682	allantoin transport in via proton symport	Undetermined	Purine_Utilization	26	19	0.730769	SOMETIMES
rxn02949	(S)-3-Hydroxyisobutyryl-CoA hydro-lyase	4.2.1.17	Valine_degradation	74	54	0.72973	SOMETIMES
rxn01480	3-Hydroxy-2-methylpropanoateNAD+ oxidoreductase	1.1.1.31	Valine_degradation	77	56	0.727273	SOMETIMES
rxn02173	D-Galactonate hydro-lyase	4.2.1.6	D-galactonate_catabolism	11	8	0.727273	SOMETIMES
rxn01274	S-(2-Hydroxyacyl)glutathione hydrolase	3.1.2.6	Methylglyoxal_Metabolism	76	55	0.723684	SOMETIMES
rxn01277	D-gluconateNADP+ oxidoreductase	1.1.1.215	D-gluconate_and_ketogluconates_metabolism	18	13	0.722222	SOMETIMES
rxn01775	D-MannonateNAD+ 5-oxidoreductase	1.1.1.57	D-Galacturonate_Utilization	32	23	0.71875	SOMETIMES
rxn01134	Maltose alpha-D-glucosylmutase	5.4.99.16	Trehalose_Biosynthesis	28	20	0.714286	SOMETIMES
rxn01107	D-Glucono-1,5-lactone lactonohydrolase	3.1.1.17	Entner-Doudoroff_Pathway	21	15	0.714286	SOMETIMES
rxn00892	ATPN-acetyl-D-glucosamine 6-phosphotransferase	2.7.1.59	Chitin_and_N-acetylglucosamine_utilization	14	10	0.714286	SOMETIMES
rxn00202	2-Hydroxybutane-1,2,4-tricarboxylate 2-oxoglutarate-lyase	2.3.3.14	Lysine_biosynthesis_AAA_pathway_2	7	5	0.714286	SOMETIMES
rxn01834	(R)-S-Lactoylglutathione methylglyoxal-lyase (isomerizing)	4.4.1.5	Methylglyoxal_Metabolism	72	51	0.708333	SOMETIMES
rxn05181	Betaine-ABC transport	3.A.1.12	Choline_and_Betaine_Uptake_and_Betaine_Biosynthesis	58	41	0.706897	SOMETIMES
rxn01406	S-Adenosylmethioninamineputrescine 3-aminopropyltransferase	2.5.1.16	Polyamine_Metabolism	58	41	0.706897	SOMETIMES
rxn05116	rxn05116	Undetermined	Unclassified	130	91	0.7	SOMETIMES
rxn05683	butanoate transport in via proton symport	Undetermined	Polyhydroxybutyrate_metabolism	20	14	0.7	SOMETIMES
rxn01331	D-erythrose 4-phosphateNAD+ oxidoreductase	1.2.1.72	Pyridoxin_(Vitamin_B6)_Biosynthesis	129	90	0.697674	SOMETIMES
rxn01457	D-Galacturonate ketol-isomerase	5.3.1.12	D-Galacturonate_Utilization	26	18	0.692308	SOMETIMES
rxn09953	Acetoin dehydrogenase	Undetermined	Protein_degradation	26	18	0.692308	SOMETIMES
rxn00438	ATPthiamin-phosphate phosphotransferase	2.7.4.16	Thiamin_biosynthesis	80	55	0.6875	SOMETIMES
rxn00641	GTPalpha-D-mannose-1-phosphate guanylyltransferase	2.7.7.13	Mannose_Metabolism	16	11	0.6875	SOMETIMES
rxn10183	N-acetyl-D-mannosamine transport via PTS	Undetermined	Unclassified	73	50	0.684932	SOMETIMES
rxn07845	D-glucarate hydro-lyase	4.2.1.40	D-galactarate	19	13	0.684211	SOMETIMES
rxn01621	L-Rhamnulose-1-phosphate lactaldehyde-lyase	4.1.2.19	L-rhamnose_utilization	25	17	0.68	SOMETIMES
rxn05173	L-Arabinose-ABC transport	3.A.1.2	Fructooligosaccharides(FOS)_and_Raffinose_Utilization	46	31	0.673913	SOMETIMES
rxn01761	L-Rhamnose ketol-isomerase	5.3.1.14	L-rhamnose_utilization	24	16	0.666667	SOMETIMES
rxn02161	ATPL-rhamnulose 1-phosphotransferase	2.7.1.5	L-rhamnose_utilization	24	16	0.666667	SOMETIMES
rxn09692	choline transport via proton symport	Undetermined	Unclassified	24	16	0.666667	SOMETIMES
rxn02113	2-Acetolactate carboxy-lyase	4.1.1.5	Murein_hydrolase_regulation_and_cell_death	21	14	0.666667	SOMETIMES
rxn01278	D-GluconateNADP+ 5-oxidoreductase	1.1.1.69	D-gluconate_and_ketogluconates_metabolism	15	10	0.666667	SOMETIMES
rxn10160	D-galactonate transport via proton symport, reversible	Undetermined	D-galactonate_catabolism	9	6	0.666667	SOMETIMES
rxn01523	Urateoxygen oxidoreductase	1.7.3.3	Purine_Utilization	6	4	0.666667	SOMETIMES
rxn01833	Aminoacetoneoxygen oxidoreductase(deaminating)(flavin-containing)	1.4.3.4	Threonine_degradation	6	4	0.666667	SOMETIMES
rxn00567	Ferrocytochrome-coxygen oxidoreductase	1.7.2.1	Unclassified	6	4	0.666667	SOMETIMES
rxn01618	(S)-LactaldehydeNADP+ oxidoreductase	1.2.1.49	Methylglyoxal_Metabolism	3	2	0.666667	SOMETIMES
rxn01438	L-Kynurenine,NADPHoxygen oxidoreductase (3-hydroxylating)	1.14.13.9	NAD_and_NADP_cofactor_biosynthesis_global	3	2	0.666667	SOMETIMES
rxn01927	3-Hydroxyanthranilateoxygen 3,4-oxidoreductase (decyclizing)	1.13.11.6	NAD_and_NADP_cofactor_biosynthesis_global	3	2	0.666667	SOMETIMES
rxn02989	rxn02989	Undetermined	NAD_and_NADP_cofactor_biosynthesis_global	3	2	0.666667	SOMETIMES
rxn00295	UDP-N-acetyl-D-glucosamine 4-epimerase	5.1.3.7	KDO2-Lipid_A_biosynthesis	113	74	0.654867	SOMETIMES
rxn01080	D-Glucuronate ketol-isomerase	5.3.1.12	D-Galacturonate_Utilization	26	17	0.653846	SOMETIMES
rxn05617	mannitol transport via PEPPyr PTS	Undetermined	Mannitol_Utilization	80	52	0.65	SOMETIMES
rxn00127	S-Adenosyl-L-methionine carboxy-lyase	4.1.1.50	Polyamine_Metabolism	48	31	0.645833	SOMETIMES
rxn05655	sucrose transport via PEPPyr PTS	Undetermined	Unclassified	79	51	0.64557	SOMETIMES
rxn10254	anteisoheptadecanoyl-Diacylglycerol kinase	2.7.1.107	Glycerolipid_and_Glycerophospholipid_Metabolism_in_Bacteria	87	56	0.643678	SOMETIMES
rxn01748	Allantoin amidohydrolase	3.5.2.5	Allantoin_degradation	14	9	0.642857	SOMETIMES
rxn01925	2-methylpropanoyl-CoAenzyme N6-(dihydrolipoyl)lysine	2.3.1.168	Valine_degradation	55	35	0.636364	SOMETIMES
rxn01648	Cytidineorthophosphate alpha-D-ribosyltransferase	2.4.2.2	pyrimidine_conversions	30	19	0.633333	SOMETIMES
rxn02004	Trehalose-6-phosphate phosphohydrolase	3.1.3.12	Trehalose_Biosynthesis	30	19	0.633333	SOMETIMES
rxn00292	UDP-N-acetyl-D-glucosamine 2-epimerase	5.1.3.14	CMP-N-acetylneuraminate_Biosynthesis	76	48	0.631579	SOMETIMES
rxn08299	diacylglycerol kinase (n-C180)	2.7.1.107	Glycerolipid_and_Glycerophospholipid_Metabolism_in_Bacteria	89	56	0.629213	SOMETIMES
rxn01204	4-Aminobutanoate2-oxoglutarate aminotransferase	2.6.1.19	Gamma-aminobutyrate_(GABA)_shunt	40	25	0.625	SOMETIMES
rxn03885	D-mannonate hydro-lyase	4.2.1.8	D-Galacturonate_Utilization	24	15	0.625	SOMETIMES
rxn07430	rxn07430	1.2.4.4	Valine_degradation	53	33	0.622642	SOMETIMES
rxn07431	rxn07431	1.2.4.4	Valine_degradation	53	33	0.622642	SOMETIMES
rxn10253	isoheptadecanoyl-Diacylglycerol kinase	2.7.1.107	Glycerolipid_and_Glycerophospholipid_Metabolism_in_Bacteria	90	56	0.622222	SOMETIMES
rxn01737	Raffinose fructohydrolase	3.2.1.26	Sucrose_utilization	37	23	0.621622	SOMETIMES
rxn05172	Taurine-ABC transport	3.A.1.17	Alkanesulfonate_assimilation	42	26	0.619048	SOMETIMES
rxn06937	L-GlutamatetRNA(Glu) ligase (AMP-forming)	6.1.1.17	Glu-tRNA(Gln)_transamidation	129	79	0.612403	SOMETIMES
rxn05649	D-serine transport in/out via proton symport	TC-2.A.3.1	Unclassified	28	17	0.607143	SOMETIMES
rxn00086	glutathioneNADP+ oxidoreductase	1.8.1.7	Glutathione_Redox_Metabolism_3	53	32	0.603774	SOMETIMES
rxn02287	S-Adenosyl-L-methionineuroporphyrin-III C-methyltransferase	2.1.1.107	Heme_and_Siroheme_Biosynthesis	85	51	0.6	SOMETIMES
rxn02774	S-Adenosyl-L-methionineuroporphyrin-III C-methyltransferase	1.3.1.76	Heme_and_Siroheme_Biosynthesis	85	51	0.6	SOMETIMES
rxn00897	N-Acyl-D-glucosamine 2-epimerase	5.1.3.8	Sialic_Acid_Metabolism	10	6	0.6	SOMETIMES
rxn03038	2,3-dihydroxypheylpropionate 1,2-dioxygenase	1.13.11.16	Central_meta-cleavage_pathway_of_aromatic_compound_degradation	5	3	0.6	SOMETIMES
rxn04599	2,3-dihydroxyphenylpropionate dehydrogenase	1.3.1.-	Phenylpropionate_Degradation	5	3	0.6	SOMETIMES
rxn09180	protoporphyrinogen oxidase (anaerobic)	1.3.3.4	Unclassified	17	10	0.588235	SOMETIMES
rxn00297	UDP-N-acetyl-D-glucosamine 2-epimerase	5.1.3.14	Sialic_Acid_Metabolism	87	51	0.586207	SOMETIMES
rxn08669	Glycerophosphodiester phosphodiesterase (Glycerophosphoglycerol)	3.1.4.46	Glycerol_and_Glycerol-3-phosphate_Uptake_and_Utilization	101	59	0.584158	SOMETIMES
rxn03445	O-Phospho-4-hydroxy-L-threonine2-oxoglutarate aminotransferase	2.6.1.52	Pyridoxin_(Vitamin_B6)_Biosynthesis	93	54	0.580645	SOMETIMES
rxn01923	2-Methylpropanoyl-CoAoxygen 2,3-oxidoreductase	1.3.99.2	Valine_degradation	26	15	0.576923	SOMETIMES
rxn05148	Heme-ABC transport	Undetermined	Unclassified	7	4	0.571429	SOMETIMES
rxn00501	3-OxopropanoateNAD+ oxidoreductase (decarboxylating,	1.2.1.18	Inositol_catabolism	48	27	0.5625	SOMETIMES
rxn00671	2-Methyl-3-oxopropanoateNAD+ oxidoreductase (CoA-propanoylating)	1.2.1.27	Valine_degradation	48	27	0.5625	SOMETIMES
rxn00748	Glycerone-phosphate phospho-lyase	4.2.3.3	Methylglyoxal_Metabolism	50	28	0.56	SOMETIMES
rxn00867	L-Histidine ammonia-lyase	4.3.1.3	Histidine_Degradation	61	34	0.557377	SOMETIMES
rxn01123	ATP2-dehydro-3-deoxy-D-gluconate 6-phosphotransferase	2.7.1.45	D-Galacturonate_Utilization	46	25	0.543478	SOMETIMES
rxn05458	hexadecanoyl-ACP[acyl-carrier-protein] transferase	2.3.1.2	Fatty_Acid_Biosynthesis_FASII	120	65	0.541667	SOMETIMES
rxn04989	L-phenylalanine,tetrahydrobiopterinoxygen	1.14.16.1	Pterin_biosynthesis	24	13	0.541667	SOMETIMES
rxn08040	UDP-N-acetylglucosamineundecaprenylphosphate N-acetylglucosamine -1-phosphate transferase	Undetermined	Teichoic_and_lipoteichoic_acids_biosynthesis	78	42	0.538462	SOMETIMES
rxn10309	stearoyl-lipoteichoic acid synthesis (n=24), linked, N-acetylglucosamine substituted	2.7.8.-	Teichoic_and_lipoteichoic_acids_biosynthesis	78	42	0.538462	SOMETIMES
rxn10310	isoheptadecanoyl-lipoteichoic acid synthesis (n=24), linked, N-acetylglucosamine substituted	2.7.8.-	Teichoic_and_lipoteichoic_acids_biosynthesis	78	42	0.538462	SOMETIMES
rxn10311	anteisoheptadecanoyl-lipoteichoic acid synthesis (n=24), linked, N-acetylglucosamine substituted	2.7.8.-	Teichoic_and_lipoteichoic_acids_biosynthesis	78	42	0.538462	SOMETIMES
rxn05737	FMN-dependent monooxygenase (taurine)	Undetermined	Unclassified	26	14	0.538462	SOMETIMES
rxn00941	Nicotinamide-nucleotidepyrophosphate	2.4.2.12	NAD_and_NADP_cofactor_biosynthesis_global	13	7	0.538462	SOMETIMES
rxn00422	L-Serinepyruvate aminotransferase	2.6.1.51	Serine-glyoxylate_cycle	28	15	0.535714	SOMETIMES
rxn05673	galacturonate transport in via proton symport	TC-2.A.1.14	D-Galacturonate_Utilization	17	9	0.529412	SOMETIMES
rxn00196	2,5-dioxopentanoateNADP+ 5-oxidoreductase	1.2.1.26	Proline,_4-hydroxyproline_uptake_and_utilization	19	10	0.526316	SOMETIMES
rxn00818	Raffinose galactohydrolase	3.2.1.22	Fructooligosaccharides(FOS)_and_Raffinose_Utilization	29	15	0.517241	SOMETIMES
rxn01642	4-imidazolone-5-propanoate amidohydrolase	3.5.2.7	Histidine_Degradation	55	28	0.509091	SOMETIMES
rxn02085	4,5-Dihydro-4-oxo-5-imidazolepropanoate hydro-lyase	4.2.1.49	Histidine_Degradation	55	28	0.509091	SOMETIMES
rxn03951	NAD-dependent threonine 4-phosphate dehydrogenase	1.1.1.262	Pyridoxin_(Vitamin_B6)_Biosynthesis	79	40	0.506329	SOMETIMES
rxn00509	Succinate-semialdehydeNADP+ oxidoreductase	1.2.1.16	Gamma-aminobutyrate_(GABA)_shunt	74	37	0.5	SOMETIMES
rxn05937	FerredoxinNADP+ oxidoreductase	1.18.1.2	Inorganic_Sulfur_Assimilation	52	26	0.5	SOMETIMES
rxn03975	FMNH2NADP+ oxidoreductase	1.5.1.29	Glutaredoxins	36	18	0.5	SOMETIMES
rxn00194	L-Glutamate 1-carboxy-lyase	4.1.1.15	Gamma-aminobutyrate_(GABA)_shunt	30	15	0.5	SOMETIMES
rxn01966	alpha,alpha-Trehaloseorthophosphate beta-D-glucosyltransferase	2.4.1.64	Trehalose_Biosynthesis	22	11	0.5	SOMETIMES
rxn01654	5-Formiminotetrahydrofolate ammonia-lyase (cyclizing)	4.3.1.4	One-carbon_metabolism_by_tetrahydropterines	16	8	0.5	SOMETIMES
rxn02346	rxn02346	4.1.2.20	Unclassified	12	6	0.5	SOMETIMES
rxn05208	Na+ lactate / malate H+ antiporter	Undetermined	Pyruvate_metabolism_I:_anaplerotic_reactions	10	5	0.5	SOMETIMES
rxn10046	menauinol oxidase (72 protons)	Undetermined,	Unclassified	8	4	0.5	SOMETIMES
rxn11934	AMP,sulfite(FAD) oxidoreductase	1.8.99.2	Inorganic_Sulfur_Assimilation	6	3	0.5	SOMETIMES
rxn10132	Cyanate transport via proton symport	Undetermined	Cyanate_hydrolysis	4	2	0.5	SOMETIMES
rxn04597	3-phenylpropanoate,NADHoxygen oxidoreductase (2,3-hydroxylating)	1.14.12.19	Phenylpropionate_Degradation	4	2	0.5	SOMETIMES
rxn05478	Guanosine 3'-phsophate transport in/out via proton symport	Undetermined	Unclassified	4	2	0.5	SOMETIMES
rxn12556	Decanoic acid transport via proton symport	Undetermined	Unclassified	4	2	0.5	SOMETIMES
rxn01252	Pyridoxineoxygen oxidoreductase (deaminating)	1.1.3.12	Pyridoxin(Vitamin_B6)_Degradation_Pathway	2	1	0.5	SOMETIMES
rxn05659	thymine transport in/out via proton symport	Undetermined	Unclassified	2	1	0.5	SOMETIMES
rxn11398	meso-Tartrate transport in via proton symport	Undetermined	Unclassified	2	1	0.5	SOMETIMES
rxn12524	alpha-Methyl-D-glucoside transport via proton symport	Undetermined	Unclassified	2	1	0.5	SOMETIMES
rxn12623	L-Arabitol transport via proton symport	Undetermined	Unclassified	2	1	0.5	SOMETIMES
rxn03397	UDP-L-rhamnoseflavonol-3-O-D-glucoside L-rhamnosyltransferase	2.1.1.-	Ubiquinone_Biosynthesis	119	59	0.495798	SOMETIMES
rxn10094	S-adenosylmethione2-demethylmenaquinone methyltransferase	Undetermined	Unclassified	119	59	0.495798	SOMETIMES
rxn08547	glycerol-3-phosphate acyltransferase (C140)	2.3.1.15	Glycerolipid_and_Glycerophospholipid_Metabolism_in_Bacteria	115	57	0.495652	SOMETIMES
rxn00985	ATPacetate phosphotransferase	2.7.2.1	Threonine_anaerobic_catabolism_gene_cluster	100	49	0.49	SOMETIMES
rxn00808	ATPD-galactose 1-phosphotransferase	2.7.1.6	Lactose_and_Galactose_Uptake_and_Utilization	47	23	0.489362	SOMETIMES
rxn10202	palmitoyl-glycerol-3-phosphate O-acyltransferase	2.3.1.15	Glycerolipid_and_Glycerophospholipid_Metabolism_in_Bacteria	115	56	0.486957	SOMETIMES
rxn10203	myristoyl-glycerol-3-phosphate O-acyltransferase	2.3.1.15	Glycerolipid_and_Glycerophospholipid_Metabolism_in_Bacteria	115	56	0.486957	SOMETIMES
rxn01127	ATPAMP phosphotransferase	2.7.4.3	Purine_conversions	130	63	0.484615	SOMETIMES
rxn01219	ATPCMP phosphotransferase	2.7.4.14	pyrimidine_conversions	120	58	0.483333	SOMETIMES
rxn04082	L-ribulose-5-phosphate 4-epimerase	5.1.3.4	L-ascorbate_utilization_(and_related_gene_clusters)	29	14	0.482759	SOMETIMES
rxn00291	N-succinyl-L-glutamate amidohydrolase	3.5.1.96	Arginine_and_Ornithine_Degradation	27	13	0.481481	SOMETIMES
rxn02944	N2-succinyl-L-ornithine2-oxoglutarate 5-aminotransferase	2.6.1.81	Arginine_and_Ornithine_Degradation	27	13	0.481481	SOMETIMES
rxn03422	N-succinyl-L-glutamate 5-semialdehydeNAD+ oxidoreductase	1.2.1.71	Arginine_and_Ornithine_Degradation	27	13	0.481481	SOMETIMES
rxn01315	L-Phenylalanine,tetrahydrobiopterinoxygen oxidoreductase	1.14.16.1	Aromatic_amino_acid_degradation	27	13	0.481481	SOMETIMES
rxn04070	pyridoxine 5'-phosphate synthase	2.6.99.2	Pyridoxin_(Vitamin_B6)_Biosynthesis	75	36	0.48	SOMETIMES
rxn00539	Ethanolamine ammonia-lyase	4.3.1.7	Ethanolamine_utilization	25	12	0.48	SOMETIMES
rxn00355	UTPalpha-D-hexose-1-phosphate uridylyltransferase	2.7.7.10	Lactose_and_Galactose_Uptake_and_Utilization	46	22	0.478261	SOMETIMES
rxn02056	S-Adenosyl-L-methionineuroporphyrin-III C-methyltransferase	4.99.1.4	Heme_and_Siroheme_Biosynthesis	65	31	0.476923	SOMETIMES
rxn00166	D-serine ammonia-lyase	4.3.1.18	Pyruvate_Alanine_Serine_Interconversions	21	10	0.47619	SOMETIMES
rxn01989	D-Glucarate hydro-lyase	4.2.1.40	D-galactarate,_D-glucarate_and_D-glycerate_catabolism	19	9	0.473684	SOMETIMES
rxn05574	glucuronate transport in via proton symport	TC-2.A.1.14	D-Galacturonate_Utilization	17	8	0.470588	SOMETIMES
rxn01996	(R)-2-Methyl-3-oxopropanoyl-CoA 2-epimerase	5.1.99.1	Propionyl-CoA_to_Succinyl-CoA_Module	17	8	0.470588	SOMETIMES
rxn01634	5-Dehydro-4-deoxy-D-glucarate hydro-lyase (decarboxylating)	4.2.1.41	D-galactarate,_D-glucarate_and_D-glycerate_catabolism	15	7	0.466667	SOMETIMES
rxn01987	Deoxyribokinase	2.7.1.15	Deoxyribose_and_Deoxynucleoside_Catabolism	73	34	0.465753	SOMETIMES
rxn01275	ATPD-Gluconate 6-phosphotransferase	2.7.1.12	D-gluconate_and_ketogluconates_metabolism	56	26	0.464286	SOMETIMES
rxn05566	D-galactose transport in via proton symport	Undetermined	Unclassified	24	11	0.458333	SOMETIMES
rxn00670	acetyl-CoAphosphate acetyltransferase	2.3.1.8	Propanediol_utilization	94	43	0.457447	SOMETIMES
rxn01629	(S)-4-Amino-5-oxopentanoate 4,5-aminomutase	5.4.3.8	Heme_and_Siroheme_Biosynthesis	91	41	0.450549	SOMETIMES
rxn03978	ammoniaferricytochrome-c oxidoreductase	1.7.2.2	Nitrate_and_nitrite_ammonification	20	9	0.45	SOMETIMES
rxn00500	(R)-LactateNAD+ oxidoreductase	1.1.1.28	Fermentations:_Lactate	49	22	0.44898	SOMETIMES
rxn06023	CoAapo-[acyl-carrier-protein] pantetheinephosphotransferase	2.7.8.7	Fatty_Acid_Biosynthesis_FASII	114	51	0.447368	SOMETIMES
rxn01029	Agmatine iminohydrolase	3.5.3.12	Polyamine_Metabolism	36	16	0.444444	SOMETIMES
rxn00601	succinyl-CoAL-arginine N2-succinyltransferase	2.3.1.109	Arginine_and_Ornithine_Degradation	25	11	0.44	SOMETIMES
rxn06591	L-glutamate-semialdehyde NADP+	1.2.1.70	Heme_and_Siroheme_Biosynthesis	89	39	0.438202	SOMETIMES
rxn05504	arsenobetaine transport in via ABC system	Undetermined	Choline_and_Betaine_Uptake_and_Betaine_Biosynthesis	16	7	0.4375	SOMETIMES
rxn12376	transport of 4-hydroxybenzyl alcohol [extraorganism-cytosol](passive)	Undetermined	Unclassified	16	7	0.4375	SOMETIMES
rxn03974	FMNH2NAD+ oxidoreductase	1.5.1.29	Unclassified	30	13	0.433333	SOMETIMES
rxn03394	rxn03394	Undetermined	Ubiquinone_Biosynthesis	104	45	0.432692	SOMETIMES
rxn00405	L-Arginine carboxy-lyase	4.1.1.19	Polyamine_Metabolism	93	40	0.430108	SOMETIMES
rxn00060	Porphobilinogen ammonia-lyase (polymerizing)	2.5.1.61	Heme_and_Siroheme_Biosynthesis	107	46	0.429907	SOMETIMES
rxn02303	Coproporphyrinogenoxygen oxidoreductase(decarboxylating)	1.3.3.3	Heme_and_Siroheme_Biosynthesis	107	46	0.429907	SOMETIMES
rxn03630	Taurine, 2-oxoglutarateO2 oxidoreductase (sulfite-forming)	1.14.11.17	Unclassified	14	6	0.428571	SOMETIMES
rxn00209	Pyridoxine 5-phosphateoxygen oxidoreductase (deaminating)	1.4.3.5	Pyridoxin_(Vitamin_B6)_Biosynthesis	68	29	0.426471	SOMETIMES
rxn00029	5-Aminolevulinate hydro-lyase(adding 5-aminolevulinate and	4.2.1.24	Heme_and_Siroheme_Biosynthesis	106	45	0.424528	SOMETIMES
rxn00224	Protoporphyrin ferro-lyase	4.99.1.1	Heme_and_Siroheme_Biosynthesis	106	45	0.424528	SOMETIMES
rxn02345	(S)-3-Hydroxybutanoyl-CoA 3-epimerase	5.1.2.3	Acetyl-CoA_fermentation_to_Butyrate	50	21	0.42	SOMETIMES
rxn05552	ethanesulfonate transport via ABC system	Undetermined	Unclassified	31	13	0.419355	SOMETIMES
rxn05594	Isethionate transport via ABC system	Undetermined	Unclassified	31	13	0.419355	SOMETIMES
rxn05656	sulfoacetate transport via ABC system	Undetermined	Unclassified	31	13	0.419355	SOMETIMES
rxn02264	Hydroxymethylbilane hydro-lyase(cyclizing)	4.2.1.75	Heme_and_Siroheme_Biosynthesis	105	44	0.419048	SOMETIMES
rxn09123	Phospholipase A1 (phosphatidate, n-C120) (periplasm)	3.1.1.32	Triacylglycerol_metabolism	29	12	0.413793	SOMETIMES
rxn09124	Phospholipase A1 (phosphatidate, n-C140) (periplasm)	3.1.1.32	Triacylglycerol_metabolism	29	12	0.413793	SOMETIMES
rxn09125	Phospholipase A1 (phosphatidate, n-C141) (periplasm)	3.1.1.32	Triacylglycerol_metabolism	29	12	0.413793	SOMETIMES
rxn09126	Phospholipase A1 (phosphatidate, n-C160) (periplasm)	3.1.1.32	Triacylglycerol_metabolism	29	12	0.413793	SOMETIMES
rxn09127	Phospholipase A1 (phosphatidate, n-C161) (periplasm)	3.1.1.32	Triacylglycerol_metabolism	29	12	0.413793	SOMETIMES
rxn09129	Phospholipase A1 (phosphatidate, n-C181) (periplasm)	3.1.1.32	Triacylglycerol_metabolism	29	12	0.413793	SOMETIMES
rxn09130	Phospholipase A1 (phosphatidylethanolamine, n-C120) (periplasm)	3.1.1.32	Triacylglycerol_metabolism	29	12	0.413793	SOMETIMES
rxn09131	Phospholipase A1 (phosphatidylethanolamine, n-C140) (periplasm)	3.1.1.32	Triacylglycerol_metabolism	29	12	0.413793	SOMETIMES
rxn09132	Phospholipase A1 (phosphatidylethanolamine, n-C141) (periplasm)	3.1.1.32	Triacylglycerol_metabolism	29	12	0.413793	SOMETIMES
rxn09133	Phospholipase A1 (phosphatidylethanolamine, n-C160) (periplasm)	3.1.1.32	Triacylglycerol_metabolism	29	12	0.413793	SOMETIMES
rxn09134	Phospholipase A1 (phosphatidylethanolamine, n-C161) (periplasm)	3.1.1.32	Triacylglycerol_metabolism	29	12	0.413793	SOMETIMES
rxn09136	Phospholipase A1 (phosphatidylethanolamine, n-C181) (periplasm)	3.1.1.32	Triacylglycerol_metabolism	29	12	0.413793	SOMETIMES
rxn09137	Phospholipase A1 (phosphatidylglycerol, n-C120) (periplasm)	3.1.1.32	Triacylglycerol_metabolism	29	12	0.413793	SOMETIMES
rxn09138	Phospholipase A1 (phosphatidylglycerol, n-C140) (periplasm)	3.1.1.32	Triacylglycerol_metabolism	29	12	0.413793	SOMETIMES
rxn09139	Phospholipase A1 (phosphatidylglycerol, n-C141) (periplasm)	3.1.1.32	Triacylglycerol_metabolism	29	12	0.413793	SOMETIMES
rxn09140	Phospholipase A1 (phosphatidylglycerol, n-C160) (periplasm)	3.1.1.32	Triacylglycerol_metabolism	29	12	0.413793	SOMETIMES
rxn09141	Phospholipase A1 (phosphatidylglycerol, n-C161) (periplasm)	3.1.1.32	Triacylglycerol_metabolism	29	12	0.413793	SOMETIMES
rxn09143	Phospholipase A1 (phosphatidylglycerol, n-C181) (periplasm)	3.1.1.32	Triacylglycerol_metabolism	29	12	0.413793	SOMETIMES
rxn09144	Phospholipase A2 (phosphatidate, n-C120) (periplasm)	3.1.1.4	Triacylglycerol_metabolism	29	12	0.413793	SOMETIMES
rxn09146	Phospholipase A2 (phosphatidate, n-C141) (periplasm)	3.1.1.4	Triacylglycerol_metabolism	29	12	0.413793	SOMETIMES
rxn09148	Phospholipase A2 (phosphatidate, n-C161) (periplasm)	3.1.1.4	Triacylglycerol_metabolism	29	12	0.413793	SOMETIMES
rxn09150	Phospholipase A2 (phosphatidate, n-C181) (periplasm)	3.1.1.4	Triacylglycerol_metabolism	29	12	0.413793	SOMETIMES
rxn09151	Phospholipase A2 (phosphatidylethanolamine, n-C120) (periplasm)	3.1.1.4	Triacylglycerol_metabolism	29	12	0.413793	SOMETIMES
rxn09152	Phospholipase A2 (phosphatidylethanolamine, n-C140) (periplasm)	3.1.1.4	Triacylglycerol_metabolism	29	12	0.413793	SOMETIMES
rxn09153	Phospholipase A2 (phosphatidylethanolamine, n-C141) (periplasm)	3.1.1.4	Triacylglycerol_metabolism	29	12	0.413793	SOMETIMES
rxn09154	Phospholipase A2 (phosphatidylethanolamine, n-C160) (periplasm)	3.1.1.4	Triacylglycerol_metabolism	29	12	0.413793	SOMETIMES
rxn09155	Phospholipase A2 (phosphatidylethanolamine, n-C161) (periplasm)	3.1.1.4	Triacylglycerol_metabolism	29	12	0.413793	SOMETIMES
rxn09157	Phospholipase A2 (phosphatidylethanolamine, n-C181) (periplasm)	3.1.1.4	Triacylglycerol_metabolism	29	12	0.413793	SOMETIMES
rxn09158	Phospholipase A2 (phosphatidylglycerol, n-C120) (periplasm)	3.1.1.4	Triacylglycerol_metabolism	29	12	0.413793	SOMETIMES
rxn09159	Phospholipase A2 (phosphatidylglycerol, n-C140) (periplasm)	3.1.1.4	Triacylglycerol_metabolism	29	12	0.413793	SOMETIMES
rxn09160	Phospholipase A2 (phosphatidylglycerol, n-C141) (periplasm)	3.1.1.4	Triacylglycerol_metabolism	29	12	0.413793	SOMETIMES
rxn09161	Phospholipase A2 (phosphatidylglycerol, n-C160) (periplasm)	3.1.1.4	Triacylglycerol_metabolism	29	12	0.413793	SOMETIMES
rxn09162	Phospholipase A2 (phosphatidylglycerol, n-C161) (periplasm)	3.1.1.4	Triacylglycerol_metabolism	29	12	0.413793	SOMETIMES
rxn09164	Phospholipase A2 (phosphatidylglycerol, n-C181) (periplasm)	3.1.1.4	Triacylglycerol_metabolism	29	12	0.413793	SOMETIMES
rxn03393	Octaprenyl-hydroxybenzoate decarboxylase	4.1.1.-	Ubiquinone_Biosynthesis	101	41	0.405941	SOMETIMES
rxn01603	7,8-dihydropteroateL-glutamate ligase (ADP-forming)	6.3.2.12	Folate_Biosynthesis	124	50	0.403226	SOMETIMES
rxn00192	Acetyl-CoAL-glutamate N-acetyltransferase	2.3.1.1	Arginine_Biosynthesis	90	36	0.4	SOMETIMES
rxn00875	Butanoyl-CoAacetate CoA-transferase	2.8.3.8	Acetyl-CoA_fermentation_to_Butyrate	15	6	0.4	SOMETIMES
rxn01747	allantoate amidinohydrolase (decarboxylating)	3.5.3.9	Allantoin_degradation	5	2	0.4	SOMETIMES
rxn03842	Ureidoglycine aminohydrolase	3.5.3.9	Allantoin_degradation	5	2	0.4	SOMETIMES
rxn00966	chorismate pyruvate-lyase (4-hydroxybenzoate-forming)	4.1.3.40	Ubiquinone_Biosynthesis	93	37	0.397849	SOMETIMES
rxn03395	2-octaprenyl-6-hydroxyphenol methylase	2.1.1.64	Ubiquinone_Biosynthesis	99	39	0.393939	SOMETIMES
rxn03893	Hydroxybenzoate octaprenyltransferase	2.5.1.-	Ubiquinone_Biosynthesis	99	39	0.393939	SOMETIMES
rxn11946	3-demethylubiquinone-9 3-o-methyltransferase	2.1.1.64	Ubiquinone_Biosynthesis	99	39	0.393939	SOMETIMES
rxn09657	Thiamine transport in via proton symport	Undetermined	Purine_Utilization	51	20	0.392157	SOMETIMES
rxn05957	O-Succinyl-L-homoserine succinate-lyase (adding cysteine)	2.5.1.48	Methionine_Biosynthesis	74	29	0.391892	SOMETIMES
rxn04139	2-Octaprenyl-3-methyl-6-methoxy-1,4-benzoquinone ,NADPH2oxygen	1.14.13.-	Ubiquinone_Biosynthesis	98	38	0.387755	SOMETIMES
rxn12224	2-octaprenyl-6-methoxyphenol hydroxylase	Undetermined	Ubiquinone_Biosynthesis	98	38	0.387755	SOMETIMES
rxn00302	GTP 7,8-8,9-dihydrolase	3.5.4.16	Pterin_biosynthesis	119	46	0.386555	SOMETIMES
rxn03174	2-Amino-4-hydroxy-6-(erythro-1,2,3-trihydroxypropyl)	3.5.4.16	Pterin_biosynthesis	119	46	0.386555	SOMETIMES
rxn03419	Formamidopyrimidine nucleoside triphosphate 7,8-8,9-dihydrolase	3.5.4.16	Pterin_biosynthesis	119	46	0.386555	SOMETIMES
rxn03421	GTP 7,8-8,9-dihydrolase	3.5.4.16	Pterin_biosynthesis	119	46	0.386555	SOMETIMES
rxn00105	ATPnicotinamide-nucleotide adenylyltransferase	2.7.7.1	NAD_and_NADP_cofactor_biosynthesis_global	127	49	0.385827	SOMETIMES
rxn01169	ATPD-glucose 6-phosphotransferase	2.7.1.1	Sucrose_Metabolism	78	30	0.384615	SOMETIMES
rxn01857	D-AltronateNAD+ 3-oxidoreductase	1.1.1.58	D-Galacturonate_Utilization	13	5	0.384615	SOMETIMES
rxn00299	GTP 7,8-8,9-dihydrolase	3.5.4.16	tRNA_modification_Archaea_Henri	120	46	0.383333	SOMETIMES
rxn05177	Thiamin-ABC transport	Undetermined	ECF_class_transporters	68	26	0.382353	SOMETIMES
rxn01199	ATPD-xylulose 5-phosphotransferase	2.7.1.17	Ribitol,_Xylitol,_Arabitol,_Mannitol_and_Sorbitol_utilization	42	16	0.380952	SOMETIMES
rxn02168	(3R)-3-Hydroxybutanoyl-CoA hydro-lyase	4.2.1.55	Acetyl-CoA_fermentation_to_Butyrate	21	8	0.380952	SOMETIMES
rxn05667	Urea transport via facilitate diffusion	Undetermined	Amidase_clustered_with_urea_and_nitrile_hydratase_functions	129	49	0.379845	SOMETIMES
rxn02288	Uroporphyrinogen-III carboxy-lyase	4.1.1.37	Heme_and_Siroheme_Biosynthesis	98	37	0.377551	SOMETIMES
rxn05336	(3R)-3-Hydroxypalmitoyl-[acyl-carrier-protein]NADP+ oxidoreductase	1.1.1.100	Fatty_Acid_Biosynthesis_FASII	122	46	0.377049	SOMETIMES
rxn01334	Sedoheptulose 1,7-bisphosphate D-glyceraldehyde-3-phosphate-lyase	4.1.2.13	Calvin-Benson_cycle	125	47	0.376	SOMETIMES
rxn00654	N-Carbamoyl-beta-alanine amidohydrolase	3.5.1.6	Pyrimidine_utilization	16	6	0.375	SOMETIMES
rxn01626	5,6-Dihydrouracil amidohydrolase	3.5.2.2	Pyrimidine_utilization	16	6	0.375	SOMETIMES
rxn12206	malonate decarboxylase	Undetermined	Malonate_decarboxylase	8	3	0.375	SOMETIMES
rxn02504	2-Amino-4-hydroxy-6-(D-erythro-1,2,3-trihydroxypropyl)-7,8-	4.1.2.25	Folate_Biosynthesis	118	44	0.372881	SOMETIMES
rxn05457	tetradecanoyl-ACP[acyl-carrier-protein] transferase	2.3.1.1	Fatty_Acid_Biosynthesis_FASII	121	45	0.371901	SOMETIMES
rxn02804	myristoyl-CoAacetylCoA C-myristoyltransferase	2.3.1.16	n-Phenylalkanoic_acid_degradation	87	32	0.367816	SOMETIMES
rxn00440	ATPthiamin pyrophosphotransferase	2.7.6.2	Thiamin_biosynthesis	79	29	0.367089	SOMETIMES
rxn00499	(S)-LactateNAD+ oxidoreductase	1.1.1.27	Fermentations:_Lactate	41	15	0.365854	SOMETIMES
rxn00669	PropanoateCoA ligase (ADP-forming)	6.2.1.13	Protein_Acetylation_and_Deacetylation_in_Bacteria	80	29	0.3625	SOMETIMES
rxn05344	Tetradecanoyl-[acyl-carrier protein]malonyl-[acyl-carrier-protein]	2.3.1.41	Fatty_Acid_Biosynthesis_FASII	119	43	0.361345	SOMETIMES
rxn00608	6-Phospho-beta-D-glucosyl-(1,4)-D-gluxose glucohydrolase	3.2.1.86	Beta-Glucoside_Metabolism	39	14	0.358974	SOMETIMES
rxn05565	galactarate transport in via proton symport	TC-2.A.3.1	D-galactarate	14	5	0.357143	SOMETIMES
rxn03887	D-galactarate hydro-lyase	4.2.1.42	D-galactarate,_D-glucarate_and_D-glycerate_catabolism	14	5	0.357143	SOMETIMES
rxn05740	cpd00155 phosphorylase	2.4.1.1	Glycogen_metabolism	73	26	0.356164	SOMETIMES
rxn00599	Succinyl-CoAglycine C-succinyl-transferase(decarboxylating)	2.3.1.37	Heme_and_Siroheme_Biosynthesis	17	6	0.352941	SOMETIMES
rxn01257	chorismateL-glutamine aminotransferase	2.6.1.85	Folate_Biosynthesis	114	40	0.350877	SOMETIMES
rxn01924	2-Methylpropanoyl-CoA(acceptor) 2,3-oxidoreductase	1.3.99.3	Valine_degradation	20	7	0.35	SOMETIMES
rxn00745	Phosphoenolpyruvateglycerone phosphotransferase	2.7.1.121	Dihydroxyacetone_kinases	78	27	0.346154	SOMETIMES
rxn00787	D-Tagatose 1,6-bisphosphate triosephosphate lyase	4.1.2.40	Lactose_and_Galactose_Uptake_and_Utilization	29	10	0.344828	SOMETIMES
rxn00938	Nicotinamide amidohydrolase	3.5.1.19	NAD_and_NADP_cofactor_biosynthesis_global	82	28	0.341463	SOMETIMES
rxn03841	4-amino-4-deoxychorismate pyruvate-lyase	4.1.3.38	Folate_Biosynthesis	112	38	0.339286	SOMETIMES
rxn05516	cadmium transport out via ABC system	TC-3.A.3	Unclassified	99	33	0.333333	SOMETIMES
rxn01646	N-Ribosylnicotinamideorthophosphate ribosyltransferase	2.4.2.1	NAD_and_NADP_cofactor_biosynthesis_global	81	27	0.333333	SOMETIMES
rxn01015	Hydroxypyruvate ketol-isomerase	5.3.1.22	Glycerate_metabolism	30	10	0.333333	SOMETIMES
rxn00853	N-Carbamoylputrescine amidohydrolase	3.5.1.53	Polyamine_Metabolism	30	10	0.333333	SOMETIMES
rxn02927	N2-succinyl-L-arginine iminohydrolase (decarboxylating)	3.5.3.23	Arginine_and_Ornithine_Degradation	21	7	0.333333	SOMETIMES
rxn00007	alpha,alpha-Trehalose glucohydrolase	3.2.1.28	Trehalose_Uptake_and_Utilization	15	5	0.333333	SOMETIMES
rxn01990	5-Dehydro-4-deoxy-D-glucarate tartronate-semialdehyde-lyase	4.1.2.20	D-galactarate,_D-glucarate_and_D-glycerate_catabolism	12	4	0.333333	SOMETIMES
rxn01641	5-FormiminotetrahydrofolateL-glutamate N-formiminotransferase	2.1.2.5	Histidine_Degradation	12	4	0.333333	SOMETIMES
rxn05646	L-rhamnose transport via proton symport	Undetermined	L-rhamnose_utilization	12	4	0.333333	SOMETIMES
rxn10044	cytochrome-c reductase (menaquinol 7 3 protons)	1.10.2.2,	Ubiquinone_Undetermined-cytochrome_c_reductase_complexes	6	2	0.333333	SOMETIMES
rxn01423	L-2-Aminoadipate2-oxoglutarate aminotransferase	2.6.1.39	Lysine_biosynthesis_AAA_pathway_2	3	1	0.333333	SOMETIMES
rxn05473	2-Phosphoglycolate transport in/out via proton symport	Undetermined	Unclassified	3	1	0.333333	SOMETIMES
rxn05603	D-malate transport in via proton symport	Undetermined	Unclassified	3	1	0.333333	SOMETIMES
rxn05636	Uric acid permease	Undetermined	Unclassified	3	1	0.333333	SOMETIMES
rxn05691	L-Fucose transport in via proton symport	Undetermined	Unclassified	3	1	0.333333	SOMETIMES
rxn05725	2-Aminoethyl Phosphonic Acid transport in via proton symport	Undetermined	Unclassified	3	1	0.333333	SOMETIMES
rxn12547	2',3'-Cyclic GMP transport via proton symport	Undetermined	Unclassified	3	1	0.333333	SOMETIMES
rxn09113	Phosphatidylglycerol synthase (n-C180)	2.7.8.5	Glycerolipid_and_Glycerophospholipid_Metabolism_in_Bacteria	118	39	0.330508	SOMETIMES
rxn01521	5'-nucleotidase (dUMP)	3.1.3.5	Folate_Biosynthesis	109	36	0.330275	SOMETIMES
rxn03167	2-Amino-4-hydroxy-6-(erythro-1,2,3-trihydroxypropyl)	3.1.3.1	Folate_Biosynthesis	109	36	0.330275	SOMETIMES
rxn00676	Propanoyl-CoAacetyl-CoA C-acyltransferase	2.3.1.16	Isoleucine_degradation	88	29	0.329545	SOMETIMES
rxn04794	Acetyl-CoAformate C-acetyltransferase	2.3.1.54	Threonine_anaerobic_catabolism_gene_cluster	55	18	0.327273	SOMETIMES
rxn05938	rxn05938	1.2.7.1	Pyruvate:ferredoxin_oxidoreductase	43	14	0.325581	SOMETIMES
rxn01870	D-Fructose 1-phosphate D-glyceraldehyde-3-phosphate-lyase	4.1.2.13	Fructose-bisphosphate_aldolase_protein_family	105	34	0.32381	SOMETIMES
rxn01951	ATPN-acyl-D-mannosamine 6-phosphotransferase	2.7.1.60	CMP-N-acetylneuraminate_Biosynthesis	34	11	0.323529	SOMETIMES
rxn05239	adenosine 3',5'-bisphosphate,sulfiteoxidized-thioredoxin oxidoreductase	1.8.4.8	Inorganic_Sulfur_Assimilation	65	21	0.323077	SOMETIMES
rxn00717	Cytosine aminohydrolase	3.5.4.1	pyrimidine_conversions	31	10	0.322581	SOMETIMES
rxn05461	3-Hydroxyoctodecanoyl-ACPNADP+ oxidoreductase	1.1.1.0	Fatty_Acid_Biosynthesis_FASII	122	39	0.319672	SOMETIMES
rxn02005	trehalose transport via PEPPyr PTS	2.7.1.69	Trehalose_Uptake_and_Utilization	79	25	0.316456	SOMETIMES
rxn05332	(3R)-3-Hydroxypalmitoyl-[acyl-carrier-protein] hydro-lyase	2.3.1.85	Fatty_Acid_Biosynthesis_FASII	111	35	0.315315	SOMETIMES
rxn10124	NADH dehydrogenase (demethylmenaquinone-8 2.8 protons)	1.6.5.3	Respiratory_Complex_I	16	5	0.3125	SOMETIMES
rxn01102	ATP(R)-glycerate 3-phosphotransferase	2.7.1.31	Glycerolipid_and_Glycerophospholipid_Metabolism_in_Bacteria	87	27	0.310345	SOMETIMES
rxn00817	alpha-D-Glucoside glucohydrolase	3.2.1.20	Fructooligosaccharides(FOS)_and_Raffinose_Utilization	29	9	0.310345	SOMETIMES
rxn01985	Deoxyinosineorthophosphate ribosyltransferase	2.4.2.1	Purine_conversions	81	25	0.308642	SOMETIMES
rxn01647	Nicotinate D-ribonucleosideorthophosphate ribosyltransferase	2.4.2.1	pyrimidine_conversions	81	25	0.308642	SOMETIMES
rxn05459	stearyl-ACP[acyl-carrier-protein] transferase	2.3.1.3	Fatty_Acid_Biosynthesis_FASII	120	37	0.308333	SOMETIMES
rxn08467	FMNH2-dependent monooxygenase	Undetermined	Unclassified	26	8	0.307692	SOMETIMES
rxn08469	FMNH2-dependent monooxygenase (ethanesulfonate)	Undetermined	Unclassified	26	8	0.307692	SOMETIMES
rxn08471	FMNH2-dependent monooxygenase (sulfoacetate)	Undetermined	Unclassified	26	8	0.307692	SOMETIMES
rxn01538	ATPthiamine phosphotransferase	2.7.1.89	Thiamin_biosynthesis	23	7	0.304348	SOMETIMES
rxn00361	ATPadenylylsulfate 3'-phosphotransferase	2.7.1.25	Inorganic_Sulfur_Assimilation	63	19	0.301587	SOMETIMES
rxn01225	Guanine aminohydrolase	3.5.4.3	Purine_conversions	30	9	0.3	SOMETIMES
rxn00874	Acetyl-CoAacetyl-CoA C-acetyltransferase	2.3.1.9	n-Phenylalkanoic_acid_degradation	87	26	0.298851	SOMETIMES
rxn02680	Octanoyl-CoAacetyl-CoA C-acyltransferase	2.3.1.16	n-Phenylalkanoic_acid_degradation	87	26	0.298851	SOMETIMES
rxn03243	Decanoyl-CoAacetyl-CoA C-acyltransferase	2.3.1.16	n-Phenylalkanoic_acid_degradation	87	26	0.298851	SOMETIMES
rxn03248	Hexanoyl-CoAacetyl-CoA C-acyltransferase	2.3.1.16	n-Phenylalkanoic_acid_degradation	87	26	0.298851	SOMETIMES
rxn06510	Lauroyl-CoAacetyl-CoA C-acyltransferase	2.3.1.16	n-Phenylalkanoic_acid_degradation	87	26	0.298851	SOMETIMES
rxn05460	3-Oxooctodecanoyl-ACPmalonyl-[acyl-carrier-protein] C-acyltransferase (decarboxylating)	2.3.1.0	Fatty_Acid_Biosynthesis_FASII	118	35	0.29661	SOMETIMES
rxn00547	ATPD-fructose 6-phosphotransferase	2.7.1.1	Sucrose_utilization	61	18	0.295082	SOMETIMES
rxn05602	L-lactate reversible transport via proton symport	Undetermined	Lactate_utilization	58	17	0.293103	SOMETIMES
rxn05549	Deoxyribose transport via ABC system	Undetermined	D-ribose_utilization	55	16	0.290909	SOMETIMES
rxn01670	Nicotinamide ribonucleotide phosphohydrolase	3.1.3.5	NAD_and_NADP_cofactor_biosynthesis_global	76	22	0.289474	SOMETIMES
rxn05610	D-mannose transport via PEPPyr PTS	Undetermined	Mannose_Metabolism	80	23	0.2875	SOMETIMES
rxn03884	2-dehydro-3-deoxy-D-gluconate-6-phosphate	4.1.2.14	Formaldehyde_assimilation:_Ribulose_monophosphate_pathway	63	18	0.285714	SOMETIMES
rxn03433	(S)-3-Hydroxyisobutyryl-CoA hydrolase	3.1.2.4	Valine_degradation	28	8	0.285714	SOMETIMES
rxn05572	glucarate transport in via proton symport	TC-2.A.3.1	D-galactarate	14	4	0.285714	SOMETIMES
rxn00515	ATPnucleoside-diphosphate phosphatransferase	2.7.4.6	pyrimidine_conversions	117	33	0.282051	SOMETIMES
rxn01544	XMPpyrophosphate phosphoribosyltransferase	2.4.2.8	Purine_conversions	103	29	0.281553	SOMETIMES
rxn03239	(S)-3-Hydroxyhexadecanoyl-CoANAD+ oxidoreductase	1.1.1.35	Isoleucine_degradation	76	21	0.276316	SOMETIMES
rxn01218	2'-Deoxycytidine 5'-monophosphate phosphohydrolase	3.1.3.5	pyrimidine_conversions	77	21	0.272727	SOMETIMES
rxn05500	L-arabinose transport via proton symport	Undetermined	L-Arabinose_utilization	11	3	0.272727	SOMETIMES
rxn00575	alpha-D-Glucoside glucohydrolase	3.2.1.20	Maltose_and_Maltodextrin_Utilization	11	3	0.272727	SOMETIMES
rxn00915	GMPpyrophosphate phosphoribosyltransferase	2.4.2.7	Purine_conversions	103	28	0.271845	SOMETIMES
rxn01101	3-Phospho-D-glycerateNAD+ 2-oxidoreductase	1.1.1.95	Serine_Biosynthesis	107	29	0.271028	SOMETIMES
rxn05732	acyl-CoA dehydrogenase (hexadecanoyl-CoA)	1.3.99.3	Fatty_acid_degradation_regulons	75	20	0.266667	SOMETIMES
rxn00950	Cystathionine L-homocysteine-lyase (deaminating)	4.4.1.8	Methionine_Biosynthesis	64	17	0.265625	SOMETIMES
rxn05485	N-Acetyl-D-glucosamine transport via PEPPyr PTS	Undetermined	Chitin_and_N-acetylglucosamine_utilization	83	22	0.26506	SOMETIMES
rxn00947	PalmitateCoA ligase (AMP-forming)	6.2.1.3	n-Phenylalkanoic_acid_degradation	91	24	0.263736	SOMETIMES
rxn02400	Nicotinate D-ribonucleotide phosphohydrolase	3.1.3.5	Purine_conversions	76	20	0.263158	SOMETIMES
rxn00708	Uridine 5'-monophosphate phosphohydrolase	3.1.3.5	pyrimidine_conversions	76	20	0.263158	SOMETIMES
rxn05255	FOLt	Undetermined	Unclassified	19	5	0.263158	SOMETIMES
rxn05163	Putrescine-ABC transport	Undetermined	Unclassified	77	20	0.25974	SOMETIMES
rxn05462	trans-Octodec-2-enoyl-ACP hydro-lyase	4.2.1.0	Fatty_Acid_Biosynthesis_FASII	112	29	0.258929	SOMETIMES
rxn01501	(R)-MevalonateNADP+ oxidoreductase (CoA acylating)	1.1.1.34	Mevalonate_Branch_of_Isoprenoid_Biosynthesis	31	8	0.258065	SOMETIMES
rxn03240	(S)-3-Hydroxyhexadecanoyl-CoA hydro-lyase	4.2.1.17	Unclassified	74	19	0.256757	SOMETIMES
rxn00289	(2S,3R)-3-Hydroxybutane-1,2,3-tricarboxylate pyruvate-lyase	4.1.3.30	Methylcitrate_cycle	39	10	0.25641	SOMETIMES
rxn00991	(S)-3-Hydroxy-3-methylglutaryl-CoA acetoacetate-lyase	4.1.3.4	Leucine_Degradation_and_HMG-CoA_Metabolism	51	13	0.254902	SOMETIMES
rxn05170	Maltose-ABC transport	3.A.1.1	Fructooligosaccharides(FOS)_and_Raffinose_Utilization	67	17	0.253731	SOMETIMES
rxn02268	(S)-2-methylbutanoyl-CoAoxygen 2,3-oxidoreductase	1.3.99.2	Isoleucine_degradation	79	20	0.253165	SOMETIMES
rxn05736	fatty-acid--CoA ligase (tetradecanoate)	6.2.1.3	Fatty_acid_degradation_regulons	91	23	0.252747	SOMETIMES
rxn00351	gamma-L-Glutamyl-L-cysteineglycine ligase (ADP-forming)	6.3.2.3	Glutathione_synthesis	68	17	0.25	SOMETIMES
rxn02302	O-Acetyl-L-homoserine succinate-lyase (adding cysteine)	2.5.1.49	Methionine_Biosynthesis	56	14	0.25	SOMETIMES
rxn00988	AcetoacetateCoA ligase (AMP-forming)	6.2.1.16	Leucine_Degradation_and_HMG-CoA_Metabolism	36	9	0.25	SOMETIMES
rxn00205	Glutathionehydrogen-peroxide oxidoreductase	1.11.1.9	Glutathione_Redox_Metabolism_3	28	7	0.25	SOMETIMES
rxn05505	arsenobetaine transport in via proton symport	Undetermined	Choline_and_Betaine_Uptake_and_Betaine_Biosynthesis	12	3	0.25	SOMETIMES
rxn01121	D-gluconate hydro-lyase	4.2.1.39	Entner-Doudoroff_Pathway	12	3	0.25	SOMETIMES
rxn03541	adenosylcobinamide amidohydrolase	3.5.1.90	Coenzyme_B12_biosynthesis	4	1	0.25	SOMETIMES
rxn01581	L-Pipecolate(acceptor) 1,6-oxidoreductase	1.5.99.3	Lysine_degradation	4	1	0.25	SOMETIMES
rxn05476	3'-AMP transport in/out via proton symport	Undetermined	Unclassified	4	1	0.25	SOMETIMES
rxn05477	3'-CMP transport in via proton symport	Undetermined	Unclassified	4	1	0.25	SOMETIMES
rxn05480	3'-UMP transport in via proton symport	Undetermined	Unclassified	4	1	0.25	SOMETIMES
rxn11400	2',3'-Cyclic AMP transport in via proton symport	Undetermined	Unclassified	4	1	0.25	SOMETIMES
rxn11401	2',3'-Cyclic CMP transport in via proton symport	Undetermined	Unclassified	4	1	0.25	SOMETIMES
rxn11402	2',3'-Cyclic UMP transport in via proton symport	Undetermined	Unclassified	4	1	0.25	SOMETIMES
rxn01509	ATP(d)GMP phosphotransferase	2.7.4.8	MLST	125	31	0.248	SOMETIMES
rxn01649	Xanthosineorthophosphate ribosyltransferase	2.4.2.1	Purine_conversions	81	20	0.246914	SOMETIMES
rxn02760	Sucrose 6-phosphate fructohydrolase	3.2.1.26	Sucrose_utilization	37	9	0.243243	SOMETIMES
rxn09147	Phospholipase A2 (phosphatidate, n-C160) (periplasm)	3.1.1.4	Triacylglycerol_metabolism	29	7	0.241379	SOMETIMES
rxn10052	adenylate kinase (Inorganic triphosphate)	2.7.4.3	Purine_conversions	130	31	0.238462	SOMETIMES
rxn00473	L-Tryotophan indole-lyase (deaminating)	4.1.99.1	Aromatic_amino_acid_degradation	17	4	0.235294	SOMETIMES
rxn05671	D-xylose transport in via proton symport	Undetermined	Xylose_utilization	17	4	0.235294	SOMETIMES
rxn05733	cysteine synthase (Thiosulfate)	4.2.99.8	Methionine_Biosynthesis	98	23	0.234694	SOMETIMES
rxn02934	(2S,3S)-3-Hydroxy-2-methylbutanoyl-CoA hydro-liase	4.2.1.17	Isoleucine_degradation	77	18	0.233766	SOMETIMES
rxn00527	L-Tyrosine2-oxoglutarate aminotransferase	2.6.1.1	Phenylalanine_and_Tyrosine_Branches_from_Chorismate	108	25	0.231481	SOMETIMES
rxn12633	aminopeptidase	Undetermined	Protein_degradation	130	30	0.230769	SOMETIMES
rxn12637	aminopeptidase	Undetermined	Protein_degradation	130	30	0.230769	SOMETIMES
rxn12639	aminopeptidase	Undetermined	Protein_degradation	130	30	0.230769	SOMETIMES
rxn12640	aminopeptidase	Undetermined	Protein_degradation	130	30	0.230769	SOMETIMES
rxn12641	aminopeptidase	Undetermined	Protein_degradation	130	30	0.230769	SOMETIMES
rxn12645	aminopeptidase	Undetermined	Protein_degradation	130	30	0.230769	SOMETIMES
rxn12844	Gly-Cys aminopeptidase	3.4.11.2	Protein_degradation	130	30	0.230769	SOMETIMES
rxn12845	Gly-Leu aminopeptidase	3.4.11.2	Protein_degradation	130	30	0.230769	SOMETIMES
rxn12846	Gly-Phe aminopeptidase	3.4.11.2	Protein_degradation	130	30	0.230769	SOMETIMES
rxn12847	Gly-Try aminopeptidase	3.4.11.2	Protein_degradation	130	30	0.230769	SOMETIMES
rxn00139	AMPpyrophosphate phosphoribosyltransferase	2.4.2.7	Purine_conversions	104	24	0.230769	SOMETIMES
rxn00560	Ureacarbon-dioxide ligase (ADP-forming)	6.3.4.6	Urea_decomposition	13	3	0.230769	SOMETIMES
rxn08311	CDP-diacylglycerol synthetase (n-C180)	2.7.7.41	Glycerolipid_and_Glycerophospholipid_Metabolism_in_Bacteria	127	29	0.228346	SOMETIMES
rxn00350	glutathione hydralase (periplasmic)	2.3.2.2	Glutathione_Redox_Metabolism_3	79	18	0.227848	SOMETIMES
rxn00216	ATPD-glucose 6-phosphotransferase	2.7.1.1	Sucrose_Metabolism	79	18	0.227848	SOMETIMES
rxn01967	beta-D-Glucose 1-phosphate 1,6-phosphomutase	5.4.2.6	Maltose_and_Maltodextrin_Utilization	22	5	0.227273	SOMETIMES
rxn05337	(3R)-3-Hydroxyhexanoyl-[acyl-carrier-protein]NADP+ oxidoreductase	1.1.1.100	Fatty_Acid_Biosynthesis_FASII	124	28	0.225806	SOMETIMES
rxn05339	(3R)-3-Hydroxybutanoyl-[acyl-carrier protein]NADP+ oxidoreductase	1.1.1.100	Fatty_Acid_Biosynthesis_FASII	124	28	0.225806	SOMETIMES
rxn05341	(3R)-3-Hydroxyoctanoyl-[acyl-carrier-protein]NADP+ oxidoreductase	1.1.1.100	Fatty_Acid_Biosynthesis_FASII	124	28	0.225806	SOMETIMES
rxn00707	ITPcytidine 5'-phosphotransferase	2.7.1.48	pyrimidine_conversions	120	27	0.225	SOMETIMES
rxn01997	dTDPglucose 4,6-hydro-lyase	4.2.1.46	dTDP-rhamnose_synthesis	116	26	0.224138	SOMETIMES
rxn02933	(2S,3S)-3-hydroxy-2-methylbutanoyl-CoANAD+ oxidoreductase	1.1.1.35	Isoleucine_degradation	76	17	0.223684	SOMETIMES
rxn01145	Thymidylate 5'-phosphohydrolase	3.1.3.5	pyrimidine_conversions	76	17	0.223684	SOMETIMES
rxn12634	aminopeptidase	Undetermined	Protein_degradation	130	29	0.223077	SOMETIMES
rxn12638	aminopeptidase	Undetermined	Protein_degradation	130	29	0.223077	SOMETIMES
rxn12642	aminopeptidase	Undetermined	Protein_degradation	130	29	0.223077	SOMETIMES
rxn12643	aminopeptidase	Undetermined	Protein_degradation	130	29	0.223077	SOMETIMES
rxn12644	aminopeptidase	Undetermined	Protein_degradation	130	29	0.223077	SOMETIMES
rxn12646	aminopeptidase	Undetermined	Protein_degradation	130	29	0.223077	SOMETIMES
rxn01208	2-Oxo-4-methyl-3-carboxypentanoate decarboxylation	Undetermined	Unclassified	130	29	0.223077	SOMETIMES
rxn09210	Phosphatidylserine syntase (n-C180)	2.7.8.8	Glycerolipid_and_Glycerophospholipid_Metabolism_in_Bacteria	91	20	0.21978	SOMETIMES
rxn01675	dTTPalpha-D-glucose-1-phosphate thymidylyltransferase	2.7.7.24	dTDP-rhamnose_synthesis	115	25	0.217391	SOMETIMES
rxn10226	isoheptadecanoyl-CDPdiacylglycerol-serine O-phosphatidyltransferase	2.7.8.8	Glycerolipid_and_Glycerophospholipid_Metabolism_in_Bacteria	92	20	0.217391	SOMETIMES
rxn10227	anteisoheptadecanoyl-CDPdiacylglycerol-serine O-phosphatidyltransferase	2.7.8.8	Glycerolipid_and_Glycerophospholipid_Metabolism_in_Bacteria	92	20	0.217391	SOMETIMES
rxn00772	ATPD-ribose 5-phosphotransferase	2.7.1.15	D-ribose_utilization	74	16	0.216216	SOMETIMES
rxn00020	beta-D-Glucoside glucohydrolase	3.2.1.21	Beta-Glucoside_Metabolism	37	8	0.216216	SOMETIMES
rxn00605	UDPglucoseD-glucose-6-phosphate 1-alpha-D-glucosyltransferase	2.4.1.15	Trehalose_Biosynthesis	37	8	0.216216	SOMETIMES
rxn12635	aminopeptidase	Undetermined	Protein_degradation	130	28	0.215385	SOMETIMES
rxn12636	aminopeptidase	Undetermined	Protein_degradation	130	28	0.215385	SOMETIMES
rxn00470	L-Ornithine carboxy-lyase	4.1.1.17	Polyamine_Metabolism	56	12	0.214286	SOMETIMES
rxn01171	alpha-D-Glucose 1-epimerase	5.1.3.3	Lactose_and_Galactose_Uptake_and_Utilization	42	9	0.214286	SOMETIMES
rxn02914	3-Phosphoserine2-oxoglutarate aminotransferase	2.6.1.52	Serine_Biosynthesis	99	21	0.212121	SOMETIMES
rxn00223	xylose isomerase	5.3.1.5	Xylose_utilization	33	7	0.212121	SOMETIMES
rxn01044	D-Xylose ketol-isomerase	5.3.1.5	Xylose_utilization	33	7	0.212121	SOMETIMES
rxn02000	dTDP-4-dehydro-6-deoxy-D-glucose 3,5-epimerase	5.1.3.13	dTDP-rhamnose_synthesis	114	24	0.210526	SOMETIMES
rxn05335	(3R)-3-Hydroxypalmitoyl-[acyl-carrier-protein] hydro-lyase	2.3.1.85	Fatty_Acid_Biosynthesis_FASII	114	24	0.210526	SOMETIMES
rxn05573	D-glucose transport in via proton symport	Undetermined	Trehalose_Uptake_and_Utilization	19	4	0.210526	SOMETIMES
rxn05625	nitrite transport in via proton symport	Undetermined	Unclassified	62	13	0.209677	SOMETIMES
rxn05354	Hexadecanoyl-[acyl-carrier proteinmalonyl-CoA	1.3.1.10	Fatty_Acid_Biosynthesis_FASII	24	5	0.208333	SOMETIMES
rxn02889	3-Methylcrotonoyl-CoAcarbon-dioxide ligase (ADP-forming)	6.4.1.4	Leucine_Degradation_and_HMG-CoA_Metabolism	53	11	0.207547	SOMETIMES
rxn00743	Glycerone phosphate phosphohydrolase (alkaline optimum)	3.1.3.1	Phosphate_metabolism	53	11	0.207547	SOMETIMES
rxn09145	Phospholipase A2 (phosphatidate, n-C140) (periplasm)	3.1.1.4	Triacylglycerol_metabolism	29	6	0.206897	SOMETIMES
rxn00711	UMPpyrophosphate phosphoribosyltransferase	2.4.2.9	pyrimidine_conversions	102	21	0.205882	SOMETIMES
rxn05527	cytosine transport in via proton symport	Undetermined	Unclassified	34	7	0.205882	SOMETIMES
rxn00979	glycolaldehydeNAD+ oxidoreductase	1.2.1.21	Glycolate,_glyoxylate_interconversions	107	22	0.205607	SOMETIMES
rxn02304	Protoporphyrinogen-IXoxygen oxidoreductase	1.3.3.4	Heme_and_Siroheme_Biosynthesis	69	14	0.202899	SOMETIMES
rxn06077	L-methionineoxidized-thioredoxin S-oxidoreductase	1.8.4.13	Peptide_methionine_sulfoxide_reductase	110	22	0.2	SOMETIMES
rxn05351	Tetradecanoyl-[acyl-carrier protein]malonyl-CoA	1.3.1.10	Fatty_Acid_Biosynthesis_FASII	25	5	0.2	SOMETIMES
rxn12822	L-Glutamateferredoxin oxidoreductase (transaminating)	1.4.7.1	Glutamine,_Glutamate,_Aspartate_and_Asparagine_Biosynthesis	25	5	0.2	SOMETIMES
rxn00990	Acetoacetyl-CoAacetate CoA-transferase	2.8.3.8	Acetyl-CoA_fermentation_to_Butyrate	15	3	0.2	SOMETIMES
rxn00505	IsocitrateNAD+ oxidoreductase (decarboxylating)	1.1.1.41	TCA_Cycle	15	3	0.2	SOMETIMES
rxn05681	2-dehydro-3-deoxy-D-gluconate transport via proton symport, reversible	Undetermined	D-Galacturonate_Utilization	10	2	0.2	SOMETIMES
rxn12405	transport of (r)-3-hydroxybutanoate [extraorganism-cytosol](passive)	Undetermined	Polyhydroxybutyrate_metabolism	10	2	0.2	SOMETIMES
rxn05225	glucose/mannoseH+ permease	Undetermined	Trehalose_Uptake_and_Utilization	5	1	0.2	SOMETIMES
rxn03242	(S)-3-Hydroxydodecanoyl-CoANAD+ oxidoreductase	1.1.1.35	Isoleucine_degradation	76	15	0.197368	SOMETIMES
rxn03244	(S)-Hydroxydecanoyl-CoANAD+ oxidoreductase	1.1.1.35	Isoleucine_degradation	76	15	0.197368	SOMETIMES
rxn03246	(S)-Hydroxyoctanoyl-CoANAD+ oxidoreductase	1.1.1.35	Isoleucine_degradation	76	15	0.197368	SOMETIMES
rxn03249	(S)-Hydroxyhexanoyl-CoANAD+ oxidoreductase	1.1.1.35	Isoleucine_degradation	76	15	0.197368	SOMETIMES
rxn06777	(S)-3-Hydroxytetradecanoyl-CoANAD+ oxidoreductase	1.1.1.35	Unclassified	76	15	0.197368	SOMETIMES
rxn01800	Deoxycytidine aminohydrolase	3.5.4.5	pyrimidine_conversions	71	14	0.197183	SOMETIMES
rxn02003	dTDP-6-deoxy-L-mannoseNADP+ 4-oxidoreductase	1.1.1.133	dTDP-rhamnose_synthesis	112	22	0.196429	SOMETIMES
rxn00559	D-Mannose-6-phosphate ketol-isomerase	5.3.1.8	Mannose_Metabolism	72	14	0.194444	SOMETIMES
rxn00679	2-Methylcitrate oxaloacetate-lyase	2.3.3.5	Methylcitrate_cycle	36	7	0.194444	SOMETIMES
rxn03060	2-Hydroxybutane-1,2,3-tricarboxylate hydro-lyase	4.2.1.79	Methylcitrate_cycle	36	7	0.194444	SOMETIMES
rxn03061	(2S,3R)-3-Hydroxybutane-1,2,3-tricarboxylate hydro-lyase	4.2.1.99	Methylcitrate_cycle	36	7	0.194444	SOMETIMES
rxn05346	butyryl-[acyl-carrier protein]malonyl-[acyl-carrier-protein]	2.3.1.41	Fatty_Acid_Biosynthesis_FASII	119	23	0.193277	SOMETIMES
rxn05350	hexanoyl-[acyl-carrier protein]malonyl-[acyl-carrier-protein]	2.3.1.41	Fatty_Acid_Biosynthesis_FASII	119	23	0.193277	SOMETIMES
rxn05463	Octodecanoyl-ACPNADP+ oxidoreductase (A-specific)	1.3.1.0	Fatty_Acid_Biosynthesis_FASII	26	5	0.192308	SOMETIMES
rxn08797	Lysophospholipase L1 (2-acylglycerophosphotidate, n-C140) (periplasm)	3.1.1.5	Triacylglycerol_metabolism	73	14	0.191781	SOMETIMES
rxn08799	Lysophospholipase L1 (2-acylglycerophosphotidate, n-C160) (periplasm)	3.1.1.5	Triacylglycerol_metabolism	73	14	0.191781	SOMETIMES
rxn01304	Succinyl-CoAL-homoserine O-succinyltransferase	2.3.1.46	Methionine_Biosynthesis	47	9	0.191489	SOMETIMES
rxn00858	Agmatine amidinohydrolase	3.5.3.11	Polyamine_Metabolism	47	9	0.191489	SOMETIMES
rxn00695	ATPalpha-D-glucose-1-phosphate adenyltransferase	2.7.7.27	Sucrose_Metabolism	58	11	0.189655	SOMETIMES
rxn03856	Galactitol-1-phosphateNAD oxidoreductase	1.1.1.251	D-Tagatose_and_Galactitol_Utilization	16	3	0.1875	SOMETIMES
rxn05209	Proton sodium antiport	Undetermined	Sodium_Hydrogen_Antiporter	91	17	0.186813	SOMETIMES
rxn10010	acyl-CoA dehydrogenase (hexanoyl-CoA)	1.3.99.3	Fatty_acid_degradation_regulons	75	14	0.186667	SOMETIMES
rxn10011	acyl-CoA dehydrogenase (octanoyl-CoA)	1.3.99.3	Fatty_acid_degradation_regulons	75	14	0.186667	SOMETIMES
rxn10012	acyl-CoA dehydrogenase (decanoyl-CoA)	1.3.99.3	Fatty_acid_degradation_regulons	75	14	0.186667	SOMETIMES
rxn10013	acyl-CoA dehydrogenase (dodecanoyl-CoA)	1.3.99.3	Fatty_acid_degradation_regulons	75	14	0.186667	SOMETIMES
rxn10014	acyl-CoA dehydrogenase (tetradecanoyl-CoA)	1.3.99.3	Fatty_acid_degradation_regulons	75	14	0.186667	SOMETIMES
rxn05338	(3R)-3-Hydroxydecanoyl-[acyl-carrier-protein]NADP+ oxidoreductase	1.1.1.100	Fatty_Acid_Biosynthesis_FASII	124	23	0.185484	SOMETIMES
rxn01548	guanosineorthophosphate ribosyltransferase	2.4.2.1	Purine_conversions	81	15	0.185185	SOMETIMES
rxn05352	Octanoyl-[acyl-carrier protein]malonyl-CoA	1.3.1.10	Fatty_Acid_Biosynthesis_FASII	27	5	0.185185	SOMETIMES
rxn05353	Butyryl-[acyl-carrier protein]malonyl-CoA	1.3.1.10	Fatty_Acid_Biosynthesis_FASII	27	5	0.185185	SOMETIMES
rxn01352	dGTP triphosphohydrolase	3.1.5.1	Purine_conversions	103	19	0.184466	SOMETIMES
rxn01961	Xanthosine 5'-phosphate phosphohydrolase	3.1.3.5	Purine_conversions	76	14	0.184211	SOMETIMES
rxn05939	2-oxoglutarate synthase (rev)	1.2.7.3	TCA_Cycle	38	7	0.184211	SOMETIMES
rxn10259	isoheptadecanoyl-CDPdiacylglycerolsn-glycerol-3-phosphate 3-phosphatidyltransferase	2.7.8.5	Glycerolipid_and_Glycerophospholipid_Metabolism_in_Bacteria	125	23	0.184	SOMETIMES
rxn10260	anteisoheptadecanoyl-CDPdiacylglycerolsn-glycerol-3-phosphate 3-phosphatidyltransferase	2.7.8.5	Glycerolipid_and_Glycerophospholipid_Metabolism_in_Bacteria	125	23	0.184	SOMETIMES
rxn00836	IMPpyrophosphate phosphoribosyltransferase	2.4.2.8	Purine_conversions	98	18	0.183673	SOMETIMES
rxn00525	L-arogenateNAD+ oxidoreductase	1.3.1.43	Phenylalanine_and_Tyrosine_Branches_from_Chorismate	11	2	0.181818	SOMETIMES
rxn00526	L-arogenateNAD+ oxidoreductase	1.3.1.43	Phenylalanine_and_Tyrosine_Branches_from_Chorismate	11	2	0.181818	SOMETIMES
rxn06493	dihydrolipoylproteinNAD+ oxidoreductase	1.8.1.4	Glycine_cleavage_system	105	19	0.180952	SOMETIMES
rxn05357	Hexanoyl-[acyl-carrier protein]oxoacyl- and enoyl-reducing and	1.3.1.10	Fatty_Acid_Biosynthesis_FASII	28	5	0.178571	SOMETIMES
rxn00868	Butanoyl-CoA(acceptor) 2,3-oxidoreductase	1.3.1.44	Butanol_Biosynthesis	79	14	0.177215	SOMETIMES
rxn02911	(S)-3-Hydroxydodecanoyl-CoA hydro-lyase	4.2.1.17	Unclassified	74	13	0.175676	SOMETIMES
rxn03241	(S)-3-Hydroxytetradecanoyl-CoA hydro-lyase	4.2.1.17	Unclassified	74	13	0.175676	SOMETIMES
rxn03245	(S)-Hydroxydecanoyl-CoA hydro-lyase	4.2.1.17	Unclassified	74	13	0.175676	SOMETIMES
rxn03247	(S)-Hydroxyoctanoyl-CoA hydro-lyase	4.2.1.17	Unclassified	74	13	0.175676	SOMETIMES
rxn03250	(S)-Hydroxyhexanoyl-CoA hydro-lyase	4.2.1.17	Unclassified	74	13	0.175676	SOMETIMES
rxn08615	glycogen synthase (ADPGlc)	2.4.1.21	Glycogen_metabolism	57	10	0.175439	SOMETIMES
rxn01453	(R)-3-Hydroxybutanoyl-CoANADP+ oxidoreductase	1.1.1.36	Acetyl-CoA_fermentation_to_Butyrate	29	5	0.172414	SOMETIMES
rxn05355	Dodecanoyl-[acyl-carrier protein] malonyl-CoA	1.3.1.10	Fatty_Acid_Biosynthesis_FASII	29	5	0.172414	SOMETIMES
rxn05356	Decanoyl-[acyl-carrier protein]malonyl-CoA	1.3.1.10	Fatty_Acid_Biosynthesis_FASII	29	5	0.172414	SOMETIMES
rxn01972	N6-Acetyl-LL-2,6-diaminoheptanedioate amidohydrolase	3.5.1.47	Lysine_Biosynthesis_DAP_Pathway	35	6	0.171429	SOMETIMES
rxn03030	Acetyl-CoAL-2,3,4,5-tetrahydrodipicolinate N2-acetyltransferase	2.3.1.89	Lysine_Biosynthesis_DAP_Pathway	35	6	0.171429	SOMETIMES
rxn00141	S-Adenosyl-L-homocysteine hydrolase	3.3.1.1	Methionine_Biosynthesis	76	13	0.171053	SOMETIMES
rxn01507	2'-Deoxyadenosine 5'-monophosphate phosphohydrolase	3.1.3.5	Purine_conversions	76	13	0.171053	SOMETIMES
rxn01226	Guanosine ribohydrolase	3.2.2.1	Purine_conversions	41	7	0.170732	SOMETIMES
rxn01545	Xanthosine ribohydrolase	3.2.2.1	Purine_conversions	41	7	0.170732	SOMETIMES
rxn05340	(3R)-3-Hydroxydodecanoyl-[acyl-carrier-protein]NADP+ oxidoreductase	1.1.1.100	Fatty_Acid_Biosynthesis_FASII	124	21	0.169355	SOMETIMES
rxn00913	Guanosine 5'-monophosphate phosphohydrolase	3.1.3.5	Purine_conversions	77	13	0.168831	SOMETIMES
rxn01265	Nicotinate D-ribonucleotidepyrophosphate phosphoribosyltransferase	2.4.2.11	NAD_and_NADP_cofactor_biosynthesis_global	108	18	0.166667	SOMETIMES
rxn00274	Succinyl-CoAglycine C-succinyl-transferase(decarboxylating)	2.3.1.29	Threonine_degradation	48	8	0.166667	SOMETIMES
rxn05171	Nitrate-ABC transport	Undetermined	Alkanesulfonate_assimilation	24	4	0.166667	SOMETIMES
rxn05579	betaine (glycine betaine) transport in/out via proton symport	TC-2.A.1.6	Unclassified	24	4	0.166667	SOMETIMES
rxn00856	putrescine2-oxoglutarate aminotransferase	2.6.1.29	Arginine_and_Ornithine_Degradation	6	1	0.166667	SOMETIMES
rxn01279	D-Gluconate(acceptor) 2-oxidoreductase	1.1.99.3	D-gluconate_and_ketogluconates_metabolism	6	1	0.166667	SOMETIMES
rxn10167	L-idonate transport via proton symport, reversible	Undetermined	D-gluconate_and_ketogluconates_metabolism	6	1	0.166667	SOMETIMES
rxn12432	transport of malonate [extraorganism-cytosol](secondary symport)	Undetermined	Malonate_decarboxylase	6	1	0.166667	SOMETIMES
rxn05343	Octanoyl-[acyl-carrier protein]malonyl-[acyl-carrier-protein]	2.3.1.41	Fatty_Acid_Biosynthesis_FASII	121	20	0.165289	SOMETIMES
rxn00763	GlycerolNAD+ oxidoreductase	1.1.1.1	Glycerolipid_and_Glycerophospholipid_Metabolism_in_Bacteria	86	14	0.162791	SOMETIMES
rxn05348	Decanoyl-[acyl-carrier protein]malonyl-[acyl-carrier-protein]	2.3.1.41	Fatty_Acid_Biosynthesis_FASII	123	20	0.162602	SOMETIMES
rxn08333	1,4-dihydroxy-2-naphthoate octaprenyltransferase	Undetermined	Undetermined_and_Phylloquinone_Biosynthesis	74	12	0.162162	SOMETIMES
rxn00265	Citrate oxaloacetate-lyase ((pro-3S)-CH2COO- --acetate)	4.1.3.6	TCA_Cycle	37	6	0.162162	SOMETIMES
rxn00290	Succinyl-CoA3-oxo-acid CoA-transferase	2.8.3.5	Leucine_Degradation_and_HMG-CoA_Metabolism	31	5	0.16129	SOMETIMES
rxn05342	(3R)-3-Hydroxytetradecanoyl-[acyl-carrier-protein]NADP+	1.1.1.100	Fatty_Acid_Biosynthesis_FASII	126	20	0.15873	SOMETIMES
rxn01286	D-GlyceraldehydeNAD+ oxidoreductase	1.2.1.3	Glycerolipid_and_Glycerophospholipid_Metabolism_in_Bacteria	63	10	0.15873	SOMETIMES
rxn01799	deoxyuridineorthophosphate 2-deoxy-D-ribosyltransferase	2.4.2.1	pyrimidine_conversions	82	13	0.158537	SOMETIMES
rxn00831	Inosine 5'-monophosphate phosphohydrolase	3.1.3.5	Purine_conversions	76	12	0.157895	SOMETIMES
rxn00577	Sucroseorthophosphate alpha-D-glucosyltransferase	2.4.1.7	Sucrose_utilization	19	3	0.157895	SOMETIMES
rxn05328	Hexadecanoyl-[acyl-carrier protein]malonyl-CoA	1.3.1.9	Fatty_Acid_Biosynthesis_FASII	89	14	0.157303	SOMETIMES
rxn02320	5-Amino-2-oxopentanoate2-oxoglutarate aminotransferase	2.6.1.9	Histidine_Biosynthesis	102	16	0.156863	SOMETIMES
rxn03135	Imidazole-glycerol-3-phosphate synthase	Undetermined	Histidine_Biosynthesis	102	16	0.156863	SOMETIMES
rxn00022	alpha-D-Glucoside glucohydrolase	3.2.1.20	Maltose_and_Maltodextrin_Utilization	51	8	0.156863	SOMETIMES
rxn00784	2-Deoxy-D-ribose-5-phosphate acetaldehyde-lyase	4.1.2.4	Deoxyribose_and_Deoxynucleoside_Catabolism	71	11	0.15493	SOMETIMES
rxn01368	Cytidine aminohydrolase	3.5.4.5	pyrimidine_conversions	71	11	0.15493	SOMETIMES
rxn00568	ammonium-hydroxideNADP+ oxidoreductase	1.7.1.4	Nitrate_and_nitrite_ammonification	59	9	0.152542	SOMETIMES
rxn05345	dodecanoyl-[acyl-carrier-protein]malonyl-[acyl-carrier-protein]	2.3.1.41	Fatty_Acid_Biosynthesis_FASII	125	19	0.152	SOMETIMES
rxn05560	D-fructose transport via PEPPyr PTS	Undetermined	Fructose_utilization	86	13	0.151163	SOMETIMES
rxn00646	L-GlutamateL-cysteine gamma-ligase (ADP-forming)	6.3.2.2	Glutathione_synthesis	60	9	0.15	SOMETIMES
rxn02167	(S)-3-Hydroxybutanoyl-CoA hydro-lyase	4.2.1.17	Butanol_Biosynthesis	74	11	0.148649	SOMETIMES
rxn00789	1-(5-Phospho-D-ribosyl)-ATPpyrophosphate phosphoribosyl-transferase	2.4.2.17	Histidine_Biosynthesis	101	15	0.148515	SOMETIMES
rxn00863	L-HistidinalNAD+ oxidoreductase	1.1.1.23	Histidine_Biosynthesis	101	15	0.148515	SOMETIMES
rxn02159	L-HistidinolNAD+ oxidoreductase	1.1.1.23	Histidine_Biosynthesis	101	15	0.148515	SOMETIMES
rxn02473	D-erythro-1-(Imidazol-4-yl)glycerol 3-phosphate hydro-lyase	4.2.1.19	Histidine_Biosynthesis	101	15	0.148515	SOMETIMES
rxn03175	N-(5'-Phospho-D-ribosylformimino)-5-amino-1-	5.3.1.16	Tryptophan_synthesis	101	15	0.148515	SOMETIMES
rxn00395	L-Arginine iminohydrolase	3.5.3.6	Arginine_and_Ornithine_Degradation	34	5	0.147059	SOMETIMES
rxn01484	N-Acetyl-D-glucosamine-6-phosphate amidohydrolase	3.5.1.25	Chitin_and_N-acetylglucosamine_utilization	75	11	0.146667	SOMETIMES
rxn00569	ammonium-hydroxideNAD(P)+ oxidoreductase	1.7.1.4	Nitrate_and_nitrite_ammonification	55	8	0.145455	SOMETIMES
rxn05029	ATPcobinamide Cobeta-adenosyltransferase	2.5.1.17	Coenzyme_B12_biosynthesis	90	13	0.144444	SOMETIMES
rxn10204	stearoyl-glycerol-3-phosphate O-acyltransferase	2.3.1.15	Glycerolipid_and_Glycerophospholipid_Metabolism_in_Bacteria	118	17	0.144068	SOMETIMES
rxn05347	Acyl-[acyl-carrier-protein]malonyl-[acyl-carrier-protein]	2.3.1.41	Fatty_Acid_Biosynthesis_FASII	119	17	0.142857	SOMETIMES
rxn05329	(3R)-3-Hydroxybutanoyl-[acyl-carrier-protein] hydro-lyase	4.2.1.58	Fatty_Acid_Biosynthesis_FASII	112	16	0.142857	SOMETIMES
rxn05330	(3R)-3-Hydroxybutanoyl-[acyl-carrier-protein] hydro-lyase	2.3.1.85	Fatty_Acid_Biosynthesis_FASII	112	16	0.142857	SOMETIMES
rxn05334	(3R)-3-Hydroxybutanoyl-[acyl-carrier-protein] hydro-lyase	2.3.1.85	Fatty_Acid_Biosynthesis_FASII	112	16	0.142857	SOMETIMES
rxn01143	ATPthymidine 5'-phosphotransferase	2.7.1.21	pyrimidine_conversions	70	10	0.142857	SOMETIMES
rxn00272	L-Alanineglyoxylate aminotransferase	2.6.1.44	Pyruvate_Alanine_Serine_Interconversions	42	6	0.142857	SOMETIMES
rxn00269	Aminoacetic acidoxygen oxidoreductase (deaminating)	1.4.3.3	Thiamin_biosynthesis	42	6	0.142857	SOMETIMES
rxn01508	ATPdeoxyadenosine 5'-phosphotransferase	2.7.1.76	Purine_conversions	35	5	0.142857	SOMETIMES
rxn01297	XanthineNAD+ oxidoreductase	1.17.1.4	Purine_Utilization	35	5	0.142857	SOMETIMES
rxn05464	trans-Octodec-2-enoyl-ACPNAD+ oxidoreductase (A-specific)	1.3.1.0	Fatty_Acid_Biosynthesis_FASII	93	13	0.139785	SOMETIMES
rxn10213	stearoyl-1-acylglycerol-3-phosphate O-acyltransferase	2.3.1.51	Glycerolipid_and_Glycerophospholipid_Metabolism_in_Bacteria	118	16	0.135593	SOMETIMES
rxn05902	Hydrogen-sulfideferredoxin oxidoreductase	1.8.7.1	Inorganic_Sulfur_Assimilation	15	2	0.133333	SOMETIMES
rxn02834	Phosphoribosyl-ATP pyrophosphohydrolase	3.6.1.31	Histidine_Biosynthesis	99	13	0.131313	SOMETIMES
rxn02835	1-(5-phospho-D-ribosyl)-AMP 1,6-hydrolase	3.5.4.19	Histidine_Biosynthesis	99	13	0.131313	SOMETIMES
rxn00650	membrane alanyl aminopeptidase	3.4.11.2	Protein_degradation	130	17	0.130769	SOMETIMES
rxn05167	D-Xylose-ABC transport	Undetermined	Xylose_utilization	23	3	0.130435	SOMETIMES
rxn01486	trans,trans-Farnesyl-diphosphateisopentenyl-diphosphate	2.5.1.29	Polyprenyl_Diphosphate_Biosynthesis	124	16	0.129032	SOMETIMES
rxn01504	(S)-3-Hydroxy-3-methylglutaryl-CoA hydro-lyase	4.2.1.18	Leucine_Degradation_and_HMG-CoA_Metabolism	48	6	0.125	SOMETIMES
rxn10220	isoheptadecanoyl-phosphatidate cytidylyltransferase	2.7.7.41	Glycerolipid_and_Glycerophospholipid_Metabolism_in_Bacteria	129	16	0.124031	SOMETIMES
rxn10221	anteisoheptadecanoyl-phosphatidate cytidylyltransferase	2.7.7.41	Glycerolipid_and_Glycerophospholipid_Metabolism_in_Bacteria	129	16	0.124031	SOMETIMES
rxn03891	trans-hexaprenyltranstransferase	2.5.1.30	Polyprenyl_Diphosphate_Biosynthesis	123	15	0.121951	SOMETIMES
rxn03892	PPTT	2.5.1.33	Polyprenyl_Diphosphate_Biosynthesis	123	15	0.121951	SOMETIMES
rxn05287	GGTT	Undetermined	Polyprenyl_Diphosphate_Biosynthesis	123	15	0.121951	SOMETIMES
rxn12008	rxn12008	Undetermined	Polyprenyl_Diphosphate_Biosynthesis	123	15	0.121951	SOMETIMES
rxn10192	CDP-glycerolpoly(glycerophosphate) glycerophosphotransferase	2.7.8.12	Teichoic_and_lipoteichoic_acids_biosynthesis	41	5	0.121951	SOMETIMES
rxn10193	Poly(glycerol-phosphate) alpha-glucosyltransferase	2.4.1.52	Teichoic_and_lipoteichoic_acids_biosynthesis	41	5	0.121951	SOMETIMES
rxn10300	stearoyl-lipoteichoic acid synthesis (n=24), linked, glucose substituted	2.4.1.52	Teichoic_and_lipoteichoic_acids_biosynthesis	41	5	0.121951	SOMETIMES
rxn10301	isoheptadecanoyl-lipoteichoic acid synthesis (n=24), linked, glucose substituted	2.4.1.52	Teichoic_and_lipoteichoic_acids_biosynthesis	41	5	0.121951	SOMETIMES
rxn10302	anteisoheptadecanoyl-lipoteichoic acid synthesis (n=24), linked, glucose substituted	2.4.1.52	Teichoic_and_lipoteichoic_acids_biosynthesis	41	5	0.121951	SOMETIMES
rxn03852	UDP-N-acetyl-D-mannosamineN-acetyl-beta-D-	2.4.1.187	Unclassified	41	5	0.121951	SOMETIMES
rxn10191	D-alanine-poly(phosphoribitol) ligase	6.1.1.13	Unclassified	41	5	0.121951	SOMETIMES
rxn00300	GTP 7,8-8,9-dihydrolase (pyrophosphate-forming)	3.5.4.25	Riboflavin,_FMN_and_FAD_metabolism	115	14	0.121739	SOMETIMES
rxn03080	6,7-Dimethyl-8-(1-D-ribityl)lumazine6,7-dimethyl-8-(1-D-ribityl)	2.5.1.9	Riboflavin,_FMN_and_FAD_metabolism	115	14	0.121739	SOMETIMES
rxn05040	3,4-Dihydroxy-2-butanone 4-phosphate synthase	Undetermined	Riboflavin,_FMN_and_FAD_metabolism	115	14	0.121739	SOMETIMES
rxn00423	serine O-acetyltransferase	2.3.1.30	Methionine_Biosynthesis	100	12	0.12	SOMETIMES
rxn01858	Deoxyadenosine aminohydrolase	3.5.4.4	Purine_conversions	50	6	0.12	SOMETIMES
rxn01299	Inosine ribohydrolase	3.2.2.1	Purine_conversions	42	5	0.119048	SOMETIMES
rxn06078	O-Acetyl-L-homoserine acetate-lyase (adding methanethiol)	2.5.1.49	Methionine_Biosynthesis	76	9	0.118421	SOMETIMES
rxn00742	L-Cystathionine Lysteine-lyase (deaminating)	4.4.1.1	Methionine_Biosynthesis	34	4	0.117647	SOMETIMES
rxn01292	L-Arabinose ketol-isomerase	5.3.1.4	L-Arabinose_utilization	17	2	0.117647	SOMETIMES
rxn01303	Acetyl-CoAL-homoserine O-acetyltransferase	2.3.1.31	Methionine_Biosynthesis	60	7	0.116667	SOMETIMES
rxn00336	Isocitrate glyoxylate-lyase	4.1.3.1	Glyoxylate_Synthesis	86	10	0.116279	SOMETIMES
rxn05349	acetyl-CoA[acyl-carrier-protein] S-acetyltransferase	2.3.1.38	Fatty_Acid_Biosynthesis_FASII	121	14	0.115702	SOMETIMES
rxn00469	N2-Acetyl-L-ornithine amidohydrolase	3.5.1.14	Arginine_Biosynthesis	61	7	0.114754	SOMETIMES
rxn01258	Chorismate hydroxymutase	5.4.4.2	Menaquinone_and_Phylloquinone_Biosynthesis	70	8	0.114286	SOMETIMES
rxn05333	(3R)-3-Hydroxybutanoyl-[acyl-carrier-protein] hydro-lyase	2.3.1.85	Fatty_Acid_Biosynthesis_FASII	114	13	0.114035	SOMETIMES
rxn00048	6,7-Dimethyl-8-(1-D-ribityl)lumazine6,7-dimethyl-8-(1-D-ribityl)	2.5.1.9	Riboflavin,_FMN_and_FAD_metabolism	114	13	0.114035	SOMETIMES
rxn02474	5-amino-6-(5-phosphoribitylamino)uracilNADP+ 1'-oxidoreductase	1.1.1.193	Riboflavin,_FMN_and_FAD_metabolism	114	13	0.114035	SOMETIMES
rxn02475	2,5-Diamino-6-hydroxy-4-(5-phosphoribosylamino)-pyrimidine	3.5.4.26	Riboflavin,_FMN_and_FAD_metabolism	114	13	0.114035	SOMETIMES
rxn05331	(3R)-3-Hydroxybutanoyl-[acyl-carrier-protein] hydro-lyase	2.3.1.85	Fatty_Acid_Biosynthesis_FASII	116	13	0.112069	SOMETIMES
rxn01446	Deoxyguanosineorthophosphate ribosyltransferase	2.4.2.1	Deoxyribose_and_Deoxynucleoside_Catabolism	81	9	0.111111	SOMETIMES
rxn05162	D-Galactose ABC transport	Undetermined	Lactose_and_Galactose_Uptake_and_Utilization	18	2	0.111111	SOMETIMES
rxn05215	Sodium-alaninie symporter	Undetermined	Unclassified	18	2	0.111111	SOMETIMES
rxn07441	LL-2,6-diaminoheptanedioate2-oxoglutarate aminotransferase	2.6.1.83	Lysine_Biosynthesis_DAP_Pathway	9	1	0.111111	SOMETIMES
rxn01355	Propanoyl-CoAcarbon-dioxide ligase (ADP-forming)	6.4.1.3	Propionyl-CoA_to_Succinyl-CoA_Module	9	1	0.111111	SOMETIMES
rxn00082	N-(omega)-Hydroxyarginine,NADPHoxygen oxidoreductase	1.14.13.39	Pterin_biosynthesis	9	1	0.111111	SOMETIMES
rxn00400	L-Arginine,NADPHoxygen oxidoreductase (nitric-oxide-forming)	1.14.13.39	Pterin_biosynthesis	9	1	0.111111	SOMETIMES
rxn09449	fatty-acid--CoA ligase (octadecanoate)	6.2.1.3	Fatty_acid_degradation_regulons	91	10	0.10989	SOMETIMES
rxn00058	Ferrocytochrome-coxygen oxidoreductase	1.9.3.1	Terminal_cytochrome_C_oxidases	73	8	0.109589	SOMETIMES
rxn01256	Chorismate pyruvatemutase	5.4.99.5	Chorismate_Synthesis	119	13	0.109244	SOMETIMES
rxn02866	3-Methylbutanoyl-CoA(acceptor) 2,3-oxidoreductase	1.3.99.3	Leucine_Degradation_and_HMG-CoA_Metabolism	47	5	0.106383	SOMETIMES
rxn00615	ATPglycerol 3-phosphotransferase	2.7.1.30	Glycerol_and_Glycerol-3-phosphate_Uptake_and_Utilization	104	11	0.105769	SOMETIMES
rxn06600	S-aminomethyldihydrolipoylprotein(6S)-tetrahydrofolate	2.1.2.10	Glycine_cleavage_system	96	10	0.104167	SOMETIMES
rxn05298	GLUt4i	Undetermined	Unclassified	68	7	0.102941	SOMETIMES
rxn05199	Uridine ion-coupled transport	Undetermined	Deoxyribose_and_Deoxynucleoside_Catabolism	39	4	0.102564	SOMETIMES
rxn02831	O-SuccinylbenzoateCoA ligase (AMP-forming)	6.2.1.26	Menaquinone_and_Phylloquinone_Biosynthesis	69	7	0.101449	SOMETIMES
rxn00621	CTPsn-glycerol-3-phosphate cytidylyltransferase	2.7.7.39	Teichoic_and_lipoteichoic_acids_biosynthesis	40	4	0.1	SOMETIMES
rxn10291	stearoyl-lipoteichoic acid synthesis (n=24), linked, unsubstituted	2.7.8.12	Teichoic_and_lipoteichoic_acids_biosynthesis	40	4	0.1	SOMETIMES
rxn10292	isoheptadecanoyl-lipoteichoic acid synthesis (n=24), linked, unsubstituted	2.7.8.12	Teichoic_and_lipoteichoic_acids_biosynthesis	40	4	0.1	SOMETIMES
rxn10293	anteisoheptadecanoyl-lipoteichoic acid synthesis (n=24), linked, unsubstituted	2.7.8.12	Teichoic_and_lipoteichoic_acids_biosynthesis	40	4	0.1	SOMETIMES
rxn01358	inosineorthophosphate ribosyltransferase	2.4.2.1	Purine_conversions	81	8	0.0987654	SOMETIMES
rxn08528	fumarate reductase	1.3.99.1	TCA_Cycle	112	11	0.0982143	SOMETIMES
rxn00379	ATPsulfate adenylyltransferase	2.7.7.4	Inorganic_Sulfur_Assimilation	82	8	0.097561	SOMETIMES
rxn00131	AMP phosphoribohydrolase	3.2.2.4	Purine_conversions	31	3	0.0967742	SOMETIMES
rxn01506	N-Acetyl-D-glucosamine 6-phosphate 2-epimerase	5.1.3.9	Sialic_Acid_Metabolism	31	3	0.0967742	SOMETIMES
rxn00649	O3-Acetyl-L-serine acetate-lyase (adding hydrogen sulfide)	2.5.1.47	Methionine_Biosynthesis	104	10	0.0961538	SOMETIMES
rxn05517	cadminum transport out via antiport	Undetermined	Cobalt-zinc-cadmium_resistance	73	7	0.0958904	SOMETIMES
rxn00927	Adenosine ribohydrolase	3.2.2.1	Purine_conversions	42	4	0.0952381	SOMETIMES
rxn00145	(S)-Lactateferricytochrome-c 2-oxidoreductase	1.1.2.3	Respiratory_dehydrogenases_1	42	4	0.0952381	SOMETIMES
rxn00375	N-Formyl-L-glutamate amidohydrolase	3.5.1.68	Histidine_Degradation	21	2	0.0952381	SOMETIMES
rxn01640	N-Formimino-L-glutamate iminohydrolase	3.5.3.13	Histidine_Degradation	21	2	0.0952381	SOMETIMES
rxn00227	Acetyl phosphate phosphohydrolase	3.6.1.7	Pyruvate_metabolism_II:_acetyl-CoA,_acetogenesis_from_pyruvate	53	5	0.0943396	SOMETIMES
rxn10205	isoheptadecanoyl-glycerol-3-phosphate O-acyltransferase	2.3.1.15	Glycerolipid_and_Glycerophospholipid_Metabolism_in_Bacteria	128	12	0.09375	SOMETIMES
rxn10206	anteisoheptadecanoyl-glycerol-3-phosphate O-acyltransferase	2.3.1.15	Glycerolipid_and_Glycerophospholipid_Metabolism_in_Bacteria	128	12	0.09375	SOMETIMES
rxn05613	L-methionine S-oxide transport via ABC system	Undetermined	Unclassified	97	9	0.0927835	SOMETIMES
rxn01445	2'-Deoxyguanosine 5'-monophosphate phosphohydrolase	3.1.3.5	Purine_conversions	77	7	0.0909091	SOMETIMES
rxn01132	Maltoseorthophosphate 1-beta-D-glucosyltransferase	2.4.1.8	Maltose_and_Maltodextrin_Utilization	22	2	0.0909091	SOMETIMES
rxn05612	melibiose transport in via symport	Undetermined	Melibiose_Utilization	11	1	0.0909091	SOMETIMES
rxn00720	5,6-DihydrouracilNADP+ oxidoreductase	1.3.1.2	Pyrimidine_utilization	11	1	0.0909091	SOMETIMES
rxn10123	NADH dehydrogenase (menaquinone-8 2 protons)	1.6.5.3	Respiratory_Complex_I	11	1	0.0909091	SOMETIMES
rxn05211	citrate uptake	TC-2.A.1.6	Unclassified	11	1	0.0909091	SOMETIMES
rxn00138	Deamino-NAD+ammonia ligase (AMP-forming)	6.3.1.5	NAD_and_NADP_cofactor_biosynthesis_global	122	11	0.0901639	SOMETIMES
rxn00566	L-Cysteine L-homocysteine-lyase (deaminating)	4.4.1.1	Methionine_Biosynthesis	78	7	0.0897436	SOMETIMES
rxn00178	Acetyl-CoAacetyl-CoA C-acetyltransferase	2.3.1.9	n-Phenylalkanoic_acid_degradation	92	8	0.0869565	SOMETIMES
rxn05571	D-gluconate transport via proton symport	Undetermined	D-gluconate_and_ketogluconates_metabolism	23	2	0.0869565	SOMETIMES
rxn10537	glycine reversible transport via sodium symport	Undetermined	Unclassified	23	2	0.0869565	SOMETIMES
rxn05200	Thymidine ion-coupled transport	Undetermined	Deoxyribose_and_Deoxynucleoside_Catabolism	35	3	0.0857143	SOMETIMES
rxn05205	Deoxycytidine ion-coupled transport	Undetermined	Deoxyribose_and_Deoxynucleoside_Catabolism	35	3	0.0857143	SOMETIMES
rxn10162	Hexadecanoate transport via proton symport	Undetermined	Fatty_acid_degradation_regulons	35	3	0.0857143	SOMETIMES
rxn01871	acetyl-CoAenzyme N6-(dihydrolipoyl)lysine S-acetyltransferase	2.3.1.12	Pyruvate_metabolism_II:_acetyl-CoA,_acetogenesis_from_pyruvate	106	9	0.0849057	SOMETIMES
rxn02374	L-glutamate 5-semialdehyde dehydratase (spontaneous)	Undetermined	Unclassified	130	11	0.0846154	SOMETIMES
rxn01115	6-Phospho-D-gluconateNADP+ 2-oxidoreductase (decarboxylating)	1.1.1.44	Formaldehyde_assimilation:_Ribulose_monophosphate_pathway	84	7	0.0833333	SOMETIMES
rxn00740	O-Succinyl-L-homoserine succinate-lyase (adding cysteine)	2.5.1.48	Methionine_Biosynthesis	60	5	0.0833333	SOMETIMES
rxn00953	L-Serine hydro-lyase (adding homocysteine)	4.2.1.22	Methionine_Biosynthesis	36	3	0.0833333	SOMETIMES
rxn10136	4-aminobutyrate/glutamate antiport	Undetermined	Acid_resistance_mechanisms	12	1	0.0833333	SOMETIMES
rxn05551	ethanolamine transport in/out via proton symport	TC-2.A.3.5	Ethanolamine_utilization	12	1	0.0833333	SOMETIMES
rxn00452	S-Adenosyl-L-methionineL-homocysteine S-methyltransferase	2.1.1.10	Methionine_Biosynthesis	12	1	0.0833333	SOMETIMES
rxn01986	2-Deoxy-D-ribose 1-phosphate 1,5-phosphomutase	5.4.2.7	Deoxyribose_and_Deoxynucleoside_Catabolism	61	5	0.0819672	SOMETIMES
rxn00623	hydrogen-sulfideNADP+ oxidoreductase	1.8.1.2	Inorganic_Sulfur_Assimilation	61	5	0.0819672	SOMETIMES
rxn09106	phosphatidylglycerol phosphate phosphatase (n-C180)	3.1.3.27	Glycerolipid_and_Glycerophospholipid_Metabolism_in_Bacteria	86	7	0.0813953	SOMETIMES
rxn11702	2-succinyl-5-enolpyruvyl-6-hydroxy-3-cyclohexene-1-carboxylate	2.2.1.9	Menaquinone_and_Phylloquinone_Biosynthesis	62	5	0.0806452	SOMETIMES
rxn01137	Adenosine aminohydrolase	3.5.4.4	Purine_conversions	50	4	0.08	SOMETIMES
rxn01573	L-IsoleucineNAD+ oxidoreductase(deaminating)	1.4.1.9	Branched-Chain_Amino_Acid_Biosynthesis	25	2	0.08	SOMETIMES
rxn01451	(S)-3-Hydroxybutanoyl-CoANAD+ oxidoreductase	1.1.1.35	Acetyl-CoA_fermentation_to_Butyrate	76	6	0.0789474	SOMETIMES
rxn00952	O-Acetyl-L-homoserine acetate-lyase (adding methanethiol)	2.5.1.49	Methionine_Biosynthesis	77	6	0.0779221	SOMETIMES
rxn03908	ATP 4-(Cytidine 5'-diphospho)-2-C-methyl-D-erythritol	2.7.1.148	Mevalonate_Branch_of_Isoprenoid_Biosynthesis	116	9	0.0775862	SOMETIMES
rxn10318	stearoyl-lipoteichoic acid synthesis (n=24), unlinked, D-alanine substituted	Undetermined	Teichoic_and_lipoteichoic_acids_biosynthesis	39	3	0.0769231	SOMETIMES
rxn10319	isoheptadecanoyl-lipoteichoic acid synthesis (n=24), unlinked, D-alanine substituted	Undetermined	Teichoic_and_lipoteichoic_acids_biosynthesis	39	3	0.0769231	SOMETIMES
rxn10320	anteisoheptadecanoyl-lipoteichoic acid synthesis (n=24), unlinked, D-alanine substituted	Undetermined	Teichoic_and_lipoteichoic_acids_biosynthesis	39	3	0.0769231	SOMETIMES
rxn01111	ATPD-ribulose-5-phosphate 1-phosphotransferase	2.7.1.19	Calvin-Benson_cycle	13	1	0.0769231	SOMETIMES
rxn08335	dihydoorotic acid dehydrogenase (quinone8)	1.3.3.1	De_Novo_Pyrimidine_Synthesis	120	9	0.075	SOMETIMES
rxn08336	dihydroorotic acid (menaquinone-8)	1.3.3.1	De_Novo_Pyrimidine_Synthesis	120	9	0.075	SOMETIMES
rxn02155	ATPnicotinamide-nucleotide adenylyltransferase	2.7.7.1	NAD_and_NADP_cofactor_biosynthesis_global	120	9	0.075	SOMETIMES
rxn02898	O-Succinylbenzoyl-CoA 1,4-dihydroxy-2-naphthoate-lyase	4.1.3.36	Undetermined_and_Phylloquinone_Biosynthesis	67	5	0.0746269	SOMETIMES
rxn01673	ATPnucleoside-diphosphate phosphatransferase	2.7.4.6	pyrimidine_conversions	121	9	0.0743802	SOMETIMES
rxn03435	(R)-2,3-Dihydroxy-3-methylpentanoateNADP+ oxidoreductase	1.1.1.86	Branched-Chain_Amino_Acid_Biosynthesis	108	8	0.0740741	SOMETIMES
rxn03436	(S)-2-Aceto-2-hydroxybutanoateNADP+ oxidoreductase (isomerizing)	1.1.1.86	Branched-Chain_Amino_Acid_Biosynthesis	108	8	0.0740741	SOMETIMES
rxn01859	Deoxyadenosineorthophosphate ribosyltransferase	2.4.2.1	Deoxyribose_and_Deoxynucleoside_Catabolism	81	6	0.0740741	SOMETIMES
rxn00804	L-leucineNAD+ oxidoreductase(deaminating)	1.4.1.9	Leucine_Degradation_and_HMG-CoA_Metabolism	27	2	0.0740741	SOMETIMES
rxn01138	Adenosineorthophosphate ribosyltransferase	2.4.2.1	Purine_conversions	82	6	0.0731707	SOMETIMES
rxn05360	4-methyl-3-oxo-hexanoyl-ACPNADP+ oxidoreductase	1.1.1.0	Fatty_Acid_Biosynthesis_FASII	125	9	0.072	SOMETIMES
rxn05364	6-methyl-3-oxo-octanoyl-ACPNADP+ oxidoreductase	1.1.1.0	Fatty_Acid_Biosynthesis_FASII	125	9	0.072	SOMETIMES
rxn05368	8-methyl-3-oxo-decanoyl-ACPNADP+ oxidoreductase	1.1.1.0	Fatty_Acid_Biosynthesis_FASII	125	9	0.072	SOMETIMES
rxn05372	10-methyl-3-oxo-dodecanoyl-ACPNADP+ oxidoreductase	1.1.1.0	Fatty_Acid_Biosynthesis_FASII	125	9	0.072	SOMETIMES
rxn05376	12-methyl-3-oxo-tetra-decanoyl-ACPNADP+ oxidoreductase	1.1.1.0	Fatty_Acid_Biosynthesis_FASII	125	9	0.072	SOMETIMES
rxn05380	14-methyl-3-oxo-hexa-decanoyl-ACPNADP+ oxidoreductase	1.1.1.0	Fatty_Acid_Biosynthesis_FASII	125	9	0.072	SOMETIMES
rxn05385	5-methyl-3-oxo-hexanoyl-ACPNADP+ oxidoreductase	1.1.1.0	Fatty_Acid_Biosynthesis_FASII	125	9	0.072	SOMETIMES
rxn05389	7-methyl-3-oxo-octanoyl-ACPNADP+ oxidoreductase	1.1.1.0	Fatty_Acid_Biosynthesis_FASII	125	9	0.072	SOMETIMES
rxn05393	9-methyl-3-oxo-decanoyl-ACPNADP+ oxidoreductase	1.1.1.0	Fatty_Acid_Biosynthesis_FASII	125	9	0.072	SOMETIMES
rxn05397	11-methyl-3-oxo-dodecanoyl-ACPNADP+ oxidoreductase	1.1.1.0	Fatty_Acid_Biosynthesis_FASII	125	9	0.072	SOMETIMES
rxn05401	13-methyl-3-oxo-tetra-decanoyl-ACPNADP+ oxidoreductase	1.1.1.0	Fatty_Acid_Biosynthesis_FASII	125	9	0.072	SOMETIMES
rxn05405	15-methyl-3-oxo-hexa-decanoyl-ACPNADP+ oxidoreductase	1.1.1.0	Fatty_Acid_Biosynthesis_FASII	125	9	0.072	SOMETIMES
rxn10214	isoheptadecanoyl-1-acylglycerol-3-phosphate O-acyltransferase	2.3.1.51	Glycerolipid_and_Glycerophospholipid_Metabolism_in_Bacteria	125	9	0.072	SOMETIMES
rxn10215	anteisoheptadecanoyl-1-acylglycerol-3-phosphate O-acyltransferase	2.3.1.51	Glycerolipid_and_Glycerophospholipid_Metabolism_in_Bacteria	125	9	0.072	SOMETIMES
rxn05326	Hexanoyl-[acyl-carrier protein]malonyl-CoA	1.3.1.9	Fatty_Acid_Biosynthesis_FASII	98	7	0.0714286	SOMETIMES
rxn00420	L-O-Phosphoserine phosphohydrolase	3.1.3.3	Serine_Biosynthesis	84	6	0.0714286	SOMETIMES
rxn02939	4-phospho-D-erythronateNAD+ 2-oxidoreductase	1.1.1.290	Pyridoxin_(Vitamin_B6)_Biosynthesis	42	3	0.0714286	SOMETIMES
rxn01045	L-ValineNAD+ oxidoreductase(deaminating)	1.4.1.9	Branched-Chain_Amino_Acid_Biosynthesis	28	2	0.0714286	SOMETIMES
rxn01217	dCMP aminohydrolase	3.5.4.12	Unclassified	28	2	0.0714286	SOMETIMES
rxn05322	Butyryl-[acyl-carrier protein]malonyl-CoA	1.3.1.9	Fatty_Acid_Biosynthesis_FASII	99	7	0.0707071	SOMETIMES
rxn05325	Octanoyl-[acyl-carrier protein]malonyl-CoA	1.3.1.9	Fatty_Acid_Biosynthesis_FASII	99	7	0.0707071	SOMETIMES
rxn00762	GlycerolNAD+ oxidoreductase	1.1.1.6	Glycerol_and_Glycerol-3-phosphate_Uptake_and_Utilization	29	2	0.0689655	SOMETIMES
rxn01241	DihydrolipoamideNAD+ oxidoreductase	1.8.1.4	TCA_Cycle	118	8	0.0677966	SOMETIMES
rxn11703	2-succinyl-6-hydroxy-2,4-cyclohexadiene-1-carboxylate synthase	4.2.99.20	Menaquinone_and_Phylloquinone_Biosynthesis	61	4	0.0655738	SOMETIMES
rxn02160	L-Histidinol-phosphate phosphohydrolase	3.1.3.15	Histidine_Biosynthesis	92	6	0.0652174	SOMETIMES
rxn03087	N-Succinyl-L-2,6-diaminoheptanedioate2-ocoglytarate	2.6.1.17	Lysine_Biosynthesis_DAP_Pathway	92	6	0.0652174	SOMETIMES
rxn05358	2-methylbutanoyl-CoA[acyl-carrier-protein] transferase	2.3.1.0	Fatty_Acid_Biosynthesis_FASII	124	8	0.0645161	SOMETIMES
rxn05383	3-methylbutanoyl-CoA[acyl-carrier-protein] transferase	2.3.1.0	Fatty_Acid_Biosynthesis_FASII	124	8	0.0645161	SOMETIMES
rxn05452	14-methyl-hexa-decanoyl-ACP[acyl-carrier-protein] transferase	2.3.1.0	Fatty_Acid_Biosynthesis_FASII	124	8	0.0645161	SOMETIMES
rxn05454	15-methyl-hexa-decanoyl-ACP[acyl-carrier-protein] transferase	2.3.1.0	Fatty_Acid_Biosynthesis_FASII	124	8	0.0645161	SOMETIMES
rxn05323	Tetradecanoyl-[acyl-carrier protein]malonyl-CoA	1.3.1.9	Fatty_Acid_Biosynthesis_FASII	94	6	0.0638298	SOMETIMES
rxn01019	Carbamoyl-phosphateL-ornithine carbamoyltransferase	2.1.3.3	Arginine_Biosynthesis	110	7	0.0636364	SOMETIMES
rxn01069	O-Phospho-L-homoserine phospho-lyase (adding water)	4.2.3.1	Threonine_and_Homoserine_Biosynthesis	111	7	0.0630631	SOMETIMES
rxn03917	sedoheptulose 7-phosphate isomerase	5.-.-.-	LOS_core_oligosaccharide_biosynthesis	96	6	0.0625	SOMETIMES
rxn00190	Deamido-NAD+L-glutamine amido-ligase (AMP-forming)	6.3.5.1	NAD_and_NADP_cofactor_biosynthesis_global	64	4	0.0625	SOMETIMES
rxn01763	ATPL-ribulose 5-phosphotransferase	2.7.1.16	L-Arabinose_utilization	16	1	0.0625	SOMETIMES
rxn05435	8-methyl-trans-dec-2-enoyl-ACPNAD+ oxidoreductase (A-specific)	1.3.1.0	Fatty_Acid_Biosynthesis_FASII	97	6	0.0618557	SOMETIMES
rxn05441	9-methyl-trans-dec-2-enoyl-ACPNAD+ oxidoreductase (A-specific)	1.3.1.0	Fatty_Acid_Biosynthesis_FASII	97	6	0.0618557	SOMETIMES
rxn05443	13-methyl-trans-tetra-dec-2-enoyl-ACPNAD+ oxidoreductase (A-specific)	1.3.1.0	Fatty_Acid_Biosynthesis_FASII	97	6	0.0618557	SOMETIMES
rxn05440	7-methyl-trans-oct-2-enoyl-ACPNAD+ oxidoreductase (A-specific)	1.3.1.0	Fatty_Acid_Biosynthesis_FASII	99	6	0.0606061	SOMETIMES
rxn02832	O-succinylbenzoate-CoA synthase	4.2.1.-	Menaquinone_and_Phylloquinone_Biosynthesis	66	4	0.0606061	SOMETIMES
rxn05439	5-methyl-trans-hex-2-enoyl-ACPNAD+ oxidoreductase (A-specific)	1.3.1.0	Fatty_Acid_Biosynthesis_FASII	100	6	0.06	SOMETIMES
rxn01351	2'-Deoxyguanosine 5'-triphosphate pyrophosphohydrolase	3.6.1.19	Folate_Biosynthesis	67	4	0.0597015	SOMETIMES
rxn05327	Decanoyl-[acyl-carrier protein]malonyl-CoA	1.3.1.9	Fatty_Acid_Biosynthesis_FASII	101	6	0.0594059	SOMETIMES
rxn05437	12-methyl-trans-tetra-dec-2-enoyl-ACPNAD+ oxidoreductase (A-specific)	1.3.1.0	Fatty_Acid_Biosynthesis_FASII	101	6	0.0594059	SOMETIMES
rxn05436	10-methyl-trans-dodec-2-enoyl-ACPNAD+ oxidoreductase (A-specific)	1.3.1.0	Fatty_Acid_Biosynthesis_FASII	102	6	0.0588235	SOMETIMES
rxn05256	APSPTi	1.8.4.10	Inorganic_Sulfur_Assimilation	68	4	0.0588235	SOMETIMES
rxn01637	N2-Acetyl-L-ornithine2-oxoglutarate aminotransferase	2.6.1.11	Arginine_Biosynthesis	103	6	0.0582524	SOMETIMES
rxn05433	4-methyl-trans-hex-2-enoyl-ACPNAD+ oxidoreductase (A-specific)	1.3.1.0	Fatty_Acid_Biosynthesis_FASII	103	6	0.0582524	SOMETIMES
rxn05434	6-methyl-trans-oct-2-enoyl-ACPNAD+ oxidoreductase (A-specific)	1.3.1.0	Fatty_Acid_Biosynthesis_FASII	103	6	0.0582524	SOMETIMES
rxn05442	11-methyl-trans-dodec-2-enoyl-ACPNAD+ oxidoreductase (A-specific)	1.3.1.0	Fatty_Acid_Biosynthesis_FASII	103	6	0.0582524	SOMETIMES
rxn03136	1-(5'-Phosphoribosyl)-5-amino-4-(N-succinocarboxamide)-imidazole	4.3.2.2	De_Novo_Purine_Biosynthesis	121	7	0.0578512	SOMETIMES
rxn05438	14-methyl-trans-hexa-dec-2-enoyl-ACPNAD+ oxidoreductase (A-specific)	1.3.1.0	Fatty_Acid_Biosynthesis_FASII	104	6	0.0576923	SOMETIMES
rxn00324	GlycolateNADP+ oxidoreductase	1.1.1.79	Glycolate,_glyoxylate_interconversions	70	4	0.0571429	SOMETIMES
rxn09688	deoxyguanosine transport in via proton symport	Undetermined	Deoxyribose_and_Deoxynucleoside_Catabolism	35	2	0.0571429	SOMETIMES
rxn05359	4-methyl-3-oxo-hexanoyl-ACPmalonyl-[acyl-carrier-protein] C-acyltransferase (decarboxylating)	2.3.1.0	Fatty_Acid_Biosynthesis_FASII	123	7	0.0569106	SOMETIMES
rxn05361	4-methyl-3-hydroxy-hexanoyl-ACP hydro-lyase	4.2.1.0	Fatty_Acid_Biosynthesis_FASII	123	7	0.0569106	SOMETIMES
rxn05363	4-methyl-hexanoyl-ACPmalonyl-[acyl-carrier-protein] C-acyltransferase (decarboxylating)	2.3.1.0	Fatty_Acid_Biosynthesis_FASII	123	7	0.0569106	SOMETIMES
rxn05365	6-methyl-3-hydroxy-octanoyl-ACP hydro-lyase	4.2.1.0	Fatty_Acid_Biosynthesis_FASII	123	7	0.0569106	SOMETIMES
rxn05367	6-methyl-octanoyl-ACPmalonyl-[acyl-carrier-protein] C-acyltransferase (decarboxylating)	2.3.1.0	Fatty_Acid_Biosynthesis_FASII	123	7	0.0569106	SOMETIMES
rxn05369	8-methyl-3-hydroxy-decanoyl-ACP hydro-lyase	4.2.1.0	Fatty_Acid_Biosynthesis_FASII	123	7	0.0569106	SOMETIMES
rxn05371	8-methyl-decanoyl-ACPmalonyl-[acyl-carrier-protein] C-acyltransferase (decarboxylating)	2.3.1.0	Fatty_Acid_Biosynthesis_FASII	123	7	0.0569106	SOMETIMES
rxn05373	10-methyl-3-hydroxy-dodecanoyl-ACP hydro-lyase	4.2.1.0	Fatty_Acid_Biosynthesis_FASII	123	7	0.0569106	SOMETIMES
rxn05375	10-methyl-dodecanoyl-ACPmalonyl-[acyl-carrier-protein] C-acyltransferase (decarboxylating)	2.3.1.0	Fatty_Acid_Biosynthesis_FASII	123	7	0.0569106	SOMETIMES
rxn05377	12-methyl-3-hydroxy-tetra-decanoyl-ACP hydro-lyase	4.2.1.0	Fatty_Acid_Biosynthesis_FASII	123	7	0.0569106	SOMETIMES
rxn05379	12-methyl-tetra-decanoyl-ACPmalonyl-[acyl-carrier-protein] C-acyltransferase (decarboxylating)	2.3.1.0	Fatty_Acid_Biosynthesis_FASII	123	7	0.0569106	SOMETIMES
rxn05381	14-methyl-3-hydroxy-hexa-decanoyl-ACP hydro-lyase	4.2.1.0	Fatty_Acid_Biosynthesis_FASII	123	7	0.0569106	SOMETIMES
rxn05384	3-methylbutanoyl-ACPmalonyl-[acyl-carrier-protein] C-acyltransferase (decarboxylating)	2.3.1.0	Fatty_Acid_Biosynthesis_FASII	123	7	0.0569106	SOMETIMES
rxn05386	5-methyl-3-hydroxy-hexanoyl-ACP hydro-lyase	4.2.1.0	Fatty_Acid_Biosynthesis_FASII	123	7	0.0569106	SOMETIMES
rxn05388	5-methyl-hexanoyl-ACPmalonyl-[acyl-carrier-protein] C-acyltransferase (decarboxylating)	2.3.1.0	Fatty_Acid_Biosynthesis_FASII	123	7	0.0569106	SOMETIMES
rxn05390	7-methyl-3-hydroxy-octanoyl-ACP hydro-lyase	4.2.1.0	Fatty_Acid_Biosynthesis_FASII	123	7	0.0569106	SOMETIMES
rxn05392	7-methyl-octanoyl-ACPmalonyl-[acyl-carrier-protein] C-acyltransferase (decarboxylating)	2.3.1.0	Fatty_Acid_Biosynthesis_FASII	123	7	0.0569106	SOMETIMES
rxn05394	9-methyl-3-hydroxy-decanoyl-ACP hydro-lyase	4.2.1.0	Fatty_Acid_Biosynthesis_FASII	123	7	0.0569106	SOMETIMES
rxn05396	9-methyl-decanoyl-ACPmalonyl-[acyl-carrier-protein] C-acyltransferase (decarboxylating)	2.3.1.0	Fatty_Acid_Biosynthesis_FASII	123	7	0.0569106	SOMETIMES
rxn05398	11-methyl-3-hydroxy-dodecanoyl-ACP hydro-lyase	4.2.1.0	Fatty_Acid_Biosynthesis_FASII	123	7	0.0569106	SOMETIMES
rxn05400	11-methyl-dodecanoyl-ACPmalonyl-[acyl-carrier-protein] C-acyltransferase (decarboxylating)	2.3.1.0	Fatty_Acid_Biosynthesis_FASII	123	7	0.0569106	SOMETIMES
rxn05402	13-methyl-3-hydroxy-tetra-decanoyl-ACP hydro-lyase	4.2.1.0	Fatty_Acid_Biosynthesis_FASII	123	7	0.0569106	SOMETIMES
rxn05404	13-methyl-tetra-decanoyl-ACPmalonyl-[acyl-carrier-protein] C-acyltransferase (decarboxylating)	2.3.1.0	Fatty_Acid_Biosynthesis_FASII	123	7	0.0569106	SOMETIMES
rxn05406	15-methyl-3-hydroxy-hexa-decanoyl-ACP hydro-lyase	4.2.1.0	Fatty_Acid_Biosynthesis_FASII	123	7	0.0569106	SOMETIMES
rxn05444	15-methyl-trans-hexa-dec-2-enoyl-ACPNAD+ oxidoreductase (A-specific)	1.3.1.0	Fatty_Acid_Biosynthesis_FASII	106	6	0.0566038	SOMETIMES
rxn00693	5-MethyltetrahydrofolateL-homocysteine S-methyltransferase	2.1.1.13	Methionine_Biosynthesis	106	6	0.0566038	SOMETIMES
rxn07432	rxn07432	1.2.4.4	Leucine_Degradation_and_HMG-CoA_Metabolism	72	4	0.0555556	SOMETIMES
rxn07433	rxn07433	1.2.4.4	Leucine_Degradation_and_HMG-CoA_Metabolism	72	4	0.0555556	SOMETIMES
rxn00926	Adenine aminohydrolase	3.5.4.2	Purine_conversions	18	1	0.0555556	SOMETIMES
rxn05207	Na+/malate symporter	Undetermined	Pyruvate_metabolism_I:_anaplerotic_reactions	18	1	0.0555556	SOMETIMES
rxn00471	L-Ornithine ammonia-lyase(cyclizing)	4.3.1.12	Arginine_and_Ornithine_Degradation	37	2	0.0540541	SOMETIMES
rxn10163	Tetradecanoate transport via proton symport	Undetermined	Fatty_acid_degradation_regulons	37	2	0.0540541	SOMETIMES
rxn03907	CTP 2-C-Methyl-D-erythritol 4-phosphate cytidylyltransferase	2.7.7.60	Mevalonate_Branch_of_Isoprenoid_Biosynthesis	113	6	0.0530973	SOMETIMES
rxn10194	Teichoic acid (unsubstituted) export	3.6.3.40	Teichoic_and_lipoteichoic_acids_biosynthesis	38	2	0.0526316	SOMETIMES
rxn10195	Teichoic acid (glucose substituted) export	3.6.3.40	Teichoic_and_lipoteichoic_acids_biosynthesis	38	2	0.0526316	SOMETIMES
rxn10196	Teichoic acid (D-alanine substituted) export	3.6.3.40	Teichoic_and_lipoteichoic_acids_biosynthesis	38	2	0.0526316	SOMETIMES
rxn03052	5-Methyltetrahydropteroyltri-L-glutamateL-homocysteine	2.1.1.14	Methionine_Biosynthesis	78	4	0.0512821	SOMETIMES
rxn11944	Methyltransferase	2.1.1.-	Methionine_Biosynthesis	78	4	0.0512821	SOMETIMES
rxn02476	Phosphoenolpyruvate3-phosphoshikimate	2.5.1.19	Common_Pathway_For_Synthesis_of_Aromatic_Compounds_(DAHP_synthase_to_chorismate)	121	6	0.0495868	SOMETIMES
rxn01360	(S)-Dihydroorotateoxygen oxidoreductase	1.3.3.1	De_Novo_Pyrimidine_Synthesis	121	6	0.0495868	SOMETIMES
rxn01343	ATPSedoheptulose 7-phosphate 1-phosphotransferase	2.7.1.11	Glycolysis_and_Gluconeogenesis	81	4	0.0493827	SOMETIMES
rxn00506	AcetaldehydeNAD+ oxidoreductase	1.2.1.3	Pyruvate_metabolism_II:_acetyl-CoA,_acetogenesis_from_pyruvate	61	3	0.0491803	SOMETIMES
rxn01917	ATPN-acetyl-L-glutamate 5-phosphotransferase	2.7.2.8	Arginine_Biosynthesis	102	5	0.0490196	SOMETIMES
rxn05324	Dodecanoyl-[acyl-carrier protein]malonyl-CoA	1.3.1.9	Fatty_Acid_Biosynthesis_FASII	102	5	0.0490196	SOMETIMES
rxn03194	(S)-2-Aceto-2-hydroxybutanoate pyruvate-lyase (carboxylating)	2.2.1.6	Branched-Chain_Amino_Acid_Biosynthesis	105	5	0.047619	SOMETIMES
rxn03437	(R)-2,3-Dihydroxy-3-methylpentanoate hydro-lyase	4.2.1.9	Branched-Chain_Amino_Acid_Biosynthesis	105	5	0.047619	SOMETIMES
rxn05201	Hypoxanthine ion-coupled transport	Undetermined	Purine_Utilization	63	3	0.047619	SOMETIMES
rxn01068	L-ThreonineNAD+ oxidoreductase	1.1.1.103	Threonine_degradation	42	2	0.047619	SOMETIMES
rxn05484	acetoacetate transport via proton symport	Undetermined	Polyhydroxybutyrate_metabolism	21	1	0.047619	SOMETIMES
rxn00146	(R)-Lactateferricytochrome-c 2-oxidoreductase	1.1.2.4	Respiratory_dehydrogenases_1	21	1	0.047619	SOMETIMES
rxn01492	ATPD-fructose-1-phosphate 6-phosphotransferase	2.7.1.56	Fructose_utilization	65	3	0.0461538	SOMETIMES
rxn00493	L-Phenylalanine2-oxoglutarate aminotransferase	2.6.1.1	Phenylalanine_and_Tyrosine_Branches_from_Chorismate	109	5	0.0458716	SOMETIMES
rxn08976	NADH dehydrogenase (demethylmenaquinone-8 0 protons)	1.6.5.3	Respiratory_Complex_I	88	4	0.0454545	SOMETIMES
rxn00544	rxn00544	4.1.1.1	Pyruvate_metabolism_II:_acetyl-CoA,_acetogenesis_from_pyruvate	22	1	0.0454545	SOMETIMES
rxn02402	Nicotinate-nucleotidepyrophosphate phosphoribosyltransferase	2.4.2.19	NAD_and_NADP_cofactor_biosynthesis_global	111	5	0.045045	SOMETIMES
rxn05176	Thiosulfate-ABC transport	Undetermined	Inorganic_Sulfur_Assimilation	45	2	0.0444444	SOMETIMES
rxn08558	glycerol-3-phosphate dehydrogenase (demethylmenaquinone-8)	1.1.99.5	Glycerol_and_Glycerol-3-phosphate_Uptake_and_Utilization	68	3	0.0441176	SOMETIMES
rxn06335	(S)-2-methylbutanoyl-CoAenzyme N6-(dihydrolipoyl)lysine	2.3.1.168	Isoleucine_degradation	68	3	0.0441176	SOMETIMES
rxn07434	rxn07434	1.2.4.4	Isoleucine_degradation	68	3	0.0441176	SOMETIMES
rxn07435	rxn07435	1.2.4.4	Isoleucine_degradation	68	3	0.0441176	SOMETIMES
rxn03909	1-Deoxy-D-xylulose-5-phosphate pyruvate-lyase (carboxylating)	2.2.1.7	Mevalonate_Branch_of_Isoprenoid_Biosynthesis	115	5	0.0434783	SOMETIMES
rxn01790	(R)-PantoateNADP+ 2-oxidoreductase	1.1.1.169	Coenzyme_A_Biosynthesis	118	5	0.0423729	SOMETIMES
rxn01518	ATPdeoxyuridine 5'-phosphotransferase	2.7.1.21	pyrimidine_conversions	71	3	0.0422535	SOMETIMES
rxn03147	1-(5-Phosphoribosyl)-5-amino-4-carboxyimidazoleL-aspartate ligase	6.3.2.6	De_Novo_Purine_Biosynthesis	119	5	0.0420168	SOMETIMES
rxn01332	PhosphoenolpyruvateD-erythrose-4-phosphate	2.5.1.54	Common_Pathway_For_Synthesis_of_Aromatic_Compounds_(DAHP_synthase_to_chorismate)	120	5	0.0416667	SOMETIMES
rxn01739	ATPshikimate 3-phosphotransferase	2.7.1.71	Common_Pathway_For_Synthesis_of_Aromatic_Compounds_(DAHP_synthase_to_chorismate)	120	5	0.0416667	SOMETIMES
rxn00829	ATP(R)-5-diphosphomevalonate carboxy-lyase (dehydrating)	4.1.1.33	Mevalonate_Branch_of_Isoprenoid_Biosynthesis	24	1	0.0416667	SOMETIMES
rxn02322	ATP(R)-5-phosphomevalonate phosphotransferase	2.7.4.2	Mevalonate_Branch_of_Isoprenoid_Biosynthesis	24	1	0.0416667	SOMETIMES
rxn09296	hydrogen peroxide reductase (thioredoxin)	Undetermined	Glycine_reductase	125	5	0.04	SOMETIMES
rxn00225	ATPacetate phosphotransferase	2.7.2.1	Fermentations:_Mixed_acid	100	4	0.04	SOMETIMES
rxn00364	ATPCMP phosphotransferase	2.7.4.14	pyrimidine_conversions	127	5	0.0393701	SOMETIMES
rxn00100	ATPdephospho-CoA 3'-phosphotransferase	2.7.1.24	Coenzyme_A_Biosynthesis	128	5	0.0390625	SOMETIMES
rxn00512	GlycolateNAD+ oxidoreductase	1.1.1.26	Glycolate,_glyoxylate_interconversions	54	2	0.037037	SOMETIMES
rxn03004	10-Formyltetrahydrofolate5'-phosphoribosylglycinamide	2.1.2.2	De_Novo_Purine_Biosynthesis	114	4	0.0350877	SOMETIMES
rxn00333	(S)-2-Hydroxy-acidoxygen 2-oxidoreductase	1.1.3.15	Glycolate,_glyoxylate_interconversions	57	2	0.0350877	SOMETIMES
rxn01366	Uridineorthophosphate ribosyltransferase	2.4.2.3	pyrimidine_conversions	57	2	0.0350877	SOMETIMES
rxn00546	D-Mannitol-1-phosphateNAD+ 5-oxidoreductase	1.1.1.17	Mannitol_Utilization	29	1	0.0344828	SOMETIMES
rxn06377	glycinelipoylprotein oxidoreductase (decarboxylating and	1.4.4.2	Glycine_cleavage_system	89	3	0.0337079	SOMETIMES
rxn01255	5-O-(1-Carboxyvinyl)-3-phosphoshikimate phosphate-lyase	4.2.3.5	Common_Pathway_For_Synthesis_of_Aromatic_Compounds_(DAHP_synthase_to_chorismate)	119	4	0.0336134	SOMETIMES
rxn01740	ShikimateNADP+ 5-oxidoreductase	1.1.1.25	Common_Pathway_For_Synthesis_of_Aromatic_Compounds_(DAHP_synthase_to_chorismate)	119	4	0.0336134	SOMETIMES
rxn02212	2-Dehydro-3-deoxy-D-arabino-heptonate 7-phosphate phosphate-lyase	4.2.3.4	Common_Pathway_For_Synthesis_of_Aromatic_Compounds_(DAHP_synthase_to_chorismate)	119	4	0.0336134	SOMETIMES
rxn02213	3-Dehydroquinate hydro-lyase	4.2.1.10	Common_Pathway_For_Synthesis_of_Aromatic_Compounds_(DAHP_synthase_to_chorismate)	119	4	0.0336134	SOMETIMES
rxn00790	5-Phosphoribosylaminepyrophosphate phosphoribosyltransferase	2.4.2.14	De_Novo_Purine_Biosynthesis	119	4	0.0336134	SOMETIMES
rxn02895	5-Phospho-D-ribosylamineglycine ligase (ADP-forming)	6.3.4.13	De_Novo_Purine_Biosynthesis	119	4	0.0336134	SOMETIMES
rxn02937	2-(Formamido)-N1-(5-phosphoribosyl)acetamidine cyclo-ligase	6.3.3.1	De_Novo_Purine_Biosynthesis	119	4	0.0336134	SOMETIMES
rxn03084	5'-PhosphoribosylformylglycinamideL-glutamine amido-ligase	6.3.5.3	De_Novo_Purine_Biosynthesis	119	4	0.0336134	SOMETIMES
rxn00832	IMP 1,2-hydrolase (decyclizing)	3.5.4.10	De_Novo_Purine_Biosynthesis	120	4	0.0333333	SOMETIMES
rxn03137	10-Formyltetrahydrofolate5'-phosphoribosyl-5-amino-4-	2.1.2.3	De_Novo_Purine_Biosynthesis	120	4	0.0333333	SOMETIMES
rxn00222	1,4-beta-D-Glucan glucohydrolase	3.2.1.74	Beta-Glucoside_Metabolism	30	1	0.0333333	SOMETIMES
rxn01444	ATPdeoxyguanosine 5'-phosphotransferase	2.7.1.113	Purine_conversions	30	1	0.0333333	SOMETIMES
rxn00213	UTPalpha-D-glucose-1-phosphate uridylyltransferase	2.7.7.9	Sucrose_Metabolism	122	4	0.0327869	SOMETIMES
rxn03916	D-glycero-D-manno-hepose 1-phosphate adenyltransferase	2.7.-.-	LOS_core_oligosaccharide_biosynthesis	93	3	0.0322581	SOMETIMES
rxn03918	D-glycero-D-manno-heptose 7-phosphate kinase	2.7.-.-	LOS_core_oligosaccharide_biosynthesis	93	3	0.0322581	SOMETIMES
rxn08713	heptosyltransferase IV (LPS core synthesis)	2.4.1.56	LOS_core_oligosaccharide_biosynthesis	93	3	0.0322581	SOMETIMES
rxn00173	Acetyl-CoAorthophosphate acetyltransferase	2.3.1.8	MLST	94	3	0.0319149	SOMETIMES
rxn02465	N-Acetyl-L-glutamate-5-semialdehydeNADP+ 5-oxidoreductase	1.2.1.38	Arginine_Biosynthesis	100	3	0.03	SOMETIMES
rxn08556	glycerol-3-phosphate dehydrogenase (ubiquinone-8)	1.1.99.5	Glycerol_and_Glycerol-3-phosphate_Uptake_and_Utilization	68	2	0.0294118	SOMETIMES
rxn08557	glycerol-3-phosphate dehydrogenase (menaquinone-8)	1.1.99.5	Glycerol_and_Glycerol-3-phosphate_Uptake_and_Utilization	68	2	0.0294118	SOMETIMES
rxn06586	3-methylbutanoyl-CoAenzyme N6-(dihydrolipoyl)lysine	2.3.1.168	Leucine_Degradation_and_HMG-CoA_Metabolism	70	2	0.0285714	SOMETIMES
rxn05317	DADNt2	Undetermined	Deoxyribose_and_Deoxynucleoside_Catabolism	35	1	0.0285714	SOMETIMES
rxn09687	deoxyinosine transport in via proton symport	Undetermined	Deoxyribose_and_Deoxynucleoside_Catabolism	35	1	0.0285714	SOMETIMES
rxn01000	Prephenate hydro-lyase (decarboxylating)	4.2.1.51	Phenylalanine_synthesis	107	3	0.0280374	SOMETIMES
rxn10273	stearoyl-UDP-glucosyltransferase (diglucosyl)	Undetermined	Teichoic_and_lipoteichoic_acids_biosynthesis	37	1	0.027027	SOMETIMES
rxn10274	isoheptadecanoyl-UDP-glucosyltransferase (diglucosyl)	Undetermined	Teichoic_and_lipoteichoic_acids_biosynthesis	37	1	0.027027	SOMETIMES
rxn10275	anteisoheptadecanoyl-UDP-glucosyltransferase (diglucosyl)	Undetermined	Teichoic_and_lipoteichoic_acids_biosynthesis	37	1	0.027027	SOMETIMES
rxn10282	stearoyl-UDP-glucosyltransferase (monoglucosyl)	Undetermined	Teichoic_and_lipoteichoic_acids_biosynthesis	37	1	0.027027	SOMETIMES
rxn10283	isoheptadecanoyl-UDP-glucosyltransferase (monoglucosyl)	Undetermined	Teichoic_and_lipoteichoic_acids_biosynthesis	37	1	0.027027	SOMETIMES
rxn10284	anteisoheptadecanoyl-UDP-glucosyltransferase (monoglucosyl)	Undetermined	Teichoic_and_lipoteichoic_acids_biosynthesis	37	1	0.027027	SOMETIMES
rxn05233	Ribonucleotide reductase GDP	1.17.4.1	Ribonucleotide_reduction	114	3	0.0263158	SOMETIMES
rxn01477	6-Phospho-D-gluconate hydro-lyase	4.2.1.12	Formaldehyde_assimilation:_Ribulose_monophosphate_pathway	38	1	0.0263158	SOMETIMES
rxn05147	D-Glucose-ABC transport	Undetermined	Fructooligosaccharides(FOS)_and_Raffinose_Utilization	38	1	0.0263158	SOMETIMES
rxn00839	ATPnucleoside-diphosphate phosphatransferase	2.7.4.6	Purine_conversions	117	3	0.025641	SOMETIMES
rxn00394	L-Arginine amidinohydrolase	3.5.3.1	Arginine_and_Ornithine_Degradation	39	1	0.025641	SOMETIMES
rxn05313	PIt8	TC-2.A.58	Phosphate_metabolism	39	1	0.025641	SOMETIMES
rxn02897	Nicotinate-nucleotidedimethylbenzimidazole	2.4.2.21	Cobalamin_synthesis	79	2	0.0253165	SOMETIMES
rxn03150	alpha-ribazole 5-phosphate phosphatase	3.1.3.73	Cobalamin_synthesis	79	2	0.0253165	SOMETIMES
rxn01575	L-Isoleucine2-oxoglutarate aminotransferase	2.6.1.42	Isoleucine_degradation	120	3	0.025	SOMETIMES
rxn10197	TECA4S	Undetermined	Teichoic_and_lipoteichoic_acids_biosynthesis	40	1	0.025	SOMETIMES
rxn00710	Orotidine-5'-phosphate carboxy-lyase	4.1.1.23	De_Novo_Pyrimidine_Synthesis	122	3	0.0245902	SOMETIMES
rxn01362	Orotidine-5'-phosphatepyrophosphate phosphoribosyltransferase	2.4.2.10	De_Novo_Pyrimidine_Synthesis	122	3	0.0245902	SOMETIMES
rxn00800	N6-(1,2-Dicarboxyethyl)AMP AMP-lyase	4.3.2.2	Purine_conversions	122	3	0.0245902	SOMETIMES
rxn00838	IMPL-aspartate ligase (GDP-forming)	6.3.4.4	Purine_conversions	122	3	0.0245902	SOMETIMES
rxn00606	alpha,alpha-Trehalose-6-phosphate phosphoglucohydrolase	3.2.1.93	Trehalose_Uptake_and_Utilization	41	1	0.0243902	SOMETIMES
rxn00872	Butanoyl-CoAoxygen 2-oxidoreductase	1.3.3.6	Unclassified	41	1	0.0243902	SOMETIMES
rxn01485	D-Glucosamine 1-phosphate 1,6-phosphomutase	5.4.2.10	Sialic_Acid_Metabolism	125	3	0.024	SOMETIMES
rxn01517	ATPdTMP phosphotransferase	2.7.4.4	pyrimidine_conversions	126	3	0.0238095	SOMETIMES
rxn00616	sn-Glycerol-3-phosphate(acceptor) 2-oxidoreductase	1.1.99.5	Glycerol_and_Glycerol-3-phosphate_Uptake_and_Utilization	88	2	0.0227273	SOMETIMES
rxn03031	Succinyl-CoA2,3,4,5-tetrahydropyridine-2,6-dicarboxylate	2.3.1.117	Lysine_Biosynthesis_DAP_Pathway	88	2	0.0227273	SOMETIMES
rxn08971	NADH dehydrogenase (menaquinone-8 0 protons)	1.6.5.3	Respiratory_Complex_I	88	2	0.0227273	SOMETIMES
rxn08975	NADH dehydrogenase (ubiquinone-8 )	1.6.5.3	Respiratory_Complex_I	88	2	0.0227273	SOMETIMES
rxn08711	heptosyltransferase II (LPS core synthesis)	2.4.1.-	LOS_core_oligosaccharide_biosynthesis	92	2	0.0217391	SOMETIMES
rxn05627	nitrate transport in via proton symport	Undetermined	Nitrate_and_nitrite_ammonification	47	1	0.0212766	SOMETIMES
rxn02342	2-(alpha-Hydroxyethyl)thiamine diphosphatelipoamide	1.2.4.1	Pyruvate_metabolism_II:_acetyl-CoA,_acetogenesis_from_pyruvate	99	2	0.020202	SOMETIMES
rxn00737	L-threonine ammonia-lyase	4.3.1.19	Branched-Chain_Amino_Acid_Biosynthesis	100	2	0.02	SOMETIMES
rxn00199	OxalosuccinateNADP+ oxidoreductase (decarboxylating)	1.1.1.42	TCA_Cycle	101	2	0.019802	SOMETIMES
rxn01387	IsocitrateNADP+ oxidoreductase (decarboxylating)	1.1.1.42	TCA_Cycle	101	2	0.019802	SOMETIMES
rxn00137	Adenosine 3',5'-bisphosphate 3'(2')-phosphohydrolase	3.1.3.7	Inorganic_Sulfur_Assimilation	52	1	0.0192308	SOMETIMES
rxn01434	L-CitrullineL-aspartate ligase (AMP-forming)	6.3.4.5	Arginine_Biosynthesis	105	2	0.0190476	SOMETIMES
rxn04954	5-methyltetrahydrofolateNAD+ oxidoreductase	1.5.1.20	Methionine_Biosynthesis	109	2	0.0183486	SOMETIMES
rxn03910	2-Phospho-4-(cytidine 5'-diphospho)-2-C-methyl-D-erythritol	4.6.1.12	Mevalonate_Branch_of_Isoprenoid_Biosynthesis	109	2	0.0183486	SOMETIMES
rxn01816	O-Succinyl-L-homoserine succinate-lyase (adding cysteine)	2.5.1.48	Methionine_Biosynthesis	56	1	0.0178571	SOMETIMES
rxn05561	fumarate transport in/out via proton symport	TC-2.A.56	Unclassified	57	1	0.0175439	SOMETIMES
rxn00912	5,10-Methylenetetrahydrofolate3-methyl-2-oxobutanoate	2.1.2.11	Coenzyme_A_Biosynthesis	115	2	0.0173913	SOMETIMES
rxn01791	(R)-Pantoatebeta-alanine ligase (AMP-forming)	6.3.2.1	Coenzyme_A_Biosynthesis	115	2	0.0173913	SOMETIMES
rxn06076	2'-Deoxycytidine diphosphateoxidized-thioredoxin 2'-oxidoreductase	1.17.4.1	Ribonucleotide_reduction	115	2	0.0173913	SOMETIMES
rxn00159	(S)-MalateNADP+ oxidoreductase(oxaloacetate-decarboxylating)	1.1.1.38	Pyruvate_metabolism_I:_anaplerotic_reactions,_PEP	58	1	0.0172414	SOMETIMES
rxn05654	succinate transporter in/out via proton symport	TC-2.A.56	Unclassified	58	1	0.0172414	SOMETIMES
rxn01353	ATPnucleoside-diphosphate phosphatransferase	2.7.4.6	Purine_conversions	117	2	0.017094	SOMETIMES
rxn01678	ATPnucleoside-diphosphate phosphatransferase	2.7.4.6	pyrimidine_conversions	117	2	0.017094	SOMETIMES
rxn01644	L-Aspartate-4-semialdehyde hydro-lyase (adding pyruvate and	4.2.1.52	Lysine_Biosynthesis_DAP_Pathway	118	2	0.0169492	SOMETIMES
rxn02201	2-Amino-4-hydroxy-6-hydroxymethyl-7,8-dihydropteridine-	2.5.1.15	Folate_Biosynthesis	121	2	0.0165289	SOMETIMES
rxn01643	L-Aspartate-4-semialdehydeNADP+ oxidoreductase (phosphorylating)	1.2.1.11	Threonine_and_Homoserine_Biosynthesis	121	2	0.0165289	SOMETIMES
rxn00690	Formatetetrahydrofolate ligase (ADP-forming)	3.5.4.9	Folate_Biosynthesis	61	1	0.0163934	SOMETIMES
rxn05581	glycerol transport in/out via diffusion reversible	Undetermined	Unclassified	64	1	0.015625	SOMETIMES
rxn05468	O2 transport via diffusion	Undetermined	Unclassified	130	2	0.0153846	SOMETIMES
rxn04413	rxn04413	2.7.1.156	Coenzyme_B12_biosynthesis	65	1	0.0153846	SOMETIMES
rxn10120	Nitrate reductase (Ubiquinol-8)	1.7.99.4	Nitrate_and_nitrite_ammonification	67	1	0.0149254	SOMETIMES
rxn05197	Uracil ion-coupled transport	TC-2.A.40	Purine_Utilization	68	1	0.0147059	SOMETIMES
rxn00541	L-Threonine acetaldehyde-lyase	4.1.2.5	Threonine_degradation	68	1	0.0147059	SOMETIMES
rxn09202	Phosphatidylserine decarboxylase (n-C180)	4.1.1.65	Glycerolipid_and_Glycerophospholipid_Metabolism_in_Bacteria	72	1	0.0138889	SOMETIMES
rxn00132	Adenosine 5'-monophosphate phosphohydrolase	3.1.3.5	Purine_conversions	76	1	0.0131579	SOMETIMES
rxn03537	Adenosyl cobinamide phosphate guanyltransferase	2.7.7.62	Cobalamin_synthesis	78	1	0.0128205	SOMETIMES
rxn03538	Adenosylcobalamin 5'-phosphate synthase	2.7.8.26	Cobalamin_synthesis	78	1	0.0128205	SOMETIMES
rxn00363	Cytidine-5'-monophosphate phosphohydrolase	3.1.3.5	pyrimidine_conversions	78	1	0.0128205	SOMETIMES
rxn10336	stearoyl-cardiolipin synthase	Undetermined	Glycerolipid_and_Glycerophospholipid_Metabolism_in_Bacteria	81	1	0.0123457	SOMETIMES
rxn10337	isoheptadecanoyl-cardiolipin synthase	Undetermined	Glycerolipid_and_Glycerophospholipid_Metabolism_in_Bacteria	81	1	0.0123457	SOMETIMES
rxn10338	anteisoheptadecanoyl-cardiolipin synthase	Undetermined	Glycerolipid_and_Glycerophospholipid_Metabolism_in_Bacteria	81	1	0.0123457	SOMETIMES
rxn10122	NADH dehydrogenase (ubiquinone-8 3.5 protons)	1.6.5.3	Respiratory_Complex_I	84	1	0.0119048	SOMETIMES
rxn01476	6-Phospho-D-glucono-1,5-lactone lactonohydrolase	3.1.1.31	Entner-Doudoroff_Pathway	86	1	0.0116279	SOMETIMES
rxn01973	N-Succinyl-LL-2,6-diaminoheptanedioate amidohydrolase	3.5.1.18	Lysine_Biosynthesis_DAP_Pathway	87	1	0.0114943	SOMETIMES
rxn00441	2-OxoglutarateThiamin diphosphate 2-oxidoreductase(decarboxylating	1.2.4.2	TCA_Cycle	88	1	0.0113636	SOMETIMES
rxn01872	succinyl-CoAenzyme N6-(dihydrolipoyl)lysine S-succinyltransferase	2.3.1.61	TCA_Cycle	88	1	0.0113636	SOMETIMES
rxn02376	3-Carboxy-1-hydroxypropyl-ThPPlipoamde	1.2.4.2	TCA_Cycle	88	1	0.0113636	SOMETIMES
rxn06723	UDP-3-O-(3-hydroxymyristoyl)glucosamine acyltransferase	2.3.1.-	KDO2-Lipid_A_biosynthesis	91	1	0.010989	SOMETIMES
rxn08583	galactosyltransferase I (LPS core synthesis)	2.4.1.-	LOS_core_oligosaccharide_biosynthesis	91	1	0.010989	SOMETIMES
rxn00338	L-aspartate oxidase	1.4.3.16	NAD_and_NADP_cofactor_biosynthesis_global	92	1	0.0108696	SOMETIMES
rxn00285	SuccinateCoA ligase (ADP-forming)	6.2.1.5	TCA_Cycle	101	1	0.00990099	SOMETIMES
rxn02373	L-Glutamate-5-semialdehydeNADP+ 5-oxidoreductase (phosphorylationg)	1.2.1.41	Proline_Synthesis	102	1	0.00980392	SOMETIMES
rxn00802	N-(L-Argininosuccinate) arginie-lyase	4.3.2.1	Arginine_Biosynthesis	104	1	0.00961538	SOMETIMES
rxn02185	2-Acetolactate pyruvate-lyase (carboxylating)	2.2.1.6	Branched-Chain_Amino_Acid_Biosynthesis	105	1	0.00952381	SOMETIMES
rxn01300	ATPL-homoserine O-phosphotransferase	2.7.1.39	Methionine_Biosynthesis	105	1	0.00952381	SOMETIMES
rxn02988	quinolinate synthase	Undetermined	NAD_and_NADP_cofactor_biosynthesis_global	106	1	0.00943396	SOMETIMES
rxn00727	Chorismate pyruvate-lyase (amino-accepting)	4.1.3.27	Tryptophan_synthesis	107	1	0.00934579	SOMETIMES
rxn03958	1-Deoxy-D-xylulose-5-phosphate isomeroreductase	1.1.1.267	Mevalonate_Branch_of_Isoprenoid_Biosynthesis	108	1	0.00925926	SOMETIMES
rxn00726	Chorismate pyruvate-lyase (amino-accepting)	4.1.3.27	Tryptophan_synthesis	108	1	0.00925926	SOMETIMES
rxn00791	N-(5-Phospho-D-ribosyl)anthranilatepyrophosphate	2.4.2.18	Tryptophan_synthesis	108	1	0.00925926	SOMETIMES
rxn02507	1-(2-Carboxyphenylamino)-1-deoxy-D-ribulose-5-phosphate	4.1.1.48	Tryptophan_synthesis	108	1	0.00925926	SOMETIMES
rxn02508	N-(5-Phospho-beta-D-ribosyl)anthranilate ketol-isomerase	5.3.1.24	Tryptophan_synthesis	108	1	0.00925926	SOMETIMES
rxn06075	2'-Deoxyuridine 5'-diphosphateoxidized-thioredoxin	1.17.4.1	Ribonucleotide_reduction	111	1	0.00900901	SOMETIMES
rxn00799	(S)-Malate hydro-lyase	4.2.1.2	TCA_Cycle	113	1	0.00884956	SOMETIMES
rxn00910	5-methyltetrahydrofolateNADP+ oxidoreductase	1.5.1.20	Methionine_Biosynthesis	115	1	0.00869565	SOMETIMES
rxn00903	L-Valine2-oxoglutarate aminotransferase	2.6.1.6	Alanine_biosynthesis	116	1	0.00862069	SOMETIMES
rxn01519	dUTP nucleotidohydrolase	3.6.1.19	Nudix_proteins_(nucleoside_triphosphate_hydrolases)	116	1	0.00862069	SOMETIMES
rxn00704	alpha-D-Glucose 1-phosphate 1,6-phosphomutase	5.4.2.2	Sucrose_Metabolism	116	1	0.00862069	SOMETIMES
rxn01974	LL-2,6-Diaminoheptanedioate 2-epimerase	5.1.1.7	Lysine_Biosynthesis_DAP_Pathway	117	1	0.00854701	SOMETIMES
rxn02929	2,3,4,5-TetrahydrodipicolinateNADP+ oxidoreductase	1.3.1.26	Lysine_Biosynthesis_DAP_Pathway	117	1	0.00854701	SOMETIMES
rxn00414	Carbon-dioxideL-glutamine amido-ligase (ADP-forming,	6.3.5.5	De_Novo_Pyrimidine_Synthesis	120	1	0.00833333	SOMETIMES
rxn00337	ATPL-aspartate 4-phosphotransferase	2.7.2.4	Threonine_and_Homoserine_Biosynthesis	120	1	0.00833333	SOMETIMES
rxn02200	2-Amino-4-hydroxy-6-hydroxymethyl-7,8-dihydropteridine4-	2.5.1.15	Folate_Biosynthesis	121	1	0.00826446	SOMETIMES
rxn00409	ATPnucleoside-diphosphate phosphatransferase	2.7.4.6	pyrimidine_conversions	123	1	0.00813008	SOMETIMES
rxn03638	Acetyl-CoAD-glucosamine-1-phosphate N-acetyltransferase	2.3.1.157	Sialic_Acid_Metabolism	123	1	0.00813008	SOMETIMES
rxn00293	UTPN-acetyl-alpha-D-glucosamine-1-phosphate uridylyltransferase	2.7.7.23	Sialic_Acid_Metabolism	125	1	0.008	SOMETIMES
rxn06672	biotin-carboxyl-carrier-proteincarbon-dioxide ligase (ADP-forming)	6.3.4.14	Fatty_Acid_Biosynthesis_FASII	126	1	0.00793651	SOMETIMES
rxn06673	Acetyl-CoAcarbon-dioxide ligase (ADP-forming)	6.4.1.2	Fatty_Acid_Biosynthesis_FASII	126	1	0.00793651	SOMETIMES
rxn02380	beta-D-Glucose 6-phosphate ketol-isomerase	5.3.1.9	Formaldehyde_assimilation:_Ribulose_monophosphate_pathway	126	1	0.00793651	SOMETIMES
rxn00834	IMPNAD+ oxidoreductase	1.1.1.205	Purine_conversions	126	1	0.00793651	SOMETIMES
rxn05465	malonyl-ACP[acyl-carrier-protein] transferase	2.3.1.0	Fatty_Acid_Biosynthesis_FASII	127	1	0.00787402	SOMETIMES
rxn00786	D-Fructose-1,6-bisphosphate D-glyceraldehyde-3-phosphate-lyase	4.1.2.13	Formaldehyde_assimilation:_Ribulose_monophosphate_pathway	129	1	0.00775194	SOMETIMES
rxn00410	UTPammonia ligase(ADP-forming)	6.3.4.2	pyrimidine_conversions	129	1	0.00775194	SOMETIMES
rxn10473	chlorideion transport out via diffusion	Undetermined	CO2_uptake	130	0	0	NEVER
rxn00555	L-GlutamineD-fructose-6-phosphate aminotransferase (hexose	2.6.1.16	Formaldehyde_assimilation:_Ribulose_monophosphate_pathway	130	0	0	NEVER
rxn00558	D-Glucose-6-phosphate ketol-isomerase	5.3.1.9	Formaldehyde_assimilation:_Ribulose_monophosphate_pathway	130	0	0	NEVER
rxn05651	sulfate transport in via proton symport	TC-2.A.53	Inorganic_Sulfur_Assimilation	130	0	0	NEVER
rxn00126	ATPL-methione S-adenosyltransferase	2.5.1.6	Methionine_Biosynthesis	130	0	0	NEVER
rxn00239	ATP(d)GMP phosphotransferase	2.7.4.8	MLST	130	0	0	NEVER
rxn00747	D-Glyceraldehyde-3-phosphate ketol-isomerase	5.3.1.1	MLST	130	0	0	NEVER
rxn00077	ATPNAD+ 2'-phosphotransferase	2.7.1.23	NAD_and_NADP_cofactor_biosynthesis_global	130	0	0	NEVER
rxn00097	ATPAMP phosphotransferase	2.7.4.3	Purine_conversions	130	0	0	NEVER
rxn01513	ATPdTMP phosphotransferase	2.7.4.9	pyrimidine_conversions	130	0	0	NEVER
rxn05289	TRDR	1.8.1.9	pyrimidine_conversions	130	0	0	NEVER
rxn00122	ATPFMN adenylyltransferase	2.7.7.2	Riboflavin,_FMN_and_FAD_metabolism	130	0	0	NEVER
rxn00392	ATPriboflavin 5'-phosphotransferase	2.7.1.26	Riboflavin,_FMN_and_FAD_metabolism	130	0	0	NEVER
rxn10481	Copper transport via ABC system	Undetermined	Terminal_cytochrome_C_oxidases	130	0	0	NEVER
rxn00062	ATP phosphohydrolase (protein-secreting)	3.6.1.3	Unclassified	130	0	0	NEVER
rxn05195	Fe3+-ABC transport	Undetermined	Unclassified	130	0	0	NEVER
rxn05319	H2Ot5	Undetermined	Unclassified	130	0	0	NEVER
rxn05467	CO2 transport via diffusion	Undetermined	Unclassified	130	0	0	NEVER
rxn05555	iron (II) transport via ABC system	Undetermined	Unclassified	130	0	0	NEVER
rxn10571	magnesium transport via ABC system	Undetermined	Unclassified	130	0	0	NEVER
rxn00686	5,6,7,8-TetrahydrofolateNADP+ oxidoreductase	1.5.1.3	Folate_Biosynthesis	129	0	0	NEVER
rxn00692	5,10-Methylenetetrahydrofolateglycine hydroxymethyltransferase	2.1.2.1	Folate_Biosynthesis	129	0	0	NEVER
rxn00907	5,10-methylenetetrahydrofolateNADP+ oxidoreductase	1.5.1.5	Folate_Biosynthesis	129	0	0	NEVER
rxn00459	2-Phospho-D-glycerate hydro-lyase	4.2.1.11	Glycolysis_and_Gluconeogenesis	129	0	0	NEVER
rxn00781	D-Glyceraldehyde-3-phosphateNAD+ oxidoreductase(phosphorylating)	1.2.1.12	Glycolysis_and_Gluconeogenesis	129	0	0	NEVER
rxn01100	ATP3-phospho-D-glycerate 1-phosphotransferase	2.7.2.3	Glycolysis_and_Gluconeogenesis	129	0	0	NEVER
rxn01106	2-Phospho-D-glycerate 2,3-phosphomutase	5.4.2.1	Glycolysis_and_Gluconeogenesis	129	0	0	NEVER
rxn01116	D-Ribulose-5-phosphate 3-epimerase	5.1.3.1	Pentose_phosphate_pathway	129	0	0	NEVER
rxn01200	Sedoheptulose-7-phosphateD-glyceraldehyde-3-phosphate	2.2.1.1	Pentose_phosphate_pathway	129	0	0	NEVER
rxn01211	5,10-Methenyltetrahydrofolate 5-hydrolase(decyclizing)	3.5.4.9	Serine-glyoxylate_cycle	129	0	0	NEVER
rxn00119	ATPnucleoside-phosphate phosphotransferase	2.7.4.4	Unclassified	129	0	0	NEVER
rxn00777	D-Ribose-5-phosphate ketol-isomerase	5.3.1.6	D-ribose_utilization	128	0	0	NEVER
rxn01520	5,10-MethylenetetrahydrofolatedUMP C-methyltransferase	2.1.1.45	pyrimidine_conversions	128	0	0	NEVER
rxn01213	Dimethylallyl-diphosphateisopentenyl-diphosphate	2.5.1.1	Carotenoids	127	0	0	NEVER
rxn01466	Geranyl-diphosphateisopentenyl-diphosphate geranyltrans-transferase	2.5.1.1	Carotenoids	127	0	0	NEVER
rxn02011	UDP-N-acetylmuramoyl-L-alanyl-D-glutamatemeso-2,6-	6.3.2.13	Methicillin_resistance_in_Staphylococci	127	0	0	NEVER
rxn03843	Farnesyl diphosphateIsopentenyl diphosphate farnesyl transferase	2.5.1.-	Mevalonate_Branch_of_Isoprenoid_Biosynthesis	127	0	0	NEVER
rxn04308	di-trans,poly-cis-Decaprenyl-diphosphateisopentenyl-diphosphate	2.5.1.31	Mevalonate_Branch_of_Isoprenoid_Biosynthesis	127	0	0	NEVER
rxn00785	D-Fructose 6-phosphateD-glyceraldehyde-3-phosphate glycolaldehyde	2.2.1.1	Pentose_phosphate_pathway	127	0	0	NEVER
rxn00461	PhosphoenolpyruvateUDP-N-acetyl-D-glucosamine	2.5.1.7	Peptidoglycan_Biosynthesis	127	0	0	NEVER
rxn00851	D-AlanineD-Alanine ligase (ADP-forming)	6.3.2.4	Peptidoglycan_Biosynthesis	127	0	0	NEVER
rxn02008	UDP-N-acetylmuramoyl-L-alanineD-glutamate ligase(ADP-forming)	6.3.2.9	Peptidoglycan_Biosynthesis	127	0	0	NEVER
rxn02285	UDP-N-acetylmuramateNADP+ oxidoreductase	1.1.1.158	Peptidoglycan_Biosynthesis	127	0	0	NEVER
rxn02286	UDP-N-acetylmuramateL-alanine ligase (ADP-forming)	6.3.2.8	Peptidoglycan_Biosynthesis	127	0	0	NEVER
rxn03408	UDP-N-acetylglucosamine-N-acetylmuramyl-(pentapeptide)pyrophosphoryl-undecaprenol N-acetylglucosamine transferase	2.4.1.227	Peptidoglycan_Biosynthesis	127	0	0	NEVER
rxn03904	UDPMurAc(oyl-L-Ala-D-gamma-Glu-L-Lys-D-Ala-D-Ala)undecaprenyl-	2.7.8.13	Peptidoglycan_Biosynthesis	127	0	0	NEVER
rxn10199	Peptidoglycan subunit synthesis	Undetermined	Peptidoglycan_Biosynthesis	127	0	0	NEVER
rxn03164	UDP-N-acetylmuramoyl-L-alanyl-D-glutamyl-meso-2,6-	6.3.2.10	Peptidoglycan_Biosynthesis_2	127	0	0	NEVER
rxn00412	UTPammonia ligase(ADP-forming)	6.3.4.2	pyrimidine_conversions	127	0	0	NEVER
rxn03901	Undecaprenyl-diphosphate phosphohydrolase	3.6.1.27	Teichoic_and_lipoteichoic_acids_biosynthesis	127	0	0	NEVER
rxn00770	ATPD-ribose-5-phosphate pyrophosphotransferase	2.7.6.1	De_Novo_Purine_Biosynthesis	126	0	0	NEVER
rxn00611	sn-Glycerol-3-phosphateNAD+ 2-oxidoreductase	1.1.1.8	Glycerol_and_Glycerol-3-phosphate_Uptake_and_Utilization	125	0	0	NEVER
rxn00612	sn-Glycerol-3-phosphateNADP+ 2-oxidoreductase	1.1.1.94	Glycerol_and_Glycerol-3-phosphate_Uptake_and_Utilization	125	0	0	NEVER
rxn00313	meso-2,6-Diaminoheptanedioate carboxy-lyase	4.1.1.20	Lysine_Biosynthesis_DAP_Pathway	125	0	0	NEVER
rxn09562	guanylate kinase (GMPdATP)	2.7.4.8	MLST	125	0	0	NEVER
rxn02341	N-[(R)-4'-Phosphopantothenoyl]-L-cysteine carboxy-lyase	4.1.1.36	Coenzyme_A_Biosynthesis	124	0	0	NEVER
rxn12510	ATPpantothenate 4'-phosphotransferase	2.7.1.33	Coenzyme_A_Biosynthesis	124	0	0	NEVER
rxn00193	L-Glutamate racemase	5.1.1.3	Glutamine,_Glutamate,_Aspartate_and_Asparagine_Biosynthesis	124	0	0	NEVER
rxn01977	alpha-D-Glucose 6-phosphate ketol-isomerase	5.1.3.15	Glycolysis_and_Gluconeogenesis	124	0	0	NEVER
rxn00001	Pyrophosphate phosphohydrolase	3.6.1.1	Phosphate_metabolism	124	0	0	NEVER
rxn00283	L-Alanine racemase	5.1.1.1	Alanine_biosynthesis	123	0	0	NEVER
rxn02175	ATPpantetheine-4'-phosphate adenylyltransferase	2.7.7.3	Coenzyme_A_Biosynthesis	123	0	0	NEVER
rxn00187	L-Glutamateammonia ligase (ADP-forming)	6.3.1.2	Glutamine,_Glutamate,_Aspartate_and_Asparagine_Biosynthesis	123	0	0	NEVER
rxn10060	NAD kinase (dTTP)	2.7.1.23	NAD_and_NADP_cofactor_biosynthesis_global	123	0	0	NEVER
rxn00917	Xanthosine-5'-phosphateL-glutamine amido-ligase (AMP-forming)	6.3.5.2	Purine_conversions	122	0	0	NEVER
rxn10042	ATP synthase (four protons for one ATP)	3.6.3.14,	Unclassified	121	0	0	NEVER
rxn09177	phosphopantothenate-cysteine ligase	6.3.2.5	Coenzyme_A_Biosynthesis	120	0	0	NEVER
rxn12512	(R)-4'-PhosphopantothenateL-cysteine ligase	6.3.2.5	Coenzyme_A_Biosynthesis	120	0	0	NEVER
rxn01018	Carbamoyl-phosphateL-aspartate carbamoyltransferase	2.1.3.2	De_Novo_Pyrimidine_Synthesis	119	0	0	NEVER
rxn01465	(S)-Dihydroorotate amidohydrolase	3.5.2.3	De_Novo_Pyrimidine_Synthesis	119	0	0	NEVER
rxn02503	ATP2-amino-4-hydroxy-6-hydroxymethyl-7,8-dihydropteridine	2.7.6.3	Folate_Biosynthesis	119	0	0	NEVER
rxn00806	L-Leucine2-oxoglutarate aminotransferase	2.6.1.6	Leucine_Degradation_and_HMG-CoA_Metabolism	119	0	0	NEVER
rxn00931	L-ProlineNADP+ 5-oxidoreductase	1.5.1.2	Proline_Synthesis	119	0	0	NEVER
rxn00237	ATPnucleoside-diphosphate phosphatransferase	2.7.4.6	Purine_conversions	119	0	0	NEVER
rxn01512	ATPnucleoside-diphosphate phosphatransferase	2.7.4.6	pyrimidine_conversions	119	0	0	NEVER
rxn00011	pyruvatethiamin diphosphate acetaldehydetransferase	1.2.4.1	Pyruvate_metabolism_II:_acetyl-CoA,_acetogenesis_from_pyruvate	119	0	0	NEVER
rxn02938	1-(5-Phospho-D-ribosyl)-5-amino-4-imidazolecarboxylate carboxy-lyase	4.1.1.21	De_Novo_Purine_Biosynthesis	118	0	0	NEVER
rxn05229	NCAIR synthetase and NCAIR mutase	Undetermined	De_Novo_Purine_Biosynthesis	118	0	0	NEVER
rxn00117	ATPnucleoside-diphosphate phosphatransferase	2.7.4.6	pyrimidine_conversions	118	0	0	NEVER
rxn05150	Zinc-ABC transport	TC-3.A.1.15	Transport_of_Zinc	118	0	0	NEVER
rxn00929	L-ProlineNAD+ 5-oxidoreductase	1.5.1.2	Proline_Synthesis	117	0	0	NEVER
rxn00148	ATPpyruvate O2-phosphotransferase	2.7.1.40	Pyruvate_metabolism_I:_anaplerotic_reactions,_PEP	117	0	0	NEVER
rxn01333	Sedoheptulose-7-phosphateD-glyceraldehyde-3-phosphate	2.2.1.2	Pentose_phosphate_pathway	116	0	0	NEVER
rxn05175	Spermidine-ABC transport	Undetermined	Unclassified	116	0	0	NEVER
rxn00260	L-Aspartate2-oxoglutarate aminotransferase	2.6.1.1	Glutamine,_Glutamate,_Aspartate_and_Asparagine_Biosynthesis	115	0	0	NEVER
rxn13782	Protein biosynthesis	Undetermined	Macromolecule biosynthesis	114	0	0	NEVER
rxn13783	DNA replication	Undetermined	Macromolecule biosynthesis	114	0	0	NEVER
rxn13784	RNA transcription	Undetermined	Macromolecule biosynthesis	114	0	0	NEVER
rxn05231	Ribonucleotide reductase ADP	1.17.4.1	Ribonucleotide_reduction	113	0	0	NEVER
rxn05145	Orthophosphate-ABC transport	TC-3.A.1.7	Unclassified	113	0	0	NEVER
rxn01302	L-HomoserineNADP+ oxidoreductase	1.1.1.3	Methionine_Biosynthesis	111	0	0	NEVER
rxn00288	Succinate(acceptor) oxidoreductase	1.3.99.1	TCA_Cycle	111	0	0	NEVER
rxn08527	fumarate reductase	1.3.99.1	TCA_Cycle	111	0	0	NEVER
rxn09272	succinate dehydrogenase (irreversible)	1.3.99.1	TCA_Cycle	111	0	0	NEVER
rxn10113	cytochrome oxidase bo3 (ubiquinol-8 2.5 protons)	Undetermined	Succinate_dehydrogenase	110	0	0	NEVER
rxn01301	L-HomoserineNAD+ oxidoreductase	1.1.1.3	Threonine_and_Homoserine_Biosynthesis	110	0	0	NEVER
rxn10806	cytochrome oxidase bd (menaquinol-8 2 protons)	Undetermined	Succinate_dehydrogenase	109	0	0	NEVER
rxn00973	citrate hydro-lyase	4.2.1.3	TCA_Cycle	109	0	0	NEVER
rxn00974	citrate hydro-lyase	4.2.1.3	TCA_Cycle	109	0	0	NEVER
rxn01388	isocitrate hydro-lyase	4.2.1.3	TCA_Cycle	109	0	0	NEVER
rxn00474	L-Serine hydro-lyase (adding indoleglycerol-phosphate)	4.2.1.20	Tryptophan_synthesis	109	0	0	NEVER
rxn01682	(1S,2R)-1-C-(indol-3-yl)glycerol 3-phosphate	4.1.2.8	Tryptophan_synthesis	109	0	0	NEVER
rxn01964	L-Serine hydro-lyase (adding indoleglycerol-phosphate)	4.2.1.20	Tryptophan_synthesis	109	0	0	NEVER
rxn02187	2-Acetolactate methylmutase	5.4.99.3	Branched-Chain_Amino_Acid_Biosynthesis	107	0	0	NEVER
rxn03068	(R)-2,3-Dihydroxy-3-methylbutanoateNADP+ oxidoreductase	1.1.1.86	Branched-Chain_Amino_Acid_Biosynthesis	107	0	0	NEVER
rxn04113	isopentenyl-diphosphateNAD(P)+ oxidoreductase	1.17.1.2	Mevalonate_Branch_of_Isoprenoid_Biosynthesis	107	0	0	NEVER
rxn05528	Copper export via ATPase	TC-3.A.3	Terminal_cytochrome_C_oxidases	107	0	0	NEVER
rxn02186	2,3-Dihydroxy-3-methylbutanoateNADP+ oxidoreductase (isomerizing)	1.1.1.86	Coenzyme_A_Biosynthesis	106	0	0	NEVER
rxn08352	1-hydroxy-2-methyl-2-(E)-butenyl 4-diphosphate reductase (dmpp)	Undetermined	Isoprenoid_Biosynthesis	106	0	0	NEVER
rxn08756	1-hydroxy-2-methyl-2-(E)-butenyl 4-diphosphate reductase (ipdp)	Undetermined	Isoprenoid_Biosynthesis	106	0	0	NEVER
rxn04996	dimethyallyl diphosphateNADP+ oxidoreductase	1.17.1.2	Mevalonate_Branch_of_Isoprenoid_Biosynthesis	106	0	0	NEVER
rxn10447	calcium transport via ABC system	Undetermined	Unclassified	106	0	0	NEVER
rxn05539	Dipeptide transport via ABC system (cgly)	TC-3.A.1.5	ABC_transporter_dipeptide_(TC_3.A.1.5.2)	105	0	0	NEVER
rxn00898	2,3-Dihydroxy-3-methylbutanoate hydro-lyase	4.2.1.9	Branched-Chain_Amino_Acid_Biosynthesis	104	0	0	NEVER
rxn05293	MECDPDH	Undetermined	Isoprenoid_Biosynthesis	104	0	0	NEVER
rxn00346	L-Aspartate 1-carboxy-lyase	4.1.1.11	Coenzyme_A_Biosynthesis	103	0	0	NEVER
rxn00549	D-Fructose-1,6-bisphosphate 1-phosphohydrolase	3.1.3.11	Glycolysis_and_Gluconeogenesis	103	0	0	NEVER
rxn05535	Dipeptide transport via ABC system (gly-met)	TC-3.A.1.5	ABC_transporter_dipeptide_(TC_3.A.1.5.2)	102	0	0	NEVER
rxn05536	Dipeptide transport via ABC system (met-ala)	TC-3.A.1.5	ABC_transporter_dipeptide_(TC_3.A.1.5.2)	102	0	0	NEVER
rxn05616	magnesium transport in/out via permease (no H+)	TC-1.A.35	Campylobacter_Iron_Metabolism	102	0	0	NEVER
rxn10265	isoheptadecanoyl-Phosphatidylglycerophosphate phosphohydrolase	3.1.3.27	Glycerolipid_and_Glycerophospholipid_Metabolism_in_Bacteria	102	0	0	NEVER
rxn10266	anteisoheptadecanoyl-Phosphatidylglycerophosphate phosphohydrolase	3.1.3.27	Glycerolipid_and_Glycerophospholipid_Metabolism_in_Bacteria	102	0	0	NEVER
rxn00256	Citrate oxaloacetate-lyase ((pro-3S)-CH2COO- - acetyl-CoA)	2.3.3.1	TCA_Cycle	102	0	0	NEVER
rxn05534	Dipeptide transport via ABC system (gly-glu)	TC-3.A.1.5	ABC_transporter_dipeptide_(TC_3.A.1.5.2)	101	0	0	NEVER
rxn05538	Dipeptide transport via ABC system (gly-pro-L)	TC-3.A.1.5	ABC_transporter_dipeptide_(TC_3.A.1.5.2)	101	0	0	NEVER
rxn05543	Dipeptide transport via ABC system (ala-his)	TC-3.A.1.5	ABC_transporter_dipeptide_(TC_3.A.1.5.2)	101	0	0	NEVER
rxn05544	Dipeptide transport via ABC system (ala-leu)	TC-3.A.1.5	ABC_transporter_dipeptide_(TC_3.A.1.5.2)	101	0	0	NEVER
rxn05545	Dipeptide transport via ABC system (ala-thr)	TC-3.A.1.5	ABC_transporter_dipeptide_(TC_3.A.1.5.2)	101	0	0	NEVER
rxn05547	Dipeptide transport via ABC system (gly-gln)	TC-3.A.1.5	ABC_transporter_dipeptide_(TC_3.A.1.5.2)	101	0	0	NEVER
rxn00902	3-Carboxy-3-hydroxy-4-methylpentanoate 3-methyl-2-oxobutanoate-lyase	2.3.3.13	Branched-Chain_Amino_Acid_Biosynthesis	101	0	0	NEVER
rxn02789	2-Isopropylmalate hydro-lyase	4.2.1.33	Branched-Chain_Amino_Acid_Biosynthesis	101	0	0	NEVER
rxn02811	3-Isopropylmalate hydro-lyase	4.2.1.33	Branched-Chain_Amino_Acid_Biosynthesis	101	0	0	NEVER
rxn03062	3-IsopropylmalateNAD+ oxidoreductase	1.1.1.85	Branched-Chain_Amino_Acid_Biosynthesis	101	0	0	NEVER
rxn00179	ATPL-glutamate 5-phosphotransferase	2.7.2.11	Proline_Synthesis	101	0	0	NEVER
rxn05039	pyrimidine phosphatase	3.1.3.-	Riboflavin	101	0	0	NEVER
rxn10126	succinate dehyrdogenase	Undetermined	Succinate_dehydrogenase	101	0	0	NEVER
rxn05149	Manganese-ABC transport	3.A.1.15	Transport_of_Manganese	101	0	0	NEVER
rxn05533	Dipeptide transport via ABC system (ala-asp)	TC-3.A.1.5	ABC_transporter_dipeptide_(TC_3.A.1.5.2)	100	0	0	NEVER
rxn05537	Dipeptide transport via ABC system (gly-asp)	TC-3.A.1.5	ABC_transporter_dipeptide_(TC_3.A.1.5.2)	100	0	0	NEVER
rxn05540	Dipeptide transport via ABC system (ala-gln)	TC-3.A.1.5	ABC_transporter_dipeptide_(TC_3.A.1.5.2)	100	0	0	NEVER
rxn05541	Dipeptide transport via ABC system (ala-glu)	TC-3.A.1.5	ABC_transporter_dipeptide_(TC_3.A.1.5.2)	100	0	0	NEVER
rxn05542	Dipeptide transport via ABC system (ala-gly)	TC-3.A.1.5	ABC_transporter_dipeptide_(TC_3.A.1.5.2)	100	0	0	NEVER
rxn05546	Dipeptide transport via ABC system (gly-asn)	TC-3.A.1.5	ABC_transporter_dipeptide_(TC_3.A.1.5.2)	100	0	0	NEVER
rxn12848	Gly-Cys ABC transporters	3.A.1.5	ABC_transporter_dipeptide_(TC_3.A.1.5.2)	100	0	0	NEVER
rxn12849	Gly-Leu ABC transporters	3.A.1.5	ABC_transporter_dipeptide_(TC_3.A.1.5.2)	100	0	0	NEVER
rxn12850	Gly-Phe ABC transporters	3.A.1.5	ABC_transporter_dipeptide_(TC_3.A.1.5.2)	100	0	0	NEVER
rxn12851	Gly-Try ABC transporters	3.A.1.5	ABC_transporter_dipeptide_(TC_3.A.1.5.2)	100	0	0	NEVER
rxn06022	[Acyl-carrier-protein] 4'-pantetheine-phosphohydrolase	3.1.4.14	Fatty_Acid_Biosynthesis_FASII	98	0	0	NEVER
rxn05219	L-Methionine ABC transport	Undetermined	Unclassified	97	0	0	NEVER
rxn00102	Carbonic acid hydro-lyase	4.2.1.1	Cyanate_hydrolysis	95	0	0	NEVER
rxn05596	potassium transport out via proton antiport	TC-2.A.37	Unclassified	95	0	0	NEVER
rxn00085	L-GlutamateNADP+ oxidoreductase (transaminating)	1.4.1.13	Glutamine,_Glutamate,_Aspartate_and_Asparagine_Biosynthesis	93	0	0	NEVER
rxn00604	D-Glucose-6-phosphateNADP+ 1-oxoreductase	1.1.1.49	Formaldehyde_assimilation:_Ribulose_monophosphate_pathway	91	0	0	NEVER
rxn01975	beta-D-Glucose-6-phosphateNADP+ 1-oxoreductase	1.1.1.49	Pentose_phosphate_pathway	91	0	0	NEVER
rxn05144	rxn05144	Undetermined	Pyridoxin_(Vitamin_B6)_Biosynthesis	91	0	0	NEVER
rxn01117	D-Arabinose-5-phosphate ketol-isomerase	5.3.1.13	KDO2-Lipid_A_biosynthesis	90	0	0	NEVER
rxn02331	2-Dehydro-3-deoxy-D-octonate-8-phosphate	2.5.1.55	KDO2-Lipid_A_biosynthesis	90	0	0	NEVER
rxn02404	3-Deoxy-D-manno-octulosonate-8-phosphate 8-phosphohydrolase	3.1.3.45	KDO2-Lipid_A_biosynthesis	90	0	0	NEVER
rxn02405	CTP3-deoxy-D-manno-octulosonate cytidylyltransferase	2.7.7.38	KDO2-Lipid_A_biosynthesis	90	0	0	NEVER
rxn03130	UDP-2,3-bis(3-hydroxytetradecanoyl)glucosamine diphosphatase	3.6.1.-	KDO2-Lipid_A_biosynthesis	90	0	0	NEVER
rxn03146	UDP-3-O-acetylglucosamine deacetylase	3.5.1.-	KDO2-Lipid_A_biosynthesis	90	0	0	NEVER
rxn03159	UDP-2,3-bis(3-hydroxytetradecanoyl)-beta-D-glucosamine2,3-bis-(3-	2.4.1.182	KDO2-Lipid_A_biosynthesis	90	0	0	NEVER
rxn03181	ATP2,3,2',3'-tetrakis(3-hydroxytetradecanoyl)-D-glucosaminyl-beta-	2.7.1.130	KDO2-Lipid_A_biosynthesis	90	0	0	NEVER
rxn03182	3-deoxy-D-manno-octulosonic acid transferase	2.-.-.-	KDO2-Lipid_A_biosynthesis	90	0	0	NEVER
rxn03439	3-deoxy-D-manno-octulosonic acid transferase	2.-.-.-	KDO2-Lipid_A_biosynthesis	90	0	0	NEVER
rxn06729	(R)-3-Hydroxytetradecanoly-[acyl-carrier-protein]UDP-N-acetyl-	2.3.1.129	KDO2-Lipid_A_biosynthesis	90	0	0	NEVER
rxn06848	Endotoxin Synthesis (myristoyl transferase)	2.3.1.-	KDO2-Lipid_A_biosynthesis	90	0	0	NEVER
rxn06865	Endotoxin Synthesis (lauroyl transferase)	2.3.1.-	KDO2-Lipid_A_biosynthesis	90	0	0	NEVER
rxn03511	ADP-D-glycero-D-manno-heptose 6-epimerase	5.1.3.20	LOS_core_oligosaccharide_biosynthesis	90	0	0	NEVER
rxn03919	D-glycero-D-manno-heptose 1,7-bisphosphate phosphatase	3.1.-.-	LOS_core_oligosaccharide_biosynthesis	90	0	0	NEVER
rxn08618	glucosyltransferase I (LPS core synthesis)	2.4.1.-	LOS_core_oligosaccharide_biosynthesis	90	0	0	NEVER
rxn08619	glucosyltransferase II (LPS core synthesis)	2.4.1.-	LOS_core_oligosaccharide_biosynthesis	90	0	0	NEVER
rxn08620	glucosyltransferase III (LPS core synthesis)	2.4.1.-	LOS_core_oligosaccharide_biosynthesis	90	0	0	NEVER
rxn08708	LPS heptose kinase I (LPS core synthesis)	2.7.-.-	LOS_core_oligosaccharide_biosynthesis	90	0	0	NEVER
rxn08709	LPS heptose kinase II (LPS core synthesis)	Undetermined	LOS_core_oligosaccharide_biosynthesis	90	0	0	NEVER
rxn08710	heptosyltransferase I (LPS core synthesis)	2.4.1.-	LOS_core_oligosaccharide_biosynthesis	90	0	0	NEVER
rxn08712	heptosyltransferase III (LPS core synthesis)	2.4.1.-	LOS_core_oligosaccharide_biosynthesis	90	0	0	NEVER
rxn08954	3-deoxy-D-manno-octulosonic acid transferase III (LPS core biosynthesis)	Undetermined	LOS_core_oligosaccharide_biosynthesis	90	0	0	NEVER
rxn09225	rhamnosyltransferase I (LPS core biosynthesis)	Undetermined	Unclassified	90	0	0	NEVER
rxn05206	Potassium uptake	1.A.1	Potassium_homeostasis	89	0	0	NEVER
rxn05312	PIt6	TC-2.A.20	Phosphate_metabolism	88	0	0	NEVER
rxn00006	hydrogen-peroxidehydrogen-peroxide oxidoreductase	1.11.1.6	Protection_from_Reactive_Oxygen_Species	85	0	0	NEVER
rxn00165	L-serine ammonia-lyase	4.3.1.17	Pyruvate_Alanine_Serine_Interconversions	85	0	0	NEVER
rxn00183	L-Glutamate 5-semialdehydeNAD+ oxidoreductase	1.5.1.12	Proline,_4-hydroxyproline_uptake_and_utilization	84	0	0	NEVER
rxn05226	Glucose-phosphotransferase (PTS) system	Undetermined	Trehalose_Uptake_and_Utilization	84	0	0	NEVER
rxn05466	Ammonia transport via diffusion	Undetermined	Ammonia_assimilation	83	0	0	NEVER
rxn00503	L-1-Pyrroline-5-carboxylateNAD+ oxidoreductase	1.5.1.12	Arginine_and_Ornithine_Degradation	83	0	0	NEVER
rxn01268	PrephenateNAD+ oxidoreductase(decarboxylating)	1.3.1.12	Phenylalanine_and_Tyrosine_Branches_from_Chorismate	83	0	0	NEVER
rxn00175	AcetateCoA ligase (AMP-forming)	6.2.1.1	Protein_Acetylation_and_Deacetylation_in_Bacteria	83	0	0	NEVER
rxn01636	N2-Acetyl-L-ornithineL-glutamate N-acetyltransferase	2.3.1.35	Arginine_Biosynthesis	82	0	0	NEVER
rxn00545	ATPD-fructose-6-phosphate 1-phosphotransferase	2.7.1.11	Hexitol_degradation	82	0	0	NEVER
rxn00262	L-Aspartic acidoxygen oxidoreductase (deaminating)	1.4.3.2	NAD_and_NADP_cofactor_biosynthesis_globa	81	0	0	NEVER
rxn01672	dCTP aminohydrolase	3.5.4.13	pyrimidine_conversions	81	0	0	NEVER
rxn00161	(S)-MalateNADP+ oxidoreductase(oxaloacetate-decarboxylating)	1.1.1.38	Pyruvate_metabolism_I:_anaplerotic_reactions,_PEP	80	0	0	NEVER
rxn00248	(S)-malateNAD+ oxidoreductase	1.1.1.37	TCA_Cycle	80	0	0	NEVER
rxn00407	CTP aminohydrolase	3.5.4.13	pyrimidine_conversions	79	0	0	NEVER
rxn00342	L-Asparagine amidohydrolase	3.5.1.1	Glutamine,_Glutamate,_Aspartate_and_Asparagine_Biosynthesis	78	0	0	NEVER
rxn00552	D-Glucosamine-6-phosphate ketol-isomerase(deaminating)	3.5.99.6	Formaldehyde_assimilation:_Ribulose_monophosphate_pathway	77	0	0	NEVER
rxn00371	FormateNAD+ oxidoreductase	1.2.1.2	Formate_dehydrogenase	77	0	0	NEVER
rxn09188	Proline dehydrogenase	1.5.99.8	Proline,_4-hydroxyproline_uptake_and_utilization	77	0	0	NEVER
rxn10474	cobalt transport in/out via permease (no H+)	Undetermined	Campylobacter_Iron_Metabolism	76	0	0	NEVER
rxn00056	Fe(II)oxygen oxidoreductase	1.16.3.1	Oxidative_stress	75	0	0	NEVER
rxn08815	Lysophospholipase L1 (2-acylglycerophosphoglycerol, n-C180) (periplasm)	3.1.1.5	Triacylglycerol_metabolism	75	0	0	NEVER
rxn08850	Lysophospholipase L2 (2-acylglycerophosphoglycerol, n-C180)	3.1.1.5	Triacylglycerol_metabolism	75	0	0	NEVER
rxn05569	D-glucosamine transport via PEPPyr PTS	Undetermined	Unclassified	75	0	0	NEVER
rxn08801	Lysophospholipase L1 (2-acylglycerophosphotidate, n-C180) (periplasm)	3.1.1.5	Triacylglycerol_metabolism	74	0	0	NEVER
rxn08822	Lysophospholipase L2 (2-acylglycerophosphotidate, n-C180)	3.1.1.5	Triacylglycerol_metabolism	74	0	0	NEVER
rxn10368	Lysophospholipase L1 (2-acylglycerophosphotidate, n-C180) (periplasm)	3.1.1.5	Unclassified	74	0	0	NEVER
rxn10371	Lysophospholipase L2 (2-acylglycerophosphotidate, n-C180)	3.1.1.5	Unclassified	74	0	0	NEVER
rxn10373	Lysophospholipase L2 (2-acylglycerophosphoglycerol, n-C180)	3.1.1.5	Unclassified	74	0	0	NEVER
rxn05315	ZN2t4	Undetermined	Cobalt-zinc-cadmium_resistance	73	0	0	NEVER
rxn08843	Lysophospholipase L2 (2-acylglycerophosphoethanolamine, n-C180)	3.1.1.5	Triacylglycerol_metabolism	73	0	0	NEVER
rxn10175	Fructose transport via PEPPyr PTS (f6p generating)	Undetermined	Unclassified	73	0	0	NEVER
rxn10370	Lysophospholipase L1 (2-acylglycerophosphoglycerol, n-C180) (periplasm)	3.1.1.5	Unclassified	73	0	0	NEVER
rxn10372	Lysophospholipase L2 (2-acylglycerophosphoethanolamine, n-C180)	3.1.1.5	Unclassified	73	0	0	NEVER
rxn03536	Adenosyl cobinamide kinase	2.7.1.156	Coenzyme_B12_biosynthesis	72	0	0	NEVER
rxn10232	isoheptadecanoyl-phosphatidylserine decarboxylase	4.1.1.65	Glycerolipid_and_Glycerophospholipid_Metabolism_in_Bacteria	72	0	0	NEVER
rxn10233	anteisoheptadecanoyl-phosphatidylserine decarboxylase	4.1.1.65	Glycerolipid_and_Glycerophospholipid_Metabolism_in_Bacteria	72	0	0	NEVER
rxn01269	PrephenateNADP+ oxidoreductase(decarboxylating)	1.3.1.13	Phenylalanine_and_Tyrosine_Branches_from_Chorismate	71	0	0	NEVER
rxn00301	Guanosine 5'-triphosphate pyrophosphohydrolase	3.6.1.8	Folate_Biosynthesis	67	0	0	NEVER
rxn00463	Uridine triphosphate pyrophosphohydrolase	3.6.1.8	Folate_Biosynthesis	67	0	0	NEVER
rxn00182	L-GlutamateNAD+ oxidoreductase (deaminating)	1.4.1.2	Glutamine,_Glutamate,_Aspartate_and_Asparagine_Biosynthesis	67	0	0	NEVER
rxn05168	L-Valine-ABC transport	Undetermined	ABC_transporter_branched-chain_amino_acid_(TC_3.A.1.4.1)	65	0	0	NEVER
rxn05179	L-Isoleucine-ABC transport	Undetermined	ABC_transporter_branched-chain_amino_acid_(TC_3.A.1.4.1)	65	0	0	NEVER
rxn00251	Orthophosphateoxaloacetate carboxyl-lyase (phosphorylating)	4.1.1.31	Fermentations:_Mixed_acid	65	0	0	NEVER
rxn10121	Nitrate reductase (Menaquinol-8)	Undetermined	Nitrate_and_nitrite_ammonification	65	0	0	NEVER
rxn00691	10-Formyltetrahydrofolate amidohydrolase	3.5.1.10	One-carbon_metabolism_by_tetrahydropterines	65	0	0	NEVER
rxn01851	4-aminobutanalNAD+ 1-oxidoreductase	1.2.1.3	Polyamine_Metabolism	65	0	0	NEVER
rxn05161	L-Leucine-ABC transport	Undetermined	ABC_transporter_branched-chain_amino_acid_(TC_3.A.1.4.1)	64	0	0	NEVER
rxn00416	L-aspartateL-glutamine amido-ligase (AMP-forming)	6.3.5.4	Glutamine,_Glutamate,_Aspartate_and_Asparagine_Biosynthesis	64	0	0	NEVER
rxn00184	L-GlutamateNADP+ oxidoreductase (deaminating)	1.4.1.3	Proline_Synthesis	64	0	0	NEVER
rxn09240	Sulfate adenyltransferase	2.7.7.4	Inorganic_Sulfur_Assimilation	63	0	0	NEVER
rxn00365	ATPcytidine 5'-phosphotransferase	2.7.1.48	pyrimidine_conversions	63	0	0	NEVER
rxn00715	ITPuridine 5'-phosphotransferase	2.7.1.48	pyrimidine_conversions	63	0	0	NEVER
rxn10168	Potassium ABC transporter	Undetermined	Unclassified	63	0	0	NEVER
rxn00778	D-Ribose 1,5-phosphomutase	5.4.2.2	Deoxyribose_and_Deoxynucleoside_Catabolism	62	0	0	NEVER
rxn00083	NADPHNAD+ oxidoreductase (B-specific)	1.6.1.1	Phosphate_metabolism	62	0	0	NEVER
rxn00368	UTPcytidine 5'-phosphotransferase	2.7.1.48	pyrimidine_conversions	62	0	0	NEVER
rxn00369	GTPcytidine 5'-phosphotransferase	2.7.1.48	pyrimidine_conversions	62	0	0	NEVER
rxn00709	ATPuridine 5'-phosphotransferase	2.7.1.48	pyrimidine_conversions	62	0	0	NEVER
rxn00713	GTPuridine 5'-phosphotransferase	2.7.1.48	pyrimidine_conversions	62	0	0	NEVER
rxn00250	Pyruvatecarbon-dioxide ligase (ADP-forming)	6.4.1.1	Pyruvate_metabolism_I:_anaplerotic_reactions,_PEP	62	0	0	NEVER
rxn05235	Ribonucleotide reductase CTP	1.17.4.2	Ribonucleotide_reduction	62	0	0	NEVER
rxn10125	NAD(P) transhydrogenase	1.6.1.1	Unclassified	62	0	0	NEVER
rxn10043	cytochrome-c oxidase (H+/e- = 2)	1.9.3.1,	Terminal_cytochrome_C_oxidases	61	0	0	NEVER
rxn01459	4-AminobutyraldehydeNAD+ oxidoreductase	1.2.1.3	Unclassified	61	0	0	NEVER
rxn00347	L-Aspartate ammonia-lyase	3.5.1.38	Glutamine,_Glutamate,_Aspartate_and_Asparagine_Biosynthesis	60	0	0	NEVER
rxn00247	ATPoxaloacetate carboxy-lyase (transphosphorylating)	4.1.1.49	Pyruvate_metabolism_I:_anaplerotic_reactions,_PEP	58	0	0	NEVER
rxn05232	Ribonucleotide reductase ATP	1.17.4.2	Ribonucleotide_reduction	58	0	0	NEVER
rxn05234	Ribonucleotide reductase GTP	1.17.4.2	Ribonucleotide_reduction	58	0	0	NEVER
rxn05244	Branched chain amino acidH+ symporter (Isoleucine)	Undetermined	Unclassified	58	0	0	NEVER
rxn05669	L-valine transport in via proton symport	Undetermined	Unclassified	58	0	0	NEVER
rxn00830	Isopentenyl-diphosphate delta3-delta2-isomerase	5.3.3.2	Mevalonate_Branch_of_Isoprenoid_Biosynthesis	57	0	0	NEVER
rxn00278	L-AlanineNAD+ oxidoreductase (deaminating)	1.4.1.1	Pyruvate_Alanine_Serine_Interconversions	57	0	0	NEVER
rxn00157	Acetyl-CoAformate C-acetyltransferase	2.3.1.54	Butanol_Biosynthesis	56	0	0	NEVER
rxn01314	NADPH6,7-dihydropteridine oxidoreductase	1.5.1.34	Pterin_biosynthesis	56	0	0	NEVER
rxn05160	D-Ribose ABC transport	3.A.1.2	D-ribose_utilization	55	0	0	NEVER
rxn05644	D-ribose transport out via ABC system	TC-3.A.1.2	D-ribose_utilization	55	0	0	NEVER
rxn10161	Octadecanoate transport via proton symport	Undetermined	Fatty_acid_degradation_regulons	55	0	0	NEVER
rxn00330	L-Malate glyoxylate-lyase (CoA-acetylating)	2.3.3.9	Glyoxylate_bypass	55	0	0	NEVER
rxn00147	ATPpyruvate,water phosphotransferase	2.7.9.2	Pyruvate_metabolism_I:_anaplerotic_reactions,_PEP	55	0	0	NEVER
rxn05153	Sulfate-ABC transport	Undetermined	Inorganic_Sulfur_Assimilation	54	0	0	NEVER
rxn05236	Ribonucleotide reductase UTP	1.17.4.2	Ribonucleotide_reduction	54	0	0	NEVER
rxn05166	Cobalt-ABC transport	Undetermined	Unclassified	54	0	0	NEVER
rxn01313	NADH6,7-dihydropteridine oxidoreductase	1.5.1.34	Pterin_biosynthesis	53	0	0	NEVER
rxn01103	3-Phospho-D-glyceroyl phosphate phosphohydrolase	3.6.1.7	Pyruvate_metabolism_II:_acetyl-CoA	53	0	0	NEVER
rxn05618	manganese transport in via proton symport	TC-2.A.55	Transport_of_Manganese	53	0	0	NEVER
rxn05165	L-Proline-ABC transport	Undetermined	Unclassified	53	0	0	NEVER
rxn01281	(R)-GlycerateNADP+ oxidoreductase	1.1.1.60	Allantoin_Utilization	51	0	0	NEVER
rxn01280	(R)-GlycerateNAD+ oxidoreductase	1.1.1.60	D-galactarate,_D-glucarate_and_D-glycerate_catabolism	51	0	0	NEVER
rxn04783	glycinamide ribonucleotide transformylase	2.1.2.-	De_Novo_Purine_Biosynthesis	51	0	0	NEVER
rxn05243	Branched chain amino acidH+ symporter (Leucine)	Undetermined	Unclassified	51	0	0	NEVER
rxn01011	D-GlycerateNADP+ 2-oxidoreductase	1.1.1.26	Glycolate,_glyoxylate_interconversions	50	0	0	NEVER
rxn05663	L-tryptophan transport in via proton symport	TC-2.A.3.1	Aromatic_amino_acid_degradation	49	0	0	NEVER
rxn01013	D-GlycerateNADP+ 2-oxidoreductase	1.1.1.79	Glycolate,_glyoxylate_interconversions	49	0	0	NEVER
rxn05297	GLUt2	Undetermined	Unclassified	49	0	0	NEVER
rxn00171	acetaldehydeNAD+ oxidoreductase (CoA-acetylating)	1.2.1.10	Fermentations:_Mixed_acid	47	0	0	NEVER
rxn00340	L-Aspartateammonia ligase (AMP-forming)	6.3.1.1	Glutamine,_Glutamate,_Aspartate_and_Asparagine_Biosynthesis	47	0	0	NEVER
rxn05307	SERt2	TC-2.A.42	Unclassified	47	0	0	NEVER
rxn10181	NMN permease	Undetermined	NAD_and_NADP_cofactor_biosynthesis_global	46	0	0	NEVER
rxn08655	Glycolate oxidase	Undetermined	Photorespiration_(oxidative_C2_cycle)	46	0	0	NEVER
rxn08656	Glycolate oxidase	Undetermined	Photorespiration_(oxidative_C2_cycle)	46	0	0	NEVER
rxn08657	Glycolate oxidase	Undetermined	Photorespiration_(oxidative_C2_cycle)	46	0	0	NEVER
rxn05221	Na+proline symport	Undetermined	Proline	46	0	0	NEVER
rxn05370	8-methyl-trans-dec-2-enoyl-ACPNADP+ oxidoreductase (A-specific)	1.3.1.0	Fatty_Acid_Biosynthesis_FASII	45	0	0	NEVER
rxn05395	9-methyl-trans-dec-2-enoyl-ACPNADP+ oxidoreductase (A-specific)	1.3.1.0	Fatty_Acid_Biosynthesis_FASII	45	0	0	NEVER
rxn05403	13-methyl-trans-tetra-dec-2-enoyl-ACPNADP+ oxidoreductase (A-specific)	1.3.1.0	Fatty_Acid_Biosynthesis_FASII	45	0	0	NEVER
rxn08291	D-Amino acid dehydrogenase	1.4.99.1	Proline	45	0	0	NEVER
rxn05155	L-Glutamine-ABC transport	3.A.1.3	ABC_transporter_glutamine_(TC_3.A.1.3.2)	44	0	0	NEVER
rxn05318	ADNt2r	Undetermined	Deoxyribose_and_Deoxynucleoside_Catabolism	44	0	0	NEVER
rxn05158	sn-Glycerol ABC transport	Undetermined	Glycerol_and_Glycerol-3-phosphate_Uptake_and_Utilization	44	0	0	NEVER
rxn00151	ATPpyruvate,orthophosphate phosphotransferase	2.7.9.1	Pyruvate_metabolism_I:_anaplerotic_reactions,_PEP	44	0	0	NEVER
rxn00101	Urea amidohydrolase	3.5.1.5	Transport_of_Nickel_and_Cobalt	44	0	0	NEVER
rxn01452	(S)-3-Hydroxybutanoyl-CoANADP+ oxidoreductase	1.1.1.157	Butanol_Biosynthesis	43	0	0	NEVER
rxn05391	7-methyl-trans-oct-2-enoyl-ACPNADP+ oxidoreductase (A-specific)	1.3.1.0	Fatty_Acid_Biosynthesis_FASII	43	0	0	NEVER
rxn00189	L-Glutamine amidohydrolase	3.5.1.2	Glutamine,_Glutamate,_Aspartate_and_Asparagine_Biosynthesis	43	0	0	NEVER
rxn05387	5-methyl-trans-hex-2-enoyl-ACPNADP+ oxidoreductase (A-specific)	1.3.1.0	Fatty_Acid_Biosynthesis_FASII	42	0	0	NEVER
rxn03990	nitric oxide, NAD(P)H2oxygen oxidoreductase	1.14.12.17	Unclassified	42	0	0	NEVER
rxn03991	nitric oxide, NADPH2oxygen oxidoreductase	1.14.12.17	Unclassified	42	0	0	NEVER
rxn00904	L-Valinepyruvate aminotransferase	2.6.1.66	Alanine_biosynthesis	41	0	0	NEVER
rxn10131	arginine/ornithine antiporter	Undetermined	Arginine_and_Ornithine_Degradation	41	0	0	NEVER
rxn05378	12-methyl-trans-tetra-dec-2-enoyl-ACPNADP+ oxidoreductase (A-specific)	1.3.1.0	Fatty_Acid_Biosynthesis_FASII	41	0	0	NEVER
rxn08792	L-Lactate dehydrogenase (ubiquinone)	1.1.2.3	Fermentations_Mixed_acid	41	0	0	NEVER
rxn08793	L-Lactate dehydrogenase (menaquinone)	1.1.2.3	Fermentations_Mixed_acid	41	0	0	NEVER
rxn00849	D-Alanine2-oxoglutarate aminotransferase	2.6.1.21	Pyruvate_Alanine_Serine_Interconversions	41	0	0	NEVER
rxn05374	10-methyl-trans-dodec-2-enoyl-ACPNADP+ oxidoreductase (A-specific)	1.3.1.0	Fatty_Acid_Biosynthesis_FASII	40	0	0	NEVER
rxn02270	(S)-2-methylbutanoyl-CoAacceptor 2,3-oxidoreductase	1.3.99.3	Isoleucine_degradation	40	0	0	NEVER
rxn03481	Arbutin 6-phosphate glucohydrolase	3.2.1.86	Beta-Glucoside_Metabolism	39	0	0	NEVER
rxn03482	Salicin 6-phosphate glucohydrolase	3.2.1.86	Beta-Glucoside_Metabolism	39	0	0	NEVER
rxn08025	Arbutin 6-phosphate glucohydrolase	3.2.1.86	Beta-Glucoside_Metabolism	39	0	0	NEVER
rxn09992	Salicin 6-phosphate glucohydrolase	3.2.1.86	Beta-Glucoside_Metabolism	39	0	0	NEVER
rxn05198	Cytidine ion-coupled transport	Undetermined	Deoxyribose_and_Deoxynucleoside_Catabolism	39	0	0	NEVER
rxn05362	4-methyl-trans-hex-2-enoyl-ACPNADP+ oxidoreductase (A-specific)	1.3.1.0	Fatty_Acid_Biosynthesis_FASII	39	0	0	NEVER
rxn05366	6-methyl-trans-oct-2-enoyl-ACPNADP+ oxidoreductase (A-specific)	1.3.1.0	Fatty_Acid_Biosynthesis_FASII	39	0	0	NEVER
rxn05399	11-methyl-trans-dodec-2-enoyl-ACPNADP+ oxidoreductase (A-specific)	1.3.1.0	Fatty_Acid_Biosynthesis_FASII	39	0	0	NEVER
rxn05557	iron (III) dicitrate transport via ABC system	Undetermined	Unclassified	39	0	0	NEVER
rxn05382	14-methyl-trans-hexa-dec-2-enoyl-ACPNADP+ oxidoreductase (A-specific)	1.3.1.0	Fatty_Acid_Biosynthesis_FASII	38	0	0	NEVER
rxn00712	UTPuridine 5'-phosphotransferase	2.7.1.48	pyrimidine_conversions	38	0	0	NEVER
rxn01128	dATPcytidine 5'-phosphotransferase	2.7.1.48	pyrimidine_conversions	38	0	0	NEVER
rxn01129	dATPuridine 5'-phosphotransferase	2.7.1.48	pyrimidine_conversions	38	0	0	NEVER
rxn01370	dGTPuridine 5'-phosphotransferase	2.7.1.48	pyrimidine_conversions	38	0	0	NEVER
rxn01510	dGTPcytidine 5'-phosphotransferase	2.7.1.48	pyrimidine_conversions	38	0	0	NEVER
rxn01515	dTTPcytidine 5'-phosphotransferase	2.7.1.48	pyrimidine_conversions	38	0	0	NEVER
rxn01516	dTTPuridine 5'-phosphotransferase	2.7.1.48	pyrimidine_conversions	38	0	0	NEVER
rxn01674	dCTPuridine 5'-phosphotransferase	2.7.1.48	pyrimidine_conversions	38	0	0	NEVER
rxn01679	dUTPuridine 5'-phosphotransferase	2.7.1.48	pyrimidine_conversions	38	0	0	NEVER
rxn01705	dCTPcytidine 5'-phosphotransferase	2.7.1.48	pyrimidine_conversions	38	0	0	NEVER
rxn01706	dUTPcytidine 5'-phosphotransferase	2.7.1.48	pyrimidine_conversions	38	0	0	NEVER
rxn01207	4-Methyl-2-oxopentanoateNAD+ oxidoreductase	1.2.1.25	Unclassified	38	0	0	NEVER
rxn00782	D-Glyceraldehyde-3-phosphateNADP+ oxidoreductase(phosphorylating)	1.2.1.12	Glycolysis_and_Gluconeogenesis	37	0	0	NEVER
rxn05582	glycine transport in/out via proton symport	TC-2.A.3.1	Unclassified	37	0	0	NEVER
rxn05316	INSt2r	Undetermined	Deoxyribose_and_Deoxynucleoside_Catabolism	36	0	0	NEVER
rxn05407	15-methyl-trans-hexa-dec-2-enoyl-ACPNADP+ oxidoreductase (A-specific)	1.3.1.0	Fatty_Acid_Biosynthesis_FASII	36	0	0	NEVER
rxn00935	(S)-Malate(acceptor) oxidoreductase	1.1.99.16	TCA_Cycle	36	0	0	NEVER
rxn08900	Malate dehydrogenase (ubiquinone 8 as acceptor)	1.1.99.16	TCA_Cycle	36	0	0	NEVER
rxn08901	Malate dehydrogenase (menaquinone 8 as acceptor)	1.1.99.16	TCA_Cycle	36	0	0	NEVER
rxn09163	Phospholipase A2 (phosphatidylglycerol, n-C180) (periplasm)	3.1.1.4	Triacylglycerol_metabolism	36	0	0	NEVER
rxn05305	LYSt3r	Undetermined	Unclassified	36	0	0	NEVER
rxn09685	deoxyuridine transport in via proton symport	Undetermined	Deoxyribose_and_Deoxynucleoside_Catabolism	35	0	0	NEVER
rxn09142	Phospholipase A1 (phosphatidylglycerol, n-C180) (periplasm)	3.1.1.32	Triacylglycerol_metabolism	35	0	0	NEVER
rxn00467	L-Ornithine2-oxo-acid aminotransferase	2.6.1.13	Arginine_and_Ornithine_Degradation	34	0	0	NEVER
rxn00837	NADHguanosine-5'-phosphate oxidoreductase(deaminating)	1.7.1.7	Purine_conversions	34	0	0	NEVER
rxn05202	Xanthine ion-coupled transport	TC-2.A.40	Purine_Utilization	34	0	0	NEVER
rxn10380	Phospholipase A2 (phosphatidylglycerol, n-C180) (periplasm)	3.1.1.4	Unclassified	34	0	0	NEVER
rxn01867	p-cumic alcoholNAD+ oxidoreductase	1.2.1.8	Choline_and_Betaine_Uptake_and_Betaine_Biosynthesis	33	0	0	NEVER
rxn01868	p-Cumic alcoholNADP+ oxidoreductase	1.2.1.8	Choline_and_Betaine_Uptake_and_Betaine_Biosynthesis	33	0	0	NEVER
rxn05645	riboflavin transport in/out via proton symport	Undetermined	Unclassified	33	0	0	NEVER
rxn10377	Phospholipase A1 (phosphatidylglycerol, n-C180) (periplasm)	3.1.1.32	Unclassified	33	0	0	NEVER
rxn00114	ATPcarbamate phosphotransferase	2.7.2.2	MLST	32	0	0	NEVER
rxn00533	Acetyl-CoAcarbon-dioxide ligase (ADP-forming)	6.4.1.2	Unclassified	32	0	0	NEVER
rxn05605	L-malate transport in via proton symport	TC-2.A.56	Unclassified	32	0	0	NEVER
rxn00508	Succinate-semialdehydeNAD+ oxidoreductase	1.2.1.16	Unclassified	31	0	0	NEVER
rxn05559	formate transport in via proton symport	Undetermined	Unclassified	31	0	0	NEVER
rxn05146	L-Glutamate-ABC transport	Undetermined	ABC_transporter_glutamate_aspartate_(TC_3.A.1.3.4)	30	0	0	NEVER
rxn10114	formate dehydrogenase (quinone-8 2 protons)	1.2.2.1	Formate_dehydrogenase	30	0	0	NEVER
rxn05578	glycerol-3-phosphate transport in via proton symport	Undetermined	Glycerol_and_Glycerol-3-phosphate_Uptake_and_Utilization	30	0	0	NEVER
rxn05493	2-oxoglutarate transport in via proton symport	TC-2.A.1.6	Photorespiration_(oxidative_C2_cycle)	30	0	0	NEVER
rxn09128	Phospholipase A1 (phosphatidate, n-C180) (periplasm)	3.1.1.32	Triacylglycerol_metabolism	30	0	0	NEVER
rxn09149	Phospholipase A2 (phosphatidate, n-C180) (periplasm)	3.1.1.4	Triacylglycerol_metabolism	30	0	0	NEVER
rxn00212	UDPglucose pyrophosphohydrolase	3.6.1.8	Unclassified	30	0	0	NEVER
rxn05494	D-alanine transport in via proton symport	TC-2.A.3.1	Unclassified	30	0	0	NEVER
rxn10378	Phospholipase A2 (phosphatidate, n-C180) (periplasm)	3.1.1.4	Unclassified	30	0	0	NEVER
rxn03086	Acetyl-L,L-diaminopimelate aminotransferase	2.6.1.-	Lysine_Biosynthesis_DAP_Pathway	29	0	0	NEVER
rxn09135	Phospholipase A1 (phosphatidylethanolamine, n-C180) (periplasm)	3.1.1.32	Triacylglycerol_metabolism	29	0	0	NEVER
rxn09156	Phospholipase A2 (phosphatidylethanolamine, n-C180) (periplasm)	3.1.1.4	Triacylglycerol_metabolism	29	0	0	NEVER
rxn10375	Phospholipase A1 (phosphatidate, n-C180) (periplasm)	3.1.1.32	Unclassified	29	0	0	NEVER
rxn10376	Phospholipase A1 (phosphatidylethanolamine, n-C180) (periplasm)	3.1.1.32	Unclassified	29	0	0	NEVER
rxn10379	Phospholipase A2 (phosphatidylethanolamine, n-C180) (periplasm)	3.1.1.4	Unclassified	29	0	0	NEVER
rxn05301	TYRt6	TC-2.A.3.1	Aromatic_amino_acid_degradation	28	0	0	NEVER
rxn01454	(S)-3-Hydroxy-3-methylglutaryl-CoA acetoacetyl-CoA-lyase	2.3.3.10	Mevalonate_Branch_of_Isoprenoid_Biosynthesis	28	0	0	NEVER
rxn05638	L-proline transport in via proton symport	Undetermined	Proline	28	0	0	NEVER
rxn02269	(S)-3-methyl-2-oxopentanoateNAD+ 2-oxidoreductase	1.2.1.25	Unclassified	28	0	0	NEVER
rxn09674	L-lysine reversible transport via proton symport	Undetermined	Unclassified	28	0	0	NEVER
rxn10945	EX_pro_L_e	Undetermined	Proline	27	0	0	NEVER
rxn00548	D-Fructose-6-phosphate D-erythrose-4-phosphate-lyase	4.1.2.9	Fermentations:_Lactate	26	0	0	NEVER
rxn09167	pyruvate oxidase	1.2.2.2	Murein_hydrolase_regulation_and_cell_death	26	0	0	NEVER
rxn05152	L-Aspartate-ABC transport	Undetermined	ABC_transporter_glutamate_aspartate_(TC_3.A.1.3.4)	25	0	0	NEVER
rxn05518	cellobiose transport via PEPPyr PTS	Undetermined	Beta-Glucoside_Metabolism	25	0	0	NEVER
rxn05514	calcium transport in/out via proton antiporter	TC-2.A.19	Unclassified	24	0	0	NEVER
rxn01187	D-Xylulose 5-phosphate D-glyceraldehyde-3-phosphate-lyase	4.1.2.9	Fermentations:_Lactate	23	0	0	NEVER
rxn01607	ATP(R)-mevalonate 5-phosphotransferase	2.7.1.36	Mevalonate_Branch_of_Isoprenoid_Biosynthesis	23	0	0	NEVER
rxn05154	L-Arginine-ABC transport	TC-3.A.1.3	Arginine_and_Ornithine_Degradation	22	0	0	NEVER
rxn00162	Oxaloacetate carboxy-lyase	4.1.1.3	Pyruvate_metabolism_I:_anaplerotic_reactions,_PEP	22	0	0	NEVER
rxn05306	PHEt6	TC-2.A.3.1	Aromatic_amino_acid_degradation	21	0	0	NEVER
rxn05292	FE3t4	Undetermined	Cryptic_ferrous_iron_transporter_EfeUOB	21	0	0	NEVER
rxn08783	D-lactate dehydrogenase	1.1.2.4	Fermentations_Mixed_acid	21	0	0	NEVER
rxn00305	GTPoxaloacetate carboxy-lyase (transphosphorylating)	4.1.1.32	Pyruvate_metabolism_I:_anaplerotic_reactions,_PEP	21	0	0	NEVER
rxn10180	Pantothenate sodium symporter	Undetermined	Coenzyme_A_Biosynthesis	20	0	0	NEVER
rxn05217	Aspartate-H+ symport	Undetermined	Unclassified	20	0	0	NEVER
rxn00914	ATPinosine 5'-phosphotransferase	2.7.1.73	Purine_conversions	19	0	0	NEVER
rxn00656	L-Alanine3-oxopropanoate aminotransferase	2.6.1.18	Pyruvate_Alanine_Serine_Interconversions	19	0	0	NEVER
rxn00134	ATPadenosine 5'-phosphotransferase	2.7.1.20	Purine_conversions	18	0	0	NEVER
rxn00835	ATPinosine 5'-phosphotransferase	2.7.1.73	Purine_conversions	18	0	0	NEVER
rxn00010	Glyoxylate carboxy-lyase (dimerizing)	4.1.1.47	Unclassified	18	0	0	NEVER
rxn05164	L-Histidine-ABC transport	Undetermined	Arginine_and_Ornithine_Degradation	17	0	0	NEVER
rxn00779	D-glyceraldehyde 3-phosphateNADP+ oxidoreductase	1.2.1.9	Glycolysis_and_Gluconeogenesis	17	0	0	NEVER
rxn08354	Dimethyl sulfoxide reductase (Menaquinol 8)	Undetermined	Anaerobic_respiratory_reductases	16	0	0	NEVER
rxn08356	Dimethyl sulfoxide reductase (Demethylmenaquinol 8)	Undetermined	Anaerobic_respiratory_reductases	16	0	0	NEVER
rxn09313	Trimethylamine N-oxide reductase (menaquinol 8)	Undetermined	Anaerobic_respiratory_reductases	16	0	0	NEVER
rxn09315	Trimethylamine N-oxide reductase (demethylmenaquinol 8)	Undetermined	Anaerobic_respiratory_reductases	16	0	0	NEVER
rxn10116	Glucose dehydrogenase (ubiquinone-8 as acceptor)	Undetermined	D-gluconate_and_ketogluconates_metabolism	16	0	0	NEVER
rxn01671	ATPN-ribosylnicotinamide 5'-phosphotransferase	2.7.1.22	NAD_and_NADP_cofactor_biosynthesis_global	16	0	0	NEVER
rxn05237	Cysteine uptake	Undetermined	Unclassified	16	0	0	NEVER
rxn05294	DNA synthesis	Undetermined	Unclassified	16	0	0	NEVER
rxn05295	mRNA synthesis	Undetermined	Unclassified	16	0	0	NEVER
rxn05296	Protein synthesis (B. subtilis)	Undetermined	Unclassified	16	0	0	NEVER
rxn00744	ATPglycerone phosphotransferase	2.7.1.29	Dihydroxyacetone_kinases	15	0	0	NEVER
rxn00551	PyrophosphateD-fructose-6-phosphate 1-phosphotransferase	2.7.1.90	Glycolysis_and_Gluconeogenesis	15	0	0	NEVER
rxn05563	Glucose-6-phosphate transport via phosphate antiport	Undetermined	Hexose_Phosphate_Uptake_System	15	0	0	NEVER
rxn10152	Fumarate transport via proton symport (2 H)	Undetermined	Pyruvate_metabolism_I:_anaplerotic_reactions	15	0	0	NEVER
rxn10153	Malate transport via proton symport (2 H)	Undetermined	Pyruvate_metabolism_I:_anaplerotic_reactions	15	0	0	NEVER
rxn10154	succinate transport via proton symport (2 H)	Undetermined	Pyruvate_metabolism_I:_anaplerotic_reactions	15	0	0	NEVER
[truncated: 196 more rows]

## Sheet: S2B
Never Blocked Reactions grouped by subsystems
SUBSYSTEM	#RXN
Unclassified	147
pyrimidine_conversions	29
ABC_transporter_dipeptide_(TC_3.A.1.5.2)	19
KDO2-Lipid_A_biosynthesis	13
Fatty_Acid_Biosynthesis_FASII	13
TCA_Cycle	12
Triacylglycerol_metabolism	11
Glycerolipid_and_Glycerophospholipid_Metabolism_in_Bacteria	11
LOS_core_oligosaccharide_biosynthesis	10
Lysine_biosynthesis_AAA_pathway_2	10
Glutamine,_Glutamate,_Aspartate_and_Asparagine_Biosynthesis	10
Glycolysis_and_Gluconeogenesis	9
Arginine_and_Ornithine_Degradation	8
Coenzyme_A_Biosynthesis	8
Pyruvate_metabolism_I:_anaplerotic_reactions,_PEP	8
Purine_conversions	8
Peptidoglycan_Biosynthesis	8
Branched-Chain_Amino_Acid_Biosynthesis	7
Folate_Biosynthesis	7
Mevalonate_Branch_of_Isoprenoid_Biosynthesis	7
NAD_and_NADP_cofactor_biosynthesis_global	6
Glycerol_and_Glycerol-3-phosphate_Uptake_and_Utilization	6
Chlorophyll_Biosynthesis	6
Ribonucleotide_reduction	5
Photorespiration_(oxidative_C2_cycle)	5
Lysine_degradation	5
Beta-Glucoside_Metabolism	5
Phosphate_metabolism	5
Deoxyribose_and_Deoxynucleoside_Catabolism	5
Pentose_phosphate_pathway	5
Maltose_and_Maltodextrin_Utilization	5
Pyruvate_Alanine_Serine_Interconversions	4
trimethylamine_N-oxide_(TMAO)_reductase	4
De_Novo_Purine_Biosynthesis	4
Formaldehyde_assimilation:_Ribulose_monophosphate_pathway	4
Fermentations_Mixed_acid	4
Lactose_and_Galactose_Uptake_and_Utilization	4
Citrate_Metabolism	4
Proline_Synthesis	4
Anaerobic_respiratory_reductases	4
Proline	4
MLST	4
Pyruvate_metabolism_I:_anaplerotic_reactions	4
ABC_transporter_branched-chain_amino_acid_(TC_3.A.1.4.1)	3
Respiratory_Complex_I	3
Inorganic_Sulfur_Assimilation	3
Lysine_Biosynthesis_DAP_Pathway	3
Aromatic_amino_acid_degradation	3
Alanine_biosynthesis	3
Pyruvate_metabolism_II:_acetyl-CoA,_acetogenesis_from_pyruvate	3
Succinate_dehydrogenase	3
Purine_Utilization	3
Isoprenoid_Biosynthesis	3
Tryptophan_synthesis	3
Terminal_cytochrome_C_oxidases	3
Polyamine_Metabolism	3
Macromolecule biosynthesis	3
D-ribose_utilization	3
Phenylalanine_and_Tyrosine_Branches_from_Chorismate	3
Entner-Doudoroff_Pathway	3
Trehalose_Uptake_and_Utilization	3
Glycogen_metabolism	3
D-gluconate_and_ketogluconates_metabolism	3
Fermentations:_Lactate	2
ABC_transporter_glutamate_aspartate_(TC_3.A.1.3.4)	2
Butanol_Biosynthesis	2
Carotenoids	2
L-Arabinose_utilization	2
Choline_and_Betaine_Uptake_and_Betaine_Biosynthesis	2
Pterin_biosynthesis	2
Allantoin_degradation	2
Gamma-aminobutyrate_(GABA)_shunt	2
Nitrate_and_nitrite_ammonification	2
Hexitol_degradation	2
Methionine_Biosynthesis	2
Formate_dehydrogenase	2
UDP-N-acetylmuramate_from_Fructose-6-phosphate_Biosynthesis	2
Glycolate,_glyoxylate_interconversions	2
Hexose_Phosphate_Uptake_System	2
Riboflavin,_FMN_and_FAD_metabolism	2
Campylobacter_Iron_Metabolism	2
De_Novo_Pyrimidine_Synthesis	2
Transport_of_Manganese	2
Proline,_4-hydroxyproline_uptake_and_utilization	2
Calvin-Benson_cycle	2
L-ascorbate_utilization_(and_related_gene_clusters)	2
Fermentations:_Mixed_acid	2
Unknown	1
L-rhamnose_utilization	1
D-galactarate,_D-glucarate_and_D-glycerate_catabolism	1
Riboflavin	1
Transport_of_Nickel_and_Cobalt	1
Transport_of_Zinc	1
Methicillin_resistance_in_Staphylococci	1
Protein_Acetylation_and_Deacetylation_in_Bacteria	1
Isoleucine_degradation	1
Pyruvate_metabolism_II:_acetyl-CoA	1
Dihydroxyacetone_kinases	1
Fatty_acid_degradation_regulons	1
D-Sorbitol(D-Glucitol)_and_L-Sorbose_Utilization	1
Peptidoglycan_Biosynthesis_2	1
Potassium_homeostasis	1
Arginine_Biosynthesis	1
Threonine_and_Homoserine_Biosynthesis	1
Cobalt-zinc-cadmium_resistance	1
Acid_resistance_mechanisms	1
ABC_transporter_glutamine_(TC_3.A.1.3.2)	1
Oxidative_stress	1
Protection_from_Reactive_Oxygen_Species	1
Quinate_degradation	1
Teichoic_and_lipoteichoic_acids_biosynthesis	1
Glyoxylate_bypass	1
Glutathionylspermidine_and_Trypanothione	1
Murein_hydrolase_regulation_and_cell_death	1
Cyanate_hydrolysis	1
Pyridoxin_(Vitamin_B6)_Biosynthesis	1
One-carbon_metabolism_by_tetrahydropterines	1
Leucine_Degradation_and_HMG-CoA_Metabolism	1
NAD_and_NADP_cofactor_biosynthesis_globa	1
CO2_uptake	1
Ammonia_assimilation	1
Serine-glyoxylate_cycle	1
Coenzyme_B12_biosynthesis	1
Cryptic_ferrous_iron_transporter_EfeUOB	1
Allantoin_Utilization	1
Central_meta-cleavage_pathway_of_aromatic_compound_degradation	1
Total	608

## Sheet: S2C
Sometimes Blocked Reactions grouped by subsystems
SUBSYSTEM	#RXN
Fatty_Acid_Biosynthesis_FASII	100
Unclassified	90
Triacylglycerol_metabolism	73
Glycerolipid_and_Glycerophospholipid_Metabolism_in_Bacteria	65
Purine_conversions	35
Teichoic_and_lipoteichoic_acids_biosynthesis	26
pyrimidine_conversions	26
Methionine_Biosynthesis	23
Protein_degradation	20
NAD_and_NADP_cofactor_biosynthesis_global	18
Isoleucine_degradation	13
Heme_and_Siroheme_Biosynthesis	13
Folate_Biosynthesis	12
TCA_Cycle	12
Deoxyribose_and_Deoxynucleoside_Catabolism	11
Inorganic_Sulfur_Assimilation	10
Fatty_acid_degradation_regulons	10
D-Galacturonate_Utilization	10
Thiamin_biosynthesis	10
Leucine_Degradation_and_HMG-CoA_Metabolism	10
Lysine_Biosynthesis_DAP_Pathway	9
Ubiquinone_Biosynthesis	9
De_Novo_Purine_Biosynthesis	9
Arginine_and_Ornithine_Degradation	9
Valine_degradation	9
Histidine_Biosynthesis	9
Maltose_and_Maltodextrin_Utilization	9
Branched-Chain_Amino_Acid_Biosynthesis	8
Pterin_biosynthesis	8
Mevalonate_Branch_of_Isoprenoid_Biosynthesis	8
Polyamine_Metabolism	8
Sialic_Acid_Metabolism	8
Arginine_Biosynthesis	8
Acetyl-CoA_fermentation_to_Butyrate	8
Glycerol_and_Glycerol-3-phosphate_Uptake_and_Utilization	8
Inositol_catabolism	8
Pyridoxin_(Vitamin_B6)_Biosynthesis	8
n-Phenylalkanoic_acid_degradation	8
Purine_Utilization	7
Common_Pathway_For_Synthesis_of_Aromatic_Compounds_(DAHP_synthase_to_chorismate)	7
Respiratory_Complex_I	6
Methionine_Salvage	6
LOS_core_oligosaccharide_biosynthesis	6
Tryptophan_synthesis	6
Histidine_Degradation	6
Lactose_and_Galactose_Uptake_and_Utilization	6
Riboflavin,_FMN_and_FAD_metabolism	6
Proline,_4-hydroxyproline_uptake_and_utilization	6
D-gluconate_and_ketogluconates_metabolism	6
De_Novo_Pyrimidine_Synthesis	6
Glycogen_metabolism	6
Allantoin_degradation	5
L-Arabinose_utilization	5
Pyruvate_metabolism_II:_acetyl-CoA,_acetogenesis_from_pyruvate	5
Nitrate_and_nitrite_ammonification	5
Methylglyoxal_Metabolism	5
Beta-Glucoside_Metabolism	5
Formaldehyde_assimilation:_Ribulose_monophosphate_pathway	5
Glycolate,_glyoxylate_interconversions	5
Polyprenyl_Diphosphate_Biosynthesis	5
Mannose_Metabolism	5
Fructooligosaccharides(FOS)_and_Raffinose_Utilization	5
Coenzyme_B12_biosynthesis	5
Phenylalanine_and_Tyrosine_Branches_from_Chorismate	5
Sucrose_Metabolism	5
Pyruvate_metabolism_I:_anaplerotic_reactions	5
Trehalose_Uptake_and_Utilization	5
Menaquinone_and_Phylloquinone_Biosynthesis	5
dTDP-rhamnose_synthesis	4
L-rhamnose_utilization	4
D-galactarate,_D-glucarate_and_D-glycerate_catabolism	4
Protocatechuate_branch_of_beta-ketoadipate_pathway	4
Propionyl-CoA_to_Succinyl-CoA_Module	4
D-galactonate_catabolism	4
Coenzyme_A_Biosynthesis	4
Methylcitrate_cycle	4
Threonine_degradation	4
Choline_and_Betaine_Uptake_and_Betaine_Biosynthesis	4
L-fucose_utilization	4
Trehalose_Biosynthesis	4
Sucrose_utilization	4
Polyhydroxybutyrate_metabolism	4
Xylose_utilization	4
Cobalamin_synthesis	4
Gamma-aminobutyrate_(GABA)_shunt	3
D-Tagatose_and_Galactitol_Utilization	3
D-galactarate	3
Ribonucleotide_reduction	3
Propanediol_utilization	3
Pyrimidine_utilization	3
Glycine_cleavage_system	3
Phenylpropionate_Degradation	3
Serine_Biosynthesis	3
Threonine_and_Homoserine_Biosynthesis	3
Ribitol,_Xylitol,_Arabitol,_Mannitol_and_Sorbitol_utilization	3
Chitin_and_N-acetylglucosamine_utilization	3
Glutathione_Redox_Metabolism_3	3
Entner-Doudoroff_Pathway	3
Undetermined_and_Phylloquinone_Biosynthesis	2
Pyruvate_Alanine_Serine_Interconversions	2
Catechol_branch_of_beta-ketoadipate_pathway	2
KDO2-Lipid_A_biosynthesis	2
Aromatic_amino_acid_degradation	2
Butanol_Biosynthesis	2
Fermentations:_Lactate	2
Lysine_biosynthesis_AAA_pathway_2	2
Lysine_degradation	2
Pyruvate_metabolism_I:_anaplerotic_reactions,_PEP	2
Phosphate_metabolism	2
Di-Inositol-Phosphate_biosynthesis	2
Respiratory_dehydrogenases_1	2
Ethanolamine_utilization	2
Amidase_clustered_with_urea_and_nitrile_hydratase_functions	2
Biphenyl_Degradation	2
Fructose_utilization	2
Cyanate_hydrolysis	2
Alkanesulfonate_assimilation	2
D-ribose_utilization	2
Mannitol_Utilization	2
Urea_decomposition	2
MLST	2
Calvin-Benson_cycle	2
Threonine_anaerobic_catabolism_gene_cluster	2
CMP-N-acetylneuraminate_Biosynthesis	2
Stringent_Response,_(p)ppGpp_metabolism	2
Glutathione_synthesis	2
Malonate_decarboxylase	2
Chorismate_Synthesis	1
Alanine_biosynthesis	1
Tricarballylate_Utilization	1
Protein_Acetylation_and_Deacetylation_in_Bacteria	1
Glycine_reductase	1
Sodium_Hydrogen_Antiporter	1
Glycolysis_and_Gluconeogenesis	1
Melibiose_Utilization	1
Phosphonate_metabolism	1
Terminal_cytochrome_C_oxidases	1
ECF_class_transporters	1
Nudix_proteins_(nucleoside_triphosphate_hydrolases)	1
N-linked_Glycosylation_in_Bacteria	1
D-Sorbitol(D-Glucitol)_and_L-Sorbose_Utilization	1
The_Tartronate_Semialdehyde_Hub	1
Glutamine,_Glutamate,_Aspartate_and_Asparagine_Biosynthesis	1
Glu-tRNA(Gln)_transamidation	1
Glutaredoxins	1
Peptide_methionine_sulfoxide_reductase	1
Cobalt-zinc-cadmium_resistance	1
SigmaB_stress_responce_regulation	1
Pyruvate:ferredoxin_oxidoreductase	1
Acid_resistance_mechanisms	1
Glyoxylate_Synthesis	1
Proline_Synthesis	1
Lactate_utilization	1
tRNA_modification_Archaea_Henri	1
Murein_hydrolase_regulation_and_cell_death	1
One-carbon_metabolism_by_tetrahydropterines	1
Ubiquinone_Undetermined-cytochrome_c_reductase_complexes	1
Dihydroxyacetone_kinases	1
Fructose-bisphosphate_aldolase_protein_family	1
L-ascorbate_utilization_(and_related_gene_clusters)	1
Serine-glyoxylate_cycle	1
Acetoin,_butanediol_metabolism	1
Fermentations:_Mixed_acid	1
Pyridoxin(Vitamin_B6)_Degradation_Pathway	1
Glycerate_metabolism	1
Phenylalanine_synthesis	1
Central_meta-cleavage_pathway_of_aromatic_compound_degradation	1
Total	1107

## Sheet: S2D
Always Blocked Reactions grouped by subsystems
SUBSYSTEM	#RXN
Unclassified	129
Glycerolipid_and_Glycerophospholipid_Metabolism_in_Bacteria	53
Teichoic_and_lipoteichoic_acids_biosynthesis	36
Fatty_Acid_Biosynthesis_FASII	35
Coenzyme_B12_biosynthesis	28
Aromatic_amino_acid_degradation	12
Fatty_acid_degradation_regulons	8
Central_meta-cleavage_pathway_of_aromatic_compound_degradation	7
Lysine_degradation	7
Biotin_biosynthesis	6
Choline_and_Betaine_Uptake_and_Betaine_Biosynthesis	6
Chlorophyll_Biosynthesis	5
Folate_Biosynthesis	5
Peptidoglycan_Biosynthesis	5
Amidase_clustered_with_urea_and_nitrile_hydratase_functions	4
Denitrification	4
Methanogenesis	4
Methionine_Biosynthesis	4
Ribitol,_Xylitol,_Arabitol,_Mannitol_and_Sorbitol_utilization	4
Benzoate_degradation	3
Catechol_branch_of_beta-ketoadipate_pathway	3
Cobalamin_synthesis	3
Inositol_catabolism	3
L-ascorbate_utilization_(and_related_gene_clusters)	3
Menaquinone_and_Phylloquinone_Biosynthesis	3
One-carbon_metabolism_by_tetrahydropterines	3
Pterin_biosynthesis	3
Pyrimidine_utilization	3
Siderophore_enterobactin_biosynthesis_and_ferric_enterbactin_transport	3
Xylose_utilization	3
Acetoin,_butanediol_metabolism	2
Acetyl-CoA_fermentation_to_Butyrate	2
Arsenic_resistance	2
Beta-Glucoside_Metabolism	2
Colanic_acid_biosynthesis	2
D-Sorbitol(D-Glucitol)_and_L-Sorbose_Utilization	2
Fructooligosaccharides(FOS)_and_Raffinose_Utilization	2
Glycerol_and_Glycerol-3-phosphate_Uptake_and_Utilization	2
Glyoxylate_bypass	2
Heme_and_Siroheme_Biosynthesis	2
Maltose_and_Maltodextrin_Utilization	2
Methionine_Salvage	2
Methylcitrate_cycle	2
Phenylpropionate_Degradation	2
Polyamine_Metabolism	2
Proline,_4-hydroxyproline_uptake_and_utilization	2
Pyridoxin_(Vitamin_B6)_Biosynthesis	2
pyrimidine_conversions	2
Respiratory_dehydrogenases_1	2
Threonine_and_Homoserine_Biosynthesis	2
Acetoin	1
Alginate_metabolism	1
Arginine_Biosynthesis_extended	1
Auxin_biosynthesis	1
Bacterial_Endolysins:_autolysins	1
Butanol_Biosynthesis	1
cAMP_signaling_in_bacteria	1
carnitine_metabolism	1
Carotenoids	1
Chitin_and_N-acetylglucosamine_utilization	1
Cobalt-zinc-cadmium_resistance	1
coenzyme_M_biosynthesis	1
D-gluconate_and_ketogluconates_metabolism	1
Dimethylarginine_metabolism	1
EC49-61	1
ECF_class_transporters	1
Fermentations:_Mixed_acid	1
Formate_hydrogenase	1
Glycerol_fermenation_to_1,3-propanediol	1
Hexose_Phosphate_Uptake_System	1
Histidine_Degradation	1
Isoleucine_degradation	1
L-Arabinose_utilization	1
L-rhamnose_utilization	1
Lipid_A-Ara4N_pathway_(_Polymyxin_resistance_)	1
LOS_core_oligosaccharide_biosynthesis	1
Lysine_biosynthesis_AAA_pathway_2	1
Mannose_Metabolism	1
NAD_and_NADP_cofactor_biosynthesis_global	1
Nitrogen_fixation	1
Peptide_methionine_sulfoxide_reductase	1
Phenylacetyl-CoA_catabolic_pathway_(core)	1
Polyhydroxybutyrate_metabolism	1
Polyprenyl_Diphosphate_Biosynthesis	1
Propanediol_utilization	1
Protection_from_Reactive_Oxygen_Species	1
Protein_degradation	1
Pyruvate_Alanine_Serine_Interconversions	1
Quinate_degradation	1
Sialic_Acid_Metabolism	1
Teichuronic_acid_biosynthesis	1
Thiamin_biosynthesis	1
Transport_of_Molybdenum	1
Transport_of_Nickel_and_Cobalt	1
tRNA_processing	1
Total	480
