# Supplementary material for: Consistency Analysis of Genome-Scale Models of Bacterial Metabolism: A Metamodel Approach
Source: PLoS One. 2015 Dec 2;10(12):e0143626. doi: 10.1371/journal.pone.0143626 (PMC4668087; doi:10.1371/journal.pone.0143626)
Supplement: S3 Table — The table contains five sections. Section A) includes the complete set of reactions and their description. Additionally, two columns were added to indicate if the reaction was added or removed during the manual curation, and a third column to indicate the unconnected module ID associated to those reaction first found blocked. In a similar fashion, sections B) and C) described the set of exchanges fluxes and metabolites of the metamodel respectively. In D) the 157 biomass equations are presented, indicating the models which have that biomass composition. In E) the list of new biomass compounds found are shown. In F) and G) the new 226 reaction and 113 metabolites, respectively, found in the set of 36 GSM that was used for the metamodel extension. (XLSX) [file pone.0143626.s008.xlsx]

## Sheet: S3.A
Rxn ID	Rxn description	Formula	Subsystem	EC Number	Nº of UM	New Added	Removed	LB	UB	Spontaneous
rxn08015	acyl-[acyl-carrier-protein] synthetase (n-C141)	1.0 cpd00067_c + 1.0 cpd11493_c + 1.0 cpd15298_c + 1.0 cpd00002_c -> 1.0 cpd15294_c + 1.0 cpd00012_c + 1.0 cpd00018_c	acyl-[acyl-carrier-protein] synthetase	6.2.1.20	--	1	0	0	10000	0
rxn08016	acyl-[acyl-carrier-protein] synthetase (n-C160)	1.0 cpd00067_c + 1.0 cpd11493_c + 1.0 cpd00214_c + 1.0 cpd00002_c -> 1.0 cpd00018_c + 1.0 cpd15277_c + 1.0 cpd00012_c	acyl-[acyl-carrier-protein] synthetase	6.2.1.20	--	1	0	0	10000	0
rxn08017	acyl-[acyl-carrier-protein] synthetase (n-C161)	1.0 cpd00067_c + 1.0 cpd11493_c + 1.0 cpd00002_c + 1.0 cpd15237_c -> 1.0 cpd00018_c + 1.0 cpd00012_c + 1.0 cpd15239_c	acyl-[acyl-carrier-protein] synthetase	6.2.1.20	--	1	0	0	10000	0
rxn08018	acyl-[acyl-carrier-protein] synthetase (n-C181)	1.0 cpd00067_c + 1.0 cpd11493_c + 1.0 cpd15269_c + 1.0 cpd00002_c -> 1.0 cpd11825_c + 1.0 cpd00018_c + 1.0 cpd00012_c	acyl-[acyl-carrier-protein] synthetase	6.2.1.20	--	1	0	0	10000	0
new_rxn00005	acetylcitrulline deacetylase	1.0 cpd00001_c + 1.0 cpd11209_c -> 1.0 cpd00274_c + 1.0 cpd00029_c	Arginine_Biosynthesis	3.5.1.16	--	1	0	0	10000	0
rxn02411	Octopamine hydro-lyase (deaminating)	1.0 cpd02599_c -> 1.0 cpd00013_c + 1.0 cpd02361_c	Aromatic biogenic amine degradation	4.2.1.87	--	1	0	0	10000	0
rxn00444	L-Ascorbatehydrogen-peroxide oxidoreductase	1.0 cpd00067_c + 1.0 cpd00025_c -> 2.0 cpd00001_c + 1.0 cpd00335_c	Ascorbate and aldarate metabolism	1.11.1.11	--	1	0	0	10000	1
new_rxn00013	3-Oxo-glutaryl-[ACP] methyl ester reductase	1.0 cpd00067_c + 1.0 new_cpd00002 + 1.0 cpd00005_c -> 1.0 new_cpd00003 + 1.0 cpd00006_c	Biotin_biosynthesis	1.1.1.100	--	1	0	0	1000	0
new_rxn00014	3-Oxo-glutaryl-[ACP] methyl ester dehydratase	1.0 new_cpd00003 -> 1.0 cpd00001_c + 1.0 new_cpd00004	Biotin_biosynthesis	4.2.1.59	--	1	0	0	1000	0
new_rxn00015	Enoylglutaryl-[ACP] methyl ester reductase	1.0 cpd00067_c + 1.0 cpd00005_c + 1.0 new_cpd00004 -> 1.0 cpd00006_c + 1.0 new_cpd00005	Biotin_biosynthesis	1.3.1.10	--	1	0	0	1000	0
new_rxn00016	3-Oxo-pimeloyl-[ACP] methyl ester synthase	1.0 cpd00067_c + 1.0 cpd11492_c + 1.0 new_cpd00005 -> 1.0 cpd11493_c + 1.0 cpd00011_c + 1.0 new_cpd00006	Biotin_biosynthesis	2.3.1.41	--	1	0	0	1000	0
new_rxn00017	3-Oxo-pimeloyl-[ACP] methyl ester reductase	1.0 cpd00067_c + 1.0 cpd00005_c + 1.0 new_cpd00006 -> 1.0 cpd00006_c + 1.0 new_cpd00007	Biotin_biosynthesis	1.1.1.100	--	1	0	0	1000	0
new_rxn00018	3-Oxo-pimeloyl-[ACP] methyl ester dehydratase	1.0 new_cpd00007 -> 1.0 new_cpd00008 + 1.0 cpd00001_c	Biotin_biosynthesis	4.2.1.59	--	1	0	0	1000	0
new_rxn00019	Enoylpimeloyl-[ACP] methyl ester reductase	1.0 cpd00067_c + 1.0 new_cpd00008 + 1.0 cpd00005_c -> 1.0 new_cpd00009 + 1.0 cpd00006_c	Biotin_biosynthesis	1.3.1.10	--	1	0	0	1000	0
new_rxn00020	Pimeloyl-[ACP] methyl ester esterase	1.0 cpd00001_c + 1.0 new_cpd00009 -> 1.0 new_cpd00010 + 1.0 cpd00116_c	Biotin_biosynthesis	Undetermined	--	1	0	0	1000	0
new_rxn00021	8-amino-7-oxononanoate synthase	1.0 new_cpd00010 + 1.0 cpd00035_c -> 1.0 cpd00800_c + 1.0 cpd11493_c + 1.0 cpd00011_c	Biotin_biosynthesis	2.3.1.47	--	1	0	0	1000	0
new_rxn00001	5,6-dimethylbenzimidazole synthase	1.0 cpd01270_c + 1.0 cpd00004_c -> 1.0 cpd00236_c + 1.0 cpd00003_c + 1.0 cpd01997_c	Cobalamin_synthesis	1.13.11.z	--	1	0	0	10000	0
rxn01731	ItaconateCoA ligase (ADP-forming)	1.0 cpd00010_c + 1.0 cpd00380_c + 1.0 cpd00002_c -> 1.0 cpd00009_c + 1.0 cpd00008_c + 1.0 cpd00416_c	Itaconate degradation	6.2.1.5	--	1	0	0	10000	0
rxn01732	ItaconateCoA ligase (IDP-forming)	1.0 cpd00038_c + 1.0 cpd00010_c + 1.0 cpd00380_c -> 1.0 cpd00009_c + 1.0 cpd00031_c + 1.0 cpd00416_c	Itaconate degradation	6.2.1.4	--	1	0	0	10000	0
rxn01733	ItaconateCoA ligase (IDP-forming)	1.0 cpd00010_c + 1.0 cpd00068_c + 1.0 cpd00380_c -> 1.0 cpd00009_c + 1.0 cpd00090_c + 1.0 cpd00416_c	Itaconate degradation	6.2.1.4	--	1	0	0	10000	0
rxn01805	L-Citramalyl-CoA hydro-lyase	1.0 cpd00001_c + 1.0 cpd00416_c -> 1.0 cpd00743_c	Itaconate degradation	4.2.1.56	--	1	0	0	10000	0
new_rxn00022	lysine degradation (sponteonus step)	1.0 cpd00001_c + 1.0 cpd00067_c + 1.0 cpd00352_c -> 1.0 cpd02522_c	Lysine degradation	Undetermined	--	1	0	0	10000	1
rxn02170	L-3-Aminobutyryl-CoA ammonia-lyase	1.0 cpd03104_c -> 1.0 cpd00650_c + 1.0 cpd00013_c	Lysine fermentation to acetate and butyrate	4.3.1.14	--	1	0	0	10000	0
rxn07847	rxn07847	1.0 cpd00055_c + 1.0 cpd00895_c -> 1.0 cpd00001_c + 1.0 cpd02679_c	Methane metabolism	4.3.-.-	--	1	0	0	10000	0
rxn07848	rxn07848	1.0 cpd02679_c + 1.0 cpd00006_c -> 1.0 cpd00005_c + 1.0 cpd02655_c	Methane metabolism	1.5.1.-	--	1	0	0	10000	0
rxn05275	KAS11	17.0 cpd00067_c + 6.0 cpd00070_c + 12.0 cpd00005_c + 1.0 cpd01882_c -> 5.0 cpd00001_c + 7.0 cpd00010_c + 12.0 cpd00006_c + 6.0 cpd00011_c + 1.0 cpd11431_c	Palmitoleate biosynthesis	2.3.1.41	--	1	0	0	10000	0
rxn05276	KAS12	17.0 cpd00067_c + 6.0 cpd00070_c + 12.0 cpd00005_c + 1.0 cpd00760_c -> 5.0 cpd00001_c + 1.0 cpd11433_c + 7.0 cpd00010_c + 12.0 cpd00006_c + 6.0 cpd00011_c	Palmitoleate biosynthesis	2.3.1.41	--	1	0	0	10000	0
rxn05278	KAS3	14.0 cpd00067_c + 1.0 cpd01882_c + 10.0 cpd00005_c + 5.0 cpd00070_c -> 4.0 cpd00001_c + 6.0 cpd00010_c + 10.0 cpd00006_c + 1.0 cpd11436_c + 5.0 cpd00011_c	Palmitoleate biosynthesis	2.3.1.41	--	1	0	0	10000	0
rxn05279	KAS4	14.0 cpd00067_c + 10.0 cpd00005_c + 1.0 cpd00760_c + 5.0 cpd00070_c -> 4.0 cpd00001_c + 6.0 cpd00010_c + 10.0 cpd00006_c + 5.0 cpd00011_c + 1.0 cpd11438_c	Palmitoleate biosynthesis	2.3.1.41	--	1	0	0	10000	0
new_rxn00002	(R)-3-amino-2-methylpropionate-pyruvate transaminase	1.0 cpd03063_c + 1.0 cpd00020_c -> 1.0 cpd00035_c + 1.0 cpd16270_c	Pyrimidine_utilization	2.6.1.40	--	1	0	0	10000	0
rxn11394	R_methylmalonate_semialdehyde_dehydrogenase_4	1.0 cpd00010_c + 1.0 cpd16270_c + 1.0 cpd00003_c -> 1.0 cpd00086_c + 1.0 cpd00011_c + 1.0 cpd00004_c	Pyrimidine_utilization	Undetermined	--	1	0	0	10000	0
new_rxn00003	transport of benzoate (secondary symport) irreversible	1.0 cpd00153_e + 1.0 cpd00067_e -> 1.0 cpd00067_c + 1.0 cpd00153_c	Transport	Undetermined	--	1	0	0	10000	0
new_rxn00008	2-Methylnaphthalene transport via diffusion	1.0 cpd09801_e -> 1.0 cpd09801_c	Transport	Undetermined	--	1	0	0	10000	0
new_rxn00009	1-hydroxy-2-naphthoic acid transport via diffusion	1.0 cpd02045_e -> 1.0 cpd02045_c	Transport	Undetermined	--	1	0	0	10000	0
rxn05685	Adonitol transport in via proton symport	1.0 cpd00366_e + 1.0 cpd00067_e -> 1.0 cpd00067_c + 1.0 cpd00366_c	Transport	Undetermined	--	1	0	0	10000	0
rxn05704	Methylamine transport in via proton symport	1.0 cpd00187_e + 1.0 cpd00067_e -> 1.0 cpd00067_c + 1.0 cpd00187_c	Transport	Undetermined	--	1	0	0	10000	0
rxn05708	Formamide transport in via proton symport	1.0 cpd00378_e + 1.0 cpd00067_e -> 1.0 cpd00067_c + 1.0 cpd00378_c	Transport	Undetermined	--	1	0	0	10000	0
rxn10134	3-(3-hydroxyphenyl)propionate transport via proton symport, reversible	1.0 cpd08304_e + 1.0 cpd00067_e -> 1.0 cpd00067_c + 1.0 cpd08304_c	Transport	Undetermined	--	1	0	0	10000	0
rxn10135	3-hydroxycinnamic acid transport via proton symport, reversible	1.0 cpd00067_e + 1.0 cpd09252_e -> 1.0 cpd00067_c + 1.0 cpd09252_c	Transport	Undetermined	--	1	0	0	10000	0
rxn10507	Ech Hydrogenase	3.0 cpd00067_c + 2.0 cpd15877_c -> 2.0 cpd15876_c + 1.0 cpd11640_c + 1.0 cpd00067_e	Transport	Undetermined	--	1	0	0	10000	0
rxn10560	indole-3-acetate transport via proton symport	1.0 cpd00067_c + 1.0 cpd00703_c -> 1.0 cpd00703_e + 1.0 cpd00067_e	Transport	Undetermined	--	1	0	0	10000	0
rxn10605	sulfur diffusion	1.0 cpd00074_e -> 1.0 cpd00074_c	Transport	Undetermined	--	1	0	0	10000	0
rxn10947	CYOO_HP	5.985 cpd00067_c + 1.0 cpd00007_c + 4.0 cpd00110_c -> 1.99 cpd00001_c + 4.0 cpd00109_c + 0.005 cpd00532_c + 2.0 cpd00067_e	Transport	1.9.3.1	--	1	0	0	10000	0
rxn11325	rxn11325	1.0 cpd00551_c -> 1.0 cpd00551_e	Transport	Undetermined	--	1	0	0	10000	0
rxn11408	Phenylacetaldehyde transport in via proton symport	1.0 cpd00464_e + 1.0 cpd00067_e -> 1.0 cpd00067_c + 1.0 cpd00464_c	Transport	Undetermined	--	1	0	0	10000	0
rxn12532	Xylitol transport via proton symport	1.0 cpd00306_e + 1.0 cpd00067_e -> 1.0 cpd00067_c + 1.0 cpd00306_c	Transport	Undetermined	--	1	0	0	10000	0
rxn12551	D-Arabitol transport via proton symport	1.0 cpd01307_e + 1.0 cpd00067_e -> 1.0 cpd00067_c + 1.0 cpd01307_c	Transport	Undetermined	--	1	0	0	10000	0
rxn13196	2-phenylethanol reversible transport	1.0 cpd03481_e -> 1.0 cpd03481_c	Transport	Undetermined	--	1	0	0	10000	0
rxn13291	glycero-3-phosphocholine transport (extracellular to cytosol)	1.0 cpd00507_e -> 1.0 cpd00507_c	Transport	Undetermined	--	1	0	0	10000	0
rxn13373	Phenylacetaldehyde transport (extracellular)	1.0 cpd00464_c -> 1.0 cpd00464_e	Transport	Undetermined	--	1	0	0	10000	0
rxn13708	Formamide efflux	1.0 cpd00378_c -> 1.0 cpd00378_e	Transport	Undetermined	--	1	0	0	10000	0
rxn13758	L-ascorbate transport via PEPPyr PTS (periplasm)	1.0 cpd00059_e + 1.0 cpd00061_c -> 1.0 cpd14905_c + 1.0 cpd00020_c	Transport	Undetermined	--	1	0	0	10000	0
rxn13811	ascorbate transport in via proton symport	1.0 cpd00059_e + 1.0 cpd00067_e -> 1.0 cpd00059_c + 1.0 cpd00067_c	Transport	Undetermined	--	1	0	0	10000	0
rxn13822	deoxyadenosine transport	1.0 cpd03091_c -> 1.0 cpd03091_e	Transport	Undetermined	--	1	0	0	1000	0
rxn01418	2-Oxoadipatelipoamde 2-oxidoreductase(decarboxylating and	1.0 cpd00010_c + 1.0 cpd00269_c + 1.0 cpd00003_c -> 1.0 cpd00413_c + 1.0 cpd00011_c + 1.0 cpd00004_c	Tryptophan metabolism	1.2.4.2	--	1	0	0	10000	0
new_rxn00004	2,5-dioxovalerate dehydrogenase	1.0 cpd02386_c + 1.0 cpd00006_c -> 2.0 cpd00067_c + 1.0 cpd00024_c + 1.0 cpd00005_c	Unknown	1.2.1.26	--	1	0	0	10000	0
new_rxn00006	diacetyl reductase / (S)-acetoin reductase [(S,S)-2,3-butanediol forming]	3.0 cpd00067_c + 1.0 cpd00551_c + 1.0 cpd00003_c -> 1.0 cpd00004_c + 1.0 cpd01221_c	Unknown	Undetermined	--	1	0	0	10000	0
new_rxn00007	3-keto-5-aminohexanoate cleavage enzyme	1.0 cpd00022_c + 1.0 cpd02294_c -> 1.0 cpd00142_c + 1.0 cpd03104_c	Unknown	Undetermined	--	1	0	0	10000	0
new_rxn00010	formyltransferase/hydrolase complex	1.0 cpd00001_c + 1.0 cpd00936_c -> 1.0 cpd00067_c + 1.0 cpd00047_c + 1.0 cpd00895_c	Unknown	Undetermined	--	1	0	0	10000	0
new_rxn00011	Malonyl-CoA methyltransferase	1.0 cpd00017_c + 1.0 cpd00070_c -> 1.0 cpd00067_c + 1.0 new_cpd00001 + 1.0 cpd00019_c	Unknown	Undetermined	--	1	0	0	1000	0
new_rxn00012	3-Oxo-glutaryl-[ACP] methyl ester synthase	2.0 cpd00067_c + 1.0 new_cpd00001 + 1.0 cpd11492_c -> 1.0 new_cpd00002 + 1.0 cpd00011_c + 1.0 cpd00010_c	Unknown	Undetermined	--	1	0	0	1000	0
rxn00075	NAD+ glycohydrolase	1.0 cpd00001_c + 1.0 cpd00003_c -> 1.0 cpd00067_c + 1.0 cpd00251_c + 1.0 cpd00133_c	Unknown	3.2.2.5	--	1	0	0	10000	0
rxn00096	ADPATP adenylyltransferase	1.0 cpd00008_c + 1.0 cpd00002_c -> 1.0 cpd00067_c + 1.0 cpd00009_c + 1.0 cpd00924_c	Unknown	2.7.7.53	--	1	0	0	10000	0
rxn00140	Adenosine 3',5'-phosphate 5'-nucleotidohydrolase	1.0 cpd00001_c + 1.0 cpd00446_c -> 1.0 cpd00018_c	Unknown	3.1.4.17	--	1	0	0	10000	0
rxn00177	(3S)-Citramalyl-CoA pyruvate-lyase	1.0 cpd00743_c -> 1.0 cpd00022_c + 1.0 cpd00020_c	Unknown	4.1.3.22	--	1	0	0	10000	0
rxn00186	5-Oxoproline amidohydrolase (ATP-hydrolysing)	2.0 cpd00001_c + 1.0 cpd01293_c + 1.0 cpd00002_c -> 1.0 cpd00067_c + 1.0 cpd00008_c + 1.0 cpd00023_c + 1.0 cpd00009_c	Unknown	3.5.2.9	--	1	0	0	10000	0
rxn00204	oxalateoxygen oxidoreductase	2.0 cpd00067_c + 1.0 cpd00180_c + 1.0 cpd00007_c -> 1.0 cpd00025_c + 2.0 cpd00011_c	Unknown	1.2.3.4	--	1	0	0	10000	0
rxn00228	Phosphonoacetate phosphonohydrolase	1.0 cpd00001_c + 1.0 cpd03385_c -> 1.0 cpd00009_c + 1.0 cpd00029_c	Unknown	3.11.1.2	--	1	0	0	10000	0
rxn00234	(3S)-citramalate pyruvate-lyase	1.0 cpd01701_c -> 1.0 cpd00029_c + 1.0 cpd00020_c	Unknown	4.1.3.22	--	1	0	0	10000	0
rxn00263	D-Aspartateoxygen oxidoreductase (deaminating)	1.0 cpd00001_c + 1.0 cpd00007_c + 1.0 cpd00320_c -> 1.0 cpd00025_c + 1.0 cpd00013_c + 1.0 cpd00032_c	Unknown	1.4.3.1	--	1	0	0	10000	0
rxn00270	S-Adenosyl-L-methionineglycine methyltransferase	1.0 cpd00017_c + 1.0 cpd00033_c -> 1.0 cpd00067_c + 1.0 cpd00019_c + 1.0 cpd00183_c	Unknown	2.1.1.20	--	1	0	0	10000	0
rxn00286	rxn00286	1.0 cpd00130_c + 1.0 cpd00078_c -> 1.0 cpd02662_c + 1.0 cpd00036_c	Unknown	Undetermined	--	1	0	0	10000	0
rxn00320	L-Lysine racemase	1.0 cpd00039_c -> 1.0 cpd00549_c	Unknown	5.1.1.5	--	1	0	0	10000	0
rxn00334	3-Oxalomalate glyoxylate-lyase	1.0 cpd01363_c -> 1.0 cpd00040_c + 1.0 cpd00032_c	Unknown	4.1.3.13	--	1	0	0	10000	0
rxn00373	Oxalate carboxy-lyase	1.0 cpd00180_c + 1.0 cpd00067_c -> 1.0 cpd00011_c + 1.0 cpd00047_c	Unknown	4.1.1.2	--	1	0	0	10000	0
rxn00489	L-Phenylalanineoxygen 2-oxidoreductase (decarboxylating)	1.0 cpd00066_c + 1.0 cpd00007_c -> 1.0 cpd00001_c + 1.0 cpd00011_c + 1.0 cpd01647_c	Unknown	1.13.12.9	--	1	0	0	10000	0
rxn00495	L-Phenylalanine ammonia-lyase	1.0 cpd00066_c -> 1.0 cpd00333_c + 1.0 cpd00013_c	Unknown	4.3.1.5	--	1	0	0	10000	0
rxn00538	Ethanolamine-phosphate phospho-lyase (deaminating)	1.0 cpd00001_c + 1.0 cpd00285_c -> 1.0 cpd00067_c + 1.0 cpd00009_c + 1.0 cpd00013_c + 1.0 cpd00071_c	Unknown	4.2.3.2	--	1	0	0	10000	0
rxn00582	Sucrose glucosylmutase	1.0 cpd00076_c <=> 1.0 cpd01200_c	Unknown	5.4.99.11	--	1	0	-10000	10000	0
rxn00741	2-HydroxybutyrateNAD+ oxidoreductase	1.0 cpd03561_c + 1.0 cpd00003_c -> 1.0 cpd00067_c + 1.0 cpd00004_c + 1.0 cpd00094_c	Unknown	1.1.1.27	--	1	0	0	10000	0
rxn00766	Glycerol-2-phosphate phosphohydrolase	1.0 cpd00001_c + 1.0 cpd01908_c -> 1.0 cpd00067_c + 1.0 cpd00009_c + 1.0 cpd00100_c	Unknown	3.1.3.19	--	1	0	0	10000	0
rxn00801	3-Fumarylpyruvate acylhydrolase	1.0 cpd00001_c + 1.0 cpd01653_c -> 1.0 cpd00067_c + 1.0 cpd00106_c + 1.0 cpd00020_c	Unknown	3.7.1.5	--	1	0	0	10000	0
rxn00869	butyraldehydeNAD+ oxidoreductase (CoA-acetylating)	1.0 cpd01011_c + 1.0 cpd00010_c + 1.0 cpd00003_c <=> 1.0 cpd00067_c + 1.0 cpd00120_c + 1.0 cpd00004_c	Unknown	1.2.1.10	--	1	0	-10000	10000	0
rxn00870	butanalNADP+ oxidoreductase (CoA-acylating)	1.0 cpd01011_c + 1.0 cpd00010_c + 1.0 cpd00006_c <=> 1.0 cpd00067_c + 1.0 cpd00120_c + 1.0 cpd00005_c	Unknown	1.2.1.57	--	1	0	-10000	10000	0
rxn00895	Acetyl-CoAD-glucosamine N-acetyltransferase	1.0 cpd00022_c + 1.0 cpd00276_c -> 1.0 cpd00067_c + 1.0 cpd00010_c + 1.0 cpd00122_c	Unknown	2.3.1.3	--	1	0	0	10000	0
rxn00906	5,10-methylenetetrahydrofolateNAD+ oxidoreductase	1.0 cpd00003_c + 1.0 cpd00125_c -> 1.0 cpd00347_c + 1.0 cpd00004_c	Unknown	1.5.1.15	--	1	0	0	10000	0
rxn00908	glycine synthase	1.0 cpd00087_c + 1.0 cpd00003_c + 1.0 cpd00033_c -> 1.0 cpd00004_c + 1.0 cpd00011_c + 1.0 cpd00013_c + 1.0 cpd00125_c	Unknown	2.1.2.10	--	1	0	0	10000	0
rxn00920	Guanosine 3',5'-cyclic phosphate 5'-nucleotidohydrolase	1.0 cpd00001_c + 1.0 cpd00697_c -> 1.0 cpd00126_c	Unknown	3.1.4.17	--	1	0	0	10000	0
rxn00934	(S)-MalateCoA ligase (ADP-forming)	1.0 cpd00130_c + 1.0 cpd00010_c + 1.0 cpd00002_c -> 1.0 cpd00009_c + 1.0 cpd02662_c + 1.0 cpd00008_c	Unknown	6.2.1.9	--	1	0	0	10000	0
rxn01003	Phenylpyruvate carboxy-lyase	1.0 cpd00067_c + 1.0 cpd00143_c -> 1.0 cpd00464_c + 1.0 cpd00011_c	Unknown	4.1.1.43	--	1	0	0	10000	0
rxn01032	BenzaldehydeNAD+ oxidoreductase	1.0 cpd00001_c + 1.0 cpd00225_c + 1.0 cpd00003_c -> 2.0 cpd00067_c + 1.0 cpd00153_c + 1.0 cpd00004_c	Unknown	1.2.1.28	--	1	0	0	10000	0
rxn01033	benzaldehydeNADP+ oxidoreductase	1.0 cpd00001_c + 1.0 cpd00006_c + 1.0 cpd00225_c -> 2.0 cpd00067_c + 1.0 cpd00005_c + 1.0 cpd00153_c	Unknown	1.2.1.7	--	1	0	0	10000	0
rxn01037	N-Benzoylglycine amidohydrolase	1.0 cpd01114_c + 1.0 cpd00001_c -> 1.0 cpd00153_c + 1.0 cpd00033_c	Unknown	3.5.1.32	--	1	0	0	10000	0
rxn01126	2-amino-2-deoxy-D-gluconate ammonia-lyase	1.0 cpd02351_c -> 1.0 cpd00013_c + 1.0 cpd00176_c	Unknown	4.3.1.9	--	1	0	0	10000	0
rxn01140	N-Carbamoylsarcosine amidohydrolase	2.0 cpd00067_c + 1.0 cpd00001_c + 1.0 cpd00768_c -> 1.0 cpd00011_c + 1.0 cpd00013_c + 1.0 cpd00183_c	Unknown	3.5.1.59	--	1	0	0	10000	0
rxn01141	N,N-Dimethylglycineoxygen oxidoreductase (demethylating)	1.0 cpd00001_c + 1.0 cpd00007_c + 1.0 cpd00756_c -> 1.0 cpd00025_c + 1.0 cpd00055_c + 1.0 cpd00183_c	Unknown	1.5.3.10	--	1	0	0	10000	0
rxn01142	Creatine amidinohydrolase	1.0 cpd00001_c + 1.0 cpd00250_c -> 1.0 cpd00073_c + 1.0 cpd00183_c	Unknown	3.5.3.3	--	1	0	0	10000	0
rxn01148	ATPD-arabinose 5-phosphotransferase	1.0 cpd00185_c + 1.0 cpd00002_c -> 1.0 cpd00008_c + 1.0 cpd00817_c	Unknown	2.7.1.54	--	1	0	0	10000	0
rxn01152	D-Arabinose ketol-isomerase	1.0 cpd00185_c -> 1.0 cpd00258_c	Unknown	5.3.1.3	--	1	0	0	10000	0
rxn01184	APSATP adenylyltransferase	1.0 cpd00193_c + 1.0 cpd00002_c -> 1.0 cpd00067_c + 1.0 cpd00048_c + 1.0 cpd00924_c	Unknown	2.7.7.53	--	1	0	0	10000	0
rxn01202	4-hydroxy-2-oxo-heptandioate succinate semialdehyde-lyase	1.0 cpd03327_c -> 1.0 cpd00199_c + 1.0 cpd00020_c	Unknown	4.1.2.-	--	1	0	0	10000	0
rxn01209	5-Formyltetrahydrofolate10-Formyltetrahydrofolate isomerase	1.0 cpd00067_c + 1.0 cpd00008_c + 1.0 cpd00201_c + 1.0 cpd00009_c -> 1.0 cpd00001_c + 1.0 cpd02197_c + 1.0 cpd00002_c	Unknown	Undetermined	--	1	0	0	10000	0
rxn01230	hypotaurineNAD+ oxidoreductase	1.0 cpd00001_c + 1.0 cpd00003_c + 1.0 cpd00406_c -> 1.0 cpd00210_c + 1.0 cpd00067_c + 1.0 cpd00004_c	Unknown	1.8.1.3	--	1	0	0	10000	0
rxn01231	3-Sulfoalanine carboxy-lyase	1.0 cpd00067_c + 1.0 cpd00395_c -> 1.0 cpd00210_c + 1.0 cpd00011_c	Unknown	4.1.1.15	--	1	0	0	10000	0
rxn01294	benzoylformate carboxy-lyase	1.0 cpd00067_c + 1.0 cpd01447_c -> 1.0 cpd00011_c + 1.0 cpd00225_c	Unknown	4.1.1.7	--	1	0	0	10000	0
rxn01306	2-Dehydro-3-deoxy-D-pentanoate glycoaldehyde-lyase	1.0 cpd02386_c -> 1.0 cpd00229_c + 1.0 cpd00020_c	Unknown	4.1.2.28	--	1	0	0	10000	0
rxn01308	L-Xylulose 1-phosphate lactaldehyde-lyase	1.0 cpd03861_c -> 1.0 cpd00229_c + 1.0 cpd00095_c	Unknown	4.1.2.19	--	1	0	0	10000	0
rxn01365	D-Cysteine sulfide-lyase (deaminating)	1.0 cpd00001_c + 1.0 cpd00587_c -> 1.0 cpd00239_c + 1.0 cpd00013_c + 1.0 cpd00020_c	Unknown	4.4.1.15	--	1	0	0	10000	0
rxn01371	ATPcreatine N-phosphotransferase	1.0 cpd00250_c + 1.0 cpd00002_c -> 1.0 cpd00067_c + 1.0 cpd00008_c + 1.0 cpd01550_c	Unknown	2.7.3.2	--	1	0	0	10000	0
rxn01372	N-Phosphocreatine hydrolase	1.0 cpd00001_c + 1.0 cpd01550_c -> 1.0 cpd00009_c + 1.0 cpd00250_c	Unknown	3.9.1.1	--	1	0	0	10000	0
rxn01374	Creatinine amidohydrolase	1.0 cpd00001_c + 1.0 cpd00585_c -> 1.0 cpd00250_c	Unknown	3.5.2.10	--	1	0	0	10000	0
rxn01389	ATPL-xylulose 5-phosphotransferase	1.0 cpd00261_c + 1.0 cpd00002_c -> 1.0 cpd00008_c + 1.0 cpd02100_c	Unknown	2.7.1.53	--	1	0	0	10000	0
rxn01394	Lyxose isomerase	1.0 cpd01067_c -> 1.0 cpd00261_c	Unknown	5.3.1.-	--	1	0	0	10000	0
rxn01419	(1R,2S)-1-hydroxybutane-1,2,4-tricarboxylateNAD+ oxidoreductase	1.0 cpd03372_c + 1.0 cpd00003_c -> 1.0 cpd00011_c + 1.0 cpd00269_c + 1.0 cpd00004_c	Unknown	1.1.1.87	--	1	0	0	10000	0
rxn01439	ATPD-glucosamine phosphotransferase	1.0 cpd00276_c + 1.0 cpd00002_c -> 1.0 cpd00008_c + 1.0 cpd00288_c	Unknown	2.7.1.1	--	1	0	0	10000	0
rxn01440	rxn01440	1.0 cpd00001_c + 1.0 cpd00007_c + 1.0 cpd00276_c -> 1.0 cpd00067_c + 1.0 cpd02351_c + 1.0 cpd00025_c	Unknown	Undetermined	--	1	0	0	10000	0
rxn01442	ITPD-hexose 6-phosphotransferase	1.0 cpd00068_c + 1.0 cpd00276_c -> 1.0 cpd00090_c + 1.0 cpd00288_c	Unknown	2.7.1.1	--	1	0	0	10000	0
rxn01443	dATPD-hexose 6-phosphotransferase	1.0 cpd00115_c + 1.0 cpd00276_c -> 1.0 cpd00177_c + 1.0 cpd00288_c	Unknown	2.7.1.1	--	1	0	0	10000	0
rxn01474	6-Phospho-2-dehydro-D-gluconateNAD+ 2-oxidoreductase	1.0 cpd00067_c + 1.0 cpd00896_c + 1.0 cpd00004_c <=> 1.0 cpd00284_c + 1.0 cpd00003_c	Unknown	1.1.1.43	--	1	0	-10000	10000	0
rxn01475	6-phospho-D-gluconateNADP+ 2-oxidoreductase	1.0 cpd00067_c + 1.0 cpd00896_c + 1.0 cpd00005_c <=> 1.0 cpd00006_c + 1.0 cpd00284_c	Unknown	1.1.1.43	--	1	0	-10000	10000	0
rxn01487	rxn01487	3.0 cpd00067_c + 3.0 cpd00005_c + 1.0 cpd00289_c -> 1.0 cpd03214_c + 3.0 cpd00006_c	Unknown	Undetermined	--	1	0	0	10000	0
rxn01564	Tryptamineoxygen oxidoreductase(deaminating)(flavin-containing)	1.0 cpd00001_c + 1.0 cpd00007_c + 1.0 cpd00318_c -> 1.0 cpd00025_c + 1.0 cpd00013_c + 1.0 cpd00486_c	Unknown	1.4.3.4	--	1	0	0	10000	0
rxn01652	S-Aminomethyldihydrolipoylprotein(6S)-tetrahydrofolate	1.0 cpd00001_c + 1.0 cpd00347_c -> 1.0 cpd00067_c + 1.0 cpd02197_c	Unknown	2.1.2.10	--	1	0	0	10000	0
rxn01669	Nicotinamide-D-ribonucleotide amidohydrolase	1.0 cpd00001_c + 1.0 cpd00355_c -> 1.0 cpd00873_c + 1.0 cpd00013_c	Unknown	3.5.1.42	--	1	0	0	10000	0
rxn01686	(S,S)-Butane-2,3-diolNAD+ oxidoreductase	1.0 cpd00003_c + 1.0 cpd01949_c -> 1.0 cpd00067_c + 1.0 cpd00361_c + 1.0 cpd00004_c	Unknown	1.1.1.76	--	1	0	0	10000	0
rxn01730	GlutarateCoA ligase (ADP-forming)	1.0 cpd00010_c + 1.0 cpd00379_c + 1.0 cpd00002_c -> 1.0 cpd00009_c + 1.0 cpd00413_c + 1.0 cpd00008_c	Unknown	6.2.1.6	--	1	0	0	10000	0
rxn01734	Succinyl-CoAcitramalate CoA-transferase	1.0 cpd00078_c + 1.0 cpd00380_c -> 1.0 cpd00036_c + 1.0 cpd00416_c	Unknown	2.8.3.7	--	1	0	0	10000	0
rxn01758	rxn01758	1.0 cpd00067_c + 1.0 cpd00395_c + 1.0 cpd00004_c -> 1.0 cpd00001_c + 1.0 cpd00467_c + 1.0 cpd00003_c	Unknown	Undetermined	--	1	0	0	10000	0
rxn01772	PhenylglyoxylateNAD+ oxidoreductase	1.0 cpd01447_c + 1.0 cpd00010_c + 1.0 cpd00003_c -> 1.0 cpd00011_c + 1.0 cpd00401_c + 1.0 cpd00004_c	Unknown	1.2.1.58	--	1	0	0	10000	0
rxn01773	Benzoyl-CoAglycine N-benzoyltransferase	1.0 cpd00401_c + 1.0 cpd00033_c -> 1.0 cpd01114_c + 1.0 cpd00067_c + 1.0 cpd00010_c	Unknown	2.3.1.71	--	1	0	0	10000	0
rxn01784	3-Sulfino-L-alanine carboxy-lyase	1.0 cpd00067_c + 1.0 cpd00467_c -> 1.0 cpd00011_c + 1.0 cpd00406_c	Unknown	4.1.1.15|4.1.1.29	--	1	0	0	10000	0
rxn01785	Cysteamineoxygen oxidoreductase	1.0 cpd01160_c + 1.0 cpd00007_c -> 1.0 cpd00067_c + 1.0 cpd00406_c	Unknown	1.13.11.19	--	1	0	0	10000	0
rxn01802	Glutaryl-CoA(acceptor) 2,3-oxidoreductase (decarboxylating)	1.0 cpd00067_c + 1.0 cpd00413_c + 1.0 cpd00015_c -> 1.0 cpd00650_c + 1.0 cpd00011_c + 1.0 cpd00982_c	Unknown	1.3.99.7	--	1	0	0	10000	0
rxn01803	Gentisate carboxy-lyase	1.0 cpd00067_c + 1.0 cpd00479_c -> 1.0 cpd00415_c + 1.0 cpd00011_c	Unknown	4.1.1.62	--	1	0	0	10000	0
rxn01813	Trimetaphosphate hydrolase	1.0 cpd00001_c + 1.0 cpd01622_c -> 1.0 cpd00067_c + 1.0 cpd00421_c	Unknown	3.6.1.2	--	1	0	0	10000	0
rxn01826	rxn01826	1.0 cpd00067_c + 1.0 cpd00426_c + 1.0 cpd00007_c -> 1.0 cpd00001_c + 1.0 cpd00011_c + 1.0 cpd03315_c	Unknown	1.13.12.-	--	1	0	0	10000	0
rxn01902	PhenylethylalcoholNAD+ oxidoreductase	1.0 cpd03481_c + 1.0 cpd00003_c -> 1.0 cpd00067_c + 1.0 cpd00464_c + 1.0 cpd00004_c	Unknown	1.1.1.90	--	1	0	0	10000	0
rxn01903	Phenethylamineoxygen oxidoreductase (deaminating)	1.0 cpd00001_c + 1.0 cpd00007_c + 1.0 cpd03161_c -> 1.0 cpd00025_c + 1.0 cpd00464_c + 1.0 cpd00013_c	Unknown	1.4.3.4	--	1	0	0	10000	0
rxn01918	Gentisate aldehydeNAD+ oxidoreductase	1.0 cpd00001_c + 1.0 cpd03315_c + 1.0 cpd00003_c -> 2.0 cpd00067_c + 1.0 cpd00479_c + 1.0 cpd00004_c	Unknown	1.2.1.29	--	1	0	0	10000	0
rxn01919	Gentisateoxygen 1,2-oxidoreductase (decyclizing)	1.0 cpd00479_c + 1.0 cpd00007_c -> 1.0 cpd00067_c + 1.0 cpd01466_c	Unknown	1.13.11.4	--	1	0	0	10000	0
rxn01920	rxn01920	1.0 cpd00067_c + 1.0 cpd00479_c + 1.0 cpd00025_c -> 1.0 cpd00001_c + 1.0 cpd00007_c + 1.0 cpd03315_c	Unknown	1.2.1.29	--	1	0	0	10000	0
rxn01921	ATP2-dehydro-D-gluconate 6-phosphate	1.0 cpd00480_c + 1.0 cpd00002_c -> 1.0 cpd00896_c + 1.0 cpd00008_c	Unknown	2.7.1.13	--	1	0	0	10000	0
rxn01943	4-HydroxyphenylacetaldehydeNAD+ oxidoreductase	1.0 cpd00001_c + 1.0 cpd00003_c + 1.0 cpd02361_c -> 2.0 cpd00067_c + 1.0 cpd00489_c + 1.0 cpd00004_c	Unknown	1.2.1.5	--	1	0	0	10000	0
rxn01944	4-HydroxyphenylacetaldehydeNADP+ oxidoreductase	1.0 cpd00001_c + 1.0 cpd00006_c + 1.0 cpd02361_c -> 2.0 cpd00067_c + 1.0 cpd00005_c + 1.0 cpd00489_c	Unknown	1.2.1.5	--	1	0	0	10000	0
rxn02090	Creatinine iminohydrolase	1.0 cpd00067_c + 1.0 cpd00585_c + 1.0 cpd00001_c -> 1.0 cpd01679_c + 1.0 cpd00013_c	Unknown	3.5.4.21	--	1	0	0	10000	0
rxn02094	ATPD-tagatose 6-phosphotransferase	1.0 cpd00589_c + 1.0 cpd00002_c -> 1.0 cpd00008_c + 1.0 cpd00805_c	Unknown	2.7.1.101	--	1	0	0	10000	0
rxn02095	GalactitolNAD+ 2-oxidoreductase	1.0 cpd01171_c + 1.0 cpd00003_c -> 1.0 cpd00067_c + 1.0 cpd00589_c + 1.0 cpd00004_c	Unknown	1.1.1.16	--	1	0	0	10000	0
rxn02107	salicylaldehydeNAD+ oxidoreductase	1.0 cpd00001_c + 1.0 cpd03709_c + 1.0 cpd00003_c -> 2.0 cpd00067_c + 1.0 cpd00599_c + 1.0 cpd00004_c	Unknown	1.2.1.65	--	1	0	0	10000	0
rxn02153	D-Methioninepyruvate aminotransferase	1.0 cpd00637_c + 1.0 cpd00020_c -> 1.0 cpd00869_c + 1.0 cpd00035_c	Unknown	2.6.1.41	--	1	0	0	10000	0
rxn02169	Glutaconyl-1-CoA carboxy-lyase	1.0 cpd00067_c + 1.0 cpd01599_c -> 1.0 cpd00650_c + 1.0 cpd00011_c	Unknown	4.1.1.70	--	1	0	0	10000	0
rxn02227	L-2-Aminoadipate-6-semialdehydeNADP+ 6-oxidoreductase	1.0 cpd00001_c + 1.0 cpd00006_c + 1.0 cpd02522_c -> 2.0 cpd00067_c + 1.0 cpd00005_c + 1.0 cpd00705_c	Unknown	Undetermined	--	1	0	0	10000	0
rxn02278	L-Gulono-1,4-lactoneNADP+ 1-oxidoreductase	1.0 cpd00765_c + 1.0 cpd00006_c -> 1.0 cpd00067_c + 1.0 cpd00005_c + 1.0 cpd01735_c	Unknown	1.1.1.20	--	1	0	0	10000	0
rxn02281	N-Methylimidazolidine-2,4-dione amidohydrolase (ATP-hydrolysing)	2.0 cpd00001_c + 1.0 cpd01679_c + 1.0 cpd00002_c -> 1.0 cpd00009_c + 1.0 cpd00008_c + 1.0 cpd00768_c + 2.0 cpd00067_c	Unknown	3.5.2.14	--	1	0	0	10000	0
rxn02403	L-erythro-3,5-diaminohexanoateNAD+ oxidoreductase (deaminating)	1.0 cpd00874_c + 1.0 cpd00001_c + 1.0 cpd00003_c -> 1.0 cpd00067_c + 1.0 cpd00013_c + 1.0 cpd02294_c + 1.0 cpd00004_c	Unknown	1.4.1.11	--	1	0	0	10000	0
rxn02552	ATPD-allose 6-phosphotransferase	1.0 cpd01055_c + 1.0 cpd00002_c -> 1.0 cpd00008_c + 1.0 cpd01901_c	Unknown	2.7.1.55	--	1	0	0	10000	0
rxn02597	Stachyose fructohydrolase	1.0 cpd00001_c + 1.0 cpd01133_c -> 1.0 cpd03200_c + 1.0 cpd00082_c	Unknown	3.2.1.26	--	1	0	0	10000	0
rxn02728	3-Maleylpyruvate cis-trans-isomerase	1.0 cpd01466_c -> 1.0 cpd01653_c	Unknown	5.2.1.4	--	1	0	0	10000	0
rxn02878	rxn02878	1.0 cpd01932_c + 1.0 cpd00007_c -> 1.0 cpd00067_c + 1.0 cpd03711_c	Unknown	1.13.11.-	--	1	0	0	10000	0
rxn02926	L-3-Amino-isobutanoate2-oxoglutarate aminotransferase	1.0 cpd02096_c + 1.0 cpd00024_c -> 1.0 cpd00023_c + 1.0 cpd00287_c	Unknown	2.6.1.22	--	1	0	0	10000	0
rxn03041	5-Oxopent-3-ene-1,2,5-tricarboxylate carboxy-lyase	1.0 cpd00067_c + 1.0 cpd02507_c -> 1.0 cpd03326_c + 1.0 cpd00011_c	Unknown	4.1.1.68	--	1	0	0	10000	0
rxn03071	L-1-Pyrroline-3-hydroxy-5-carboxylateNAD+ oxidoreductase	2.0 cpd00001_c + 1.0 cpd02625_c + 1.0 cpd00003_c -> 1.0 cpd00067_c + 1.0 cpd00004_c + 1.0 cpd01974_c	Unknown	1.5.1.12	--	1	0	0	10000	0
rxn03275	L-Dehydroascorbate lactonohydrolase	1.0 cpd00001_c + 1.0 cpd00335_c -> 1.0 cpd02784_c + 1.0 cpd00067_c	Unknown	Undetermined	--	1	0	0	10000	0
rxn03347	rxn03347	1.0 cpd00001_c + 1.0 cpd03326_c -> 1.0 cpd03327_c	Unknown	4.2.1.-	--	1	0	0	10000	0
rxn03426	D-Aspartate2-oxoglutarate aminotransferase	1.0 cpd00830_c + 1.0 cpd00320_c -> 1.0 cpd01974_c + 1.0 cpd00032_c	Unknown	2.6.1.21	--	1	0	0	10000	0
rxn03455	6-OxohexanoateNADP oxidoreductase	1.0 cpd00001_c + 1.0 cpd00006_c + 1.0 cpd03640_c -> 2.0 cpd00067_c + 1.0 cpd03642_c + 1.0 cpd00005_c	Unknown	1.2.1.4	--	1	0	0	10000	0
rxn03484	rxn03484	1.0 cpd00001_c + 1.0 cpd03710_c -> 1.0 cpd03709_c + 1.0 cpd00020_c	Unknown	4.2.1.-	--	1	0	0	10000	0
rxn03485	rxn03485	1.0 cpd03711_c -> 1.0 cpd03710_c	Unknown	5.3.99.-	--	1	0	0	10000	0
rxn03542	hydrogenobyrinic-acid-a,c-diamidecobalt cobalt-ligase (ADP-forming)	1.0 cpd00001_c + 1.0 cpd00149_c + 1.0 cpd03913_c + 1.0 cpd00002_c -> 2.0 cpd00067_c + 1.0 cpd00008_c + 1.0 cpd03914_c + 1.0 cpd00009_c	Unknown	6.6.1.2	--	1	0	0	10000	0
rxn03558	NADPHp-benzoquinone oxidoreductase	1.0 cpd00067_c + 1.0 cpd00364_c + 1.0 cpd00005_c -> 1.0 cpd00415_c + 1.0 cpd00006_c	Unknown	1.6.5.6	--	1	0	0	10000	0
rxn03750	rxn03750	1.0 cpd00067_c + 1.0 cpd00007_c + 1.0 cpd03480_c + 1.0 cpd00004_c -> 1.0 cpd00001_c + 1.0 cpd00426_c + 1.0 cpd00003_c	Unknown	1.14.13.-	--	1	0	0	10000	0
rxn03797	rxn03797	1.0 cpd00024_c + 1.0 cpd01588_c -> 1.0 cpd00023_c + 1.0 cpd03640_c	Unknown	2.6.1.-	--	1	0	0	10000	0
rxn04021	GDP-mannose3-phosphoglycerate 3-a-D-mannosyltransferase	1.0 cpd00083_c + 1.0 cpd00169_c -> 1.0 cpd00031_c + 1.0 cpd08355_c	Unknown	Undetermined	--	1	0	0	10000	0
rxn04037	alpha-D-mannosyl-3-phosphoglycerate phosphohydrolase	1.0 cpd00001_c + 1.0 cpd08355_c -> 1.0 cpd00067_c + 1.0 cpd00009_c + 1.0 cpd08374_c	Unknown	Undetermined	--	1	0	0	10000	0
rxn04093	sarcosineoxygen oxidoreductase (deaminating)	1.0 cpd00001_c + 1.0 cpd00007_c + 1.0 cpd00183_c -> 1.0 cpd00025_c + 1.0 cpd00187_c + 1.0 cpd00040_c	Unknown	1.4.3.19	--	1	0	0	10000	0
rxn04683	Phosphoethanolamine phosphohydrolase	1.0 cpd00001_c + 1.0 cpd00285_c -> 1.0 cpd00067_c + 1.0 cpd00162_c + 1.0 cpd00009_c	Unknown	3.1.3.75	--	1	0	0	10000	0
rxn04735	rxn04735	1.0 cpd00067_c + 1.0 cpd00007_c + 1.0 cpd09801_c + 1.0 cpd00004_c -> 1.0 cpd00001_c + 1.0 cpd01859_c + 1.0 cpd00003_c	Unknown	1.14.13.-	--	1	0	0	10000	0
rxn04739	naphthalene,NADHoxygen oxidoreductase (1,2-hydroxylating)	1.0 cpd00067_c + 1.0 cpd00007_c + 1.0 cpd01859_c + 1.0 cpd00004_c -> 1.0 cpd09807_c + 1.0 cpd00003_c	Unknown	1.14.12.12	--	1	0	0	10000	0
rxn04740	cis-1,2-dihydronaphthalene-1,2-diolNAD+ 1,2-oxidoreductase	1.0 cpd09807_c + 1.0 cpd00003_c -> 1.0 cpd00067_c + 1.0 cpd09808_c + 1.0 cpd00004_c	Unknown	1.3.1.29	--	1	0	0	10000	0
rxn04741	rxn04741	1.0 cpd09808_c + 1.0 cpd00007_c -> 1.0 cpd00067_c + 1.0 cpd09809_c	Unknown	1.13.-.-	--	1	0	0	10000	0
rxn04742	rxn04742	1.0 cpd09809_c -> 1.0 cpd09810_c	Unknown	5.3.99.-	--	1	0	0	10000	0
rxn04743	rxn04743	1.0 cpd00001_c + 1.0 cpd09810_c -> 1.0 cpd09811_c + 1.0 cpd00020_c	Unknown	4.2.1.-	--	1	0	0	10000	0
rxn04744	rxn04744	1.0 cpd09811_c + 1.0 cpd00001_c + 1.0 cpd00003_c -> 2.0 cpd00067_c + 1.0 cpd00004_c + 1.0 cpd09812_c	Unknown	1.2.1.-	--	1	0	0	10000	0
rxn04751	(3S)-3-hydroxyacyl-CoA hydro-lyase	1.0 cpd00001_c + 1.0 cpd09843_c -> 1.0 cpd09844_c	Unknown	4.2.1.17	--	1	0	0	10000	0
rxn04752	dicarboxylate acyl-coa dehydrogenase (c60)	1.0 cpd09842_c + 1.0 cpd00015_c -> 1.0 cpd09843_c + 1.0 cpd00982_c	Unknown	1.3.99.-	--	1	0	0	10000	0
rxn04753	dicarboxylate acyl coa transferase (c60)	1.0 cpd03642_c + 1.0 cpd00067_c + 1.0 cpd00010_c + 1.0 cpd00002_c -> 1.0 cpd09842_c + 1.0 cpd00018_c + 1.0 cpd00012_c	Unknown	6.2.1.-	--	1	0	0	10000	0
rxn04930	ATP3-dehydro-L-gulonate 6-phosphotransferase	1.0 cpd00473_c + 1.0 cpd00002_c -> 1.0 cpd00008_c + 1.0 cpd10596_c	Unknown		--	1	0	0	10000	0
rxn04999	phenylacetyl-CoAquinone oxidoreductase	1.0 cpd00001_c + 1.0 cpd00452_c + 2.0 cpd00364_c -> 2.0 cpd00415_c + 1.0 cpd11203_c	Unknown	1.17.5.1	--	1	0	0	10000	0
rxn05011	S-adenosyl-L-methionineN,N-dimethylglycine N-methyltransferase	1.0 cpd00017_c + 1.0 cpd00756_c -> 1.0 cpd00540_c + 1.0 cpd00067_c + 1.0 cpd00019_c	Unknown	2.1.1.157	--	1	0	0	10000	0
rxn05023	rxn05023	1.0 cpd00001_c + 1.0 cpd11217_c -> 1.0 cpd00067_c + 1.0 cpd00010_c + 1.0 cpd02295_c	Unknown	3.1.2.-	--	1	0	0	10000	0
rxn05047	phenylglyoxylyl-CoA hydrolase	1.0 cpd00001_c + 1.0 cpd11203_c -> 1.0 cpd00067_c + 1.0 cpd01447_c + 1.0 cpd00010_c	Unknown	3.1.2.25	--	1	0	0	10000	0
rxn05072	1D-myo-inositol-3-phosphate lyase (isomerizing)	1.0 cpd00079_c -> 1.0 cpd02484_c	Unknown	5.5.1.4	--	1	0	0	10000	0
rxn05123	glutamate putrescine ligase	1.0 cpd00023_c + 1.0 cpd00118_c + 1.0 cpd00002_c -> 1.0 cpd00067_c + 1.0 cpd00008_c + 1.0 cpd11340_c + 1.0 cpd00009_c	Unknown	6.3.1.11	--	1	0	0	10000	0
rxn05124	gamma-glutamylputrescine oxidase	1.0 cpd00001_c + 1.0 cpd00007_c + 1.0 cpd11340_c -> 1.0 cpd00025_c + 1.0 cpd00013_c + 1.0 cpd11341_c	Unknown	1.4.3.-	--	1	0	0	10000	0
rxn05128	4-(Glutamylamino)butanoate amidohydrolase	1.0 cpd00001_c + 1.0 cpd11408_c -> 1.0 cpd00023_c + 1.0 cpd00281_c	Unknown	3.5.1.94	--	1	0	0	10000	0
rxn05129	rxn05129	1.0 cpd01550_c -> 1.0 cpd00009_c + 1.0 cpd00585_c	Unknown	Undetermined	--	1	0	0	10000	0
rxn05759	Reduced ferredoxinH+ oxidoreductase	2.0 cpd00067_c + 2.0 cpd11620_c -> 1.0 cpd11640_c + 2.0 cpd11621_c	Unknown	1.12.7.2	--	1	0	0	10000	0
rxn06963	arseniteazurin oxidoreductase	1.0 cpd00001_c + 1.0 cpd12711_c + 1.0 cpd04098_c -> 4.0 cpd00067_c + 1.0 cpd12712_c + 1.0 cpd01048_c	Unknown	1.20.98.1	--	1	0	0	10000	0
rxn07087	rxn07087	2.0 cpd00067_c + 1.0 cpd00364_c -> 1.0 cpd00415_c	Unknown	1.1.99.18	--	1	0	0	10000	0
rxn07251	NADHquinone oxidoreductase	1.0 cpd00067_c + 1.0 cpd00364_c + 1.0 cpd00004_c -> 1.0 cpd00415_c + 1.0 cpd00003_c	Unknown	1.6.5.2	--	1	0	0	10000	0
rxn07450	L-cysteate bisulfite-lyase (deaminating)	1.0 cpd00001_c + 1.0 cpd00395_c -> 1.0 cpd00081_c + 1.0 cpd00013_c + 1.0 cpd00020_c	Unknown	4.4.1.25	--	1	0	0	10000	0
rxn07454	(Z)-phenylacetaldehyde-oxime hydro-lyase	1.0 cpd14796_c -> 1.0 cpd00001_c + 1.0 cpd14795_c	Unknown	4.99.1.7	--	1	0	0	10000	0
rxn07644	2-phenylacetamide hydro-lyase (nitrile-forming)	1.0 cpd00001_c + 1.0 cpd14795_c -> 1.0 cpd01647_c	Unknown	4.2.1.84	--	1	0	0	10000	0
rxn08110	aldehyde dehydrogenase (propanal, NADP)	1.0 cpd00001_c + 1.0 cpd00006_c + 1.0 cpd00371_c -> 2.0 cpd00067_c + 1.0 cpd00005_c + 1.0 cpd00141_c	Unknown	Undetermined	--	1	0	0	10000	0
rxn08113	Allose 6-phosphate isomerase	1.0 cpd01901_c -> 1.0 cpd15394_c	Unknown	Undetermined	--	1	0	0	10000	0
rxn08118	Allulose 6-phosphate epimerase	1.0 cpd15394_c -> 1.0 cpd00072_c	Unknown	Undetermined	--	1	0	0	10000	0
rxn08392	enoyl-[acyl-carrier-protein] reductase (NADH) (n-C160)	1.0 cpd00067_c + 1.0 cpd11477_c + 1.0 cpd00004_c -> 1.0 cpd15277_c + 1.0 cpd00003_c	Unknown	1.3.1.9	--	1	0	0	10000	0
rxn08393	enoyl-[acyl-carrier-protein] reductase (NADPH) (n-C160)	1.0 cpd00067_c + 1.0 cpd11477_c + 1.0 cpd00005_c -> 1.0 cpd15277_c + 1.0 cpd00006_c	Unknown	1.3.1.10	--	1	0	0	10000	0
rxn08443	fatty-acid-CoA thioesterase (hexadecenoate)	1.0 cpd00001_c + 1.0 cpd15238_c -> 1.0 cpd00067_c + 1.0 cpd00010_c + 1.0 cpd15237_c	Unknown	Undetermined	--	1	0	0	10000	0
rxn08445	fatty-acid-CoA thioesterase (octadecenoate)	1.0 cpd00001_c + 1.0 cpd15274_c -> 1.0 cpd00067_c + 1.0 cpd00010_c + 1.0 cpd15269_c	Unknown	Undetermined	--	1	0	0	10000	0
rxn08679	GTP amine hydrolysis (spontaneous)	1.0 cpd00067_c + 1.0 cpd00001_c + 1.0 cpd00038_c -> 1.0 cpd00013_c + 1.0 cpd00530_c	Unknown	Undetermined	--	1	0	0	10000	1
rxn08733	Acetyl-CoAhexanoate-CoA transferase	1.0 cpd00022_c + 1.0 cpd01113_c -> 1.0 cpd03124_c + 1.0 cpd00029_c	Unknown	2.8.3.8	--	1	0	0	10000	0
rxn09062	Phosphatidate phosphatase (n-C120)	1.0 cpd00001_c + 1.0 cpd15521_c -> 1.0 cpd00067_c + 1.0 cpd00009_c + 1.0 cpd15306_c	Unknown	3.1.3.4	--	1	0	0	10000	0
rxn09064	Phosphatidate phosphatase (n-C141)	1.0 cpd00001_c + 1.0 cpd15523_c -> 1.0 cpd00067_c + 1.0 cpd00009_c + 1.0 cpd15308_c	Unknown	3.1.3.4	--	1	0	0	10000	0
rxn09066	Phosphatidate phosphatase (n-C161)	1.0 cpd00001_c + 1.0 cpd15525_c -> 1.0 cpd00067_c + 1.0 cpd00009_c + 1.0 cpd15310_c	Unknown	3.1.3.4	--	1	0	0	10000	0
rxn09068	Phosphatidate phosphatase (n-C181)	1.0 cpd00001_c + 1.0 cpd15527_c -> 1.0 cpd00067_c + 1.0 cpd00009_c + 1.0 cpd15312_c	Unknown	3.1.3.4	--	1	0	0	10000	0
rxn09219	quinol monooxygenase (Ubiquinol-8)	1.0 cpd15561_c + 2.0 cpd00007_c -> 1.0 cpd15560_c + 2.0 cpd00532_c	Unknown	Undetermined	--	1	0	0	10000	0
rxn09220	quinol monooxygenase (menaquinol 8)	1.0 cpd15499_c + 2.0 cpd00007_c -> 2.0 cpd00532_c + 1.0 cpd15500_c	Unknown	Undetermined	--	1	0	0	10000	0
rxn09336	phospho-L-tyrosine phosphatase (periplasmic)	1.0 cpd00001_c + 1.0 cpd03912_c -> 1.0 cpd00067_c + 1.0 cpd00009_c + 1.0 cpd00069_c	Unknown	Undetermined	--	1	0	0	10000	0
rxn09395	L-sorbitol dehydrogenase (L-sorbose-producing)	1.0 cpd01187_c + 1.0 cpd00003_c -> 1.0 cpd00067_c + 1.0 cpd00004_c + 1.0 cpd00212_c	Unknown	1.1.1.14	--	1	0	0	10000	0
rxn09432	fatty-acyl-ACP synthase (n-C160ACP), mitochondrial	3.0 cpd00067_c + 1.0 cpd11492_c + 1.0 cpd11466_c + 2.0 cpd00005_c -> 1.0 cpd00001_c + 1.0 cpd11493_c + 1.0 cpd00011_c + 2.0 cpd00006_c + 1.0 cpd15277_c	Unknown	Undetermined	--	1	0	0	10000	0
rxn09467	Fatty acid oxidation (double bond on odd num. carbon), peroxisomal	8.0 cpd00001_c + 8.0 cpd00010_c + 1.0 cpd15274_c + 7.0 cpd00007_c + 8.0 cpd00003_c -> 8.0 cpd00067_c + 9.0 cpd00022_c + 7.0 cpd00025_c + 8.0 cpd00004_c	Unknown	Undetermined	--	1	0	0	10000	0
rxn09468	Fatty acid oxidation (double bond on even num. carbon), peroxisomal	8.0 cpd00010_c + 1.0 cpd15274_c + 8.0 cpd00003_c + 8.0 cpd00001_c + 1.0 cpd00005_c + 8.0 cpd00007_c -> 7.0 cpd00067_c + 9.0 cpd00022_c + 8.0 cpd00025_c + 1.0 cpd00006_c + 8.0 cpd00004_c	Unknown	Undetermined	--	1	0	0	10000	0
rxn09559	3',5'-cyclic-nucleotide phosphodiesterase	1.0 cpd00001_c + 1.0 cpd00696_c -> 1.0 cpd00046_c	Unknown	3.1.4.17	--	1	0	0	10000	0
rxn09566	pyridoxal oxidase	2.0 cpd00001_c + 0.5 cpd00007_c + 1.0 cpd00013_c + 1.0 cpd00215_c -> 2.0 cpd00025_c + 1.0 cpd00419_c	Unknown	1.4.3.5	--	1	0	0	10000	0
rxn09888	cytosine 5-methyltransferase	1.0 cpd00017_c + 1.0 cpd00307_c -> 1.0 cpd00067_c + 1.0 cpd00019_c + 1.0 cpd01587_c	Unknown	2.1.1.37	--	1	0	0	10000	0
rxn09940	L-methionine R-oxide reductase (trdrd)	1.0 cpd11576_c + 1.0 cpd11421_c -> 1.0 cpd00001_c + 1.0 cpd00060_c + 1.0 cpd11420_c	Unknown	Undetermined	--	1	0	0	10000	0
rxn09944	methylmalonate-semialdehyde dehydrogenase (propanol)	1.0 cpd00010_c + 1.0 cpd00003_c + 1.0 cpd00371_c -> 1.0 cpd00067_c + 1.0 cpd00086_c + 1.0 cpd00004_c	Unknown	1.2.1.27	--	1	0	0	10000	0
rxn09967	aldehyde dehydrogenase (propanal, NAD)	1.0 cpd00001_c + 1.0 cpd00371_c + 1.0 cpd00003_c -> 2.0 cpd00067_c + 1.0 cpd00141_c + 1.0 cpd00004_c	Unknown	Undetermined	--	1	0	0	10000	0
rxn09973	aldehyde dehydrogenase (hexanal, NAD)	1.0 cpd00001_c + 1.0 cpd15611_c + 1.0 cpd00003_c -> 2.0 cpd00067_c + 1.0 cpd01113_c + 1.0 cpd00004_c	Unknown	Undetermined	--	1	0	0	10000	0
rxn10008	Lumped reaction for synthesis of pime	1.0 cpd00067_c + 2.0 cpd00001_c + 1.0 cpd00032_c + 1.0 cpd00020_c -> 3.0 cpd00007_c + 1.0 cpd01727_c	Unknown	Undetermined	--	1	0	0	10000	0
rxn10099	Fatty acid biosynthesis (n-C160)	20.0 cpd00067_c + 6.0 cpd11492_c + 1.0 cpd11488_c + 14.0 cpd00005_c -> 7.0 cpd00001_c + 6.0 cpd11493_c + 6.0 cpd00011_c + 14.0 cpd00006_c + 1.0 cpd15277_c	Unknown	Undetermined	--	1	0	0	10000	0
rxn10101	Fatty acid biosynthesis (n-C181)	22.0 cpd00067_c + 7.0 cpd11492_c + 1.0 cpd11488_c + 15.0 cpd00005_c -> 8.0 cpd00001_c + 7.0 cpd11493_c + 1.0 cpd11825_c + 15.0 cpd00006_c + 7.0 cpd00011_c	Unknown	Undetermined	--	1	0	0	10000	0
rxn10139	Acetaldehyde dehydrogenase	2.0 cpd00067_c + 1.0 cpd00022_c + 2.0 cpd00004_c -> 1.0 cpd00010_c + 2.0 cpd00003_c + 1.0 cpd00363_c	Unknown	Undetermined	--	1	0	0	10000	0
rxn10588	pyruvate synthase	2.0 cpd15876_c + 1.0 cpd00010_c + 1.0 cpd00020_c -> 1.0 cpd00067_c + 2.0 cpd15877_c + 1.0 cpd00011_c + 1.0 cpd00022_c	Unknown	Undetermined	--	1	0	0	10000	0
rxn10609	threonine-phosphate synthase	1.0 cpd00161_c + 1.0 cpd00002_c -> 1.0 cpd00008_c + 1.0 cpd08928_c	Unknown	Undetermined	--	1	0	0	10000	0
rxn11729	D-threonine acetaldehyde-lyase (glycine-forming)	1.0 cpd00611_c -> 1.0 cpd00071_c + 1.0 cpd00033_c	Unknown	4.1.2.42	--	1	0	0	10000	0
rxn11943	D-Lysine2-oxoglutarate aminotransferase	1.0 cpd00024_c + cpd00549_c -> 1.0 cpd00023_c + 1.0 cpd02074_c	Unknown	2.6.1.21	--	1	0	0	10000	0
rxn11945	PQQ recharge using O2	2.0 cpd00986_c + 1.0 cpd00007_c -> 2.0 cpd00001_c + 2.0 cpd00097_c	Unknown	1.3.3.-	--	1	0	0	10000	0
rxn11964	indole-3-acetaldehydeoxygen oxidoreductase	1.0 cpd00001_c + 1.0 cpd00007_c + 1.0 cpd00486_c -> 1.0 cpd00067_c + 1.0 cpd00025_c + 1.0 cpd00703_c	Unknown	1.2.3.7	--	1	0	0	10000	0
rxn12263	glutarate--coa ligase	1.0 cpd00067_c + 1.0 cpd00010_c + 1.0 cpd00379_c + 1.0 cpd00002_c -> 1.0 cpd00413_c + 1.0 cpd00018_c + 1.0 cpd00012_c	Unknown	Undetermined	--	1	0	0	10000	0
rxn12264	glutaryl-coa dehydrogenase	1.0 cpd00413_c + 1.0 cpd00015_c -> 1.0 cpd01599_c + 1.0 cpd00982_c	Unknown	Undetermined	--	1	0	0	10000	0
rxn12288	acyl coa transferase (c60)	1.0 cpd00067_c + 1.0 cpd00010_c + 1.0 cpd01113_c + 1.0 cpd00002_c -> 1.0 cpd00018_c + 1.0 cpd03124_c + 1.0 cpd00012_c	Unknown	Undetermined	--	1	0	0	10000	0
rxn12739	dimethylglycine dehydrogenase	1.0 cpd00001_c + 1.0 cpd00756_c + 1.0 cpd00015_c -> 1.0 cpd00055_c + 1.0 cpd00982_c + 1.0 cpd00183_c	Unknown	1.5.99.2	--	1	0	0	10000	0
rxn12772	1,2-Dihydroxy-1,2-dihydrophenylacetyl-CoA Hydratase/Isomerase/Ketothiolase complex	2.0 cpd00001_c + 1.0 cpd16740_c + 1.0 cpd00010_c -> 1.0 cpd00022_c + 1.0 cpd09844_c + 1.0 cpd11640_c	Unknown	Undetermined	--	1	0	0	10000	0
rxn12776	Phenylacetyl-CoA oxygenase/reductase	1.0 cpd11640_c + 1.0 cpd00007_c + 1.0 cpd00452_c -> 1.0 cpd00067_c + 1.0 cpd16740_c	Unknown	Undetermined	--	1	0	0	10000	0
rxn12854	5',5'''-P-1,P-4-tetraphosphate phosphorylase	1.0 cpd00067_c + 1.0 cpd00008_c + 1.0 cpd00038_c -> 1.0 cpd00001_c + 1.0 cpd00009_c + 1.0 cpd00924_c	Unknown	Undetermined	--	1	0	0	10000	0
rxn13226	aldehyde dehydrogenase (2-phenylethanol, NADP)	1.0 cpd00067_c + 1.0 cpd00464_c + 1.0 cpd00005_c -> 1.0 cpd00006_c + 1.0 cpd03481_c	Unknown	Undetermined	--	1	0	0	10000	0
rxn13770	rxn13770	1.0 cpd00067_c + 2.0 cpd00007_c + 1.0 cpd00004_c -> 2.0 cpd00532_c + 1.0 cpd00003_c	Unknown	Undetermined	--	1	0	0	10000	0
rxn14036	arseniteazurin oxidoreductase	1.0 cpd00001_c + 2.0 cpd12711_c + 1.0 cpd04098_c -> 4.0 cpd00067_c + 2.0 cpd12712_c + 1.0 cpd01048_c	Unknown	1.20.98.1	--	1	0	0	10000	0
rxn14209	L-phenylalanine,NADPHoxygen oxidoreductase (N-hydroxylating,decarboxylating)	2.0 cpd00067_c + 1.0 cpd00066_c + 2.0 cpd00007_c + 2.0 cpd00005_c -> 3.0 cpd00001_c + 1.0 cpd14796_c + 2.0 cpd00006_c + 1.0 cpd00011_c	Unknown	1.14.13.-	--	1	0	0	10000	0
rxn14229	sn-glycerol 3-phosphatequinone oxidoreductase	1.0 cpd00080_c + 1.0 cpd00364_c -> 1.0 cpd00415_c + 1.0 cpd00095_c	Unknown	1.1.5.3	--	1	0	0	10000	0
rxn14299	(S)-dihydroorotatequinone oxidoreductase	1.0 cpd00282_c + 1.0 cpd00364_c -> 1.0 cpd00247_c + 1.0 cpd00415_c	Unknown	1.3.5.2	--	1	0	0	10000	0
rxn14396	5-methyltetrahydrofolateferredoxin oxidoreductase	2.0 cpd00067_c + 2.0 cpd11620_c + 1.0 cpd00125_c -> 2.0 cpd11621_c + 1.0 cpd00345_c	Unknown	1.5.7.1	--	1	0	0	10000	0
rxn05247	FACOAL140(ISO)	1.0 cpd00067_c + 1.0 cpd00010_c + 1.0 cpd11430_c + 1.0 cpd00002_c -> 1.0 cpd00018_c + 1.0 cpd11435_c + 1.0 cpd00012_c	Fatty_acid_degradation_regulons	6.2.1.3	1	0	1	0	10000	0
rxn05250	FACOAL160(ISO)	1.0 cpd00067_c + 1.0 cpd00010_c + 1.0 cpd11440_c + 1.0 cpd00002_c -> 1.0 cpd00018_c + 1.0 cpd00012_c + 1.0 cpd11441_c	Fatty_acid_degradation_regulons	6.2.1.3	1	0	1	0	10000	0
rxn05408	2-methylpropionyl-CoA[acyl-carrier-protein] transferase	1.0 cpd11493_c + 1.0 cpd00481_c <=> 1.0 cpd00010_c + 1.0 cpd11545_c	Fatty_Acid_Biosynthesis_FASII	2.3.1.0	1	0	0	-10000	10000	0
rxn05409	2-methylpropionyl-ACPmalonyl-[acyl-carrier-protein] C-acyltransferase (decarboxylating)	1.0 cpd00067_c + 1.0 cpd11492_c + 1.0 cpd11545_c -> 1.0 cpd11546_c + 1.0 cpd11493_c + 1.0 cpd00011_c	Fatty_Acid_Biosynthesis_FASII	2.3.1.0	1	0	0	0	10000	0
rxn05410	4-methyl-3-oxo-pentanoyl-ACPNADP+ oxidoreductase	1.0 cpd00067_c + 1.0 cpd00005_c + 1.0 cpd11546_c <=> 1.0 cpd00006_c + 1.0 cpd11547_c	Fatty_Acid_Biosynthesis_FASII	1.1.1.0	1	0	0	-10000	10000	0
rxn05411	4-methyl-3-hydroxy-pentanoyl-ACP hydro-lyase	1.0 cpd11547_c <=> 1.0 cpd00001_c + 1.0 cpd11548_c	Fatty_Acid_Biosynthesis_FASII	4.2.1.0	1	0	0	-10000	10000	0
rxn05412	4-methyl-trans-pent-2-enoyl-ACPNADP+ oxidoreductase (A-specific)	1.0 cpd00067_c + 1.0 cpd00005_c + 1.0 cpd11548_c -> 1.0 cpd00006_c + 1.0 cpd11549_c	Fatty_Acid_Biosynthesis_FASII	1.3.1.0	1	0	0	0	10000	0
rxn05413	4-methyl-pentanoyl-ACPmalonyl-[acyl-carrier-protein] C-acyltransferase (decarboxylating)	1.0 cpd00067_c + 1.0 cpd11492_c + 1.0 cpd11549_c -> 1.0 cpd11493_c + 1.0 cpd00011_c + 1.0 cpd11550_c	Fatty_Acid_Biosynthesis_FASII	2.3.1.0	1	0	0	0	10000	0
rxn05414	6-methyl-3-oxo-heptanoyl-ACPNADP+ oxidoreductase	1.0 cpd00067_c + 1.0 cpd00005_c + 1.0 cpd11550_c <=> 1.0 cpd00006_c + 1.0 cpd11551_c	Fatty_Acid_Biosynthesis_FASII	1.1.1.0	1	0	0	-10000	10000	0
rxn05415	6-methyl-3-hydroxy-heptanoyl-ACP hydro-lyase	1.0 cpd11551_c <=> 1.0 cpd00001_c + 1.0 cpd11552_c	Fatty_Acid_Biosynthesis_FASII	4.2.1.0	1	0	0	-10000	10000	0
rxn05416	6-methyl-trans-hept-2-enoyl-ACPNADP+ oxidoreductase (A-specific)	1.0 cpd00067_c + 1.0 cpd11552_c + 1.0 cpd00005_c -> 1.0 cpd11553_c + 1.0 cpd00006_c	Fatty_Acid_Biosynthesis_FASII	1.3.1.0	1	0	0	0	10000	0
rxn05417	6-methyl-heptanoyl-ACPmalonyl-[acyl-carrier-protein] C-acyltransferase (decarboxylating)	1.0 cpd00067_c + 1.0 cpd11492_c + 1.0 cpd11553_c -> 1.0 cpd11554_c + 1.0 cpd11493_c + 1.0 cpd00011_c	Fatty_Acid_Biosynthesis_FASII	2.3.1.0	1	0	0	0	10000	0
rxn05418	8-methyl-3-oxo-nonanoyl-ACPNADP+ oxidoreductase	1.0 cpd00067_c + 1.0 cpd11554_c + 1.0 cpd00005_c <=> 1.0 cpd11555_c + 1.0 cpd00006_c	Fatty_Acid_Biosynthesis_FASII	1.1.1.0	1	0	0	-10000	10000	0
rxn05419	8-methyl-3-hydroxy-nonanoyl-ACP hydro-lyase	1.0 cpd11555_c <=> 1.0 cpd00001_c + 1.0 cpd11556_c	Fatty_Acid_Biosynthesis_FASII	4.2.1.0	1	0	0	-10000	10000	0
rxn05420	8-methyl-trans-non-2-enoyl-ACPNADP+ oxidoreductase (A-specific)	1.0 cpd00067_c + 1.0 cpd00005_c + 1.0 cpd11556_c -> 1.0 cpd00006_c + 1.0 cpd11557_c	Fatty_Acid_Biosynthesis_FASII	1.3.1.0	1	0	0	0	10000	0
rxn05421	8-methyl-nonanoyl-ACPmalonyl-[acyl-carrier-protein] C-acyltransferase (decarboxylating)	1.0 cpd00067_c + 1.0 cpd11492_c + 1.0 cpd11557_c -> 1.0 cpd11493_c + 1.0 cpd00011_c + 1.0 cpd11558_c	Fatty_Acid_Biosynthesis_FASII	2.3.1.0	1	0	0	0	10000	0
rxn05422	10-methyl-3-oxo-undecanoyl-ACPNADP+ oxidoreductase	1.0 cpd00067_c + 1.0 cpd00005_c + 1.0 cpd11558_c <=> 1.0 cpd00006_c + 1.0 cpd11559_c	Fatty_Acid_Biosynthesis_FASII	1.1.1.0	1	0	0	-10000	10000	0
rxn05423	10-methyl-3-hydroxy-undecanoyl-ACP hydro-lyase	1.0 cpd11559_c <=> 1.0 cpd00001_c + 1.0 cpd11560_c	Fatty_Acid_Biosynthesis_FASII	4.2.1.0	1	0	0	-10000	10000	0
rxn05424	10-methyl-trans-undec-2-enoyl-ACPNADP+ oxidoreductase (A-specific)	1.0 cpd00067_c + 1.0 cpd11560_c + 1.0 cpd00005_c -> 1.0 cpd00006_c + 1.0 cpd11561_c	Fatty_Acid_Biosynthesis_FASII	1.3.1.0	1	0	0	0	10000	0
rxn05425	10-methyl-undecanoyl-ACPmalonyl-[acyl-carrier-protein] C-acyltransferase (decarboxylating)	1.0 cpd00067_c + 1.0 cpd11492_c + 1.0 cpd11561_c -> 1.0 cpd11562_c + 1.0 cpd11493_c + 1.0 cpd00011_c	Fatty_Acid_Biosynthesis_FASII	2.3.1.0	1	0	0	0	10000	0
rxn05426	12-methyl-3-oxo-tridecanoyl-ACPNADP+ oxidoreductase	1.0 cpd00067_c + 1.0 cpd11562_c + 1.0 cpd00005_c <=> 1.0 cpd00006_c + 1.0 cpd11563_c	Fatty_Acid_Biosynthesis_FASII	1.1.1.0	1	0	0	-10000	10000	0
rxn05427	12-methyl-3-hydroxy-tridecanoyl-ACP hydro-lyase	1.0 cpd11563_c <=> 1.0 cpd00001_c + 1.0 cpd11564_c	Fatty_Acid_Biosynthesis_FASII	4.2.1.0	1	0	0	-10000	10000	0
rxn05428	12-methyl-trans-tridec-2-enoyl-ACPNADP+ oxidoreductase (A-specific)	1.0 cpd11564_c + 1.0 cpd00067_c + 1.0 cpd00005_c -> 1.0 cpd11565_c + 1.0 cpd00006_c	Fatty_Acid_Biosynthesis_FASII	1.3.1.0	1	0	0	0	10000	0
rxn05429	12-methyl-tridecanoyl-ACPmalonyl-[acyl-carrier-protein] C-acyltransferase (decarboxylating)	1.0 cpd00067_c + 1.0 cpd11565_c + 1.0 cpd11492_c -> 1.0 cpd11493_c + 1.0 cpd00011_c + 1.0 cpd11566_c	Fatty_Acid_Biosynthesis_FASII	2.3.1.0	1	0	0	0	10000	0
rxn05430	14-methyl-3-oxo-pentadecanoyl-ACPNADP+ oxidoreductase	1.0 cpd00067_c + 1.0 cpd00005_c + 1.0 cpd11566_c <=> 1.0 cpd00006_c + 1.0 cpd11567_c	Fatty_Acid_Biosynthesis_FASII	1.1.1.0	1	0	0	-10000	10000	0
rxn05431	14-methyl-3-hydroxy-pentadecanoyl-ACP hydro-lyase	1.0 cpd11567_c <=> 1.0 cpd00001_c + 1.0 cpd11568_c	Fatty_Acid_Biosynthesis_FASII	4.2.1.0	1	0	0	-10000	10000	0
rxn05432	14-methyl-trans-pentadec-2-enoyl-ACPNADP+ oxidoreductase (A-specific)	1.0 cpd00067_c + 1.0 cpd11568_c + 1.0 cpd00005_c -> 1.0 cpd00006_c + 1.0 cpd11569_c	Fatty_Acid_Biosynthesis_FASII	1.3.1.0	1	0	0	0	10000	0
rxn05445	4-methyl-trans-pent-2-enoyl-ACPNAD+ oxidoreductase (A-specific)	1.0 cpd00067_c + 1.0 cpd00004_c + 1.0 cpd11548_c -> 1.0 cpd00003_c + 1.0 cpd11549_c	Fatty_Acid_Biosynthesis_FASII	1.3.1.0	1	0	0	0	10000	0
rxn05446	6-methyl-trans-hept-2-enoyl-ACPNAD+ oxidoreductase (A-specific)	1.0 cpd00067_c + 1.0 cpd11552_c + 1.0 cpd00004_c -> 1.0 cpd11553_c + 1.0 cpd00003_c	Fatty_Acid_Biosynthesis_FASII	1.3.1.0	1	0	0	0	10000	0
rxn05447	8-methyl-trans-non-2-enoyl-ACPNAD+ oxidoreductase (A-specific)	1.0 cpd00067_c + 1.0 cpd00004_c + 1.0 cpd11556_c -> 1.0 cpd00003_c + 1.0 cpd11557_c	Fatty_Acid_Biosynthesis_FASII	1.3.1.0	1	0	0	0	10000	0
rxn05448	10-methyl-trans-undec-2-enoyl-ACPNAD+ oxidoreductase (A-specific)	1.0 cpd00067_c + 1.0 cpd11560_c + 1.0 cpd00004_c -> 1.0 cpd11561_c + 1.0 cpd00003_c	Fatty_Acid_Biosynthesis_FASII	1.3.1.0	1	0	0	0	10000	0
rxn05449	12-methyl-trans-tridec-2-enoyl-ACPNAD+ oxidoreductase (A-specific)	1.0 cpd11564_c + 1.0 cpd00067_c + 1.0 cpd00004_c -> 1.0 cpd11565_c + 1.0 cpd00003_c	Fatty_Acid_Biosynthesis_FASII	1.3.1.0	1	0	0	0	10000	0
rxn05450	14-methyl-trans-pentadec-2-enoyl-ACPNAD+ oxidoreductase (A-specific)	1.0 cpd00067_c + 1.0 cpd11568_c + 1.0 cpd00004_c -> 1.0 cpd11569_c + 1.0 cpd00003_c	Fatty_Acid_Biosynthesis_FASII	1.3.1.0	1	0	0	0	10000	0
rxn05455	12-methyl-tridecanoyl-ACP[acyl-carrier-protein] transferase	1.0 cpd11565_c + 1.0 cpd00010_c <=> 1.0 cpd11435_c + 1.0 cpd11493_c	Fatty_Acid_Biosynthesis_FASII	2.3.1.0	1	0	0	-10000	10000	0
rxn05456	14-methyl-pentadecanoyl-ACP[acyl-carrier-protein] transferase	1.0 cpd00010_c + 1.0 cpd11569_c <=> 1.0 cpd11493_c + 1.0 cpd11441_c	Fatty_Acid_Biosynthesis_FASII	2.3.1.0	1	0	0	-10000	10000	0
rxn10207	isotetradecanoyl-glycerol-3-phosphate O-acyltransferase	1.0 cpd00080_c + 1.0 cpd11435_c -> 1.0 cpd00010_c + 1.0 cpd15673_c	Glycerolipid_and_Glycerophospholipid_Metabolism_in_Bacteria	2.3.1.15	1	0	0	0	10000	0
rxn10210	isohexadecanoyl-glycerol-3-phosphate O-acyltransferase	1.0 cpd00080_c + 1.0 cpd11441_c -> 1.0 cpd00010_c + 1.0 cpd15676_c	Glycerolipid_and_Glycerophospholipid_Metabolism_in_Bacteria	2.3.1.15	1	0	0	0	10000	0
rxn10216	isotetradecanoyl-1-acylglycerol-3-phosphate O-acyltransferase	1.0 cpd11435_c + 1.0 cpd15673_c -> 1.0 cpd00010_c + 1.0 cpd15679_c	Glycerolipid_and_Glycerophospholipid_Metabolism_in_Bacteria	2.3.1.51	1	0	0	0	10000	0
rxn10219	isohexadecanoyl-1-acylglycerol-3-phosphate O-acyltransferase	1.0 cpd15676_c + 1.0 cpd11441_c -> 1.0 cpd00010_c + 1.0 cpd15682_c	Glycerolipid_and_Glycerophospholipid_Metabolism_in_Bacteria	2.3.1.51	1	0	0	0	10000	0
rxn10222	isotetradecanoyl-phosphatidate cytidylyltransferase	1.0 cpd00052_c + 1.0 cpd15679_c <=> 1.0 cpd15685_c + 1.0 cpd00012_c	Glycerolipid_and_Glycerophospholipid_Metabolism_in_Bacteria	2.7.7.41	1	0	0	-10000	10000	0
rxn10225	isohexadecanoyl-phosphatidate cytidylyltransferase	1.0 cpd00052_c + 1.0 cpd15682_c <=> 1.0 cpd15688_c + 1.0 cpd00012_c	Glycerolipid_and_Glycerophospholipid_Metabolism_in_Bacteria	2.7.7.41	1	0	0	-10000	10000	0
rxn10228	isotetradecanoyl-CDPdiacylglycerol-serine O-phosphatidyltransferase	1.0 cpd00054_c + 1.0 cpd15685_c -> 1.0 cpd00067_c + 1.0 cpd15691_c + 1.0 cpd00046_c	Glycerolipid_and_Glycerophospholipid_Metabolism_in_Bacteria	2.7.8.8	1	0	0	0	10000	0
rxn10231	isohexadecanoyl-CDPdiacylglycerol-serine O-phosphatidyltransferase	1.0 cpd15688_c + 1.0 cpd00054_c -> 1.0 cpd00067_c + 1.0 cpd15694_c + 1.0 cpd00046_c	Glycerolipid_and_Glycerophospholipid_Metabolism_in_Bacteria	2.7.8.8	1	0	0	0	10000	0
rxn10234	isotetradecanoyl-phosphatidylserine decarboxylase	2.0 cpd00067_c + 1.0 cpd15691_c <=> 1.0 cpd15697_c + 1.0 cpd00011_c	Glycerolipid_and_Glycerophospholipid_Metabolism_in_Bacteria	4.1.1.65	1	0	0	-10000	10000	0
rxn10237	isohexadecanoyl-phosphatidylserine decarboxylase	2.0 cpd00067_c + 1.0 cpd15694_c <=> 1.0 cpd15700_c + 1.0 cpd00011_c	Glycerolipid_and_Glycerophospholipid_Metabolism_in_Bacteria	4.1.1.65	1	0	0	-10000	10000	0
rxn10255	isotetradecanoyl-Diacylglycerol kinase	1.0 cpd15703_c + 1.0 cpd00002_c <=> 1.0 cpd00008_c + 1.0 cpd15679_c	Glycerolipid_and_Glycerophospholipid_Metabolism_in_Bacteria	2.7.1.107	1	0	0	-10000	10000	0
rxn10258	isohexadecanoyl-Diacylglycerol kinase	1.0 cpd15706_c + 1.0 cpd00002_c <=> 1.0 cpd00008_c + 1.0 cpd15682_c	Glycerolipid_and_Glycerophospholipid_Metabolism_in_Bacteria	2.7.1.107	1	0	0	-10000	10000	0
rxn10261	isotetradecanoyl-CDPdiacylglycerolsn-glycerol-3-phosphate 3-phosphatidyltransferase	1.0 cpd00080_c + 1.0 cpd15685_c <=> 1.0 cpd15718_c + 1.0 cpd00046_c	Glycerolipid_and_Glycerophospholipid_Metabolism_in_Bacteria	2.7.8.5	1	0	0	-10000	10000	0
rxn10264	isohexadecanoyl-CDPdiacylglycerolsn-glycerol-3-phosphate 3-phosphatidyltransferase	1.0 cpd15688_c + 1.0 cpd00080_c <=> 1.0 cpd15721_c + 1.0 cpd00046_c	Glycerolipid_and_Glycerophospholipid_Metabolism_in_Bacteria	2.7.8.5	1	0	0	-10000	10000	0
rxn10267	isotetradecanoyl-Phosphatidylglycerophosphate phosphohydrolase	1.0 cpd00001_c + 1.0 cpd15718_c -> 1.0 cpd00009_c + 1.0 cpd00067_c + 1.0 cpd15724_c	Glycerolipid_and_Glycerophospholipid_Metabolism_in_Bacteria	3.1.3.27	1	0	0	0	10000	0
rxn10270	isohexadecanoyl-Phosphatidylglycerophosphate phosphohydrolase	1.0 cpd00001_c + 1.0 cpd15721_c -> 1.0 cpd00009_c + 1.0 cpd00067_c + 1.0 cpd15727_c	Glycerolipid_and_Glycerophospholipid_Metabolism_in_Bacteria	3.1.3.27	1	0	0	0	10000	0
rxn10339	isotetradecanoyl-cardiolipin synthase	2.0 cpd15724_c <=> 1.0 cpd00100_c + 1.0 cpd15796_c	Glycerolipid_and_Glycerophospholipid_Metabolism_in_Bacteria	Undetermined	1	0	0	-10000	10000	0
rxn10342	isohexadecanoyl-cardiolipin synthase	2.0 cpd15727_c <=> 1.0 cpd00100_c + 1.0 cpd15799_c	Glycerolipid_and_Glycerophospholipid_Metabolism_in_Bacteria	Undetermined	1	0	0	-10000	10000	0
rxn10276	isotetradecanoyl-UDP-glucosyltransferase (diglucosyl)	1.0 cpd15742_c + 1.0 cpd00026_c <=> 1.0 cpd00014_c + 1.0 cpd15733_c	Teichoic_and_lipoteichoic_acids_biosynthesis	Undetermined	1	0	0	-10000	10000	0
rxn10279	isohexadecanoyl-UDP-glucosyltransferase (diglucosyl)	1.0 cpd15745_c + 1.0 cpd00026_c <=> 1.0 cpd15736_c + 1.0 cpd00014_c	Teichoic_and_lipoteichoic_acids_biosynthesis	Undetermined	1	0	0	-10000	10000	0
rxn10285	isotetradecanoyl-UDP-glucosyltransferase (monoglucosyl)	1.0 cpd00026_c + 1.0 cpd15703_c <=> 1.0 cpd15742_c + 1.0 cpd00014_c	Teichoic_and_lipoteichoic_acids_biosynthesis	Undetermined	1	0	0	-10000	10000	0
rxn10288	isohexadecanoyl-UDP-glucosyltransferase (monoglucosyl)	1.0 cpd15706_c + 1.0 cpd00026_c <=> 1.0 cpd15745_c + 1.0 cpd00014_c	Teichoic_and_lipoteichoic_acids_biosynthesis	Undetermined	1	0	0	-10000	10000	0
rxn10294	isotetradecanoyl-lipoteichoic acid synthesis (n=24), linked, unsubstituted	24.0 cpd00402_c + 1.0 cpd15733_c <=> 1.0 cpd15751_c + 24.0 cpd00046_c	Teichoic_and_lipoteichoic_acids_biosynthesis	2.7.8.12	1	0	0	-10000	10000	0
rxn10297	isohexadecanoyl-lipoteichoic acid synthesis (n=24), linked, unsubstituted	24.0 cpd00402_c + 1.0 cpd15736_c <=> 1.0 cpd15754_c + 24.0 cpd00046_c	Teichoic_and_lipoteichoic_acids_biosynthesis	2.7.8.12	1	0	0	-10000	10000	0
rxn10303	isotetradecanoyl-lipoteichoic acid synthesis (n=24), linked, glucose substituted	1.0 cpd15751_c + 24.0 cpd00026_c <=> 1.0 cpd15760_c + 24.0 cpd00014_c	Teichoic_and_lipoteichoic_acids_biosynthesis	2.4.1.52	1	0	0	-10000	10000	0
rxn10306	isohexadecanoyl-lipoteichoic acid synthesis (n=24), linked, glucose substituted	24.0 cpd00026_c + 1.0 cpd15754_c <=> 1.0 cpd15763_c + 24.0 cpd00014_c	Teichoic_and_lipoteichoic_acids_biosynthesis	2.4.1.52	1	0	0	-10000	10000	0
rxn10312	isotetradecanoyl-lipoteichoic acid synthesis (n=24), linked, N-acetylglucosamine substituted	1.0 cpd15751_c + 24.0 cpd00037_c <=> 24.0 cpd00014_c + 1.0 cpd15769_c	Teichoic_and_lipoteichoic_acids_biosynthesis	2.7.8.-	1	0	0	-10000	10000	0
rxn10315	isohexadecanoyl-lipoteichoic acid synthesis (n=24), linked, N-acetylglucosamine substituted	24.0 cpd00037_c + 1.0 cpd15754_c <=> 1.0 cpd15772_c + 24.0 cpd00014_c	Teichoic_and_lipoteichoic_acids_biosynthesis	2.7.8.-	1	0	0	-10000	10000	0
rxn10321	isotetradecanoyl-lipoteichoic acid synthesis (n=24), unlinked, D-alanine substituted	1.0 cpd15751_c + 24.0 cpd00117_c + 24.0 cpd00002_c -> 24.0 cpd00018_c + 24.0 cpd00012_c + 1.0 cpd15778_c	Teichoic_and_lipoteichoic_acids_biosynthesis	Undetermined	1	0	0	0	10000	0
rxn10324	isohexadecanoyl-lipoteichoic acid synthesis (n=24), unlinked, D-alanine substituted	24.0 cpd00002_c + 24.0 cpd00117_c + 1.0 cpd15754_c -> 1.0 cpd15781_c + 24.0 cpd00018_c + 24.0 cpd00012_c	Teichoic_and_lipoteichoic_acids_biosynthesis	Undetermined	1	0	0	0	10000	0
rxn05453	13-methyl-tetra-decanoyl-ACP[acyl-carrier-protein] transferase	1.0 cpd00010_c + 1.0 cpd11540_c <=> 1.0 cpd11493_c + 1.0 cpd11437_c	Fatty_Acid_Biosynthesis_FASII	2.3.1.0	2	0	0	-10000	10000	0
rxn05249	FACOAL150(ISO)	1.0 cpd00067_c + 1.0 cpd00010_c + 1.0 cpd11436_c + 1.0 cpd00002_c -> 1.0 cpd00018_c + 1.0 cpd00012_c + 1.0 cpd11437_c	Fatty_acid_degradation_regulons	6.2.1.3	2	0	0	0	10000	0
rxn10208	isopentadecanoyl-glycerol-3-phosphate O-acyltransferase	1.0 cpd00080_c + 1.0 cpd11437_c -> 1.0 cpd15674_c + 1.0 cpd00010_c	Glycerolipid_and_Glycerophospholipid_Metabolism_in_Bacteria	2.3.1.15	2	0	0	0	10000	0
rxn10217	isopentadecanoyl-1-acylglycerol-3-phosphate O-acyltransferase	1.0 cpd15674_c + 1.0 cpd11437_c -> 1.0 cpd15680_c + 1.0 cpd00010_c	Glycerolipid_and_Glycerophospholipid_Metabolism_in_Bacteria	2.3.1.51	2	0	0	0	10000	0
rxn10223	isopentadecanoyl-phosphatidate cytidylyltransferase	1.0 cpd00052_c + 1.0 cpd15680_c <=> 1.0 cpd15686_c + 1.0 cpd00012_c	Glycerolipid_and_Glycerophospholipid_Metabolism_in_Bacteria	2.7.7.41	2	0	0	-10000	10000	0
rxn10229	isopentadecanoyl-CDPdiacylglycerol-serine O-phosphatidyltransferase	1.0 cpd00054_c + 1.0 cpd15686_c -> 1.0 cpd00067_c + 1.0 cpd15692_c + 1.0 cpd00046_c	Glycerolipid_and_Glycerophospholipid_Metabolism_in_Bacteria	2.7.8.8	2	0	0	0	10000	0
rxn10235	isopentadecanoyl-phosphatidylserine decarboxylase	2.0 cpd00067_c + 1.0 cpd15692_c <=> 1.0 cpd15698_c + 1.0 cpd00011_c	Glycerolipid_and_Glycerophospholipid_Metabolism_in_Bacteria	4.1.1.65	2	0	0	-10000	10000	0
rxn10256	isopentadecanoyl-Diacylglycerol kinase	1.0 cpd15704_c + 1.0 cpd00002_c <=> 1.0 cpd00008_c + 1.0 cpd15680_c	Glycerolipid_and_Glycerophospholipid_Metabolism_in_Bacteria	2.7.1.107	2	0	0	-10000	10000	0
rxn10262	isopentadecanoyl-CDPdiacylglycerolsn-glycerol-3-phosphate 3-phosphatidyltransferase	1.0 cpd00080_c + 1.0 cpd15686_c <=> 1.0 cpd15719_c + 1.0 cpd00046_c	Glycerolipid_and_Glycerophospholipid_Metabolism_in_Bacteria	2.7.8.5	2	0	0	-10000	10000	0
rxn10268	isopentadecanoyl-Phosphatidylglycerophosphate phosphohydrolase	1.0 cpd00001_c + 1.0 cpd15719_c -> 1.0 cpd00067_c + 1.0 cpd00009_c + 1.0 cpd15725_c	Glycerolipid_and_Glycerophospholipid_Metabolism_in_Bacteria	3.1.3.27	2	0	0	0	10000	0
rxn10340	isopentadecanoyl-cardiolipin synthase	2.0 cpd15725_c <=> 1.0 cpd00100_c + 1.0 cpd15797_c	Glycerolipid_and_Glycerophospholipid_Metabolism_in_Bacteria	Undetermined	2	0	0	-10000	10000	0
rxn10277	isopentadecanoyl-UDP-glucosyltransferase (diglucosyl)	1.0 cpd15743_c + 1.0 cpd00026_c <=> 1.0 cpd15734_c + 1.0 cpd00014_c	Teichoic_and_lipoteichoic_acids_biosynthesis	Undetermined	2	0	0	-10000	10000	0
rxn10286	isopentadecanoyl-UDP-glucosyltransferase (monoglucosyl)	1.0 cpd15704_c + 1.0 cpd00026_c <=> 1.0 cpd15743_c + 1.0 cpd00014_c	Teichoic_and_lipoteichoic_acids_biosynthesis	Undetermined	2	0	0	-10000	10000	0
rxn10295	isopentadecanoyl-lipoteichoic acid synthesis (n=24), linked, unsubstituted	24.0 cpd00402_c + 1.0 cpd15734_c <=> 1.0 cpd15752_c + 24.0 cpd00046_c	Teichoic_and_lipoteichoic_acids_biosynthesis	2.7.8.12	2	0	0	-10000	10000	0
rxn10304	isopentadecanoyl-lipoteichoic acid synthesis (n=24), linked, glucose substituted	1.0 cpd15752_c + 24.0 cpd00026_c <=> 24.0 cpd00014_c + 1.0 cpd15761_c	Teichoic_and_lipoteichoic_acids_biosynthesis	2.4.1.52	2	0	0	-10000	10000	0
rxn10313	isopentadecanoyl-lipoteichoic acid synthesis (n=24), linked, N-acetylglucosamine substituted	24.0 cpd00037_c + 1.0 cpd15752_c <=> 1.0 cpd15770_c + 24.0 cpd00014_c	Teichoic_and_lipoteichoic_acids_biosynthesis	2.7.8.-	2	0	0	-10000	10000	0
rxn10322	isopentadecanoyl-lipoteichoic acid synthesis (n=24), unlinked, D-alanine substituted	24.0 cpd00117_c + 1.0 cpd15752_c + 24.0 cpd00002_c -> 1.0 cpd15779_c + 24.0 cpd00018_c + 24.0 cpd00012_c	Teichoic_and_lipoteichoic_acids_biosynthesis	Undetermined	2	0	0	0	10000	0
rxn05451	12-methyl-tetra-decanoyl-ACP[acyl-carrier-protein] transferase	1.0 cpd00010_c + 1.0 cpd11515_c <=> 1.0 cpd11493_c + 1.0 cpd11439_c	Fatty_Acid_Biosynthesis_FASII	2.3.1.0	3	0	0	-10000	10000	0
rxn05248	FACOAL150(anteiso)	1.0 cpd00067_c + 1.0 cpd00010_c + 1.0 cpd11438_c + 1.0 cpd00002_c -> 1.0 cpd00018_c + 1.0 cpd00012_c + 1.0 cpd11439_c	Fatty_acid_degradation_regulons	6.2.1.3	3	0	0	0	10000	0
rxn10209	anteisopentadecanoyl-glycerol-3-phosphate O-acyltransferase	1.0 cpd00080_c + 1.0 cpd11439_c -> 1.0 cpd15675_c + 1.0 cpd00010_c	Glycerolipid_and_Glycerophospholipid_Metabolism_in_Bacteria	2.3.1.15	3	0	0	0	10000	0
rxn10218	anteisopentadecanoyl-1-acylglycerol-3-phosphate O-acyltransferase	1.0 cpd15675_c + 1.0 cpd11439_c -> 1.0 cpd15681_c + 1.0 cpd00010_c	Glycerolipid_and_Glycerophospholipid_Metabolism_in_Bacteria	2.3.1.51	3	0	0	0	10000	0
rxn10224	anteisopentadecanoyl-phosphatidate cytidylyltransferase	1.0 cpd00052_c + 1.0 cpd15681_c <=> 1.0 cpd15687_c + 1.0 cpd00012_c	Glycerolipid_and_Glycerophospholipid_Metabolism_in_Bacteria	2.7.7.41	3	0	0	-10000	10000	0
rxn10230	anteisopentadecanoyl-CDPdiacylglycerol-serine O-phosphatidyltransferase	1.0 cpd15687_c + 1.0 cpd00054_c -> 1.0 cpd00067_c + 1.0 cpd15693_c + 1.0 cpd00046_c	Glycerolipid_and_Glycerophospholipid_Metabolism_in_Bacteria	2.7.8.8	3	0	0	0	10000	0
rxn10236	anteisopentadecanoyl-phosphatidylserine decarboxylase	2.0 cpd00067_c + 1.0 cpd15693_c <=> 1.0 cpd15699_c + 1.0 cpd00011_c	Glycerolipid_and_Glycerophospholipid_Metabolism_in_Bacteria	4.1.1.65	3	0	0	-10000	10000	0
rxn10257	anteisopentadecanoyl-Diacylglycerol kinase	1.0 cpd15705_c + 1.0 cpd00002_c <=> 1.0 cpd15681_c + 1.0 cpd00008_c	Glycerolipid_and_Glycerophospholipid_Metabolism_in_Bacteria	2.7.1.107	3	0	0	-10000	10000	0
rxn10263	anteisopentadecanoyl-CDPdiacylglycerolsn-glycerol-3-phosphate 3-phosphatidyltransferase	1.0 cpd00080_c + 1.0 cpd15687_c <=> 1.0 cpd15720_c + 1.0 cpd00046_c	Glycerolipid_and_Glycerophospholipid_Metabolism_in_Bacteria	2.7.8.5	3	0	0	-10000	10000	0
rxn10269	anteisopentadecanoyl-Phosphatidylglycerophosphate phosphohydrolase	1.0 cpd00001_c + 1.0 cpd15720_c -> 1.0 cpd00067_c + 1.0 cpd15726_c + 1.0 cpd00009_c	Glycerolipid_and_Glycerophospholipid_Metabolism_in_Bacteria	3.1.3.27	3	0	0	0	10000	0
rxn10341	anteisopentadecanoyl-cardiolipin synthase	2.0 cpd15726_c <=> 1.0 cpd00100_c + 1.0 cpd15798_c	Glycerolipid_and_Glycerophospholipid_Metabolism_in_Bacteria	Undetermined	3	0	0	-10000	10000	0
rxn10278	anteisopentadecanoyl-UDP-glucosyltransferase (diglucosyl)	1.0 cpd15744_c + 1.0 cpd00026_c <=> 1.0 cpd15735_c + 1.0 cpd00014_c	Teichoic_and_lipoteichoic_acids_biosynthesis	Undetermined	3	0	0	-10000	10000	0
rxn10287	anteisopentadecanoyl-UDP-glucosyltransferase (monoglucosyl)	1.0 cpd15705_c + 1.0 cpd00026_c <=> 1.0 cpd15744_c + 1.0 cpd00014_c	Teichoic_and_lipoteichoic_acids_biosynthesis	Undetermined	3	0	0	-10000	10000	0
rxn10296	anteisopentadecanoyl-lipoteichoic acid synthesis (n=24), linked, unsubstituted	24.0 cpd00402_c + 1.0 cpd15735_c <=> 1.0 cpd15753_c + 24.0 cpd00046_c	Teichoic_and_lipoteichoic_acids_biosynthesis	2.7.8.12	3	0	0	-10000	10000	0
rxn10305	anteisopentadecanoyl-lipoteichoic acid synthesis (n=24), linked, glucose substituted	1.0 cpd15753_c + 24.0 cpd00026_c <=> 1.0 cpd15762_c + 24.0 cpd00014_c	Teichoic_and_lipoteichoic_acids_biosynthesis	2.4.1.52	3	0	0	-10000	10000	0
rxn10314	anteisopentadecanoyl-lipoteichoic acid synthesis (n=24), linked, N-acetylglucosamine substituted	24.0 cpd00037_c + 1.0 cpd15753_c <=> 1.0 cpd15771_c + 24.0 cpd00014_c	Teichoic_and_lipoteichoic_acids_biosynthesis	2.7.8.-	3	0	0	-10000	10000	0
rxn10323	anteisopentadecanoyl-lipoteichoic acid synthesis (n=24), unlinked, D-alanine substituted	1.0 cpd00067_c + 1.0 cpd15753_c + 24.0 cpd00117_c + 24.0 cpd00002_c -> 1.0 cpd15780_c + 24.0 cpd00018_c + 24.0 cpd00012_c	Teichoic_and_lipoteichoic_acids_biosynthesis	Undetermined	3	0	0	0	10000	0
rxn02277	7,8-Diaminononanoatecarbon-dioxide cyclo-ligase	1.0 cpd00764_c + 1.0 cpd00011_c + 1.0 cpd00002_c -> 3.0 cpd00067_c + 1.0 cpd00008_c + 1.0 cpd01311_c + 1.0 cpd00009_c	Biotin_biosynthesis	6.3.3.3	4	0	0	0	10000	0
rxn02296	6-CarboxyhyxanoateCoA ligase (AMP-forming)	1.0 cpd00067_c + 1.0 cpd00010_c + 1.0 cpd01727_c + 1.0 cpd00002_c -> 1.0 cpd00012_c + 1.0 cpd00018_c + 1.0 cpd00782_c	Biotin_biosynthesis	6.2.1.14	4	0	0	0	10000	0
rxn02297	6-Carboxyhexanoyl-CoAL-alanine C-carboxyhexanoyltransferase	1.0 cpd00067_c + 1.0 cpd00782_c + 1.0 cpd00035_c -> 1.0 cpd00800_c + 1.0 cpd00010_c + 1.0 cpd00011_c	Biotin_biosynthesis	2.3.1.47	4	0	0	0	10000	0
rxn02312	S-Adenosyl-L-methionine8-amino-7-oxononanoate aminotransferase	1.0 cpd00017_c + 1.0 cpd00800_c <=> 1.0 cpd00764_c + 1.0 cpd02701_c	Biotin_biosynthesis	2.6.1.62	4	0	0	-10000	10000	0
rxn08180	Biotin synthase	1.0 cpd00074_c + 1.0 cpd00017_c + 1.0 cpd01311_c -> 1.0 cpd00067_c + 1.0 cpd00060_c + 1.0 cpd00104_c + 1.0 cpd03091_c	Biotin_biosynthesis	2.8.1.6	4	0	0	0	10000	0
rxn04704	coproporphyrinogen-IIIS-adenosyl-L-methionine	1.0 cpd02083_c + 2.0 cpd00017_c <=> 1.0 cpd00791_c + 2.0 cpd00060_c + 2.0 cpd00011_c + 2.0 cpd03091_c	Heme_and_Siroheme_Biosynthesis	1.3.99.22	4	0	0	-10000	10000	0
rxn08295	diacylglycerol kinase (n-C140)	1.0 cpd00002_c + 1.0 cpd15307_c <=> 1.0 cpd00008_c + 1.0 cpd15522_c	Glycerolipid_and_Glycerophospholipid_Metabolism_in_Bacteria	2.7.1.107	5	0	0	-10000	10000	0
rxn10272	myristoyl-UDP-glucosyltransferase (diglucosyl)	1.0 cpd15738_c + 1.0 cpd00026_c <=> 1.0 cpd15729_c + 1.0 cpd00014_c	Teichoic_and_lipoteichoic_acids_biosynthesis	Undetermined	5	0	0	-10000	10000	0
rxn10281	myristoyl-UDP-glucosyltransferase (monoglucosyl)	1.0 cpd00026_c + 1.0 cpd15307_c <=> 1.0 cpd15738_c + 1.0 cpd00014_c	Teichoic_and_lipoteichoic_acids_biosynthesis	Undetermined	5	0	0	-10000	10000	0
rxn10290	myristoyl-lipoteichoic acid synthesis (n=24), linked, unsubstituted	1.0 cpd15729_c + 24.0 cpd00402_c <=> 24.0 cpd00046_c + 1.0 cpd15747_c	Teichoic_and_lipoteichoic_acids_biosynthesis	2.7.8.12	5	0	0	-10000	10000	0
rxn10299	myristoyl-lipoteichoic acid synthesis (n=24), linked, glucose substituted	24.0 cpd00026_c + 1.0 cpd15747_c <=> 1.0 cpd15756_c + 24.0 cpd00014_c	Teichoic_and_lipoteichoic_acids_biosynthesis	2.4.1.52	5	0	0	-10000	10000	0
rxn10308	myristoyl-lipoteichoic acid synthesis (n=24), linked, N-acetylglucosamine substituted	24.0 cpd00037_c + 1.0 cpd15747_c <=> 1.0 cpd15765_c + 24.0 cpd00014_c	Teichoic_and_lipoteichoic_acids_biosynthesis	2.7.8.-	5	0	0	-10000	10000	0
rxn10317	myristoyl-lipoteichoic acid synthesis (n=24), unlinked, D-alanine substituted	24.0 cpd00002_c + 24.0 cpd00117_c + 1.0 cpd15747_c -> 2.0 cpd00067_c + 1.0 cpd15774_c + 24.0 cpd00018_c + 24.0 cpd00012_c	Teichoic_and_lipoteichoic_acids_biosynthesis	Undetermined	5	0	0	0	10000	0
rxn08297	diacylglycerol kinase (n-C160)	1.0 cpd15309_c + 1.0 cpd00002_c <=> 1.0 cpd15524_c + 1.0 cpd00008_c	Glycerolipid_and_Glycerophospholipid_Metabolism_in_Bacteria	2.7.1.107	6	0	0	-10000	10000	0
rxn10271	palmitoyl-UDP-glucosyltransferase (diglucosyl)	1.0 cpd15737_c + 1.0 cpd00026_c <=> 1.0 cpd15728_c + 1.0 cpd00014_c	Teichoic_and_lipoteichoic_acids_biosynthesis	Undetermined	6	0	0	-10000	10000	0
rxn10280	palmitoyl-UDP-glucosyltransferase (monoglucosyl)	1.0 cpd15309_c + 1.0 cpd00026_c <=> 1.0 cpd15737_c + 1.0 cpd00014_c	Teichoic_and_lipoteichoic_acids_biosynthesis	Undetermined	6	0	0	-10000	10000	0
rxn10289	palmitoyl-lipoteichoic acid synthesis (n=24), linked, unsubstituted	1.0 cpd15728_c + 24.0 cpd00402_c <=> 1.0 cpd15746_c + 24.0 cpd00046_c	Teichoic_and_lipoteichoic_acids_biosynthesis	2.7.8.12	6	0	0	-10000	10000	0
rxn10298	palmitoyl-lipoteichoic acid synthesis (n=24), linked, glucose substituted	24.0 cpd00026_c + 1.0 cpd15746_c <=> 1.0 cpd15755_c + 24.0 cpd00014_c	Teichoic_and_lipoteichoic_acids_biosynthesis	2.4.1.52	6	0	0	-10000	10000	0
rxn10307	palmitoyl-lipoteichoic acid synthesis (n=24), linked, N-acetylglucosamine substituted	24.0 cpd00037_c + 1.0 cpd15746_c <=> 1.0 cpd15764_c + 24.0 cpd00014_c	Teichoic_and_lipoteichoic_acids_biosynthesis	2.7.8.-	6	0	0	-10000	10000	0
rxn10316	palmitoyl-lipoteichoic acid synthesis (n=24), unlinked, D-alanine substituted	24.0 cpd00117_c + 1.0 cpd15746_c + 24.0 cpd00002_c -> 1.0 cpd15773_c + 24.0 cpd00012_c + 24.0 cpd00018_c	Teichoic_and_lipoteichoic_acids_biosynthesis	Undetermined	6	0	0	0	10000	0
rxn02431	Formylmethanofuran5,6,7,8-tetrahydromethanopterin	1.0 cpd00067_c + 1.0 cpd00735_c + 1.0 cpd00895_c <=> 1.0 cpd00643_c + 1.0 cpd00936_c	Methanogenesis	2.3.1.101	7	0	1	-10000	10000	0
rxn03085	5,10-Methylenetetrahydromethanopterincoenzyme-F420 oxidoreductase	1.0 cpd02679_c + 1.0 cpd00792_c <=> 1.0 cpd00649_c + 1.0 cpd02737_c	Methanogenesis	1.5.99.11	7	0	1	-10000	10000	0
rxn11938	Formylmethanofuran(NAD) oxidoreductase	1.0 cpd00001_c + 1.0 cpd00735_c + 1.0 cpd00003_c -> 1.0 cpd00643_c + 1.0 cpd00011_c + 1.0 cpd00004_c	Methanogenesis	1.2.99.5	7	0	1	0	10000	0
rxn03079	5,10-Methylenetetrahydromethanopterincoenzyme-F420 oxidoreductase	1.0 cpd00067_c + 1.0 cpd02679_c + 1.0 cpd00649_c <=> 1.0 cpd02655_c + 1.0 cpd00792_c	One-carbon_metabolism_by_tetrahydropterines	1.5.99.9	7	0	1	-10000	10000	0
rxn02480	5,10-Methenyltetrahydromethanopterin 10-hydrolase (decyclizing)	1.0 cpd00001_c + 1.0 cpd02655_c <=> 1.0 cpd00067_c + 1.0 cpd00936_c	One-carbon_metabolism_by_tetrahydropterines	3.5.4.27	7	0	0	-10000	10000	0
rxn02363	3-Hydroxyphenylacetate,NADHoxygen oxidoreductase (3-hydroxylating)	1.0 cpd00067_c + 1.0 cpd03320_c + 1.0 cpd00007_c + 1.0 cpd00004_c -> 1.0 cpd00001_c + 1.0 cpd00854_c + 1.0 cpd00003_c	Central_meta-cleavage_pathway_of_aromatic_compound_degradation	1.14.13.3	8	0	1	0	10000	0
rxn02366	3,4-Dihydroxyphenylacetateoxygen 2,3-oxidoreductase (decyclizing)	1.0 cpd00007_c + 1.0 cpd00854_c -> 1.0 cpd00067_c + 1.0 cpd02828_c	Aromatic_amino_acid_degradation	1.13.11.15	8	0	0	0	10000	0
rxn03040	5-Carboxymethyl-2-hydroxymuconate	1.0 cpd02572_c <=> 1.0 cpd02507_c	Aromatic_amino_acid_degradation	5.3.3.10	8	0	0	-10000	10000	0
rxn03055	5-carboxymethyl-2-hydroxymuconic-semialdehydeNAD+ oxidoreductase	1.0 cpd00001_c + 1.0 cpd02828_c + 1.0 cpd00003_c <=> 2.0 cpd00067_c + 1.0 cpd02572_c + 1.0 cpd00004_c	Aromatic_amino_acid_degradation	1.2.1.45	8	0	0	-10000	10000	0
rxn01945	4-hydroxyphenylacetate,NADHoxygen oxidoreductase (3-hydroxylating)	1.0 cpd00067_c + 1.0 cpd00007_c + 1.0 cpd00489_c + 1.0 cpd00004_c -> 1.0 cpd00001_c + 1.0 cpd00854_c + 1.0 cpd00003_c	Central_meta-cleavage_pathway_of_aromatic_compound_degradation	1.14.13.3	8	0	0	0	10000	0
rxn10559	ydroxyphenylacetate transport in via proton symporter	1.0 cpd00489_e + 1.0 cpd00067_e <=> 1.0 cpd00067_c + 1.0 cpd00489_c	Unknown	Undetermined	8	0	0	-10000	10000	0
rxn04673	rxn04673	1.0 cpd03214_c + 1.0 cpd02295_c -> 1.0 cpd00067_c + 1.0 cpd00011_c + 1.0 cpd00012_c + 1.0 cpd09410_c	Menaquinone_and_Phylloquinone_Biosynthesis	2.5.1.-	9	0	1	0	10000	0
rxn04674	rxn04674	1.0 cpd00017_c + 1.0 cpd09410_c -> 1.0 cpd00067_c + 1.0 cpd00019_c + 1.0 cpd01401_c	Menaquinone_and_Phylloquinone_Biosynthesis	2.1.1.-	9	0	1	0	10000	0
rxn04158	rxn04158	2.0 cpd00067_c + 1.0 cpd08631_c <=> 1.0 cpd01845_c	Chlorophyll_Biosynthesis	Undetermined	9	0	0	-10000	10000	0
rxn04160	rxn04160	1.0 cpd01845_c + 1.0 cpd00002_c <=> 1.0 cpd00009_c + 1.0 cpd00008_c + 1.0 cpd01449_c	Chlorophyll_Biosynthesis	1.18.-.-	9	0	0	-10000	10000	0
rxn04161	chlorophyllide-aphytyl-diphosphate phytyltransferase	1.0 cpd03214_c + 1.0 cpd01449_c <=> 1.0 cpd00012_c + 1.0 cpd03148_c	Chlorophyll_Biosynthesis	2.5.1.62	9	0	0	-10000	10000	0
rxn00074	NADHcob(II)alamin oxidoreductase	1.0 cpd00067_c + 2.0 cpd00635_c + 1.0 cpd00003_c <=> 2.0 cpd00423_c + 1.0 cpd00004_c	Coenzyme_B12_biosynthesis	1.16.1.4	10	0	0	-10000	10000	0
rxn05515	Cobalamin uptake in via ABC transport	1.0 cpd00001_c + 1.0 cpd00423_e + 1.0 cpd00002_c -> 1.0 cpd00067_c + 1.0 cpd00008_c + 1.0 cpd00423_c + 1.0 cpd00009_c	Coenzyme_B12_biosynthesis	Undetermined	10	0	0	0	10000	0
rxn08194	cob(I)alamin adenosyltransferase	1.0 cpd00635_c + 1.0 cpd00002_c <=> 1.0 cpd00421_c + 1.0 cpd00166_c	Coenzyme_B12_biosynthesis	2.5.1.17	10	0	0	-10000	10000	0
rxn10147	Cob(1)alamin transport via ABC system	1.0 cpd00001_c + 1.0 cpd00635_e + 1.0 cpd00002_c -> 1.0 cpd00067_c + 1.0 cpd00008_c + 1.0 cpd00635_c + 1.0 cpd00009_c	Coenzyme_B12_biosynthesis	Undetermined	10	0	0	0	10000	0
rxn04602	3-hydroxycinnamate hydroxylase	1.0 cpd00067_c + 1.0 cpd09252_c + 1.0 cpd00007_c + 1.0 cpd00004_c -> 1.0 cpd00001_c + 1.0 cpd09254_c + 1.0 cpd00003_c	Central_meta-cleavage_pathway_of_aromatic_compound_degradation	1.14.13.-	11	0	0	0	10000	0
rxn04603	2,3-dihydroxycinnamate 1,2-dioxygenase	1.0 cpd00007_c + 1.0 cpd09254_c -> 1.0 cpd00067_c + 1.0 cpd09255_c	Central_meta-cleavage_pathway_of_aromatic_compound_degradation	1.13.11.16	11	0	0	0	10000	0
rxn04604	2-hydroxy-6-ketononotrienedioate hydrolase	1.0 cpd00001_c + 1.0 cpd09255_c -> 1.0 cpd00067_c + 1.0 cpd00106_c + 1.0 cpd00461_c	Central_meta-cleavage_pathway_of_aromatic_compound_degradation	3.7.1.-	11	0	0	0	10000	0
rxn04598	trans-Cinnamate,NADHoxygen oxidoreductase (2,3-hydroxylating)	1.0 cpd00067_c + 1.0 cpd00007_c + 1.0 cpd00333_c + 1.0 cpd00004_c -> 1.0 cpd09253_c + 1.0 cpd00003_c	Phenylpropionate_Degradation	1.14.12.19	11	0	0	0	10000	0
rxn04600	2,3-dihydroxycinnamate dehydrogenase	1.0 cpd09253_c + 1.0 cpd00003_c <=> 1.0 cpd00067_c + 1.0 cpd09254_c + 1.0 cpd00004_c	Phenylpropionate_Degradation	1.3.1.-	11	0	0	-10000	10000	0
rxn01364	Quinatepyrroloquinoline-quinone 5-oxidoreductase	1.0 cpd00097_c + 1.0 cpd00248_c -> 1.0 cpd00986_c + 1.0 cpd00699_c	Quinate_degradation	1.1.99.25	12	0	0	0	10000	0
rxn00847	rxn00847	1.0 cpd00097_c + 1.0 cpd00116_c -> 1.0 cpd00986_c + 1.0 cpd00055_c	Respiratory_dehydrogenases_1	1.1.99.8	12	0	0	0	10000	0
rxn12571	Quinate transport via proton symport	1.0 cpd00248_e + 1.0 cpd00067_e <=> 1.0 cpd00067_c + 1.0 cpd00248_c	Unknown	Undetermined	12	0	0	-10000	10000	0
rxn02029	5-Aminopentanoatelipoate oxidoreductase (cyclizing)	1.0 cpd00541_c + 1.0 cpd00339_c <=> 1.0 cpd00067_c + 1.0 cpd00567_c + 1.0 cpd01454_c	Proline,_4-hydroxyproline_uptake_and_utilization	1.4.1.12	13	0	1	-10000	10000	0
rxn02071	D-Prolineoxygen oxidoreductase (deaminating)	1.0 cpd00567_c + 1.0 cpd00007_c -> 1.0 cpd00025_c + 1.0 cpd02235_c	Proline,_4-hydroxyproline_uptake_and_utilization	1.4.3.3	13	0	1	0	10000	0
rxn07584	ATPlipoate adenylyltransferase	1.0 cpd00067_c + 1.0 cpd00541_c + 1.0 cpd00002_c <=> 1.0 cpd00012_c + 1.0 cpd14955_c	Protein_degradation	2.7.7.63	13	0	1	-10000	10000	0
rxn00449	rxn00449	1.0 cpd00067_c + 1.0 cpd00059_c <=> 1.0 cpd02098_c	Unknown	1.1.3.8	14	0	1	-10000	10000	0
rxn02279	L-gulono-1,4-lactoneoxygen 3-oxidoreductase	1.0 cpd00765_c + 1.0 cpd00007_c -> 1.0 cpd02098_c + 1.0 cpd00025_c	Unknown	1.1.3.8	14	0	1	0	10000	0
rxn11399	L-Gulonolactone transport in via proton symport	1.0 cpd00067_e + 1.0 cpd00765_e <=> 1.0 cpd00067_c + 1.0 cpd00765_c	Unknown	Undetermined	14	0	0	-10000	10000	0
rxn01843	2-phenylacetamide amidohydrolase	1.0 cpd00001_c + 1.0 cpd00067_c + 1.0 cpd01647_c <=> 1.0 cpd00430_c + 1.0 cpd00013_c	Amidase_clustered_with_urea_and_nitrile_hydratase_functions	3.5.1.4	15	0	0	-10000	10000	0
rxn01840	PhenylacetaldehydeNAD+ oxidoreductase	1.0 cpd00001_c + 1.0 cpd00464_c + 1.0 cpd00003_c <=> 1.0 cpd00067_c + 1.0 cpd00430_c + 1.0 cpd00004_c	Aromatic_amino_acid_degradation	1.2.1.5	15	0	0	-10000	10000	0
rxn01842	PhenylacetateCoA ligase	1.0 cpd00010_c + 1.0 cpd00430_c + 1.0 cpd00002_c -> 1.0 cpd00452_c + 1.0 cpd00018_c + 1.0 cpd00012_c	Phenylacetyl-CoA_catabolic_pathway_(core)	6.2.1.30	15	0	0	0	10000	0
rxn03407	Undecaprenyl-diphospho-N-acetylmuramoyl-(N-acetylglucosamine)-	1.0 cpd03491_c + 1.0 cpd00013_c + 1.0 cpd00002_c -> 1.0 cpd00067_c + 1.0 cpd00008_c + 1.0 cpd03492_c + 1.0 cpd00009_c	Peptidoglycan_Biosynthesis	6.3.1.2	16	0	1	0	10000	0
rxn03903	UDPMurAc(oyl-L-Ala-D-gamma-Glu-L-Lys-D-Ala-D-Ala)undecaprenyl-	1.0 cpd02862_c + 1.0 cpd00286_c <=> 1.0 cpd02948_c + 1.0 cpd00091_c	Peptidoglycan_Biosynthesis	2.7.8.13	16	0	1	-10000	10000	0
rxn03933	UDP-N-acetylglucosamine-N-acetylmuramyl-(pentapeptide)pyrophosphoryl-undecaprenol N-acetylglucosamine transferase	1.0 cpd02948_c + 1.0 cpd00037_c <=> 1.0 cpd03491_c + 1.0 cpd00014_c	Peptidoglycan_Biosynthesis	2.4.1.227	16	0	1	-10000	10000	0
rxn03869	Acylamide aminohydrolase	1.0 cpd00001_c + 1.0 cpd06707_c -> 1.0 cpd00153_c + 1.0 cpd00013_c	Amidase_clustered_with_urea_and_nitrile_hydratase_functions	3.5.1.4	17	0	1	0	10000	0
rxn00584	cis-1,2-dihydroxycyclohexa-3,5-diene-1-carboxylateNAD+	1.0 cpd00003_c + 1.0 cpd03762_c -> 1.0 cpd00011_c + 1.0 cpd00004_c + 1.0 cpd00077_c	Benzoate_degradation	1.3.1.25	17	0	0	0	10000	0
rxn03897	benzoate 1,2-dioxygenase	1.0 cpd00067_c + 1.0 cpd00007_c + 1.0 cpd00153_c + 1.0 cpd00004_c -> 1.0 cpd00003_c + 1.0 cpd03762_c	Benzoate_degradation	1.14.12.10	17	0	0	0	10000	0
rxn03898	rxn03898	1.0 cpd00067_c + 1.0 cpd00005_c + 1.0 cpd00007_c + 1.0 cpd00153_c -> 1.0 cpd00006_c + 1.0 cpd03762_c	Benzoate_degradation	1.14.12.10	17	0	0	0	10000	0
rxn01041	D-xyloseNAD+ 1-oxidoreductase	1.0 cpd00003_c + 1.0 cpd00154_c <=> 1.0 cpd00067_c + 1.0 cpd01527_c + 1.0 cpd00004_c	Xylose_utilization	1.1.1.175	18	0	0	-10000	10000	0
rxn01751	D-Xylonolactone lactonohydrolase	1.0 cpd00001_c + 1.0 cpd01527_c -> 1.0 cpd00067_c + 1.0 cpd00391_c	Xylose_utilization	3.1.1.68	18	0	0	0	10000	0
rxn01753	D-Xylonate hydro-lyase	1.0 cpd00391_c -> 1.0 cpd00001_c + 1.0 cpd02386_c	Xylose_utilization	4.2.1.82	18	0	0	0	10000	0
rxn01028	5,6-DihydrothymineNADP+ oxidoreductase	1.0 cpd00006_c + 1.0 cpd00673_c <=> 1.0 cpd00067_c + 1.0 cpd00151_c + 1.0 cpd00005_c	Pyrimidine_utilization	1.3.1.2	19	0	0	-10000	10000	0
rxn02190	5,6-Dihydrothymine amidohydrolase	1.0 cpd00001_c + 1.0 cpd00673_c <=> 1.0 cpd00067_c + 1.0 cpd03034_c	Pyrimidine_utilization	3.5.2.2	19	0	0	-10000	10000	0
rxn03188	3-Ureidoisobutyrate amidohydrolase	2.0 cpd00067_c + 1.0 cpd00001_c + 1.0 cpd03034_c -> 1.0 cpd03063_c + 1.0 cpd00011_c + 1.0 cpd00013_c	Pyrimidine_utilization	3.5.1.6	19	0	0	0	10000	0
rxn00143	S-Adenosyl-L-homocysteine homocysteinylribohydrolase	1.0 cpd00001_c + 1.0 cpd00019_c <=> 1.0 cpd00128_c + 1.0 cpd02227_c	Methionine_Biosynthesis	3.2.2.9	20	0	0	-10000	10000	0
rxn05958	S-(5-deoxy-D-ribos-5-yl)-L-homocysteine homocysteine-lyase	1.0 cpd02227_c <=> 1.0 cpd08636_c + 1.0 cpd00135_c	Methionine_Biosynthesis	4.4.1.21	20	0	0	-10000	10000	0
rxn08340	4,5-dihydroxy-2,3-pentanedione cyclization (spontaneous)	1.0 cpd08636_c -> 1.0 cpd00001_c + 1.0 cpd00067_c + 1.0 cpd15486_c	Unknown	Undetermined	20	0	0	0	10000	1
rxn01093	ATP2,3-dihydroxybenzoate adenylyltransferase	1.0 cpd00067_c + 1.0 cpd00168_c + 1.0 cpd00002_c <=> 1.0 cpd02494_c + 1.0 cpd00012_c	Siderophore_enterobactin_biosynthesis_and_ferric_enterbactin_transport	2.7.7.58	21	0	1	-10000	10000	0
rxn01094	2,3-dihydro-2,3-dihydroxybenzoateNAD+ oxidoreductase	1.0 cpd02566_c + 1.0 cpd00003_c <=> 1.0 cpd00067_c + 1.0 cpd00004_c + 1.0 cpd00168_c	Siderophore_enterobactin_biosynthesis_and_ferric_enterbactin_transport	1.3.1.28	21	0	1	-10000	10000	0
rxn02177	Isochorismate pyruvate-hydrolase	1.0 cpd00001_c + 1.0 cpd00658_c -> 1.0 cpd02566_c + 1.0 cpd00020_c	Siderophore_enterobactin_biosynthesis_and_ferric_enterbactin_transport	3.3.2.1	21	0	1	0	10000	0
rxn03126	Coenzyme Bcoenzyme Mmethanophenazine oxidoreductase	1.0 cpd08702_c + 1.0 cpd02935_c -> 1.0 cpd08701_c + 1.0 cpd02817_c + 1.0 cpd02246_c	Methanogenesis	1.8.98.1	22	0	1	0	10000	0
rxn05585	hexanesulfonate transport via ABC system	1.0 cpd00001_c + 1.0 cpd11578_e + 1.0 cpd00002_c -> 1.0 cpd00067_c + 1.0 cpd00008_c + 1.0 cpd11578_c + 1.0 cpd00009_c	Unknown	Undetermined	23	0	0	0	10000	0
rxn10067	FMN-dependent monooxygenase (hexanesulfonate)	1.0 cpd01270_c + 1.0 cpd00007_c + 1.0 cpd11578_c -> 1.0 cpd00081_c + 1.0 cpd00001_c + 1.0 cpd15611_c + 1.0 cpd00050_c	Unknown	Undetermined	23	0	0	0	10000	0
rxn02321	L-ribulose-5-phosphate 3-epimerase	1.0 cpd00808_c <=> 1.0 cpd02100_c	L-ascorbate_utilization_(and_related_gene_clusters)	5.1.3.22	24	0	0	-10000	10000	0
rxn04928	3-dehydro-L-gulonate-6-phosphate carboxy-lyase	1.0 cpd00067_c + 1.0 cpd10596_c -> 1.0 cpd00011_c + 1.0 cpd02100_c	L-ascorbate_utilization_(and_related_gene_clusters)	4.1.1.85	24	0	0	0	10000	0
rxn07492	L-ascorbate 6-phosphate lactonase	1.0 cpd00001_c + 1.0 cpd14905_c -> 1.0 cpd10596_c	L-ascorbate_utilization_(and_related_gene_clusters)	3.1.1.-	24	0	0	0	10000	0
rxn01489	Geranylgeranyl-diphosphategeranylgeranyl-diphosphate	2.0 cpd00289_c -> 1.0 cpd02168_c + 1.0 cpd00012_c	Unknown	2.5.1.32	25	0	1	0	10000	0
rxn02945	prephytoene diphosphategeranylgeranyl-diphosphate	1.0 cpd02168_c -> 1.0 cpd00012_c + 1.0 cpd03211_c	Unknown	2.5.1.32	25	0	1	0	10000	0
rxn05031	prephytoene diphosphategeranylgeranyl-diphosphate	1.0 cpd02168_c -> 1.0 cpd03205_c + 1.0 cpd00012_c	Unknown	2.5.1.32	25	0	1	0	10000	0
rxn04713	rxn04713	1.0 cpd09818_c + 1.0 cpd00078_c <=> 1.0 cpd09819_c + 1.0 cpd00036_c	Acetyl-CoA_fermentation_to_Butyrate	2.8.3.-	26	0	1	-10000	10000	0
rxn04712	rxn04712	1.0 cpd00106_c + 1.0 cpd09801_c -> 1.0 cpd09818_c	Unknown	4.1.99.-	26	0	1	0	10000	0
rxn04132	rxn04132	1.0 cpd00001_c + 1.0 cpd08625_c -> 1.0 cpd00011_c + 1.0 cpd01567_c	Unknown	Undetermined	27	0	1	0	10000	1
rxn04456	rxn04456	1.0 cpd00067_c + 1.0 cpd09027_c -> 1.0 cpd00011_c + 1.0 cpd01092_c	Unknown	Undetermined	27	0	1	0	10000	1
rxn04457	rxn04457	1.0 cpd00067_c + 1.0 cpd09027_c -> 1.0 cpd00011_c + 1.0 cpd01567_c	Unknown	Undetermined	27	0	1	0	10000	1
rxn03535	ATPcob(I)yrinic acid-a,c-diamide Cobeta-adenosyltransferase	1.0 cpd00002_c + 1.0 cpd03915_c <=> 1.0 cpd03916_c + 1.0 cpd00421_c	Cobalamin_synthesis	2.5.1.17	28	0	0	-10000	10000	0
rxn03540	adenosylcobyric acid synthase (glutamine-hydrolysing)	1.0 cpd03916_c + 4.0 cpd00053_c + 4.0 cpd00002_c + 4.0 cpd00001_c <=> 4.0 cpd00067_c + 4.0 cpd00008_c + 1.0 cpd03917_c + 4.0 cpd00023_c + 4.0 cpd00009_c	Cobalamin_synthesis	6.3.5.10	28	0	0	-10000	10000	0
rxn11650	cob(II)yrinic acid-a,c-diamideFMN oxidoreductase	1.0 cpd01270_c + 2.0 cpd03914_c <=> 2.0 cpd00067_c + 1.0 cpd00050_c + 2.0 cpd03915_c	Coenzyme_B12_biosynthesis	1.16.8.1	28	0	0	-10000	10000	0
rxn02791	(5-Glutamyl)-peptideamino-acid 5-glutamyltransferase	1.0 cpd00023_c + 1.0 cpd01651_c <=> 1.0 cpd00001_c + 1.0 cpd03407_c	Unknown	2.3.2.2	29	0	1	-10000	10000	0
rxn02792	(5-Glutamyl)-peptideamino-acid 5-glutamyltransferase	1.0 cpd00067_c + 1.0 cpd00023_c + 1.0 cpd01651_c -> 1.0 cpd00001_c + 1.0 cpd00011_c + 1.0 cpd03646_c	Unknown	2.3.2.2	29	0	1	0	10000	0
rxn01324	TetrahydrobiopterinNADP+ oxidoreductase	1.0 cpd00006_c + 1.0 cpd00233_c <=> 1.0 cpd00067_c + 1.0 cpd00005_c + 1.0 cpd02608_c	Pterin_biosynthesis	1.1.1.153	30	0	0	-10000	10000	0
rxn02985	6-Lactoyl-5,6,7,8-tetrahydropterinNADP+ 2'-oxidoreductase	1.0 cpd00006_c + 1.0 cpd02608_c <=> 1.0 cpd00067_c + 1.0 cpd02315_c + 1.0 cpd00005_c	Pterin_biosynthesis	1.1.1.153	30	0	0	-10000	10000	0
rxn02986	2-Amino-4-hydroxy-6-(erythro-1,2,3-trihydroxypropyl)	1.0 cpd02978_c <=> 1.0 cpd00067_c + 1.0 cpd02315_c + 1.0 cpd00421_c	Pterin_biosynthesis	4.2.3.12	30	0	0	-10000	10000	0
rxn12622	Cysteamine transport via proton antiport	1.0 cpd00067_c + 1.0 cpd01160_e <=> 1.0 cpd01160_c + 1.0 cpd00067_e	Unknown	Undetermined	31	0	0	-10000	10000	0
rxn11404	Methyl beta-D-galactoside transport in via proton symport	1.0 cpd00067_e + 1.0 cpd02274_e <=> 1.0 cpd02274_c + 1.0 cpd00067_c	Unknown	Undetermined	32	0	1	-10000	10000	0
rxn12613	D-Cysteine transport via proton symport	1.0 cpd00587_e + 1.0 cpd00067_e <=> 1.0 cpd00067_c + 1.0 cpd00587_c	Unknown	Undetermined	33	0	0	-10000	10000	0
rxn10855	citrate-Mg transport in via proton symport	1.0 cpd16062_e + 1.0 cpd00067_e -> 1.0 cpd00067_c + 1.0 cpd16062_c	Unknown	Undetermined	34	0	1	0	10000	0
rxn05614	L-methionine R-oxide transport via ABC system	1.0 cpd00001_c + 1.0 cpd11576_e + 1.0 cpd00002_c -> 1.0 cpd00067_c + 1.0 cpd00008_c + 1.0 cpd11576_c + 1.0 cpd00009_c	Unknown	Undetermined	35	0	0	0	10000	0
rxn05619	molybdate transport via ABC system	1.0 cpd00001_c + 1.0 cpd11574_e + 1.0 cpd00002_c -> 1.0 cpd00067_c + 1.0 cpd00008_c + 1.0 cpd00009_c + 1.0 cpd11574_c	Transport_of_Molybdenum	TC-3.A.1.8	36	0	1	0	10000	0
rxn05724	Cytidine- 2'- Monophosphate transport in via proton symport	1.0 cpd01991_e + 1.0 cpd00067_e <=> 1.0 cpd00067_c + 1.0 cpd01991_c	Unknown	Undetermined	37	0	1	-10000	10000	0
rxn12521	D-Threonine transport via proton symport	1.0 cpd00611_e + 1.0 cpd00067_e <=> 1.0 cpd00067_c + 1.0 cpd00611_c	Unknown	Undetermined	38	0	0	-10000	10000	0
rxn12595	Tween 20 transport via proton symport	1.0 cpd13391_e + 1.0 cpd00067_e <=> 1.0 cpd00067_c + 1.0 cpd13391_c	Unknown	Undetermined	39	0	1	-10000	10000	0
rxn05694	L-Pyroglutamic Acid transport in via proton symport	1.0 cpd01293_e + 1.0 cpd00067_e <=> 1.0 cpd00067_c + 1.0 cpd01293_c	Unknown	Undetermined	40	0	0	-10000	10000	0
rxn05689	D-Tagatose transport in via proton symport	1.0 cpd00589_e + 1.0 cpd00067_e <=> 1.0 cpd00067_c + 1.0 cpd00589_c	Unknown	Undetermined	41	0	0	-10000	10000	0
rxn09661	L-sorbitol transport via passive diffusion	1.0 cpd01187_e <=> 1.0 cpd01187_c	D-Sorbitol(D-Glucitol)_and_L-Sorbose_Utilization	Undetermined	42	0	0	-10000	10000	0
rxn12545	3-Oxalomalate transport via proton symport	1.0 cpd01363_e + 3.0 cpd00067_e <=> 1.0 cpd01363_c + 3.0 cpd00067_c	Unknown	Undetermined	43	0	0	-10000	10000	0
rxn12570	N-Acetylmethionine transport via proton symport	1.0 cpd01756_e + 1.0 cpd00067_e <=> 1.0 cpd00067_c + 1.0 cpd01756_c	Unknown	Undetermined	44	0	1	-10000	10000	0
rxn05688	Pectin transport in via proton symport	1.0 cpd11601_e + 1.0 cpd00067_e <=> 1.0 cpd00067_c + 1.0 cpd11601_c	Unknown	Undetermined	45	0	1	-10000	10000	0
rxn05506	Arsenate transporter	1.0 cpd01048_c -> 1.0 cpd01048_e	Arsenic_resistance	Undetermined	46	0	0	0	10000	0
rxn12584	4-Aminobenzenesulfonate transport via proton symport	1.0 cpd00067_e + 1.0 cpd03776_e <=> 1.0 cpd03776_c + 1.0 cpd00067_c	Unknown	Undetermined	47	0	1	-10000	10000	0
rxn05189	Fe(III)dicitrate-ABC transport	1.0 cpd00001_c + 1.0 cpd03725_e + 1.0 cpd00002_c -> 1.0 cpd03725_c + 1.0 cpd00008_c + 1.0 cpd00067_c + 1.0 cpd00009_c	Unknown	Undetermined	48	0	1	0	10000	0
rxn01114	ATPD-ribulose 5-phosphotransferase	1.0 cpd00258_c + 1.0 cpd00002_c <=> 1.0 cpd00008_c + 1.0 cpd00171_c	Ribitol,_Xylitol,_Arabitol,_Mannitol_and_Sorbitol_utilization	2.7.1.16	49	0	0	-10000	10000	0
rxn01383	RibitolNAD+ 2-oxidoreductase	1.0 cpd00366_c + 1.0 cpd00003_c <=> 1.0 cpd00067_c + 1.0 cpd00258_c + 1.0 cpd00004_c	Ribitol,_Xylitol,_Arabitol,_Mannitol_and_Sorbitol_utilization	1.1.1.56	49	0	0	-10000	10000	0
rxn00208	Pyridoxamine-5'-phosphateoxygen oxidoreductase (deaminating)	1.0 cpd00001_c + 1.0 cpd00493_c + 1.0 cpd00007_c -> 1.0 cpd00016_c + 1.0 cpd00025_c + 1.0 cpd00013_c	Pyridoxin_(Vitamin_B6)_Biosynthesis	1.4.3.5	50	0	0	0	10000	0
rxn01807	ATPpyridoxal 5'-phosphotransferase	1.0 cpd00419_c + 1.0 cpd00002_c <=> 1.0 cpd00493_c + 1.0 cpd00008_c	Pyridoxin_(Vitamin_B6)_Biosynthesis	2.7.1.35	50	0	0	-10000	10000	0
rxn01750	CDPglucose 4,6-hydro-lyase	1.0 cpd00390_c -> 1.0 cpd00001_c + 1.0 cpd00897_c	Acetoin	4.2.1.45	51	0	1	0	10000	0
rxn00702	CTPD-glucose-1-phosphate cytidylyltransferase	1.0 cpd00089_c + 1.0 cpd00052_c <=> 1.0 cpd00012_c + 1.0 cpd00390_c	Unknown	2.7.7.33	51	0	1	-10000	10000	0
rxn00479	L-Tryptophanoxygen 2-oxidoreductase(decarboxylating)	1.0 cpd00007_c + 1.0 cpd00065_c -> 1.0 cpd00001_c + 1.0 cpd00011_c + 1.0 cpd01747_c	Aromatic_amino_acid_degradation	1.13.12.3	52	0	0	0	10000	0
rxn02222	Indole-3-acetamide amidohydrolase	1.0 cpd00001_c + 1.0 cpd01747_c -> 1.0 cpd00013_c + 1.0 cpd00703_c	Aromatic_amino_acid_degradation	3.5.1.4	52	0	0	0	10000	0
rxn05731	Taurocholic Acid transport in via proton symport	1.0 cpd03047_e + 1.0 cpd00067_e <=> 1.0 cpd00067_c + 1.0 cpd03047_c	Unknown	Undetermined	53	0	1	-10000	10000	0
rxn05183	D-Methionine-ABC transport	1.0 cpd00001_c + 1.0 cpd00637_e + 1.0 cpd00002_c -> 1.0 cpd00067_c + 1.0 cpd00008_c + 1.0 cpd00637_c + 1.0 cpd00009_c	Unknown	Undetermined	54	0	0	0	10000	0
rxn12596	Hexanoic acid transport via proton symport	1.0 cpd01113_e + 1.0 cpd00067_e <=> 1.0 cpd00067_c + 1.0 cpd01113_c	Unknown	Undetermined	55	0	0	-10000	10000	0
rxn05720	Guanosine- 3',5'-Cyclic Monophosphate transport in via proton symport	1.0 cpd00697_e + 1.0 cpd00067_e <=> 1.0 cpd00067_c + 1.0 cpd00697_c	Unknown	Undetermined	56	0	0	-10000	10000	0
rxn10343	Mercury (Hg+2) ABC transporter	1.0 cpd00001_c + 1.0 cpd00531_c + 1.0 cpd00002_c -> 1.0 cpd00067_c + 1.0 cpd00008_c + 1.0 cpd00531_e + 1.0 cpd00009_c	Unknown	Undetermined	57	0	1	0	10000	0
rxn05188	Ferrichrome ABC transport	1.0 cpd00001_c + 1.0 cpd03724_e + 1.0 cpd00002_c -> 1.0 cpd00067_c + 1.0 cpd00008_c + 1.0 cpd00009_c + 1.0 cpd03724_c	Unknown	Undetermined	58	0	1	0	10000	0
rxn12586	1-(4-Hydroxyphenyl)-2-aminoethanol transport via proton antiport	1.0 cpd00067_c + 1.0 cpd02599_e <=> 1.0 cpd02599_c + 1.0 cpd00067_e	Unknown	Undetermined	59	0	0	-10000	10000	0
rxn05502	L-arginine phosphate transport in/out via proton symport	1.0 cpd00067_e + 1.0 cpd03535_e <=> 1.0 cpd00067_c + 1.0 cpd03535_c	Unknown	Undetermined	60	0	1	-10000	10000	0
rxn12574	D-Arabinose transport via proton symport	1.0 cpd00185_e + 1.0 cpd00067_e <=> 1.0 cpd00067_c + 1.0 cpd00185_c	Unknown	Undetermined	61	0	0	-10000	10000	0
rxn05730	Tetrathionate transport in via proton symport	1.0 cpd00067_e + 1.0 cpd01414_e <=> 1.0 cpd00067_c + 1.0 cpd01414_c	Unknown	Undetermined	62	0	1	-10000	10000	0
rxn05721	Adenosine- 2'-Monophosphate transport in via proton symport	1.0 cpd00700_e + 1.0 cpd00067_e <=> 1.0 cpd00067_c + 1.0 cpd00700_c	Unknown	Undetermined	63	0	1	-10000	10000	0
rxn05727	2-Deoxy-D-Glucose 6-Phosphate transport in via proton symport	1.0 cpd03805_e + 1.0 cpd00067_e <=> 1.0 cpd00067_c + 1.0 cpd03805_c	Unknown	Undetermined	64	0	1	-10000	10000	0
rxn10344	Lead (Pb+2) ABC transporter	1.0 cpd00001_c + 1.0 cpd04097_c + 1.0 cpd00002_c -> 1.0 cpd00067_c + 1.0 cpd00008_c + 1.0 cpd04097_e + 1.0 cpd00009_c	Unknown	Undetermined	65	0	1	0	10000	0
rxn12573	6-Aminohexanoate transport via proton symport	1.0 cpd01588_e + 1.0 cpd00067_e <=> 1.0 cpd00067_c + 1.0 cpd01588_c	Unknown	Undetermined	66	0	0	-10000	10000	0
rxn10188	Fucose 1-phosphate transport via phosphate antiport	2.0 cpd00009_c + 1.0 cpd01912_e <=> 1.0 cpd01912_c + 2.0 cpd00009_e	Hexose_Phosphate_Uptake_System	Undetermined	67	0	1	-10000	10000	0
rxn05696	D-Glucosaminic Acid transport in via proton symport	1.0 cpd02351_e + 1.0 cpd00067_e <=> 1.0 cpd00067_c + 1.0 cpd02351_c	Unknown	Undetermined	68	0	0	-10000	10000	0
rxn01631	5-Aminopentanoate2-oxoglutarate aminotransferase	1.0 cpd00339_c + 1.0 cpd00024_c <=> 1.0 cpd00023_c + 1.0 cpd02089_c	Lysine_degradation	2.6.1.48	69	0	0	-10000	10000	0
rxn01729	glutarate-semialdehydeNAD+ oxidoreductase	1.0 cpd00001_c + 1.0 cpd02089_c + 1.0 cpd00003_c <=> 2.0 cpd00067_c + 1.0 cpd00004_c + 1.0 cpd00379_c	Lysine_degradation	1.2.1.20	69	0	0	-10000	10000	0
rxn12528	Acetylcysteine transport via proton symport	1.0 cpd04181_e + 1.0 cpd00067_e <=> 1.0 cpd00067_c + 1.0 cpd04181_c	Unknown	Undetermined	70	0	1	-10000	10000	0
rxn12580	Phosphotyrosine transport via proton symport	1.0 cpd03912_e + 1.0 cpd00067_e <=> 1.0 cpd00067_c + 1.0 cpd03912_c	Unknown	Undetermined	71	0	0	-10000	10000	0
rxn12610	Glycerol 2-phosphate transport via proton symport	1.0 cpd01908_e + 1.0 cpd00067_e <=> 1.0 cpd00067_c + 1.0 cpd01908_c	Unknown	Undetermined	72	0	0	-10000	10000	0
rxn05700	Amygdalin transport in via proton symport	1.0 cpd05240_e + 1.0 cpd00067_e <=> 1.0 cpd00067_c + 1.0 cpd05240_c	Unknown	Undetermined	73	0	1	-10000	10000	0
rxn05706	Histamine transport in via proton symport	1.0 cpd00312_e + 1.0 cpd00067_e <=> 1.0 cpd00067_c + 1.0 cpd00312_c	Unknown	Undetermined	74	0	1	-10000	10000	0
rxn02527	rxn02527	1.0 cpd00067_c + 1.0 cpd01011_c + 1.0 cpd00004_c <=> 1.0 cpd03662_c + 1.0 cpd00003_c	Butanol_Biosynthesis	1.1.1.-	75	0	0	-10000	10000	0
rxn08470	FMNH2-dependent monooxygenase (butanesulfonate)	1.0 cpd01270_c + 1.0 cpd00007_c + 1.0 cpd11596_c -> 1.0 cpd00081_c + 1.0 cpd00001_c + 1.0 cpd01011_c + 1.0 cpd00050_c	Unknown	Undetermined	75	0	0	0	10000	0
rxn01203	rxn01203	1.0 cpd03708_c -> 1.0 cpd00199_c + 1.0 cpd00020_c	Aromatic_amino_acid_degradation	4.1.2.-	76	0	1	0	10000	0
rxn02883	rxn02883	1.0 cpd03708_c -> 1.0 cpd00001_c + 1.0 cpd01960_c	Aromatic_amino_acid_degradation	4.2.1.-	76	0	1	0	10000	0
rxn05174	Nickel-ABC transport	1.0 cpd00001_c + 1.0 cpd00244_e + 1.0 cpd00002_c -> 1.0 cpd00067_c + 1.0 cpd00008_c + 1.0 cpd00244_c + 1.0 cpd00009_c	Transport_of_Nickel_and_Cobalt	Undetermined	77	0	1	0	10000	0
rxn12543	Sebacic acid transport via proton symport	1.0 cpd05192_e + 2.0 cpd00067_e <=> 2.0 cpd00067_c + 1.0 cpd05192_c	Unknown	Undetermined	78	0	1	-10000	10000	0
rxn05719	Cytidine- 3',5'-Cyclic Monophosphate transport in via proton symport	1.0 cpd00696_e + 1.0 cpd00067_e <=> 1.0 cpd00067_c + 1.0 cpd00696_c	Unknown	Undetermined	79	0	0	-10000	10000	0
rxn12609	Thiourea transport via proton symport	1.0 cpd10114_e + 1.0 cpd00067_e <=> 1.0 cpd00067_c + 1.0 cpd10114_c	Unknown	Undetermined	80	0	1	-10000	10000	0
rxn05709	D-Lysine transport in via proton symport	1.0 cpd00067_e + 1.0 cpd00549_e <=> 1.0 cpd00067_c + 1.0 cpd00549_c	Unknown	Undetermined	81	0	1	-10000	10000	0
rxn05723	Phosphocreatine transport in via proton symport	1.0 cpd01550_e + 1.0 cpd00067_e <=> 1.0 cpd00067_c + 1.0 cpd01550_c	Unknown	Undetermined	82	0	0	-10000	10000	0
rxn05599	cysteate transport via ABC system	1.0 cpd00001_c + 1.0 cpd00395_e + 1.0 cpd00002_c -> 1.0 cpd00067_c + 1.0 cpd00008_c + 1.0 cpd00395_c + 1.0 cpd00009_c	Unknown	Undetermined	83	0	0	0	10000	0
rxn12536	sorbate transport via proton symport	1.0 cpd00067_e + 1.0 cpd16648_e <=> 1.0 cpd00067_c + 1.0 cpd16648_c	Unknown	Undetermined	84	0	1	-10000	10000	0
rxn12534	L-Djenkolic acid transport via proton symport	1.0 cpd00067_e + 1.0 cpd05190_e <=> 1.0 cpd00067_c + 1.0 cpd05190_c	Unknown	Undetermined	85	0	1	-10000	10000	0
rxn12530	D-Aspartate transport via proton symport	1.0 cpd00320_e + 1.0 cpd00067_e <=> 1.0 cpd00067_c + 1.0 cpd00320_c	Unknown	Undetermined	86	0	0	-10000	10000	0
rxn12520	D-Allose transport via proton symport	1.0 cpd00067_e + 1.0 cpd01055_e <=> 1.0 cpd01055_c + 1.0 cpd00067_c	Unknown	Undetermined	87	0	0	-10000	10000	0
rxn10149	Carnitine/butyrobetaine antiporter	1.0 cpd00266_e + 1.0 cpd15471_c <=> 1.0 cpd15471_e + 1.0 cpd00266_c	Unknown	Undetermined	88	0	1	-10000	10000	0
rxn05714	D-Mannosamine transport in via proton symport	1.0 cpd02241_e + 1.0 cpd00067_e <=> 1.0 cpd00067_c + 1.0 cpd02241_c	Unknown	Undetermined	89	0	1	-10000	10000	0
rxn00642	GDPmannose 4,6-hydro-lyase	1.0 cpd00083_c -> 1.0 cpd00001_c + 1.0 cpd00900_c	Colanic_acid_biosynthesis	4.2.1.47	90	0	1	0	10000	0
rxn03962	GDP-L-fucoseNADP+ 4-oxidoreductase (3,5-epimerizing)	1.0 cpd00272_c + 1.0 cpd00006_c <=> 1.0 cpd00900_c + 1.0 cpd00067_c + 1.0 cpd00005_c	Colanic_acid_biosynthesis	1.1.1.271	90	0	1	-10000	10000	0
rxn05698	Lactulose transport in via proton symport	1.0 cpd04349_e + 1.0 cpd00067_e <=> 1.0 cpd00067_c + 1.0 cpd04349_c	Unknown	Undetermined	91	0	1	-10000	10000	0
rxn00321	L-Lysine 2,3-aminomutase	1.0 cpd00039_c <=> 1.0 cpd00840_c	Lysine_degradation	5.4.3.2	92	0	0	-10000	10000	0
rxn02344	(3S)-3,6-Diaminohexanoate 5,6-aminomutase	1.0 cpd00840_c <=> 1.0 cpd00874_c	Lysine_degradation	5.4.3.3	92	0	0	-10000	10000	0
rxn12560	Hypotaurine transport via proton symport	1.0 cpd00406_e + 1.0 cpd00067_e <=> 1.0 cpd00067_c + 1.0 cpd00406_c	Unknown	Undetermined	93	0	0	-10000	10000	0
rxn12585	2-Hydroxybutanoic acid transport via proton symport	1.0 cpd03561_e + 1.0 cpd00067_e <=> 1.0 cpd00067_c + 1.0 cpd03561_c	Unknown	Undetermined	94	0	0	-10000	10000	0
rxn00211	UDPglucoseNAD+ oxidoreductase	1.0 cpd00001_c + 1.0 cpd00026_c + 2.0 cpd00003_c <=> 1.0 cpd00144_c + 3.0 cpd00067_c + 2.0 cpd00004_c	Lipid_A-Ara4N_pathway_(_Polymyxin_resistance_)	1.1.1.22	95	0	1	-10000	10000	0
rxn09996	teichuronic acid (n=45), unlinked, GalNAc-GlcA repeated	45.0 cpd00144_c + 45.0 cpd00175_c <=> 45.0 cpd00067_c + 45.0 cpd00091_c + 1.0 cpd15634_c + 45.0 cpd00014_c	Teichuronic_acid_biosynthesis	Undetermined	95	0	1	-10000	10000	0
rxn05620	MOPS transport via ABC system	1.0 cpd11575_e + 1.0 cpd00001_c + 1.0 cpd00002_c -> 1.0 cpd00067_c + 1.0 cpd00008_c + 1.0 cpd11575_c + 1.0 cpd00009_c	Unknown	Undetermined	96	0	1	0	10000	0
rxn05187	Vitamin ABC transport	1.0 cpd00001_c + 1.0 cpd03424_e + 1.0 cpd00002_c -> 1.0 cpd00067_c + 1.0 cpd00008_c + 1.0 cpd03424_c + 1.0 cpd00009_c	Coenzyme_B12_biosynthesis	Undetermined	97	0	1	0	10000	0
rxn12538	Tween 80 transport via proton symport	1.0 cpd13392_e + 1.0 cpd00067_e <=> 1.0 cpd00067_c + 1.0 cpd13392_c	Unknown	Undetermined	98	0	1	-10000	10000	0
rxn11403	Uridine 2'-phosphate transport in via proton symport	1.0 cpd01939_e + 1.0 cpd00067_e <=> 1.0 cpd00067_c + 1.0 cpd01939_c	Unknown	Undetermined	99	0	1	-10000	10000	0
rxn05193	Butyro-betaine ABC transport	1.0 cpd00001_c + 1.0 cpd08306_e + 1.0 cpd00002_c -> 1.0 cpd00067_c + 1.0 cpd00008_c + 1.0 cpd08306_c + 1.0 cpd00009_c	Choline_and_Betaine_Uptake_and_Betaine_Biosynthesis	Undetermined	100	0	1	0	10000	0
rxn12562	Itaconate transport via proton symport	1.0 cpd00380_e + 2.0 cpd00067_e <=> 2.0 cpd00067_c + 1.0 cpd00380_c	Unknown	Undetermined	101	0	0	-10000	10000	0
rxn05699	Gentiobiose transport in via proton symport	1.0 cpd05158_e + 1.0 cpd00067_e <=> 1.0 cpd00067_c + 1.0 cpd05158_c	Unknown	Undetermined	102	0	1	-10000	10000	0
rxn00328	4-Hydroxy-2-oxoglutarate glyoxylate-lyase	1.0 cpd00830_c <=> 1.0 cpd00040_c + 1.0 cpd00020_c	Glyoxylate_bypass	4.1.3.16	103	0	0	-10000	10000	0
rxn02339	4-Hydroxy-L-glutamate2-oxoglutarate aminotransferase	1.0 cpd00024_c + 1.0 cpd01974_c <=> 1.0 cpd00830_c + 1.0 cpd00023_c	Threonine_and_Homoserine_Biosynthesis	2.6.1.23	103	0	0	-10000	10000	0
rxn12624	L-Sorbose transport via proton symport	1.0 cpd00212_e + 1.0 cpd00067_e <=> 1.0 cpd00067_c + 1.0 cpd00212_c	Unknown	Undetermined	104	0	0	-10000	10000	0
rxn12550	2-Oxopentanoic acid transport via proton symport	1.0 cpd03737_e + 1.0 cpd00067_e <=> 1.0 cpd00067_c + 1.0 cpd03737_c	Unknown	Undetermined	105	0	1	-10000	10000	0
rxn12541	Ethionine transport via proton symport	1.0 cpd08093_e + 1.0 cpd00067_e <=> 1.0 cpd00067_c + 1.0 cpd08093_c	Unknown	Undetermined	106	0	1	-10000	10000	0
rxn12527	Lanthionine transport via proton antiport	1.0 cpd00067_c + 1.0 cpd11577_e <=> 1.0 cpd11577_c + 1.0 cpd00067_e	Unknown	Undetermined	107	0	1	-10000	10000	0
rxn12567	3-Sulfino-L-alanine transport via proton antiport	1.0 cpd00067_c + 1.0 cpd00467_e <=> 1.0 cpd00467_c + 1.0 cpd00067_e	Unknown	Undetermined	108	0	0	-10000	10000	0
rxn05716	O-Phosphoryl-Ethanolamine transport in via proton symport	1.0 cpd00285_e + 1.0 cpd00067_e <=> 1.0 cpd00067_c + 1.0 cpd00285_c	Unknown	Undetermined	109	0	0	-10000	10000	0
rxn12557	(S)-2-Methylmalate transport via proton symport	2.0 cpd00067_e + 1.0 cpd01701_e <=> 2.0 cpd00067_c + 1.0 cpd01701_c	Unknown	Undetermined	110	0	0	-10000	10000	0
rxn05726	Phosphono Acetic Acid transport in via proton symport	1.0 cpd03385_e + 1.0 cpd00067_e <=> 1.0 cpd00067_c + 1.0 cpd03385_c	Unknown	Undetermined	111	0	0	-10000	10000	0
rxn11684	rxn11684	1.0 cpd14865_c -> 2.0 cpd00350_c	Carotenoids	2.5.1.-	112	0	1	0	10000	0
rxn07468	rxn07468	1.0 cpd14865_c -> 1.0 cpd14866_c + 6.0 cpd00067_c	Polyprenyl_Diphosphate_Biosynthesis	1.14.99.-	112	0	1	0	10000	0
rxn05711	D-Asparagine transport in via proton symport	1.0 cpd01308_e + 1.0 cpd00067_e <=> 1.0 cpd00067_c + 1.0 cpd01308_c	Unknown	Undetermined	113	0	1	-10000	10000	0
rxn05715	D-Valine transport in via proton symport	1.0 cpd03840_e + 1.0 cpd00067_e <=> 1.0 cpd00067_c + 1.0 cpd03840_c	Unknown	Undetermined	114	0	1	-10000	10000	0
rxn05526	chromate transport out via proton antiport	1.0 cpd11595_c + 1.0 cpd00067_e <=> 1.0 cpd00067_c + 1.0 cpd11595_e	Unknown	TC-2.A.51	115	0	1	-10000	10000	0
rxn05661	TMP transport in/out via proton symport	1.0 cpd01622_e + 1.0 cpd00067_e <=> 1.0 cpd00067_c + 1.0 cpd01622_c	Unknown	Undetermined	116	0	0	-10000	10000	0
rxn01999	dTDP-4-amino-4,6-dideoxy-D-glucose2-oxoglutarate aminotransferase	1.0 cpd00024_c + 1.0 cpd02616_c <=> 1.0 cpd00023_c + 1.0 cpd00521_c	Unknown	2.6.1.33	117	0	1	-10000	10000	0
rxn09289	dTDP-4-amino-4,6-dideoxy-D-glucose acetyltransferase	1.0 cpd00022_c + 1.0 cpd02616_c -> 1.0 cpd00067_c + 1.0 cpd15454_c + 1.0 cpd00010_c	Unknown	Undetermined	117	0	1	0	10000	0
rxn05629	Palatinose transport in via proton symport	1.0 cpd01200_e + 1.0 cpd00067_e <=> 1.0 cpd00067_c + 1.0 cpd01200_c	Unknown	Undetermined	118	0	0	-10000	10000	0
rxn05697	D-Psicose transport in via proton symport	1.0 cpd03884_e + 1.0 cpd00067_e <=> 1.0 cpd00067_c + 1.0 cpd03884_c	Unknown	Undetermined	119	0	1	-10000	10000	0
rxn05692	L-Lyxose transport in via proton symport	1.0 cpd01067_e + 1.0 cpd00067_e <=> 1.0 cpd00067_c + 1.0 cpd01067_c	Unknown	Undetermined	120	0	0	-10000	10000	0
rxn05507	arsenite transporter via uniport	1.0 cpd04098_c <=> 1.0 cpd04098_e	Arsenic_resistance	Undetermined	121	0	0	-10000	10000	0
rxn08086	1-hexadecanoyl-sn-glycerol 3-phosphate O-acyltransferase (n-C160)	1.0 cpd15277_c + 1.0 cpd15327_c -> 1.0 cpd15524_c + 1.0 cpd11493_c	Glycerolipid_and_Glycerophospholipid_Metabolism_in_Bacteria	2.3.1.51	122	0	0	0	10000	0
rxn08549	glycerol-3-phosphate acyltransferase (C160)	1.0 cpd00080_c + 1.0 cpd15277_c -> 1.0 cpd11493_c + 1.0 cpd15327_c	Glycerolipid_and_Glycerophospholipid_Metabolism_in_Bacteria	2.3.1.15	122	0	0	0	10000	0
rxn08085	1-tetradec-7-enoyl-sn-glycerol 3-phosphate O-acyltransferase (n-C141)	1.0 cpd15294_c + 1.0 cpd15330_c -> 1.0 cpd15523_c + 1.0 cpd11493_c	Glycerolipid_and_Glycerophospholipid_Metabolism_in_Bacteria	2.3.1.51	123	0	0	0	10000	0
rxn08548	glycerol-3-phosphate acyltransferase (C141)	1.0 cpd00080_c + 1.0 cpd15294_c -> 1.0 cpd11493_c + 1.0 cpd15330_c	Glycerolipid_and_Glycerophospholipid_Metabolism_in_Bacteria	2.3.1.15	123	0	0	0	10000	0
rxn04724	salicylate,NADHoxygen oxidoreductase	2.0 cpd00067_c + 1.0 cpd00007_c + 1.0 cpd09791_c + 1.0 cpd00004_c -> 1.0 cpd00001_c + 1.0 cpd01871_c + 1.0 cpd00011_c + 1.0 cpd00003_c	Unknown	1.14.13.1	124	0	1	0	10000	0
rxn04745	salicylate,NADHoxygen oxidoreductase	2.0 cpd00067_c + 1.0 cpd00007_c + 1.0 cpd00004_c + 1.0 cpd09812_c -> 1.0 cpd00001_c + 1.0 cpd00011_c + 1.0 cpd00003_c + 1.0 cpd09813_c	Unknown	1.14.13.1	125	0	0	0	10000	0
rxn02875	N-Acetylmuramoyl-Ala amidohydrolase	1.0 cpd00001_c + 1.0 cpd01923_c <=> 1.0 cpd03485_c + 1.0 cpd00035_c	Bacterial_Endolysins:_autolysins	3.5.1.28	126	0	1	-10000	10000	0
rxn04385	L-threonine-O-3-phosphate carboxy-lyase	1.0 cpd00067_c + 1.0 cpd08928_c -> 1.0 cpd00011_c + 1.0 cpd02547_c	Cobalamin_synthesis	4.1.1.81	127	0	0	0	10000	0
rxn04384	adenosylcobyric acid(R)-1-aminopropan-2-yl phosphate ligase	1.0 cpd03917_c + 1.0 cpd02547_c + 1.0 cpd00002_c <=> 2.0 cpd00067_c + 1.0 cpd00008_c + 1.0 cpd03919_c + 1.0 cpd00009_c	Coenzyme_B12_biosynthesis	6.3.1.10	127	0	0	-10000	10000	0
rxn03406	Undecaprenyl-diphospho-N-acetylmuramoyl-(N-acetylglucosamine)-	1.0 cpd00002_c + 1.0 cpd00013_c + 1.0 cpd03487_c -> 1.0 cpd00067_c + 1.0 cpd00008_c + 1.0 cpd03488_c + 1.0 cpd00009_c	Peptidoglycan_Biosynthesis	6.3.1.2	128	0	1	0	10000	0
rxn06799	S-Adenosyl-L-methionineDNA (cytosine-5-)-methyltransferase	1.0 cpd00017_c + 1.0 cpd11763_c -> 1.0 cpd00067_c + 1.0 cpd12223_c + 1.0 cpd00019_c	Methionine_Biosynthesis	2.1.1.37	129	0	1	0	10000	0
rxn07438	peptide-methioninethioredoxin-disulfide S-oxidoreductase	1.0 cpd00001_c + 1.0 cpd11420_c + 1.0 cpd12237_c <=> 1.0 cpd14507_c + 1.0 cpd11421_c	Peptide_methionine_sulfoxide_reductase	1.8.4.12	130	0	1	-10000	10000	0
rxn02569	ATPselenide, water phosphotransferase	1.0 cpd00001_c + 1.0 cpd01078_c + 1.0 cpd00002_c <=> 2.0 cpd00067_c + 1.0 cpd00009_c + 1.0 cpd00018_c + 1.0 cpd03078_c	Unknown	2.7.9.3	131	0	1	-10000	10000	0
rxn12627	Glycogen transport via proton symport	1.0 cpd00155_e + 1.0 cpd00067_e <=> 1.0 cpd00067_c + 1.0 cpd00155_c	Unknown	Undetermined	132	0	1	-10000	10000	0
rxn03839	AMID5	1.0 cpd01150_c + 1.0 cpd00001_c -> 1.0 cpd00400_c + 1.0 cpd00013_c	Amidase_clustered_with_urea_and_nitrile_hydratase_functions	3.5.1.4	133	0	1	0	10000	0
rxn08087	1-hexadec-7-enoyl-sn-glycerol 3-phosphate O-acyltransferase (n-C161)	1.0 cpd15326_c + 1.0 cpd15239_c -> 1.0 cpd15525_c + 1.0 cpd11493_c	Glycerolipid_and_Glycerophospholipid_Metabolism_in_Bacteria	2.3.1.51	134	0	0	0	10000	0
rxn08550	glycerol-3-phosphate acyltransferase (C161)	1.0 cpd00080_c + 1.0 cpd15239_c -> 1.0 cpd11493_c + 1.0 cpd15326_c	Glycerolipid_and_Glycerophospholipid_Metabolism_in_Bacteria	2.3.1.15	134	0	0	0	10000	0
rxn01416	thiosulfatecyanide sulfurtranserase	1.0 cpd00150_c + 1.0 cpd00268_c <=> 1.0 cpd00081_c + 1.0 cpd01211_c	Glycerol_and_Glycerol-3-phosphate_Uptake_and_Utilization	2.8.1.1	135	0	1	-10000	10000	0
rxn05890	Reduced azurinoxygen oxidoreductase	1.0 cpd00001_c + 1.0 cpd12711_c + 1.0 cpd00418_c <=> 2.0 cpd00067_c + 1.0 cpd00075_c + 1.0 cpd12712_c	Denitrification	1.7.2.1	136	0	0	-10000	10000	0
rxn05501	arbutin transport via PEPPyr PTS	1.0 cpd00061_c + 1.0 cpd03696_e <=> 1.0 cpd03697_c + 1.0 cpd00020_c	Beta-Glucoside_Metabolism	Undetermined	137	0	0	-10000	10000	0
rxn02853	Imidazole acetaldehydeNAD+ oxidoreductase	1.0 cpd00001_c + 1.0 cpd03052_c + 1.0 cpd00003_c <=> 2.0 cpd00067_c + 1.0 cpd00004_c + 1.0 cpd01831_c	Unknown	1.2.1.3	138	0	1	-10000	10000	0
rxn02632	(S,S)-Butane-2,3-diolNAD+ oxidoreductase	1.0 cpd00003_c + 1.0 cpd01949_c <=> 1.0 cpd00067_c + 1.0 cpd00004_c + 1.0 cpd01221_c	Acetoin,_butanediol_metabolism	1.1.1.76	139	0	0	-10000	10000	0
rxn05647	salicin transport via PEPPyr PTS	1.0 cpd01030_e + 1.0 cpd00061_c <=> 1.0 cpd03698_c + 1.0 cpd00020_c	Beta-Glucoside_Metabolism	Undetermined	140	0	1	-10000	10000	0
rxn00675	Propinol adenylateCoA ligase (AMP-forming)	1.0 cpd00010_c + 1.0 cpd03560_c -> 1.0 cpd00018_c + 1.0 cpd00086_c	Methylcitrate_cycle	6.2.1.1	141	0	1	0	10000	0
rxn00986	PropanoateCoA ligase (AMP-forming)	1.0 cpd00012_c + 1.0 cpd03560_c -> 1.0 cpd00067_c + 1.0 cpd00141_c + 1.0 cpd00002_c	Methylcitrate_cycle	6.2.1.1	141	0	1	0	10000	0
rxn04748	salicylate,NADHoxygen oxidoreductase	1.0 cpd09806_c + 2.0 cpd00067_c + 1.0 cpd00007_c + 1.0 cpd00004_c -> 1.0 cpd04117_c + 1.0 cpd00001_c + 1.0 cpd00011_c + 1.0 cpd00003_c	Unknown	1.14.13.1	142	0	1	0	10000	0
rxn02788	4-oxalocrotonate tautomerase	1.0 cpd01644_c <=> 1.0 cpd02183_c	Central_meta-cleavage_pathway_of_aromatic_compound_degradation	5.3.2.-	143	0	1	-10000	10000	0
rxn12577	Lipoamide transport via proton symport	1.0 cpd00213_e + 1.0 cpd00067_e <=> 1.0 cpd00067_c + 1.0 cpd00213_c	Unknown	Undetermined	144	0	1	-10000	10000	0
rxn08345	2,5-diketo-D-gluconate reductase	1.0 cpd00067_c + 1.0 cpd00005_c + 1.0 cpd01793_c <=> 1.0 cpd00006_c + 1.0 cpd15351_c	D-gluconate_and_ketogluconates_metabolism	Undetermined	145	0	1	-10000	10000	0
rxn05105	2,3-diketo-5-methylthiopentyl-1-phosphate enolase	1.0 cpd11296_c + 1.0 cpd00067_c -> 1.0 cpd11295_c	Methionine_Salvage	3.1.3.77	146	0	1	0	10000	0
rxn05106	2-hydroxy-3-keto-5-methylthiopentenyl-1-phosphate phophatase	1.0 cpd11296_c + 1.0 cpd00001_c -> 1.0 cpd00009_c + 1.0 cpd00067_c + 1.0 cpd11255_c	Methionine_Salvage	3.1.3.77	146	0	1	0	10000	0
rxn02518	2'-Deoxyinosine-5'-triphosphate pyrophosphohydrolase	1.0 cpd00001_c + 1.0 cpd00977_c -> 1.0 cpd00012_c + 1.0 cpd03704_c	Folate_Biosynthesis	3.6.1.19	147	0	1	0	10000	0
rxn03906	rxn03906	2.0 cpd00067_c + 1.0 cpd00007_c + 1.0 cpd00004_c + 1.0 cpd02045_c -> 1.0 cpd01932_c + 1.0 cpd00001_c + 1.0 cpd00011_c + 1.0 cpd00003_c	Unknown	1.14.13.1	148	0	0	0	10000	0
rxn08089	1-octadec-7-enoyl-sn-glycerol 3-phosphate O-acyltransferase (n-C181)	1.0 cpd11825_c + 1.0 cpd15328_c -> 1.0 cpd11493_c + 1.0 cpd15527_c	Glycerolipid_and_Glycerophospholipid_Metabolism_in_Bacteria	2.3.1.51	149	0	0	0	10000	0
rxn08552	glycerol-3-phosphate acyltransferase (C181)	1.0 cpd00080_c + 1.0 cpd11825_c -> 1.0 cpd11493_c + 1.0 cpd15328_c	Glycerolipid_and_Glycerophospholipid_Metabolism_in_Bacteria	2.3.1.15	149	0	0	0	10000	0
rxn02275	4-Guanidinobutanamide amidohydrolase	1.0 cpd00001_c + 1.0 cpd01973_c -> 1.0 cpd00762_c + 1.0 cpd00013_c	Amidase_clustered_with_urea_and_nitrile_hydratase_functions	3.5.1.4	150	0	1	0	10000	0
rxn02166	4-Nitrophenyl phosphate phosphohydrolase	1.0 cpd00001_c + 1.0 cpd02135_c -> 1.0 cpd00067_c + 1.0 cpd00009_c + 1.0 cpd00646_c	Unknown	3.1.3.1	151	0	1	0	10000	0
rxn01450	Indol-3-yl-pyruvate carboxy-lyase	1.0 cpd00067_c + 1.0 cpd00278_c -> 1.0 cpd00011_c + 1.0 cpd00486_c	Auxin_biosynthesis	4.1.1.43	152	0	1	0	10000	0
rxn01819	NG,NG-Dimethyl-L-arginine dimethylamidohydrolase	1.0 cpd00001_c + 1.0 cpd02279_c -> 1.0 cpd00274_c + 1.0 cpd00425_c	Dimethylarginine_metabolism	3.5.3.18	153	0	1	0	10000	0
rxn03384	Uroporphyrinogen I carboxy-lyase	4.0 cpd00067_c + 1.0 cpd03414_c <=> 1.0 cpd03416_c + 4.0 cpd00011_c	Heme_and_Siroheme_Biosynthesis	4.1.1.37	154	0	1	-10000	10000	0
rxn05223	Biotin ABC transporter	1.0 cpd00001_c + 1.0 cpd00104_e + 1.0 cpd00002_c -> 1.0 cpd00067_c + 1.0 cpd00008_c + 1.0 cpd00104_c + 1.0 cpd00009_c	ECF_class_transporters	Undetermined	155	0	0	0	10000	0
rxn01390	ATPL-rhamnulose 1-phosphotransferase	1.0 cpd00261_c + 1.0 cpd00002_c <=> 1.0 cpd00008_c + 1.0 cpd03861_c	L-rhamnose_utilization	2.7.1.5	156	0	0	-10000	10000	0
rxn04016	S-adenosyl-L-methionine(E)-prop-1-ene-1,2,3-tricarboxylate	1.0 cpd00017_c + 1.0 cpd01563_c <=> 1.0 cpd00019_c + 1.0 cpd08353_c	Cobalt-zinc-cadmium_resistance	2.1.1.144	157	0	1	-10000	10000	0
rxn02733	Mg-protoporphyrin IX magnesium-lyase	1.0 cpd00254_c + 1.0 cpd00001_c + 1.0 cpd01476_c + 1.0 cpd00002_c <=> 3.0 cpd00067_c + 1.0 cpd00008_c + 1.0 cpd02216_c + 1.0 cpd00009_c	Chlorophyll_Biosynthesis	6.6.1.1	158	0	0	-10000	10000	0
rxn02959	S-adenosyl-L-methioninemagnesium-protoporphyrin-IX	1.0 cpd02216_c + 1.0 cpd00017_c <=> 1.0 cpd00019_c + 1.0 cpd02762_c	Chlorophyll_Biosynthesis	2.1.1.11	158	0	0	-10000	10000	0
rxn00431	Methylamine(acceptor) oxidoreductase (deaminating)	1.0 cpd00001_c + 1.0 cpd00187_c -> 2.0 cpd00067_c + 1.0 cpd00055_c + 1.0 cpd00013_c	Respiratory_dehydrogenases_1	1.4.99.3	159	0	0	0	10000	0
rxn02313	rxn02313	1.0 cpd00067_c + 1.0 cpd00005_c + 1.0 cpd01850_c <=> 1.0 cpd00006_c + 1.0 cpd00804_c	D-Sorbitol(D-Glucitol)_and_L-Sorbose_Utilization	1.1.1.-	160	0	1	-10000	10000	0
rxn01025	5-Methylcytosine aminohydrolase	1.0 cpd00001_c + 1.0 cpd00067_c + 1.0 cpd01587_c -> 1.0 cpd00151_c + 1.0 cpd00013_c	pyrimidine_conversions	3.5.4.1	161	0	0	0	10000	0
rxn00433	Sarcosineoxygen oxidoreductase (demethylating)	1.0 cpd00001_c + 1.0 cpd00007_c + 1.0 cpd00183_c -> 1.0 cpd00025_c + 1.0 cpd00055_c + 1.0 cpd00033_c	Choline_and_Betaine_Uptake_and_Betaine_Biosynthesis	1.5.3.1	162	0	0	0	10000	0
rxn01715	Tyramineoxygen oxidoreductase(deaminating)(flavin-containing)	1.0 cpd00001_c + 1.0 cpd00007_c + 1.0 cpd00374_c -> 1.0 cpd00025_c + 1.0 cpd00013_c + 1.0 cpd02361_c	Unknown	1.4.3.4	163	0	0	0	10000	0
rxn05251	FACOAL170(anteiso)	1.0 cpd00067_c + 1.0 cpd11433_c + 1.0 cpd00010_c + 1.0 cpd00002_c -> 1.0 cpd11434_c + 1.0 cpd00012_c + 1.0 cpd00018_c	Fatty_acid_degradation_regulons	6.2.1.3	164	0	0	0	10000	0
rxn00827	CTPN-acylneuraminate cytidylyltransferase	1.0 cpd00052_c + 1.0 cpd00232_c -> 1.0 cpd00112_c + 1.0 cpd00012_c	Sialic_Acid_Metabolism	2.7.7.43	165	0	1	0	10000	0
rxn03446	O-Phospho-4-hydroxy-L-threonine phospho-lyase (adding water)	1.0 cpd00001_c + 1.0 cpd03607_c -> 1.0 cpd00009_c + 1.0 cpd00067_c + 1.0 cpd03608_c	Threonine_and_Homoserine_Biosynthesis	4.2.3.1	166	0	1	0	10000	0
rxn02916	6-Amino-2-oxohexanoate cyclation	1.0 cpd02074_c -> 1.0 cpd00067_c + 1.0 cpd00001_c + 1.0 cpd00922_c	Unknown	Undetermined	167	0	0	0	10000	1
rxn01133	Acetyl-CoAmaltose O-acetyltransferase	1.0 cpd00022_c + 1.0 cpd00179_c -> 1.0 cpd00010_c + 1.0 cpd01441_c	Maltose_and_Maltodextrin_Utilization	2.3.1.79	168	0	1	0	10000	0
rxn02596	a-galactosidase (stachyose)	1.0 cpd00001_c + 1.0 cpd01133_c <=> 1.0 cpd00108_c + 1.0 cpd00382_c	Fructooligosaccharides(FOS)_and_Raffinose_Utilization	3.2.1.22	169	0	0	-10000	10000	0
rxn01685	AcetoinNAD+ oxidoreductase	1.0 cpd00361_c + 1.0 cpd00003_c <=> 1.0 cpd00067_c + 1.0 cpd00004_c + 1.0 cpd00551_c	Acetoin,_butanediol_metabolism	1.1.1.5	170	0	0	-10000	10000	0
rxn09988	alpha-N-arabinofuranosidase	2.0 cpd00001_c + 1.0 cpd12115_c <=> 3.0 cpd00224_c	L-Arabinose_utilization	3.2.1.55	171	0	1	-10000	10000	0
rxn09265	Spermidine acetyltransferase (N8)	1.0 cpd00264_c + 1.0 cpd00022_c -> 1.0 cpd00067_c + 1.0 cpd00010_c + 1.0 cpd00758_c	Polyamine_Metabolism	2.3.1.57	172	0	1	0	10000	0
rxn00792	BiotinCoA ligase (AMP-forming)	1.0 cpd00012_c + 1.0 cpd03517_c -> 1.0 cpd00067_c + 1.0 cpd00104_c + 1.0 cpd00002_c	Biotin_biosynthesis	6.2.1.11	173	0	1	0	10000	0
rxn05252	FACOAL170(ISO)	1.0 cpd00067_c + 1.0 cpd00010_c + 1.0 cpd11431_c + 1.0 cpd00002_c -> 1.0 cpd11432_c + 1.0 cpd00018_c + 1.0 cpd00012_c	Fatty_acid_degradation_regulons	6.2.1.3	174	0	0	0	10000	0
rxn00016	Hexosaminidase	1.0 cpd00001_c + 1.0 cpd01157_c <=> 2.0 cpd00122_c	Chitin_and_N-acetylglucosamine_utilization	3.2.1.52	175	0	1	-10000	10000	0
rxn07295	glycine oxidase	1.0 cpd00033_c -> 3.0 cpd00067_c + 1.0 cpd14545_c	Thiamin_biosynthesis	1.4.3.19	176	0	1	0	10000	0
rxn00999	Phenylpyruvateoxygen oxidoreductase (hydroxylating,decarboxylating)	1.0 cpd00007_c + 1.0 cpd00143_c -> 1.0 cpd00011_c + 1.0 cpd03480_c	Aromatic_amino_acid_degradation	1.13.11.27	177	0	0	0	10000	0
rxn00065	ATP pyrophosphate-lyase (cyclizing)	1.0 cpd00002_c -> 1.0 cpd00446_c + 1.0 cpd00012_c	cAMP_signaling_in_bacteria	4.6.1.1	178	0	0	0	10000	0
rxn03838	rxn03838	1.0 cpd00001_c + 1.0 cpd03200_c <=> 1.0 cpd00108_c + 1.0 cpd03198_c	Fructooligosaccharides(FOS)_and_Raffinose_Utilization	3.2.1.22	179	0	0	-10000	10000	0
rxn08300	diacylglycerol kinase (n-C181)	1.0 cpd15312_c + 1.0 cpd00002_c <=> 1.0 cpd00008_c + 1.0 cpd15527_c	Glycerolipid_and_Glycerophospholipid_Metabolism_in_Bacteria	2.7.1.107	180	0	0	-10000	10000	0
rxn08298	diacylglycerol kinase (n-C161)	1.0 cpd15310_c + 1.0 cpd00002_c <=> 1.0 cpd00008_c + 1.0 cpd15525_c	Glycerolipid_and_Glycerophospholipid_Metabolism_in_Bacteria	2.7.1.107	181	0	0	-10000	10000	0
rxn00095	P1,P4-Bis(5'-nucleosyl)-tetraphosphate nucleotidebisphosphohydrolase	1.0 cpd00001_c + 1.0 cpd00924_c -> 2.0 cpd00008_c	EC49-61	3.6.1.41	182	0	0	0	10000	0
rxn00206	Superoxidesuperoxide oxidoreductase	2.0 cpd00532_c -> 1.0 cpd00007_c + 1.0 cpd00025_c	Protection_from_Reactive_Oxygen_Species	1.15.1.1	183	0	0	0	10000	0
rxn00638	GDP-D-mannoseNAD+ 6-oxidoreductase	1.0 cpd00001_c + 2.0 cpd00003_c + 1.0 cpd00083_c <=> 3.0 cpd00067_c + 1.0 cpd00719_c + 2.0 cpd00004_c	Alginate_metabolism	1.1.1.132	184	0	1	-10000	10000	0
rxn02122	D-GlucuronolactoneNAD+ oxidoreductase	2.0 cpd00001_c + 1.0 cpd01735_c + 1.0 cpd00003_c <=> 3.0 cpd00067_c + 1.0 cpd00609_c + 1.0 cpd00004_c	Unknown	1.2.1.3	185	0	0	-10000	10000	0
rxn00714	P1,P4-Bis(5'-nucleosyl)-tetraphosphate nucleotidohydrolase	1.0 cpd00001_c + 1.0 cpd03706_c -> 1.0 cpd00091_c + 1.0 cpd00062_c	pyrimidine_conversions	3.6.1.17	186	0	1	0	10000	0
rxn00331	(3S)-3-Carboxy-3-hydroxypropanoyl-CoA glyoxylate-lyase	1.0 cpd02662_c <=> 1.0 cpd00022_c + 1.0 cpd00040_c	Glyoxylate_bypass	4.1.3.24	187	0	0	-10000	10000	0
rxn12526	D-Glucosamine transport via proton antiport	1.0 cpd00067_c + 1.0 cpd00276_e <=> 1.0 cpd00276_c + 1.0 cpd00067_e	Unknown	Undetermined	188	0	0	-10000	10000	0
rxn00689	TetrahydrofolateL-glutamate gamma-ligase (ADP-forming)	1.0 cpd00023_c + 1.0 cpd00087_c + 1.0 cpd00002_c -> 1.0 cpd00067_c + 1.0 cpd00008_c + 1.0 cpd06227_c + 1.0 cpd00009_c	Folate_Biosynthesis	6.3.2.17	189	0	1	0	10000	0
rxn00038	(R)-3-((R)-3-Hydroxybutanoyloxy)-butanoate hydroxybutanoylhydrolase	1.0 cpd00001_c + 1.0 cpd02767_c <=> 1.0 cpd00067_c + 2.0 cpd00797_c	Polyhydroxybutyrate_metabolism	3.1.1.22	190	0	1	-10000	10000	0
rxn08707	Heme O synthase	1.0 cpd00001_c + 1.0 cpd00350_c + 1.0 cpd00028_c <=> 1.0 cpd11313_c + 1.0 cpd00012_c	Unknown	2.5.1.-	191	0	1	-10000	10000	0
rxn01709	Propane-1,2-diol hydro-lyase	1.0 cpd00453_c -> 1.0 cpd00001_c + 1.0 cpd00371_c	Propanediol_utilization	4.2.1.28	192	0	0	0	10000	0
rxn03883	D-arabinitolNAD 4-oxidoreductase	1.0 cpd00003_c + 1.0 cpd01307_c <=> 1.0 cpd00067_c + 1.0 cpd00004_c + 1.0 cpd00259_c	Ribitol,_Xylitol,_Arabitol,_Mannitol_and_Sorbitol_utilization	1.1.1.11	193	0	0	-10000	10000	0
rxn09450	fatty-acid--CoA ligase (hexadecenoate), peroxisomal	1.0 cpd00067_c + 1.0 cpd00010_c + 1.0 cpd00002_c + 1.0 cpd15237_c -> 1.0 cpd15238_c + 1.0 cpd00018_c + 1.0 cpd00012_c	Fatty_acid_degradation_regulons	6.2.1.3	194	0	0	0	10000	0
rxn12583	Galactitol transport via proton symport	1.0 cpd01171_e + 1.0 cpd00067_e <=> 1.0 cpd00067_c + 1.0 cpd01171_c	Unknown	Undetermined	195	0	0	-10000	10000	0
rxn01639	N-Formimino-L-glutamate formiminohydrolase	1.0 cpd00023_c + 1.0 cpd00378_c -> 1.0 cpd00001_c + 1.0 cpd00344_c	Histidine_Degradation	3.5.3.8	196	0	0	0	10000	0
rxn00768	Glycerol hydro-lyase	1.0 cpd00100_c -> 1.0 cpd00001_c + 1.0 cpd00714_c	Glycerol_fermenation_to_1,3-propanediol	4.2.1.30	197	0	1	0	10000	0
rxn04750	(S)-3-hydroxyacyl-CoANAD+ oxidoreductase	1.0 cpd09844_c + 1.0 cpd00003_c <=> 1.0 cpd00067_c + 1.0 cpd01507_c + 1.0 cpd00004_c	Isoleucine_degradation	1.1.1.35	198	0	0	-10000	10000	0
rxn02028	TrimethylaminoacetateL-homosysteine S-methyltransferase	1.0 cpd00540_c + 1.0 cpd00135_c -> 1.0 cpd00060_c + 1.0 cpd00756_c	Methionine_Biosynthesis	2.1.1.5	199	0	0	0	10000	0
rxn00358	UDP-D-galactopyranose furanomutase	1.0 cpd00043_c <=> 1.0 cpd02338_c	LOS_core_oligosaccharide_biosynthesis	5.4.99.9	200	0	1	-10000	10000	0
rxn01259	Isomaltose 6-alpha-D-glucanohydrolase	1.0 cpd00001_c + 1.0 cpd00217_c <=> 2.0 cpd00027_c	Maltose_and_Maltodextrin_Utilization	3.2.1.10	201	0	1	-10000	10000	0
rxn09448	fatty-acid--CoA ligase (octadecenoate)	1.0 cpd00067_c + 1.0 cpd00010_c + 1.0 cpd15269_c + 1.0 cpd00002_c -> 1.0 cpd00012_c + 1.0 cpd00018_c + 1.0 cpd15274_c	Fatty_acid_degradation_regulons	6.2.1.3	202	0	0	0	10000	0
rxn00776	Uracil hydro-lyase (adding D-ribose 5-phosphate)	1.0 cpd00101_c + 1.0 cpd00092_c <=> 1.0 cpd00001_c + 1.0 cpd00859_c	tRNA_processing	4.2.1.70	203	0	1	-10000	10000	0
rxn08294	diacylglycerol kinase (n-C120)	1.0 cpd15306_c + 1.0 cpd00002_c <=> 1.0 cpd00008_c + 1.0 cpd15521_c	Glycerolipid_and_Glycerophospholipid_Metabolism_in_Bacteria	2.7.1.107	204	0	0	-10000	10000	0
rxn00775	ADPribose ribophosphohydrolase	1.0 cpd00001_c + 1.0 cpd00251_c -> 1.0 cpd00101_c + 1.0 cpd00018_c	NAD_and_NADP_cofactor_biosynthesis_global	3.6.1.13	205	0	0	0	10000	0
rxn05734	aldehyde dehydrogenase (glyoxylate, NAD)	1.0 cpd00001_c + 1.0 cpd00040_c + 1.0 cpd00003_c <=> 2.0 cpd00067_c + 1.0 cpd00180_c + 1.0 cpd00004_c	Unknown	Undetermined	206	0	0	-10000	10000	0
rxn00758	sn-Glycero-3-phosphocholine glycerophosphohydrolase	1.0 cpd00001_c + 1.0 cpd00507_c <=> 1.0 cpd00080_c + 1.0 cpd00098_c	Glycerol_and_Glycerol-3-phosphate_Uptake_and_Utilization	3.1.4.2	207	0	0	-10000	10000	0
rxn05024	rxn05024	1.0 cpd02021_c + 1.0 cpd00067_c -> 1.0 cpd00001_c + 1.0 cpd11217_c	Menaquinone_and_Phylloquinone_Biosynthesis	4.1.3.36	208	0	0	0	10000	0
rxn09264	Spermidine acetyltransferase	1.0 cpd00264_c + 1.0 cpd00022_c -> 1.0 cpd00067_c + 1.0 cpd00470_c + 1.0 cpd00010_c	Polyamine_Metabolism	2.3.1.57	209	0	1	0	10000	0
rxn10335	myristoyl-cardiolipin synthase	2.0 cpd15536_c <=> 1.0 cpd00100_c + 1.0 cpd15792_c	Glycerolipid_and_Glycerophospholipid_Metabolism_in_Bacteria	Undetermined	210	0	1	-10000	10000	0
rxn10334	palmitoyl-cardiolipin synthase	2.0 cpd15538_c <=> 1.0 cpd00100_c + 1.0 cpd15791_c	Glycerolipid_and_Glycerophospholipid_Metabolism_in_Bacteria	Undetermined	211	0	1	-10000	10000	0
rxn01210	10-FormyltetrahydrofolateL-glutamate ligase (ADP-forming)	1.0 cpd00023_c + 1.0 cpd00201_c + 1.0 cpd00002_c -> 1.0 cpd00067_c + 1.0 cpd00008_c + 1.0 cpd00009_c + 1.0 cpd03524_c	Folate_Biosynthesis	6.3.2.12	212	0	1	0	10000	0
rxn02377	UDP-N-acetyl-D-mannosamineNAD+ 1-oxidoreductase	1.0 cpd00001_c + 1.0 cpd00861_c + 2.0 cpd00003_c <=> 1.0 cpd03732_c + 3.0 cpd00067_c + 2.0 cpd00004_c	Unknown	1.1.1.-	213	0	1	-10000	10000	0
rxn08296	diacylglycerol kinase (n-C141)	1.0 cpd15308_c + 1.0 cpd00002_c <=> 1.0 cpd00008_c + 1.0 cpd15523_c	Glycerolipid_and_Glycerophospholipid_Metabolism_in_Bacteria	2.7.1.107	214	0	0	-10000	10000	0
rxn01385	XylitolNAD+ 2-oxidoreductase (D-xylulose-forming)	1.0 cpd00306_c + 1.0 cpd00003_c <=> 1.0 cpd00067_c + 1.0 cpd00004_c + 1.0 cpd00259_c	Ribitol,_Xylitol,_Arabitol,_Mannitol_and_Sorbitol_utilization	1.1.1.9	215	0	0	-10000	10000	0
rxn03409	Undecaprenyl-diphospho-N-acetylmuramoyl-(N-acetylglucosamine)-	1.0 cpd00013_c + 1.0 cpd03495_c + 1.0 cpd00002_c -> 1.0 cpd00067_c + 1.0 cpd00008_c + 1.0 cpd00009_c + 1.0 cpd03496_c	Peptidoglycan_Biosynthesis	6.3.1.2	216	0	1	0	10000	0
rxn04601	3-(3-hydroxy-phenyl)propionate hydroxylase	1.0 cpd00067_c + 1.0 cpd00007_c + 1.0 cpd08304_c + 1.0 cpd00004_c -> 1.0 cpd00001_c + 1.0 cpd02501_c + 1.0 cpd00003_c	Central_meta-cleavage_pathway_of_aromatic_compound_degradation	1.14.13.-	217	0	0	0	10000	0
rxn02925	L-Alanine3-oxopropanoate aminotransferase	1.0 cpd00287_c + 1.0 cpd00035_c <=> 1.0 cpd02096_c + 1.0 cpd00020_c	Pyruvate_Alanine_Serine_Interconversions	2.6.1.18	218	0	0	-10000	10000	0
rxn05012	carbamoyl-phosphateN2-acetyl-L-ornithine carbamoyltransferase	1.0 cpd00342_c + 1.0 cpd00146_c -> 2.0 cpd00067_c + 1.0 cpd00009_c + 1.0 cpd11209_c	Arginine_Biosynthesis_extended	2.1.3.9	219	0	0	0	10000	0
rxn00882	myo-Inositol 4-phosphate phosphahydrolase	1.0 cpd02230_c + 1.0 cpd00001_c -> 1.0 cpd00067_c + 1.0 cpd00009_c + 1.0 cpd00121_c	Inositol_catabolism	3.1.3.25	220	0	1	0	10000	0
rxn00883	1D-myo-Inositol 3-phosphate phosphahydrolase	1.0 cpd00001_c + 1.0 cpd02484_c -> 1.0 cpd00067_c + 1.0 cpd00009_c + 1.0 cpd00121_c	Inositol_catabolism	3.1.3.25	221	0	0	0	10000	0
rxn00543	EthanolNAD+ oxidoreductase	1.0 cpd00003_c + 1.0 cpd00363_c <=> 1.0 cpd00067_c + 1.0 cpd00071_c + 1.0 cpd00004_c	Fermentations:_Mixed_acid	1.1.1.1	222	0	0	-10000	10000	0
rxn11932	Nitrous-oxide(acceptor) oxidoreductase (NO-forming)	1.0 cpd00067_c + 1.0 cpd00415_c + 2.0 cpd00418_c <=> 1.0 cpd00001_c + 1.0 cpd00659_c + 1.0 cpd00364_c	Denitrification	1.7.99.7	223	0	0	-10000	10000	0
rxn01653	5-Formyltetrahydrofolate cyclo-ligase (ADP-forming)	1.0 cpd02197_c + 1.0 cpd00002_c -> 1.0 cpd00009_c + 1.0 cpd00008_c + 1.0 cpd00347_c	One-carbon_metabolism_by_tetrahydropterines	6.3.3.2	224	0	0	0	10000	0
rxn01962	XTP pyrophosphohydrolase	1.0 cpd00001_c + 1.0 cpd00530_c -> 1.0 cpd00012_c + 1.0 cpd00497_c	Folate_Biosynthesis	3.6.1.19	225	0	0	0	10000	0
rxn00484	L-Tryptophan decarboxy-lyase	1.0 cpd00067_c + 1.0 cpd00065_c -> 1.0 cpd00011_c + 1.0 cpd00318_c	Aromatic_amino_acid_degradation	4.1.1.28	226	0	0	0	10000	0
rxn07307	(2R)-O-phospho-3-sulfolactate sulfo-lyase	1.0 cpd08366_c <=> 1.0 cpd00081_c + 1.0 cpd00061_c	coenzyme_M_biosynthesis	4.4.1.19	227	0	1	-10000	10000	0
rxn00514	Inosine 5'-triphosphate pyrophosphohydrolase	1.0 cpd00001_c + 1.0 cpd00068_c -> 1.0 cpd00114_c + 1.0 cpd00012_c	Folate_Biosynthesis	3.6.1.8	228	0	1	0	10000	0
rxn01664	2-Aminoadipate 6-semialdehyde	1.0 cpd02522_c -> 1.0 cpd00001_c + 1.0 cpd00067_c + 1.0 cpd00352_c	Unknown	Undetermined	233	0	1	0	10000	1
rxn03482	Salicin 6-phosphate glucohydrolase	1.0 cpd00001_c + 1.0 cpd03698_c <=> 1.0 cpd01553_c + 1.0 cpd00863_c	Beta-Glucoside_Metabolism	3.2.1.86	--	0	1	-10000	10000	0
rxn09992	Salicin 6-phosphate glucohydrolase	1.0 cpd00001_c + 1.0 cpd03698_c <=> 1.0 cpd01553_c + 1.0 cpd00079_c	Beta-Glucoside_Metabolism	3.2.1.86	--	0	1	-10000	10000	0
rxn08258	Carnityl-CoA dehydratse	1.0 cpd15440_c <=> 1.0 cpd00001_c + 1.0 cpd15441_c	carnitine_metabolism	Undetermined	--	0	1	-10000	10000	0
rxn05180	Carnitine-ABC transport	1.0 cpd00001_c + 1.0 cpd00266_e + 1.0 cpd00002_c -> 1.0 cpd00067_c + 1.0 cpd00008_c + 1.0 cpd00009_c + 1.0 cpd00266_c	Choline_and_Betaine_Uptake_and_Betaine_Biosynthesis	Undetermined	--	0	1	0	10000	0
rxn05192	Crotono-betaine ABC transport	1.0 cpd00001_c + 1.0 cpd08305_e + 1.0 cpd00002_c -> 1.0 cpd00067_c + 1.0 cpd00008_c + 1.0 cpd08305_c + 1.0 cpd00009_c	Choline_and_Betaine_Uptake_and_Betaine_Biosynthesis	Undetermined	--	0	1	0	10000	0
rxn05504	arsenobetaine transport in via ABC system	1.0 cpd00001_c + 1.0 cpd11597_e + 1.0 cpd00002_c -> 1.0 cpd00067_c + 1.0 cpd00008_c + 1.0 cpd11597_c + 1.0 cpd00009_c	Choline_and_Betaine_Uptake_and_Betaine_Biosynthesis	Undetermined	--	0	1	0	10000	0
rxn05505	arsenobetaine transport in via proton symport	1.0 cpd11597_e + 1.0 cpd00067_e <=> 1.0 cpd00067_c + 1.0 cpd11597_c	Choline_and_Betaine_Uptake_and_Betaine_Biosynthesis	Undetermined	--	0	1	-10000	10000	0
rxn05517	cadminum transport out via antiport	1.0 cpd00205_e + 1.0 cpd00067_e + 1.0 cpd01012_c <=> 1.0 cpd00067_c + 1.0 cpd01012_e + 1.0 cpd00205_c	Cobalt-zinc-cadmium_resistance	Undetermined	--	0	1	-10000	10000	0
rxn04386	rxn04386	1.0 cpd00161_c -> 1.0 cpd08928_c	Coenzyme_B12_biosynthesis	Undetermined	--	0	1	0	10000	0
rxn05029	ATPcobinamide Cobeta-adenosyltransferase	1.0 cpd03422_c + 1.0 cpd00002_c <=> 1.0 cpd03918_c + 1.0 cpd00421_c	Coenzyme_B12_biosynthesis	2.5.1.17	--	0	1	-10000	10000	0
rxn01420	non-enzymatic reaction, mitochondrial	1.0 cpd00067_c + 1.0 cpd03287_c -> 1.0 cpd00011_c + 1.0 cpd00269_c	Lysine_biosynthesis_AAA_pathway_2	1.1.1.87	--	0	1	0	10000	0
rxn03324	(1R,2S)-1-hydroxybutane-1,2,4-tricarboxylateNAD+ oxidoreductase	1.0 cpd03372_c + 1.0 cpd00003_c <=> 1.0 cpd00067_c + 1.0 cpd03287_c + 1.0 cpd00004_c	Lysine_biosynthesis_AAA_pathway_2	1.1.1.87	--	0	1	-10000	10000	0
rxn01581	L-Pipecolate(acceptor) 1,6-oxidoreductase	1.0 cpd00323_c + 1.0 cpd00015_c <=> 1.0 cpd00982_c + 1.0 cpd00352_c	Lysine_degradation	1.5.99.3	--	0	1	-10000	10000	0
rxn08178	Biotin sulfoxide reductase	1.0 cpd00067_c + 1.0 cpd15414_c + 1.0 cpd00004_c <=> 1.0 cpd00001_c + 1.0 cpd00104_c + 1.0 cpd00003_c	trimethylamine_N-oxide_(TMAO)_reductase	Undetermined	--	0	1	-10000	10000	0
rxn08179	Biotin sulfoxide reductase	1.0 cpd00067_c + 1.0 cpd15414_c + 1.0 cpd00005_c <=> 1.0 cpd00001_c + 1.0 cpd00006_c + 1.0 cpd00104_c	trimethylamine_N-oxide_(TMAO)_reductase	Undetermined	--	0	1	-10000	10000	0
rxn10044	cytochrome-c reductase (menaquinol 7 3 protons)	1.0 cpd00067_c + 1.0 cpd11451_c + 2.0 cpd00109_c <=> 1.0 cpd11606_c + 3.0 cpd00067_e + 2.0 cpd00110_c	Ubiquinone_Undetermined-cytochrome_c_reductase_complexes	1.10.2.2,	--	0	1	-10000	10000	0
rxn05516	cadmium transport out via ABC system	1.0 cpd00001_c + 1.0 cpd00002_c + 1.0 cpd01012_c -> 1.0 cpd00067_c + 1.0 cpd00008_c + 1.0 cpd00009_c + 1.0 cpd01012_e	Unknown	TC-3.A.3	--	0	1	0	10000	0
rxn08257	crotonobetainyl-CoA carnitine CoA transferase	1.0 cpd08305_c + 1.0 cpd15440_c -> 1.0 cpd15441_c + 1.0 cpd00266_c	Unknown	Undetermined	--	0	1	0	10000	0
rxn10046	menauinol oxidase (72 protons)	4.0 cpd00067_c + 1.0 cpd11451_c + 0.5 cpd00007_c -> 1.0 cpd00001_c + 4.0 cpd00067_e + 1.0 cpd11606_c	Unknown	Undetermined,	--	0	1	0	10000	0
rxn12605	L-Carnitine transport via proton symport	1.0 cpd00266_e + 1.0 cpd00067_e <=> 1.0 cpd00067_c + 1.0 cpd00266_c	Unknown	Undetermined	--	0	1	-10000	10000	0
rxn05161	L-Leucine-ABC transport	1.0 cpd00001_c + 1.0 cpd00107_e + 1.0 cpd00002_c -> 1.0 cpd00067_c + 1.0 cpd00008_c + 1.0 cpd00107_c + 1.0 cpd00009_c	ABC_transporter_branched-chain_amino_acid_(TC_3.A.1.4.1)	Undetermined	--	0	0	0	10000	0
rxn05168	L-Valine-ABC transport	1.0 cpd00001_c + 1.0 cpd00156_e + 1.0 cpd00002_c -> 1.0 cpd00067_c + 1.0 cpd00008_c + 1.0 cpd00009_c + 1.0 cpd00156_c	ABC_transporter_branched-chain_amino_acid_(TC_3.A.1.4.1)	Undetermined	--	0	0	0	10000	0
rxn05179	L-Isoleucine-ABC transport	1.0 cpd00001_c + 1.0 cpd00322_e + 1.0 cpd00002_c -> 1.0 cpd00067_c + 1.0 cpd00008_c + 1.0 cpd00322_c + 1.0 cpd00009_c	ABC_transporter_branched-chain_amino_acid_(TC_3.A.1.4.1)	Undetermined	--	0	0	0	10000	0
rxn05533	Dipeptide transport via ABC system (ala-asp)	1.0 cpd11593_e + 1.0 cpd00001_c + 1.0 cpd00002_c -> 1.0 cpd00067_c + 1.0 cpd00008_c + 1.0 cpd11593_c + 1.0 cpd00009_c	ABC_transporter_dipeptide_(TC_3.A.1.5.2)	TC-3.A.1.5	--	0	0	0	10000	0
rxn05534	Dipeptide transport via ABC system (gly-glu)	1.0 cpd00001_c + 1.0 cpd11592_e + 1.0 cpd00002_c -> 1.0 cpd00067_c + 1.0 cpd00008_c + 1.0 cpd00009_c + 1.0 cpd11592_c	ABC_transporter_dipeptide_(TC_3.A.1.5.2)	TC-3.A.1.5	--	0	0	0	10000	0
rxn05535	Dipeptide transport via ABC system (gly-met)	1.0 cpd00001_c + 1.0 cpd11591_e + 1.0 cpd00002_c -> 1.0 cpd11591_c + 1.0 cpd00008_c + 1.0 cpd00067_c + 1.0 cpd00009_c	ABC_transporter_dipeptide_(TC_3.A.1.5.2)	TC-3.A.1.5	--	0	0	0	10000	0
rxn05536	Dipeptide transport via ABC system (met-ala)	1.0 cpd00001_c + 1.0 cpd00002_c + 1.0 cpd11590_e -> 1.0 cpd00067_c + 1.0 cpd00008_c + 1.0 cpd00009_c + 1.0 cpd11590_c	ABC_transporter_dipeptide_(TC_3.A.1.5.2)	TC-3.A.1.5	--	0	0	0	10000	0
rxn05537	Dipeptide transport via ABC system (gly-asp)	1.0 cpd00001_c + 1.0 cpd11589_e + 1.0 cpd00002_c -> 1.0 cpd00067_c + 1.0 cpd00008_c + 1.0 cpd11589_c + 1.0 cpd00009_c	ABC_transporter_dipeptide_(TC_3.A.1.5.2)	TC-3.A.1.5	--	0	0	0	10000	0
rxn05538	Dipeptide transport via ABC system (gly-pro-L)	1.0 cpd00001_c + 1.0 cpd11588_e + 1.0 cpd00002_c -> 1.0 cpd00067_c + 1.0 cpd00008_c + 1.0 cpd11588_c + 1.0 cpd00009_c	ABC_transporter_dipeptide_(TC_3.A.1.5.2)	TC-3.A.1.5	--	0	0	0	10000	0
rxn05539	Dipeptide transport via ABC system (cgly)	1.0 cpd00001_c + 1.0 cpd01017_e + 1.0 cpd00002_c -> 1.0 cpd00067_c + 1.0 cpd00008_c + 1.0 cpd01017_c + 1.0 cpd00009_c	ABC_transporter_dipeptide_(TC_3.A.1.5.2)	TC-3.A.1.5	--	0	0	0	10000	0
rxn05540	Dipeptide transport via ABC system (ala-gln)	1.0 cpd00001_c + 1.0 cpd00002_c + 1.0 cpd11587_e -> 1.0 cpd00067_c + 1.0 cpd00008_c + 1.0 cpd11587_c + 1.0 cpd00009_c	ABC_transporter_dipeptide_(TC_3.A.1.5.2)	TC-3.A.1.5	--	0	0	0	10000	0
rxn05541	Dipeptide transport via ABC system (ala-glu)	1.0 cpd00001_c + 1.0 cpd11586_e + 1.0 cpd00002_c -> 1.0 cpd11586_c + 1.0 cpd00008_c + 1.0 cpd00067_c + 1.0 cpd00009_c	ABC_transporter_dipeptide_(TC_3.A.1.5.2)	TC-3.A.1.5	--	0	0	0	10000	0
rxn05542	Dipeptide transport via ABC system (ala-gly)	1.0 cpd00001_c + 1.0 cpd11585_e + 1.0 cpd00002_c -> 1.0 cpd00067_c + 1.0 cpd00008_c + 1.0 cpd00009_c + 1.0 cpd11585_c	ABC_transporter_dipeptide_(TC_3.A.1.5.2)	TC-3.A.1.5	--	0	0	0	10000	0
rxn05543	Dipeptide transport via ABC system (ala-his)	1.0 cpd00001_c + 1.0 cpd11584_e + 1.0 cpd00002_c -> 1.0 cpd00067_c + 1.0 cpd00008_c + 1.0 cpd11584_c + 1.0 cpd00009_c	ABC_transporter_dipeptide_(TC_3.A.1.5.2)	TC-3.A.1.5	--	0	0	0	10000	0
rxn05544	Dipeptide transport via ABC system (ala-leu)	1.0 cpd00001_c + 1.0 cpd11583_e + 1.0 cpd00002_c -> 1.0 cpd00067_c + 1.0 cpd00008_c + 1.0 cpd11583_c + 1.0 cpd00009_c	ABC_transporter_dipeptide_(TC_3.A.1.5.2)	TC-3.A.1.5	--	0	0	0	10000	0
rxn05545	Dipeptide transport via ABC system (ala-thr)	1.0 cpd00001_c + 1.0 cpd11582_e + 1.0 cpd00002_c -> 1.0 cpd00067_c + 1.0 cpd00008_c + 1.0 cpd11582_c + 1.0 cpd00009_c	ABC_transporter_dipeptide_(TC_3.A.1.5.2)	TC-3.A.1.5	--	0	0	0	10000	0
rxn05546	Dipeptide transport via ABC system (gly-asn)	1.0 cpd00001_c + 1.0 cpd11581_e + 1.0 cpd00002_c -> 1.0 cpd00067_c + 1.0 cpd00008_c + 1.0 cpd11581_c + 1.0 cpd00009_c	ABC_transporter_dipeptide_(TC_3.A.1.5.2)	TC-3.A.1.5	--	0	0	0	10000	0
rxn05547	Dipeptide transport via ABC system (gly-gln)	1.0 cpd00001_c + 1.0 cpd11580_e + 1.0 cpd00002_c -> 1.0 cpd00067_c + 1.0 cpd00008_c + 1.0 cpd11580_c + 1.0 cpd00009_c	ABC_transporter_dipeptide_(TC_3.A.1.5.2)	TC-3.A.1.5	--	0	0	0	10000	0
rxn12848	Gly-Cys ABC transporters	1.0 cpd15603_e + 1.0 cpd00001_c + 1.0 cpd00002_c -> 1.0 cpd00009_c + 1.0 cpd00008_c + 1.0 cpd15603_c	ABC_transporter_dipeptide_(TC_3.A.1.5.2)	3.A.1.5	--	0	0	0	10000	0
rxn12849	Gly-Leu ABC transporters	1.0 cpd00001_c + 1.0 cpd15604_e + 1.0 cpd00002_c -> 1.0 cpd00009_c + 1.0 cpd00008_c + 1.0 cpd15604_c	ABC_transporter_dipeptide_(TC_3.A.1.5.2)	3.A.1.5	--	0	0	0	10000	0
rxn12850	Gly-Phe ABC transporters	1.0 cpd00001_c + 1.0 cpd15605_e + 1.0 cpd00002_c -> 1.0 cpd00009_c + 1.0 cpd00008_c + 1.0 cpd15605_c	ABC_transporter_dipeptide_(TC_3.A.1.5.2)	3.A.1.5	--	0	0	0	10000	0
rxn12851	Gly-Try ABC transporters	1.0 cpd00001_c + 1.0 cpd15606_e + 1.0 cpd00002_c -> 1.0 cpd00009_c + 1.0 cpd00008_c + 1.0 cpd15606_c	ABC_transporter_dipeptide_(TC_3.A.1.5.2)	3.A.1.5	--	0	0	0	10000	0
rxn05146	L-Glutamate-ABC transport	1.0 cpd00001_c + 1.0 cpd00023_e + 1.0 cpd00002_c -> 1.0 cpd00067_c + 1.0 cpd00008_c + 1.0 cpd00023_c + 1.0 cpd00009_c	ABC_transporter_glutamate_aspartate_(TC_3.A.1.3.4)	Undetermined	--	0	0	0	10000	0
rxn05152	L-Aspartate-ABC transport	1.0 cpd00001_c + 1.0 cpd00041_e + 1.0 cpd00002_c -> 1.0 cpd00067_c + 1.0 cpd00008_c + 1.0 cpd00041_c + 1.0 cpd00009_c	ABC_transporter_glutamate_aspartate_(TC_3.A.1.3.4)	Undetermined	--	0	0	0	10000	0
rxn05155	L-Glutamine-ABC transport	1.0 cpd00001_c + 1.0 cpd00002_c + 1.0 cpd00053_e -> 1.0 cpd00067_c + 1.0 cpd00008_c + 1.0 cpd00009_c + 1.0 cpd00053_c	ABC_transporter_glutamine_(TC_3.A.1.3.2)	3.A.1.3	--	0	0	0	10000	0
rxn02112	(R,R)-Butane-2,3-diolNAD+ oxidoreductase	1.0 cpd01947_c + 1.0 cpd00003_c <=> 1.0 cpd00067_c + 1.0 cpd00361_c + 1.0 cpd00004_c	Acetoin,_butanediol_metabolism	1.1.1.4	--	0	0	-10000	10000	0
rxn00871	Butanoyl-CoAorthophosphate butanoyltransferase	1.0 cpd00009_c + 1.0 cpd00067_c + 1.0 cpd00120_c <=> 1.0 cpd01662_c + 1.0 cpd00010_c	Acetyl-CoA_fermentation_to_Butyrate	2.3.1.19	--	0	0	-10000	10000	0
rxn00875	Butanoyl-CoAacetate CoA-transferase	1.0 cpd00120_c + 1.0 cpd00029_c <=> 1.0 cpd00211_c + 1.0 cpd00022_c	Acetyl-CoA_fermentation_to_Butyrate	2.8.3.8	--	0	0	-10000	10000	0
rxn00990	Acetoacetyl-CoAacetate CoA-transferase	1.0 cpd00029_c + 1.0 cpd00279_c <=> 1.0 cpd00022_c + 1.0 cpd00142_c	Acetyl-CoA_fermentation_to_Butyrate	2.8.3.8	--	0	0	-10000	10000	0
rxn00994	Butanoyl-CoAacetoacetate CoA-transferase	1.0 cpd00142_c + 1.0 cpd00120_c <=> 1.0 cpd00211_c + 1.0 cpd00279_c	Acetyl-CoA_fermentation_to_Butyrate	2.8.3.9	--	0	0	-10000	10000	0
rxn01236	ATPbutyrate 1-phosphotransferase	1.0 cpd00067_c + 1.0 cpd00211_c + 1.0 cpd00002_c <=> 1.0 cpd01662_c + 1.0 cpd00008_c	Acetyl-CoA_fermentation_to_Butyrate	2.7.2.7	--	0	0	-10000	10000	0
rxn01451	(S)-3-Hydroxybutanoyl-CoANAD+ oxidoreductase	1.0 cpd00842_c + 1.0 cpd00003_c <=> 1.0 cpd00067_c + 1.0 cpd00004_c + 1.0 cpd00279_c	Acetyl-CoA_fermentation_to_Butyrate	1.1.1.35	--	0	0	-10000	10000	0
rxn01453	(R)-3-Hydroxybutanoyl-CoANADP+ oxidoreductase	1.0 cpd00006_c + 1.0 cpd02234_c <=> 1.0 cpd00067_c + 1.0 cpd00005_c + 1.0 cpd00279_c	Acetyl-CoA_fermentation_to_Butyrate	1.1.1.36	--	0	0	-10000	10000	0
rxn02168	(3R)-3-Hydroxybutanoyl-CoA hydro-lyase	1.0 cpd02234_c <=> 1.0 cpd00650_c + 1.0 cpd00001_c	Acetyl-CoA_fermentation_to_Butyrate	4.2.1.55	--	0	0	-10000	10000	0
rxn02345	(S)-3-Hydroxybutanoyl-CoA 3-epimerase	1.0 cpd00842_c <=> 1.0 cpd02234_c	Acetyl-CoA_fermentation_to_Butyrate	5.1.2.3	--	0	0	-10000	10000	0
rxn05216	Na+ Glutamine symporter	1.0 cpd00971_e + 1.0 cpd00053_e <=> 1.0 cpd00053_c + 1.0 cpd00971_c	Acid_resistance_mechanisms	Undetermined	--	0	0	-10000	10000	0
rxn10136	4-aminobutyrate/glutamate antiport	1.0 cpd00281_c + 1.0 cpd00023_e <=> 1.0 cpd00281_e + 1.0 cpd00023_c	Acid_resistance_mechanisms	Undetermined	--	0	0	-10000	10000	0
rxn00191	L-Alanine2-oxoglutarate aminotransferase	1.0 cpd00024_c + 1.0 cpd00035_c <=> 1.0 cpd00023_c + 1.0 cpd00020_c	Alanine_biosynthesis	2.6.1.2	--	0	0	-10000	10000	0
rxn00283	L-Alanine racemase	1.0 cpd00035_c <=> 1.0 cpd00117_c	Alanine_biosynthesis	5.1.1.1	--	0	0	-10000	10000	0
rxn00903	L-Valine2-oxoglutarate aminotransferase	1.0 cpd00156_c + 1.0 cpd00024_c <=> 1.0 cpd00023_c + 1.0 cpd00123_c	Alanine_biosynthesis	2.6.1.6	--	0	0	-10000	10000	0
rxn00904	L-Valinepyruvate aminotransferase	1.0 cpd00156_c + 1.0 cpd00020_c <=> 1.0 cpd00035_c + 1.0 cpd00123_c	Alanine_biosynthesis	2.6.1.66	--	0	0	-10000	10000	0
rxn05171	Nitrate-ABC transport	1.0 cpd00209_e + 1.0 cpd00001_c + 1.0 cpd00002_c -> 1.0 cpd00067_c + 1.0 cpd00008_c + 1.0 cpd00209_c + 1.0 cpd00009_c	Alkanesulfonate_assimilation	Undetermined	--	0	0	0	10000	0
rxn05172	Taurine-ABC transport	1.0 cpd00001_c + 1.0 cpd00210_e + 1.0 cpd00002_c -> 1.0 cpd00067_c + 1.0 cpd00008_c + 1.0 cpd00210_c + 1.0 cpd00009_c	Alkanesulfonate_assimilation	3.A.1.17	--	0	0	0	10000	0
rxn00327	Ureidoglycolate amidohydrolase (decarboxylating)	2.0 cpd00067_c + 1.0 cpd00001_c + 1.0 cpd00465_c -> 1.0 cpd00011_c + 2.0 cpd00013_c + 1.0 cpd00040_c	Allantoin_degradation	3.5.3.19	--	0	0	0	10000	0
rxn01746	Allantoate amidinohydrolase	1.0 cpd00001_c + 1.0 cpd00388_c <=> 1.0 cpd00465_c + 1.0 cpd00073_c	Allantoin_degradation	3.5.3.4	--	0	0	-10000	10000	0
rxn01747	allantoate amidinohydrolase (decarboxylating)	2.0 cpd00067_c + 1.0 cpd00001_c + 1.0 cpd00388_c -> 1.0 cpd00011_c + 1.0 cpd01419_c + 1.0 cpd00013_c	Allantoin_degradation	3.5.3.9	--	0	0	0	10000	0
rxn01748	Allantoin amidohydrolase	1.0 cpd00001_c + 1.0 cpd01092_c <=> 1.0 cpd00067_c + 1.0 cpd00388_c	Allantoin_degradation	3.5.2.5	--	0	0	-10000	10000	0
rxn02102	(S)-UreidoglycolateNAD+ oxidoreductase	1.0 cpd00465_c + 1.0 cpd00003_c <=> 1.0 cpd00067_c + 1.0 cpd00596_c + 1.0 cpd00004_c	Allantoin_degradation	1.1.1.154	--	0	0	-10000	10000	0
rxn02103	(S)-UreidoglycolateNADP+ oxidoreductase	1.0 cpd00465_c + 1.0 cpd00006_c <=> 1.0 cpd00067_c + 1.0 cpd00596_c + 1.0 cpd00005_c	Allantoin_degradation	1.1.1.154	--	0	0	-10000	10000	0
rxn03842	Ureidoglycine aminohydrolase	1.0 cpd00001_c + 1.0 cpd01419_c <=> 1.0 cpd00465_c + 1.0 cpd00013_c	Allantoin_degradation	3.5.3.9	--	0	0	-10000	10000	0
rxn01281	(R)-GlycerateNADP+ oxidoreductase	1.0 cpd00006_c + 1.0 cpd00223_c <=> 1.0 cpd00067_c + 1.0 cpd00843_c + 1.0 cpd00005_c	Allantoin_Utilization	1.1.1.60	--	0	0	-10000	10000	0
rxn00231	Acetamide amidohydrolase	1.0 cpd00001_c + 1.0 cpd03734_c -> 1.0 cpd00013_c + 1.0 cpd00029_c	Amidase_clustered_with_urea_and_nitrile_hydratase_functions	3.5.1.4	--	0	0	0	10000	0
rxn05466	Ammonia transport via diffusion	1.0 cpd00013_e <=> 1.0 cpd00013_c	Ammonia_assimilation	Undetermined	--	0	0	-10000	10000	0
rxn08354	Dimethyl sulfoxide reductase (Menaquinol 8)	1.0 cpd15499_c + 1.0 cpd08021_c <=> 1.0 cpd00001_c + 1.0 cpd00450_c + 1.0 cpd15500_c	Anaerobic_respiratory_reductases	Undetermined	--	0	0	-10000	10000	0
rxn08356	Dimethyl sulfoxide reductase (Demethylmenaquinol 8)	1.0 cpd15353_c + 1.0 cpd08021_c <=> 1.0 cpd00001_c + 1.0 cpd15352_c + 1.0 cpd00450_c	Anaerobic_respiratory_reductases	Undetermined	--	0	0	-10000	10000	0
rxn09313	Trimethylamine N-oxide reductase (menaquinol 8)	1.0 cpd00067_c + 1.0 cpd15499_c + 1.0 cpd00811_c <=> 1.0 cpd00441_c + 1.0 cpd00001_c + 1.0 cpd15500_c	Anaerobic_respiratory_reductases	Undetermined	--	0	0	-10000	10000	0
rxn09315	Trimethylamine N-oxide reductase (demethylmenaquinol 8)	1.0 cpd00067_c + 1.0 cpd15353_c + 1.0 cpd00811_c <=> 1.0 cpd00441_c + 1.0 cpd15352_c + 1.0 cpd00001_c	Anaerobic_respiratory_reductases	Undetermined	--	0	0	-10000	10000	0
rxn00291	N-succinyl-L-glutamate amidohydrolase	1.0 cpd00001_c + 1.0 cpd03525_c <=> 1.0 cpd00023_c + 1.0 cpd00036_c	Arginine_and_Ornithine_Degradation	3.5.1.96	--	0	0	-10000	10000	0
rxn00394	L-Arginine amidinohydrolase	1.0 cpd00001_c + 1.0 cpd00051_c <=> 1.0 cpd00073_c + 1.0 cpd00064_c	Arginine_and_Ornithine_Degradation	3.5.3.1	--	0	0	-10000	10000	0
rxn00395	L-Arginine iminohydrolase	1.0 cpd00001_c + 1.0 cpd00051_c -> 1.0 cpd00274_c + 1.0 cpd00013_c	Arginine_and_Ornithine_Degradation	3.5.3.6	--	0	0	0	10000	0
rxn00467	L-Ornithine2-oxo-acid aminotransferase	1.0 cpd00024_c + 1.0 cpd00064_c <=> 1.0 cpd00023_c + 1.0 cpd00858_c	Arginine_and_Ornithine_Degradation	2.6.1.13	--	0	0	-10000	10000	0
rxn00471	L-Ornithine ammonia-lyase(cyclizing)	1.0 cpd00064_c -> 1.0 cpd00067_c + 1.0 cpd00129_c + 1.0 cpd00013_c	Arginine_and_Ornithine_Degradation	4.3.1.12	--	0	0	0	10000	0
rxn00503	L-1-Pyrroline-5-carboxylateNAD+ oxidoreductase	2.0 cpd00001_c + 1.0 cpd00003_c + 1.0 cpd02431_c <=> 1.0 cpd00067_c + 1.0 cpd00023_c + 1.0 cpd00004_c	Arginine_and_Ornithine_Degradation	1.5.1.12	--	0	0	-10000	10000	0
rxn00601	succinyl-CoAL-arginine N2-succinyltransferase	1.0 cpd00078_c + 1.0 cpd00051_c -> 1.0 cpd00067_c + 1.0 cpd02103_c + 1.0 cpd00010_c	Arginine_and_Ornithine_Degradation	2.3.1.109	--	0	0	0	10000	0
rxn00856	putrescine2-oxoglutarate aminotransferase	1.0 cpd00024_c + 1.0 cpd00118_c <=> 1.0 cpd00023_c + 1.0 cpd00434_c	Arginine_and_Ornithine_Degradation	2.6.1.29	--	0	0	-10000	10000	0
rxn02927	N2-succinyl-L-arginine iminohydrolase (decarboxylating)	2.0 cpd00067_c + 2.0 cpd00001_c + 1.0 cpd02103_c -> 1.0 cpd02160_c + 1.0 cpd00011_c + 2.0 cpd00013_c	Arginine_and_Ornithine_Degradation	3.5.3.23	--	0	0	0	10000	0
rxn02944	N2-succinyl-L-ornithine2-oxoglutarate 5-aminotransferase	1.0 cpd02160_c + 1.0 cpd00024_c <=> 1.0 cpd00023_c + 1.0 cpd03526_c	Arginine_and_Ornithine_Degradation	2.6.1.81	--	0	0	-10000	10000	0
rxn03422	N-succinyl-L-glutamate 5-semialdehydeNAD+ oxidoreductase	1.0 cpd00001_c + 1.0 cpd03526_c + 1.0 cpd00003_c <=> 2.0 cpd00067_c + 1.0 cpd00004_c + 1.0 cpd03525_c	Arginine_and_Ornithine_Degradation	1.2.1.71	--	0	0	-10000	10000	0
rxn05151	L-Lysine-ABC transport	1.0 cpd00001_c + 1.0 cpd00002_c + 1.0 cpd00039_e -> 1.0 cpd00067_c + 1.0 cpd00008_c + 1.0 cpd00009_c + 1.0 cpd00039_c	Arginine_and_Ornithine_Degradation	Undetermined	--	0	0	0	10000	0
rxn05154	L-Arginine-ABC transport	1.0 cpd00001_c + 1.0 cpd00051_e + 1.0 cpd00002_c -> 1.0 cpd00067_c + 1.0 cpd00008_c + 1.0 cpd00009_c + 1.0 cpd00051_c	Arginine_and_Ornithine_Degradation	TC-3.A.1.3	--	0	0	0	10000	0
rxn05156	L-Ornithine-ABC transport	1.0 cpd00001_c + 1.0 cpd00064_e + 1.0 cpd00002_c -> 1.0 cpd00067_c + 1.0 cpd00008_c + 1.0 cpd00009_c + 1.0 cpd00064_c	Arginine_and_Ornithine_Degradation	Undetermined	--	0	0	0	10000	0
rxn05164	L-Histidine-ABC transport	1.0 cpd00119_e + 1.0 cpd00001_c + 1.0 cpd00002_c -> 1.0 cpd00067_c + 1.0 cpd00008_c + 1.0 cpd00119_c + 1.0 cpd00009_c	Arginine_and_Ornithine_Degradation	Undetermined	--	0	0	0	10000	0
rxn05303	ARGt2	1.0 cpd00051_e + 1.0 cpd00067_e -> 1.0 cpd00067_c + 1.0 cpd00051_c	Arginine_and_Ornithine_Degradation	Undetermined	--	0	0	0	10000	0
rxn10131	arginine/ornithine antiporter	1.0 cpd00051_e + 1.0 cpd00064_c <=> 1.0 cpd00064_e + 1.0 cpd00051_c	Arginine_and_Ornithine_Degradation	Undetermined	--	0	0	-10000	10000	0
rxn00192	Acetyl-CoAL-glutamate N-acetyltransferase	1.0 cpd00023_c + 1.0 cpd00022_c -> 1.0 cpd00067_c + 1.0 cpd00010_c + 1.0 cpd00477_c	Arginine_Biosynthesis	2.3.1.1	--	0	0	0	10000	0
rxn00469	N2-Acetyl-L-ornithine amidohydrolase	1.0 cpd00001_c + 1.0 cpd00342_c <=> 1.0 cpd00029_c + 1.0 cpd00064_c	Arginine_Biosynthesis	3.5.1.14	--	0	0	-10000	10000	0
rxn00802	N-(L-Argininosuccinate) arginie-lyase	1.0 cpd02152_c <=> 1.0 cpd00106_c + 1.0 cpd00051_c	Arginine_Biosynthesis	4.3.2.1	--	0	0	-10000	10000	0
rxn01019	Carbamoyl-phosphateL-ornithine carbamoyltransferase	1.0 cpd00146_c + 1.0 cpd00064_c -> 1.0 cpd00009_c + 2.0 cpd00067_c + 1.0 cpd00274_c	Arginine_Biosynthesis	2.1.3.3	--	0	0	0	10000	0
rxn01434	L-CitrullineL-aspartate ligase (AMP-forming)	1.0 cpd00274_c + 1.0 cpd00041_c + 1.0 cpd00002_c <=> 1.0 cpd00018_c + 1.0 cpd00012_c + 1.0 cpd02152_c	Arginine_Biosynthesis	6.3.4.5	--	0	0	-10000	10000	0
rxn01636	N2-Acetyl-L-ornithineL-glutamate N-acetyltransferase	1.0 cpd00023_c + 1.0 cpd00342_c <=> 1.0 cpd00477_c + 1.0 cpd00064_c	Arginine_Biosynthesis	2.3.1.35	--	0	0	-10000	10000	0
rxn01637	N2-Acetyl-L-ornithine2-oxoglutarate aminotransferase	1.0 cpd00024_c + 1.0 cpd00342_c <=> 1.0 cpd00023_c + 1.0 cpd00918_c	Arginine_Biosynthesis	2.6.1.11	--	0	0	-10000	10000	0
rxn01917	ATPN-acetyl-L-glutamate 5-phosphotransferase	1.0 cpd00067_c + 1.0 cpd00477_c + 1.0 cpd00002_c <=> 1.0 cpd00008_c + 1.0 cpd02552_c	Arginine_Biosynthesis	2.7.2.8	--	0	0	-10000	10000	0
rxn02465	N-Acetyl-L-glutamate-5-semialdehydeNADP+ 5-oxidoreductase	1.0 cpd02552_c + 1.0 cpd00005_c -> 1.0 cpd00009_c + 1.0 cpd00006_c + 1.0 cpd00918_c	Arginine_Biosynthesis	1.2.1.38	--	0	0	0	10000	0
rxn00473	L-Tryotophan indole-lyase (deaminating)	1.0 cpd00001_c + 1.0 cpd00065_c -> 1.0 cpd00359_c + 1.0 cpd00013_c + 1.0 cpd00020_c	Aromatic_amino_acid_degradation	4.1.99.1	--	0	0	0	10000	0
rxn00497	L-Phenylalanine carboxy-lyase	1.0 cpd00067_c + 1.0 cpd00066_c -> 1.0 cpd03161_c + 1.0 cpd00011_c	Aromatic_amino_acid_degradation	4.1.1.53	--	0	0	0	10000	0
rxn00529	L-Tyrosine carboxy-lyase	1.0 cpd00067_c + 1.0 cpd00069_c -> 1.0 cpd00374_c + 1.0 cpd00011_c	Aromatic_amino_acid_degradation	4.1.1.25	--	0	0	0	10000	0
rxn01315	L-Phenylalanine,tetrahydrobiopterinoxygen oxidoreductase	1.0 cpd00066_c + 1.0 cpd00007_c + 1.0 cpd00233_c -> 1.0 cpd00001_c + 1.0 cpd00069_c + 1.0 cpd00231_c	Aromatic_amino_acid_degradation	1.14.16.1	--	0	0	0	10000	0
rxn05301	TYRt6	1.0 cpd00069_e + 1.0 cpd00067_e <=> 1.0 cpd00067_c + 1.0 cpd00069_c	Aromatic_amino_acid_degradation	TC-2.A.3.1	--	0	0	-10000	10000	0
rxn05306	PHEt6	1.0 cpd00067_e + 1.0 cpd00066_e <=> 1.0 cpd00067_c + 1.0 cpd00066_c	Aromatic_amino_acid_degradation	TC-2.A.3.1	--	0	0	-10000	10000	0
rxn05663	L-tryptophan transport in via proton symport	1.0 cpd00065_e + 1.0 cpd00067_e <=> 1.0 cpd00067_c + 1.0 cpd00065_c	Aromatic_amino_acid_degradation	TC-2.A.3.1	--	0	0	-10000	10000	0
rxn00020	beta-D-Glucoside glucohydrolase	1.0 cpd00001_c + 1.0 cpd00158_c <=> 2.0 cpd00190_c	Beta-Glucoside_Metabolism	3.2.1.21	--	0	0	-10000	10000	0
rxn00222	1,4-beta-D-Glucan glucohydrolase	1.0 cpd00001_c + 1.0 cpd00158_c <=> 2.0 cpd00027_c	Beta-Glucoside_Metabolism	3.2.1.74	--	0	0	-10000	10000	0
rxn00608	6-Phospho-beta-D-glucosyl-(1,4)-D-gluxose glucohydrolase	1.0 cpd00001_c + 1.0 cpd02760_c <=> 1.0 cpd00027_c + 1.0 cpd00079_c	Beta-Glucoside_Metabolism	3.2.1.86	--	0	0	-10000	10000	0
rxn03481	Arbutin 6-phosphate glucohydrolase	1.0 cpd00001_c + 1.0 cpd03697_c <=> 1.0 cpd00415_c + 1.0 cpd00863_c	Beta-Glucoside_Metabolism	3.2.1.86	--	0	0	-10000	10000	0
rxn05518	cellobiose transport via PEPPyr PTS	1.0 cpd00061_c + 1.0 cpd00158_e <=> 1.0 cpd02760_c + 1.0 cpd00020_c	Beta-Glucoside_Metabolism	Undetermined	--	0	0	-10000	10000	0
rxn08025	Arbutin 6-phosphate glucohydrolase	1.0 cpd00001_c + 1.0 cpd03697_c <=> 1.0 cpd00415_c + 1.0 cpd00079_c	Beta-Glucoside_Metabolism	3.2.1.86	--	0	0	-10000	10000	0
rxn09978	beta-glucosidase (methyl-alpha-D-glucoside)	1.0 cpd00001_c + 1.0 cpd15584_c <=> 1.0 cpd00027_c + 1.0 cpd00116_c	Beta-Glucoside_Metabolism	3.2.1.21	--	0	0	-10000	10000	0
rxn09979	beta-glucosidase	1.0 cpd00001_c + 1.0 cpd15585_c <=> 1.0 cpd00027_c + 1.0 cpd00116_c	Beta-Glucoside_Metabolism	3.2.1.21	--	0	0	-10000	10000	0
rxn00540	4-hydroxy-2-oxopentanoate pyruvate-lyase	1.0 cpd00071_c + 1.0 cpd00020_c <=> 1.0 cpd02258_c	Biphenyl_Degradation	4.1.3.39	--	0	0	-10000	10000	0
rxn01893	2-oxopent-4-enoate hydratase	1.0 cpd00001_c + 1.0 cpd00461_c -> 1.0 cpd02258_c	Biphenyl_Degradation	4.2.1.80	--	0	0	0	10000	0
rxn00737	L-threonine ammonia-lyase	1.0 cpd00161_c -> 1.0 cpd00013_c + 1.0 cpd00094_c	Branched-Chain_Amino_Acid_Biosynthesis	4.3.1.19	--	0	0	0	10000	0
rxn00898	2,3-Dihydroxy-3-methylbutanoate hydro-lyase	1.0 cpd02498_c -> 1.0 cpd00001_c + 1.0 cpd00123_c	Branched-Chain_Amino_Acid_Biosynthesis	4.2.1.9	--	0	0	0	10000	0
rxn00902	3-Carboxy-3-hydroxy-4-methylpentanoate 3-methyl-2-oxobutanoate-lyase	1.0 cpd00001_c + 1.0 cpd00022_c + 1.0 cpd00123_c -> 1.0 cpd00067_c + 1.0 cpd00010_c + 1.0 cpd01646_c	Branched-Chain_Amino_Acid_Biosynthesis	2.3.3.13	--	0	0	0	10000	0
rxn01045	L-ValineNAD+ oxidoreductase(deaminating)	1.0 cpd00001_c + 1.0 cpd00156_c + 1.0 cpd00003_c <=> 1.0 cpd00067_c + 1.0 cpd00004_c + 1.0 cpd00013_c + 1.0 cpd00123_c	Branched-Chain_Amino_Acid_Biosynthesis	1.4.1.9	--	0	0	-10000	10000	0
rxn01573	L-IsoleucineNAD+ oxidoreductase(deaminating)	1.0 cpd00001_c + 1.0 cpd00322_c + 1.0 cpd00003_c <=> 1.0 cpd00067_c + 1.0 cpd00508_c + 1.0 cpd00013_c + 1.0 cpd00004_c	Branched-Chain_Amino_Acid_Biosynthesis	1.4.1.9	--	0	0	-10000	10000	0
rxn02185	2-Acetolactate pyruvate-lyase (carboxylating)	1.0 cpd00668_c + 1.0 cpd00056_c <=> 1.0 cpd03049_c + 1.0 cpd00020_c	Branched-Chain_Amino_Acid_Biosynthesis	2.2.1.6	--	0	0	-10000	10000	0
rxn02187	2-Acetolactate methylmutase	1.0 cpd00668_c <=> 1.0 cpd02569_c	Branched-Chain_Amino_Acid_Biosynthesis	5.4.99.3	--	0	0	-10000	10000	0
rxn02789	2-Isopropylmalate hydro-lyase	1.0 cpd01646_c <=> 1.0 cpd00001_c + 1.0 cpd01710_c	Branched-Chain_Amino_Acid_Biosynthesis	4.2.1.33	--	0	0	-10000	10000	0
rxn02811	3-Isopropylmalate hydro-lyase	1.0 cpd02693_c <=> 1.0 cpd00001_c + 1.0 cpd01710_c	Branched-Chain_Amino_Acid_Biosynthesis	4.2.1.33	--	0	0	-10000	10000	0
rxn03062	3-IsopropylmalateNAD+ oxidoreductase	1.0 cpd02693_c + 1.0 cpd00003_c <=> 1.0 cpd00067_c + 1.0 cpd02605_c + 1.0 cpd00004_c	Branched-Chain_Amino_Acid_Biosynthesis	1.1.1.85	--	0	0	-10000	10000	0
rxn03068	(R)-2,3-Dihydroxy-3-methylbutanoateNADP+ oxidoreductase	1.0 cpd00006_c + 1.0 cpd02498_c <=> 1.0 cpd00067_c + 1.0 cpd00005_c + 1.0 cpd02569_c	Branched-Chain_Amino_Acid_Biosynthesis	1.1.1.86	--	0	0	-10000	10000	0
rxn03194	(S)-2-Aceto-2-hydroxybutanoate pyruvate-lyase (carboxylating)	1.0 cpd03049_c + 1.0 cpd00094_c <=> 1.0 cpd00056_c + 1.0 cpd00498_c	Branched-Chain_Amino_Acid_Biosynthesis	2.2.1.6	--	0	0	-10000	10000	0
rxn03435	(R)-2,3-Dihydroxy-3-methylpentanoateNADP+ oxidoreductase	1.0 cpd02535_c + 1.0 cpd00006_c <=> 1.0 cpd00067_c + 1.0 cpd00005_c + 1.0 cpd10162_c	Branched-Chain_Amino_Acid_Biosynthesis	1.1.1.86	--	0	0	-10000	10000	0
rxn03436	(S)-2-Aceto-2-hydroxybutanoateNADP+ oxidoreductase (isomerizing)	1.0 cpd00498_c <=> 1.0 cpd10162_c	Branched-Chain_Amino_Acid_Biosynthesis	1.1.1.86	--	0	0	-10000	10000	0
rxn03437	(R)-2,3-Dihydroxy-3-methylpentanoate hydro-lyase	1.0 cpd02535_c -> 1.0 cpd00001_c + 1.0 cpd00508_c	Branched-Chain_Amino_Acid_Biosynthesis	4.2.1.9	--	0	0	0	10000	0
rxn00157	Acetyl-CoAformate C-acetyltransferase	1.0 cpd00022_c + 1.0 cpd00047_c <=> 1.0 cpd00010_c + 1.0 cpd00020_c	Butanol_Biosynthesis	2.3.1.54	--	0	0	-10000	10000	0
rxn00868	Butanoyl-CoA(acceptor) 2,3-oxidoreductase	1.0 cpd00067_c + 1.0 cpd00650_c + 1.0 cpd00004_c -> 1.0 cpd00120_c + 1.0 cpd00003_c	Butanol_Biosynthesis	1.3.1.44	--	0	0	0	10000	0
rxn01452	(S)-3-Hydroxybutanoyl-CoANADP+ oxidoreductase	1.0 cpd00842_c + 1.0 cpd00006_c <=> 1.0 cpd00067_c + 1.0 cpd00005_c + 1.0 cpd00279_c	Butanol_Biosynthesis	1.1.1.157	--	0	0	-10000	10000	0
rxn02167	(S)-3-Hydroxybutanoyl-CoA hydro-lyase	1.0 cpd00842_c <=> 1.0 cpd00001_c + 1.0 cpd00650_c	Butanol_Biosynthesis	4.2.1.17	--	0	0	-10000	10000	0
rxn00018	D-Ribulose 1,5-bisphosphate carboxy-lyase (dimerizing)	1.0 cpd00001_c + 1.0 cpd00011_c + 1.0 cpd00871_c <=> 2.0 cpd00067_c + 2.0 cpd00169_c	Calvin-Benson_cycle	4.1.1.39	--	0	0	-10000	10000	0
rxn01111	ATPD-ribulose-5-phosphate 1-phosphotransferase	1.0 cpd00171_c + 1.0 cpd00002_c <=> 1.0 cpd00008_c + 1.0 cpd00871_c	Calvin-Benson_cycle	2.7.1.19	--	0	0	-10000	10000	0
rxn01334	Sedoheptulose 1,7-bisphosphate D-glyceraldehyde-3-phosphate-lyase	1.0 cpd00349_c <=> 1.0 cpd00236_c + 1.0 cpd00095_c	Calvin-Benson_cycle	4.1.2.13	--	0	0	-10000	10000	0
rxn01345	Sedoheptulose 1,7-bisphosphate 1-phosphohydrolase	1.0 cpd00001_c + 1.0 cpd00349_c -> 1.0 cpd00067_c + 1.0 cpd00009_c + 1.0 cpd00238_c	Calvin-Benson_cycle	3.1.3.11	--	0	0	0	10000	0
rxn05616	magnesium transport in/out via permease (no H+)	1.0 cpd00254_e -> 1.0 cpd00254_c	Campylobacter_Iron_Metabolism	TC-1.A.35	--	0	0	0	10000	0
rxn10474	cobalt transport in/out via permease (no H+)	1.0 cpd00149_e -> 1.0 cpd00149_c	Campylobacter_Iron_Metabolism	Undetermined	--	0	0	0	10000	0
rxn01213	Dimethylallyl-diphosphateisopentenyl-diphosphate	1.0 cpd00113_c + 1.0 cpd00202_c -> 1.0 cpd00283_c + 1.0 cpd00012_c	Carotenoids	2.5.1.1	--	0	0	0	10000	0
rxn01466	Geranyl-diphosphateisopentenyl-diphosphate geranyltrans-transferase	1.0 cpd00283_c + 1.0 cpd00113_c -> 1.0 cpd00350_c + 1.0 cpd00012_c	Carotenoids	2.5.1.1	--	0	0	0	10000	0
rxn00588	Catecholoxygen 1,2-oxidoreductase(decyclizing)	1.0 cpd00007_c + 1.0 cpd00077_c -> 2.0 cpd00067_c + 1.0 cpd01630_c	Catechol_branch_of_beta-ketoadipate_pathway	1.13.11.1	--	0	0	0	10000	0
rxn02143	Succinyl-CoA3-oxoadipate CoA-transferase	1.0 cpd00078_c + 1.0 cpd00630_c <=> 1.0 cpd00036_c + 1.0 cpd01507_c	Catechol_branch_of_beta-ketoadipate_pathway	2.8.3.6	--	0	0	-10000	10000	0
rxn02144	4-Carboxymethylbut-3-en-4-olide enol-lactonohydrolase	1.0 cpd00001_c + 1.0 cpd02255_c -> 1.0 cpd00067_c + 1.0 cpd00630_c	Catechol_branch_of_beta-ketoadipate_pathway	3.1.1.24	--	0	0	0	10000	0
rxn02782	2,5-Dihydro-5-oxofuran-2-acetate lyase (decyclizing)	1.0 cpd02536_c <=> 1.0 cpd00067_c + 1.0 cpd01630_c	Catechol_branch_of_beta-ketoadipate_pathway	5.5.1.1	--	0	0	-10000	10000	0
rxn02971	2-Oxo-2,5-dihydrofuran-5-acetate delta3-delat2-isomerase	1.0 cpd02536_c <=> 1.0 cpd02255_c	Catechol_branch_of_beta-ketoadipate_pathway	5.3.3.4	--	0	0	-10000	10000	0
rxn01895	2-hydroxy-6-ketonona-2,4-dienedioic acid hydrolase	1.0 cpd00001_c + 1.0 cpd02731_c -> 1.0 cpd00067_c + 1.0 cpd00036_c + 1.0 cpd00461_c	Central_meta-cleavage_pathway_of_aromatic_compound_degradation	3.7.1.-	--	0	0	0	10000	0
rxn03038	2,3-dihydroxypheylpropionate 1,2-dioxygenase	1.0 cpd00007_c + 1.0 cpd02501_c -> 1.0 cpd00067_c + 1.0 cpd02731_c	Central_meta-cleavage_pathway_of_aromatic_compound_degradation	1.13.11.16	--	0	0	0	10000	0
rxn00892	ATPN-acetyl-D-glucosamine 6-phosphotransferase	1.0 cpd00122_c + 1.0 cpd00002_c <=> 1.0 cpd00008_c + 1.0 cpd00293_c	Chitin_and_N-acetylglucosamine_utilization	2.7.1.59	--	0	0	-10000	10000	0
rxn01484	N-Acetyl-D-glucosamine-6-phosphate amidohydrolase	1.0 cpd00001_c + 1.0 cpd00293_c <=> 1.0 cpd00029_c + 1.0 cpd00288_c	Chitin_and_N-acetylglucosamine_utilization	3.5.1.25	--	0	0	-10000	10000	0
rxn05485	N-Acetyl-D-glucosamine transport via PEPPyr PTS	1.0 cpd00122_e + 1.0 cpd00061_c <=> 1.0 cpd00293_c + 1.0 cpd00020_c	Chitin_and_N-acetylglucosamine_utilization	Undetermined	--	0	0	-10000	10000	0
rxn04152	magnesium-protoporphyrin-IX 13-monomethyl ester,NADPHoxygen	1.0 cpd00067_c + 1.0 cpd02762_c + 1.0 cpd00007_c + 1.0 cpd00005_c <=> 1.0 cpd00001_c + 1.0 cpd00006_c + 1.0 cpd08629_c	Chlorophyll_Biosynthesis	1.14.13.81	--	0	0	-10000	10000	0
rxn04153	magnesium-protoporphyrin-IX 13-monomethyl ester,NADPHoxygen	1.0 cpd00067_c + 1.0 cpd00005_c + 1.0 cpd00007_c + 1.0 cpd08629_c <=> 2.0 cpd00001_c + 1.0 cpd00006_c + 1.0 cpd08630_c	Chlorophyll_Biosynthesis	1.14.13.81	--	0	0	-10000	10000	0
rxn04154	magnesium-protoporphyrin-IX 13-monomethyl ester,NADPHoxygen	1.0 cpd00007_c + 1.0 cpd00005_c + 1.0 cpd08630_c <=> 2.0 cpd00001_c + 1.0 cpd00006_c + 1.0 cpd08631_c	Chlorophyll_Biosynthesis	1.14.13.81	--	0	0	-10000	10000	0
rxn11940	rxn11940	1.0 cpd00001_c + 1.0 cpd02762_c + 1.0 cpd00003_c <=> 1.0 cpd00067_c + 1.0 cpd08629_c + 1.0 cpd00004_c	Chlorophyll_Biosynthesis	Undetermined	--	0	0	-10000	10000	0
rxn11941	rxn11941	1.0 cpd08629_c + 1.0 cpd00003_c <=> 1.0 cpd00067_c + 1.0 cpd00004_c + 1.0 cpd08630_c	Chlorophyll_Biosynthesis	Undetermined	--	0	0	-10000	10000	0
rxn11942	rxn11942	1.0 cpd08630_c + 1.0 cpd00003_c <=> 2.0 cpd00067_c + 1.0 cpd00004_c + 1.0 cpd08631_c	Chlorophyll_Biosynthesis	Undetermined	--	0	0	-10000	10000	0
rxn00756	Choline sulfate sulfohydrolase	1.0 cpd00001_c + 1.0 cpd00681_c -> 1.0 cpd00067_c + 1.0 cpd00098_c + 1.0 cpd00048_c	Choline_and_Betaine_Uptake_and_Betaine_Biosynthesis	3.1.6.6	--	0	0	0	10000	0
rxn01867	p-cumic alcoholNAD+ oxidoreductase	1.0 cpd00001_c + 1.0 cpd00447_c + 1.0 cpd00003_c <=> 2.0 cpd00067_c + 1.0 cpd00540_c + 1.0 cpd00004_c	Choline_and_Betaine_Uptake_and_Betaine_Biosynthesis	1.2.1.8	--	0	0	-10000	10000	0
rxn01868	p-Cumic alcoholNADP+ oxidoreductase	1.0 cpd00001_c + 1.0 cpd00447_c + 1.0 cpd00006_c <=> 2.0 cpd00067_c + 1.0 cpd00540_c + 1.0 cpd00005_c	Choline_and_Betaine_Uptake_and_Betaine_Biosynthesis	1.2.1.8	--	0	0	-10000	10000	0
rxn05181	Betaine-ABC transport	1.0 cpd00001_c + 1.0 cpd00540_e + 1.0 cpd00002_c -> 1.0 cpd00067_c + 1.0 cpd00008_c + 1.0 cpd00540_c + 1.0 cpd00009_c	Choline_and_Betaine_Uptake_and_Betaine_Biosynthesis	3.A.1.12	--	0	0	0	10000	0
rxn05184	Choline ABC transport	1.0 cpd00001_c + 1.0 cpd00681_e + 1.0 cpd00002_c -> 1.0 cpd00067_c + 1.0 cpd00008_c + 1.0 cpd00681_c + 1.0 cpd00009_c	Choline_and_Betaine_Uptake_and_Betaine_Biosynthesis	Undetermined	--	0	0	0	10000	0
rxn10770	choline dehydrogenase	1.0 cpd00098_c + 1.0 cpd00003_c <=> 1.0 cpd00067_c + 1.0 cpd00447_c + 1.0 cpd00004_c	Choline_and_Betaine_Uptake_and_Betaine_Biosynthesis	Undetermined	--	0	0	-10000	10000	0
rxn01256	Chorismate pyruvatemutase	1.0 cpd00216_c -> 1.0 cpd00219_c	Chorismate_Synthesis	5.4.99.5	--	0	0	0	10000	0
rxn05213	citrate-Ca2+H+ symporter	1.0 cpd00063_e + 1.0 cpd00137_e + 1.0 cpd00067_e <=> 1.0 cpd00067_c + 1.0 cpd00137_c + 1.0 cpd00063_c	Citrate_Metabolism	Undetermined	--	0	0	-10000	10000	0
rxn05214	Citrate-Mg2+H+ symporter	1.0 cpd00137_e + 1.0 cpd00067_e + 1.0 cpd00254_e <=> 1.0 cpd00067_c + 1.0 cpd00254_c + 1.0 cpd00137_c	Citrate_Metabolism	Undetermined	--	0	0	-10000	10000	0
rxn05589	isocitrate transport in via Mg complex	1.0 cpd00260_e + 1.0 cpd00067_e + 1.0 cpd00254_e <=> 1.0 cpd00067_c + 1.0 cpd00254_c + 1.0 cpd00260_c	Citrate_Metabolism	Undetermined	--	0	0	-10000	10000	0
rxn10150	Citrate transport via succinate antiport	1.0 cpd00036_c + 1.0 cpd00137_e <=> 1.0 cpd00137_c + 1.0 cpd00036_e	Citrate_Metabolism	Undetermined	--	0	0	-10000	10000	0
rxn00292	UDP-N-acetyl-D-glucosamine 2-epimerase	1.0 cpd00001_c + 1.0 cpd00037_c <=> 1.0 cpd00492_c + 1.0 cpd00014_c	CMP-N-acetylneuraminate_Biosynthesis	5.1.3.14	--	0	0	-10000	10000	0
rxn01951	ATPN-acyl-D-mannosamine 6-phosphotransferase	1.0 cpd00492_c + 1.0 cpd00002_c <=> 1.0 cpd02612_c + 1.0 cpd00008_c	CMP-N-acetylneuraminate_Biosynthesis	2.7.1.60	--	0	0	-10000	10000	0
rxn10473	chlorideion transport out via diffusion	1.0 cpd00099_e <=> 1.0 cpd00099_c	CO2_uptake	Undetermined	--	0	0	-10000	10000	0
rxn02897	Nicotinate-nucleotidedimethylbenzimidazole	1.0 cpd00873_c + 1.0 cpd01997_c <=> 1.0 cpd00218_c + 1.0 cpd00067_c + 1.0 cpd02904_c	Cobalamin_synthesis	2.4.2.21	--	0	0	-10000	10000	0
rxn03150	alpha-ribazole 5-phosphate phosphatase	1.0 cpd00001_c + 1.0 cpd02904_c -> 1.0 cpd00009_c + 1.0 cpd03423_c + 1.0 cpd00067_c	Cobalamin_synthesis	3.1.3.73	--	0	0	0	10000	0
rxn03537	Adenosyl cobinamide phosphate guanyltransferase	1.0 cpd00038_c + 1.0 cpd00067_c + 1.0 cpd03919_c <=> 1.0 cpd00012_c + 1.0 cpd03920_c	Cobalamin_synthesis	2.7.7.62	--	0	0	-10000	10000	0
rxn03538	Adenosylcobalamin 5'-phosphate synthase	1.0 cpd03423_c + 1.0 cpd03920_c <=> 1.0 cpd00126_c + 1.0 cpd00166_c	Cobalamin_synthesis	2.7.8.26	--	0	0	-10000	10000	0
rxn05315	ZN2t4	1.0 cpd00034_c + 1.0 cpd00205_e + 1.0 cpd00067_e <=> 1.0 cpd00067_c + 1.0 cpd00034_e + 1.0 cpd00205_c	Cobalt-zinc-cadmium_resistance	Undetermined	--	0	0	-10000	10000	0
rxn00100	ATPdephospho-CoA 3'-phosphotransferase	1.0 cpd00655_c + 1.0 cpd00002_c -> 1.0 cpd00008_c + 1.0 cpd00010_c	Coenzyme_A_Biosynthesis	2.7.1.24	--	0	0	0	10000	0
rxn00346	L-Aspartate 1-carboxy-lyase	1.0 cpd00067_c + 1.0 cpd00041_c -> 1.0 cpd00011_c + 1.0 cpd00085_c	Coenzyme_A_Biosynthesis	4.1.1.11	--	0	0	0	10000	0
rxn00912	5,10-Methylenetetrahydrofolate3-methyl-2-oxobutanoate	1.0 cpd00001_c + 1.0 cpd00123_c + 1.0 cpd00125_c <=> 1.0 cpd00087_c + 1.0 cpd00712_c	Coenzyme_A_Biosynthesis	2.1.2.11	--	0	0	-10000	10000	0
rxn01790	(R)-PantoateNADP+ 2-oxidoreductase	1.0 cpd00006_c + 1.0 cpd00408_c <=> 1.0 cpd00067_c + 1.0 cpd00005_c + 1.0 cpd00712_c	Coenzyme_A_Biosynthesis	1.1.1.169	--	0	0	-10000	10000	0
rxn01791	(R)-Pantoatebeta-alanine ligase (AMP-forming)	1.0 cpd00085_c + 1.0 cpd00408_c + 1.0 cpd00002_c -> 1.0 cpd00018_c + 1.0 cpd00644_c + 1.0 cpd00012_c	Coenzyme_A_Biosynthesis	6.3.2.1	--	0	0	0	10000	0
rxn02175	ATPpantetheine-4'-phosphate adenylyltransferase	1.0 cpd00834_c + 1.0 cpd00002_c <=> 1.0 cpd00012_c + 1.0 cpd00655_c	Coenzyme_A_Biosynthesis	2.7.7.3	--	0	0	-10000	10000	0
rxn02186	2,3-Dihydroxy-3-methylbutanoateNADP+ oxidoreductase (isomerizing)	1.0 cpd00067_c + 1.0 cpd00668_c + 1.0 cpd00005_c <=> 1.0 cpd00006_c + 1.0 cpd02498_c	Coenzyme_A_Biosynthesis	1.1.1.86	--	0	0	-10000	10000	0
rxn02341	N-[(R)-4'-Phosphopantothenoyl]-L-cysteine carboxy-lyase	1.0 cpd00067_c + 1.0 cpd02666_c -> 1.0 cpd00011_c + 1.0 cpd00834_c	Coenzyme_A_Biosynthesis	4.1.1.36	--	0	0	0	10000	0
rxn09177	phosphopantothenate-cysteine ligase	1.0 cpd00052_c + 1.0 cpd02201_c + 1.0 cpd00084_c -> 1.0 cpd00012_c + 1.0 cpd02666_c + 1.0 cpd00046_c	Coenzyme_A_Biosynthesis	6.3.2.5	--	0	0	0	10000	0
rxn10180	Pantothenate sodium symporter	1.0 cpd00971_e + 1.0 cpd00644_e <=> 1.0 cpd00644_c + 1.0 cpd00971_c	Coenzyme_A_Biosynthesis	Undetermined	--	0	0	-10000	10000	0
rxn12510	ATPpantothenate 4'-phosphotransferase	1.0 cpd00644_c + 1.0 cpd00002_c <=> 1.0 cpd02201_c + 1.0 cpd00008_c	Coenzyme_A_Biosynthesis	2.7.1.33	--	0	0	-10000	10000	0
rxn12512	(R)-4'-PhosphopantothenateL-cysteine ligase	1.0 cpd02201_c + 1.0 cpd00084_c + 1.0 cpd00002_c -> 1.0 cpd00018_c + 1.0 cpd00012_c + 1.0 cpd02666_c	Coenzyme_A_Biosynthesis	6.3.2.5	--	0	0	0	10000	0
rxn02775	S-Adenosyl-L-methionineprecorrin-4 C20-methyltransferase	1.0 cpd00067_c + 1.0 cpd00017_c + 1.0 cpd01620_c <=> 1.0 cpd00019_c + 1.0 cpd03420_c	Coenzyme_B12_biosynthesis	2.1.1.130	--	0	0	-10000	10000	0
rxn03491	S-Adenosyl-L-methionine1-precorrin-6Y C5,15-methyltransferase	1.0 cpd03760_c + 2.0 cpd00017_c <=> 2.0 cpd00067_c + 2.0 cpd00019_c + 1.0 cpd03835_c + 1.0 cpd00011_c	Coenzyme_B12_biosynthesis	2.1.1.132	--	0	0	-10000	10000	0
rxn03492	precorrin-6YNADP+ oxidoreductase	1.0 cpd03760_c + 1.0 cpd00006_c <=> 1.0 cpd00067_c + 1.0 cpd03761_c + 1.0 cpd00005_c	Coenzyme_B12_biosynthesis	1.3.1.54	--	0	0	-10000	10000	0
rxn03512	Precorrin 8X 11,12-methylmutase	1.0 cpd00067_c + 1.0 cpd03835_c <=> 1.0 cpd03832_c	Coenzyme_B12_biosynthesis	5.4.1.2	--	0	0	-10000	10000	0
rxn03513	S-Adenosyl-L-methionineprecorrin-3B C17-methyltransferase	1.0 cpd00017_c + 1.0 cpd03833_c <=> 2.0 cpd00067_c + 1.0 cpd00019_c + 1.0 cpd03834_c	Coenzyme_B12_biosynthesis	2.1.1.131	--	0	0	-10000	10000	0
rxn03514	S-adenosyl-L-methionineprecorrin-4 C11 methyltransferase	1.0 cpd00017_c + 1.0 cpd03834_c <=> 1.0 cpd00067_c + 1.0 cpd03839_c + 1.0 cpd00019_c	Coenzyme_B12_biosynthesis	2.1.1.133	--	0	0	-10000	10000	0
rxn03534	Precorrin 5 = Precorrin 6X	1.0 cpd03839_c + 1.0 cpd00017_c + 1.0 cpd00001_c <=> 1.0 cpd03761_c + 2.0 cpd00067_c + 1.0 cpd00019_c + 1.0 cpd00029_c	Coenzyme_B12_biosynthesis	2.1.1.152	--	0	0	-10000	10000	0
rxn03536	Adenosyl cobinamide kinase	1.0 cpd03918_c + 1.0 cpd00002_c <=> 1.0 cpd00067_c + 1.0 cpd00008_c + 1.0 cpd03919_c	Coenzyme_B12_biosynthesis	2.7.1.156	--	0	0	-10000	10000	0
rxn03541	adenosylcobinamide amidohydrolase	1.0 cpd03917_c + 1.0 cpd02039_c <=> 1.0 cpd00001_c + 1.0 cpd03918_c	Coenzyme_B12_biosynthesis	3.5.1.90	--	0	0	-10000	10000	0
rxn04045	sirohydrochlorin cobalt-lyase	2.0 cpd00067_c + 1.0 cpd03426_c + 1.0 cpd00149_c <=> 1.0 cpd08368_c	Coenzyme_B12_biosynthesis	4.99.1.3	--	0	0	-10000	10000	0
rxn04046	S-adenosyl-L-methioninecobalt-factor-II C20-methyltransferase	1.0 cpd08368_c + 1.0 cpd00017_c <=> 1.0 cpd00067_c + 1.0 cpd08369_c + 1.0 cpd00019_c	Coenzyme_B12_biosynthesis	2.1.1.151	--	0	0	-10000	10000	0
rxn04047	precorrin-3B C17-methyltransferase	1.0 cpd00017_c + 1.0 cpd08369_c <=> 1.0 cpd00067_c + 1.0 cpd00019_c + 1.0 cpd08370_c	Coenzyme_B12_biosynthesis	2.1.1.131	--	0	0	-10000	10000	0
rxn04048	cobalt-precorrin-4 methyltransferase	1.0 cpd00017_c + 1.0 cpd08370_c <=> 1.0 cpd00019_c + 1.0 cpd08371_c	Coenzyme_B12_biosynthesis	2.1.1.133	--	0	0	-10000	10000	0
rxn04050	precorrin-6A reductase	1.0 cpd00067_c + 1.0 cpd08372_c + 1.0 cpd00005_c <=> 1.0 cpd08373_c + 1.0 cpd00006_c	Coenzyme_B12_biosynthesis	1.3.1.54	--	0	0	-10000	10000	0
rxn04052	precorrin-8X methylmutase	1.0 cpd08375_c <=> 1.0 cpd03421_c	Coenzyme_B12_biosynthesis	5.4.1.2	--	0	0	-10000	10000	0
rxn04413	rxn04413	1.0 cpd00038_c + 1.0 cpd03918_c <=> 1.0 cpd00067_c + 1.0 cpd00031_c + 1.0 cpd03919_c	Coenzyme_B12_biosynthesis	2.7.1.156	--	0	0	-10000	10000	0
rxn05054	adenosylcobyric acid(R)-1-aminopropan-2-ol ligase (ADP-forming)	1.0 cpd03917_c + 1.0 cpd02039_c + 1.0 cpd00002_c <=> 1.0 cpd00067_c + 1.0 cpd00008_c + 1.0 cpd03918_c + 1.0 cpd00009_c	Coenzyme_B12_biosynthesis	6.3.1.10	--	0	0	-10000	10000	0
rxn06979	rxn06979	2.0 cpd00001_c + 2.0 cpd00053_c + 2.0 cpd00002_c + 1.0 cpd03421_c <=> 2.0 cpd00023_c + 2.0 cpd00008_c + 2.0 cpd00067_c + 1.0 cpd03914_c + 2.0 cpd00009_c	Coenzyme_B12_biosynthesis	6.3.1.-	--	0	0	-10000	10000	0
rxn07586	rxn07586	1.0 cpd00001_c + 1.0 cpd08371_c <=> 1.0 cpd00067_c + 1.0 cpd00071_c + 1.0 cpd14960_c	Coenzyme_B12_biosynthesis	Undetermined	--	0	0	-10000	10000	0
rxn07587	rxn07587	1.0 cpd00017_c + 1.0 cpd14960_c <=> 1.0 cpd00067_c + 1.0 cpd08372_c + 1.0 cpd00019_c	Coenzyme_B12_biosynthesis	Undetermined	--	0	0	-10000	10000	0
rxn07588	rxn07588	1.0 cpd08373_c + 1.0 cpd00017_c <=> 1.0 cpd00067_c + 1.0 cpd00019_c + 1.0 cpd14961_c	Coenzyme_B12_biosynthesis	Undetermined	--	0	0	-10000	10000	0
rxn07589	rxn07589	1.0 cpd00017_c + 1.0 cpd14961_c <=> 1.0 cpd00019_c + 1.0 cpd00011_c + 1.0 cpd08375_c	Coenzyme_B12_biosynthesis	Undetermined	--	0	0	-10000	10000	0
rxn10476	cobaltochelatase	1.0 cpd00001_c + 1.0 cpd00149_c + 1.0 cpd03913_c + 1.0 cpd00002_c <=> 2.0 cpd00067_c + 1.0 cpd00008_c + 1.0 cpd03914_c + 1.0 cpd00009_c	Coenzyme_B12_biosynthesis	Undetermined	--	0	0	-10000	10000	0
rxn11544	Hydrogenobyrinate = Hydrogenobyrinate a,c diamide	1.0 cpd00001_c + 2.0 cpd00053_c + 2.0 cpd00002_c + 1.0 cpd03832_c <=> 2.0 cpd00023_c + 2.0 cpd00008_c + 1.0 cpd00012_c + 1.0 cpd03913_c	Coenzyme_B12_biosynthesis	Undetermined	--	0	0	-10000	10000	0
rxn11545	Precorrin 3A + Oxygen = Precorrin 3B	0.5 cpd00007_c + 1.0 cpd03420_c <=> 1.0 cpd03833_c	Coenzyme_B12_biosynthesis	Undetermined	--	0	0	-10000	10000	0
rxn01255	5-O-(1-Carboxyvinyl)-3-phosphoshikimate phosphate-lyase	1.0 cpd00932_c -> 1.0 cpd00009_c + 1.0 cpd00067_c + 1.0 cpd00216_c	Common_Pathway_For_Synthesis_of_Aromatic_Compounds_(DAHP_synthase_to_chorismate)	4.2.3.5	--	0	0	0	10000	0
rxn01332	PhosphoenolpyruvateD-erythrose-4-phosphate	1.0 cpd00236_c + 1.0 cpd00001_c + 1.0 cpd00061_c -> 1.0 cpd00067_c + 1.0 cpd00009_c + 1.0 cpd02857_c	Common_Pathway_For_Synthesis_of_Aromatic_Compounds_(DAHP_synthase_to_chorismate)	2.5.1.54	--	0	0	0	10000	0
rxn01739	ATPshikimate 3-phosphotransferase	1.0 cpd00383_c + 1.0 cpd00002_c <=> 1.0 cpd00008_c + 1.0 cpd02030_c	Common_Pathway_For_Synthesis_of_Aromatic_Compounds_(DAHP_synthase_to_chorismate)	2.7.1.71	--	0	0	-10000	10000	0
rxn01740	ShikimateNADP+ 5-oxidoreductase	1.0 cpd00383_c + 1.0 cpd00006_c <=> 1.0 cpd00067_c + 1.0 cpd01716_c + 1.0 cpd00005_c	Common_Pathway_For_Synthesis_of_Aromatic_Compounds_(DAHP_synthase_to_chorismate)	1.1.1.25	--	0	0	-10000	10000	0
rxn02212	2-Dehydro-3-deoxy-D-arabino-heptonate 7-phosphate phosphate-lyase	1.0 cpd02857_c -> 1.0 cpd00067_c + 1.0 cpd00009_c + 1.0 cpd00699_c	Common_Pathway_For_Synthesis_of_Aromatic_Compounds_(DAHP_synthase_to_chorismate)	4.2.3.4	--	0	0	0	10000	0
rxn02213	3-Dehydroquinate hydro-lyase	1.0 cpd00699_c -> 1.0 cpd00001_c + 1.0 cpd01716_c	Common_Pathway_For_Synthesis_of_Aromatic_Compounds_(DAHP_synthase_to_chorismate)	4.2.1.10	--	0	0	0	10000	0
rxn02476	Phosphoenolpyruvate3-phosphoshikimate	1.0 cpd02030_c + 1.0 cpd00061_c <=> 1.0 cpd00009_c + 1.0 cpd00067_c + 1.0 cpd00932_c	Common_Pathway_For_Synthesis_of_Aromatic_Compounds_(DAHP_synthase_to_chorismate)	2.5.1.19	--	0	0	-10000	10000	0
rxn05292	FE3t4	1.0 cpd10516_e -> 1.0 cpd10516_c	Cryptic_ferrous_iron_transporter_EfeUOB	Undetermined	--	0	0	0	10000	0
rxn00102	Carbonic acid hydro-lyase	1.0 cpd00067_c + 1.0 cpd00242_c <=> 1.0 cpd00001_c + 1.0 cpd00011_c	Cyanate_hydrolysis	4.2.1.1	--	0	0	-10000	10000	0
rxn05063	carbamate hydro-lyase	1.0 cpd00001_c + 1.0 cpd01015_c -> 1.0 cpd01101_c	Cyanate_hydrolysis	4.2.1.104	--	0	0	0	10000	0
rxn10132	Cyanate transport via proton symport	1.0 cpd01015_e + 1.0 cpd00067_e <=> 1.0 cpd00067_c + 1.0 cpd01015_c	Cyanate_hydrolysis	Undetermined	--	0	0	-10000	10000	0
rxn05565	galactarate transport in via proton symport	1.0 cpd00652_e + 1.0 cpd00067_e <=> 1.0 cpd00067_c + 1.0 cpd00652_c	D-galactarate	TC-2.A.3.1	--	0	0	-10000	10000	0
rxn05572	glucarate transport in via proton symport	1.0 cpd00609_e + 1.0 cpd00067_e <=> 1.0 cpd00067_c + 1.0 cpd00609_c	D-galactarate	TC-2.A.3.1	--	0	0	-10000	10000	0
rxn07845	D-glucarate hydro-lyase	1.0 cpd00609_c -> 1.0 cpd00001_c + 1.0 cpd02439_c	D-galactarate	4.2.1.40	--	0	0	0	10000	0
rxn01280	(R)-GlycerateNAD+ oxidoreductase	1.0 cpd00003_c + 1.0 cpd00223_c <=> 1.0 cpd00067_c + 1.0 cpd00843_c + 1.0 cpd00004_c	D-galactarate,_D-glucarate_and_D-glycerate_catabolism	1.1.1.60	--	0	0	-10000	10000	0
rxn01634	5-Dehydro-4-deoxy-D-glucarate hydro-lyase (decarboxylating)	1.0 cpd00067_c + 1.0 cpd00515_c -> 1.0 cpd00001_c + 1.0 cpd00340_c + 1.0 cpd00011_c	D-galactarate,_D-glucarate_and_D-glycerate_catabolism	4.2.1.41	--	0	0	0	10000	0
rxn01989	D-Glucarate hydro-lyase	1.0 cpd00609_c -> 1.0 cpd00001_c + 1.0 cpd00515_c	D-galactarate,_D-glucarate_and_D-glycerate_catabolism	4.2.1.40	--	0	0	0	10000	0
rxn01990	5-Dehydro-4-deoxy-D-glucarate tartronate-semialdehyde-lyase	1.0 cpd00515_c <=> 1.0 cpd00843_c + 1.0 cpd00020_c	D-galactarate,_D-glucarate_and_D-glycerate_catabolism	4.1.2.20	--	0	0	-10000	10000	0
rxn03887	D-galactarate hydro-lyase	1.0 cpd00652_c -> 1.0 cpd00001_c + 1.0 cpd00515_c	D-galactarate,_D-glucarate_and_D-glycerate_catabolism	4.2.1.42	--	0	0	0	10000	0
rxn00783	2-Dehydro-3-deoxy-D-galactonate-6-phosphate	1.0 cpd00945_c <=> 1.0 cpd00102_c + 1.0 cpd00020_c	D-galactonate_catabolism	4.1.2.21	--	0	0	-10000	10000	0
rxn02173	D-Galactonate hydro-lyase	1.0 cpd00653_c -> 1.0 cpd00001_c + 1.0 cpd00894_c	D-galactonate_catabolism	4.2.1.6	--	0	0	0	10000	0
rxn02429	ATP2-dehydro-3-deoxy-galactonokinase	1.0 cpd00894_c + 1.0 cpd00002_c <=> 1.0 cpd00008_c + 1.0 cpd00945_c	D-galactonate_catabolism	2.7.1.58	--	0	0	-10000	10000	0
rxn10160	D-galactonate transport via proton symport, reversible	1.0 cpd00653_e + 1.0 cpd00067_e <=> 1.0 cpd00067_c + 1.0 cpd00653_c	D-galactonate_catabolism	Undetermined	--	0	0	-10000	10000	0
rxn01080	D-Glucuronate ketol-isomerase	1.0 cpd00164_c <=> 1.0 cpd00672_c	D-Galacturonate_Utilization	5.3.1.12	--	0	0	-10000	10000	0
rxn01122	D-Altronate hydro-lyase	1.0 cpd00608_c -> 1.0 cpd00001_c + 1.0 cpd00176_c	D-Galacturonate_Utilization	4.2.1.7	--	0	0	0	10000	0
rxn01123	ATP2-dehydro-3-deoxy-D-gluconate 6-phosphotransferase	1.0 cpd00002_c + 1.0 cpd00176_c <=> 1.0 cpd00008_c + 1.0 cpd02711_c	D-Galacturonate_Utilization	2.7.1.45	--	0	0	-10000	10000	0
rxn01457	D-Galacturonate ketol-isomerase	1.0 cpd00280_c <=> 1.0 cpd00437_c	D-Galacturonate_Utilization	5.3.1.12	--	0	0	-10000	10000	0
rxn01775	D-MannonateNAD+ 5-oxidoreductase	1.0 cpd00403_c + 1.0 cpd00003_c <=> 1.0 cpd00067_c + 1.0 cpd00672_c + 1.0 cpd00004_c	D-Galacturonate_Utilization	1.1.1.57	--	0	0	-10000	10000	0
rxn01857	D-AltronateNAD+ 3-oxidoreductase	1.0 cpd00608_c + 1.0 cpd00003_c <=> 1.0 cpd00067_c + 1.0 cpd00004_c + 1.0 cpd00437_c	D-Galacturonate_Utilization	1.1.1.58	--	0	0	-10000	10000	0
rxn03885	D-mannonate hydro-lyase	1.0 cpd00403_c -> 1.0 cpd00001_c + 1.0 cpd00176_c	D-Galacturonate_Utilization	4.2.1.8	--	0	0	0	10000	0
rxn05574	glucuronate transport in via proton symport	1.0 cpd00164_e + 1.0 cpd00067_e <=> 1.0 cpd00067_c + 1.0 cpd00164_c	D-Galacturonate_Utilization	TC-2.A.1.14	--	0	0	-10000	10000	0
rxn05673	galacturonate transport in via proton symport	1.0 cpd00280_e + 1.0 cpd00067_e <=> 1.0 cpd00067_c + 1.0 cpd00280_c	D-Galacturonate_Utilization	TC-2.A.1.14	--	0	0	-10000	10000	0
rxn05681	2-dehydro-3-deoxy-D-gluconate transport via proton symport, reversible	1.0 cpd00176_e + 1.0 cpd00067_e <=> 1.0 cpd00067_c + 1.0 cpd00176_c	D-Galacturonate_Utilization	Undetermined	--	0	0	-10000	10000	0
rxn01275	ATPD-Gluconate 6-phosphotransferase	1.0 cpd00002_c + 1.0 cpd00222_c <=> 1.0 cpd00008_c + 1.0 cpd00284_c	D-gluconate_and_ketogluconates_metabolism	2.7.1.12	--	0	0	-10000	10000	0
rxn01277	D-gluconateNADP+ oxidoreductase	1.0 cpd00006_c + 1.0 cpd00222_c <=> 1.0 cpd00067_c + 1.0 cpd00005_c + 1.0 cpd00480_c	D-gluconate_and_ketogluconates_metabolism	1.1.1.215	--	0	0	-10000	10000	0
rxn01278	D-GluconateNADP+ 5-oxidoreductase	1.0 cpd00006_c + 1.0 cpd00222_c <=> 1.0 cpd00067_c + 1.0 cpd00781_c + 1.0 cpd00005_c	D-gluconate_and_ketogluconates_metabolism	1.1.1.69	--	0	0	-10000	10000	0
rxn01279	D-Gluconate(acceptor) 2-oxidoreductase	1.0 cpd00222_c + 1.0 cpd00015_c <=> 1.0 cpd00480_c + 1.0 cpd00982_c	D-gluconate_and_ketogluconates_metabolism	1.1.99.3	--	0	0	-10000	10000	0
rxn03953	L-IdonateNAD oxidoreductase	1.0 cpd00003_c + 1.0 cpd00573_c <=> 1.0 cpd00067_c + 1.0 cpd00781_c + 1.0 cpd00004_c	D-gluconate_and_ketogluconates_metabolism	1.1.1.264	--	0	0	-10000	10000	0
rxn03954	L-IdonateNADP oxidoreductase	1.0 cpd00006_c + 1.0 cpd00573_c <=> 1.0 cpd00067_c + 1.0 cpd00781_c + 1.0 cpd00005_c	D-gluconate_and_ketogluconates_metabolism	1.1.1.128	--	0	0	-10000	10000	0
rxn05571	D-gluconate transport via proton symport	1.0 cpd00222_e + 1.0 cpd00067_e <=> 1.0 cpd00067_c + 1.0 cpd00222_c	D-gluconate_and_ketogluconates_metabolism	Undetermined	--	0	0	-10000	10000	0
rxn10116	Glucose dehydrogenase (ubiquinone-8 as acceptor)	1.0 cpd15560_c + 1.0 cpd00027_e + 1.0 cpd00001_e -> 1.0 cpd00222_e + 1.0 cpd00067_e + 1.0 cpd15561_c	D-gluconate_and_ketogluconates_metabolism	Undetermined	--	0	0	0	10000	0
rxn10167	L-idonate transport via proton symport, reversible	1.0 cpd00573_e + 1.0 cpd00067_e <=> 1.0 cpd00067_c + 1.0 cpd00573_c	D-gluconate_and_ketogluconates_metabolism	Undetermined	--	0	0	-10000	10000	0
rxn00772	ATPD-ribose 5-phosphotransferase	1.0 cpd00105_c + 1.0 cpd00002_c <=> 1.0 cpd00008_c + 1.0 cpd00101_c	D-ribose_utilization	2.7.1.15	--	0	0	-10000	10000	0
rxn00777	D-Ribose-5-phosphate ketol-isomerase	1.0 cpd00101_c <=> 1.0 cpd00171_c	D-ribose_utilization	5.3.1.6	--	0	0	-10000	10000	0
rxn05160	D-Ribose ABC transport	1.0 cpd00001_c + 1.0 cpd00105_e + 1.0 cpd00002_c -> 1.0 cpd00067_c + 1.0 cpd00008_c + 1.0 cpd00105_c + 1.0 cpd00009_c	D-ribose_utilization	3.A.1.2	--	0	0	0	10000	0
rxn05549	Deoxyribose transport via ABC system	1.0 cpd00001_c + 1.0 cpd01242_e + 1.0 cpd00002_c -> 1.0 cpd00067_c + 1.0 cpd00008_c + 1.0 cpd01242_c + 1.0 cpd00009_c	D-ribose_utilization	Undetermined	--	0	0	0	10000	0
rxn05644	D-ribose transport out via ABC system	1.0 cpd00001_c + 1.0 cpd00105_c + 1.0 cpd00002_c -> 1.0 cpd00067_c + 1.0 cpd00008_c + 1.0 cpd00105_e + 1.0 cpd00009_c	D-ribose_utilization	TC-3.A.1.2	--	0	0	0	10000	0
rxn05648	D-sorbitol transport in via proton symport	1.0 cpd00588_e + 1.0 cpd00067_e <=> 1.0 cpd00067_c + 1.0 cpd00588_c	D-Sorbitol(D-Glucitol)_and_L-Sorbose_Utilization	Undetermined	--	0	0	-10000	10000	0
rxn10184	D-sorbitol transport via PEPPyr PTS	1.0 cpd00061_c + 1.0 cpd00588_e <=> 1.0 cpd00804_c + 1.0 cpd00020_c	D-Sorbitol(D-Glucitol)_and_L-Sorbose_Utilization	Undetermined	--	0	0	-10000	10000	0
rxn02314	ATPD-tagatose-6-phosphate 1-phosphotransferase	1.0 cpd00805_c + 1.0 cpd00002_c <=> 1.0 cpd00008_c + 1.0 cpd02371_c	D-Tagatose_and_Galactitol_Utilization	2.7.1.11	--	0	0	-10000	10000	0
rxn03856	Galactitol-1-phosphateNAD oxidoreductase	1.0 cpd00003_c + 1.0 cpd03752_c <=> 1.0 cpd00067_c + 1.0 cpd00805_c + 1.0 cpd00004_c	D-Tagatose_and_Galactitol_Utilization	1.1.1.251	--	0	0	-10000	10000	0
rxn05567	Galactitol transport via PEPPyr PTS	1.0 cpd00061_c + 1.0 cpd01171_e <=> 1.0 cpd03752_c + 1.0 cpd00020_c	D-Tagatose_and_Galactitol_Utilization	Undetermined	--	0	0	-10000	10000	0
rxn00770	ATPD-ribose-5-phosphate pyrophosphotransferase	1.0 cpd00101_c + 1.0 cpd00002_c <=> 1.0 cpd00018_c + 1.0 cpd00103_c	De_Novo_Purine_Biosynthesis	2.7.6.1	--	0	0	-10000	10000	0
rxn00790	5-Phosphoribosylaminepyrophosphate phosphoribosyltransferase	1.0 cpd00001_c + 1.0 cpd00053_c + 1.0 cpd00103_c -> 1.0 cpd00023_c + 1.0 cpd00012_c + 1.0 cpd01982_c	De_Novo_Purine_Biosynthesis	2.4.2.14	--	0	0	0	10000	0
rxn00832	IMP 1,2-hydrolase (decyclizing)	1.0 cpd00001_c + 1.0 cpd00114_c <=> 1.0 cpd02884_c	De_Novo_Purine_Biosynthesis	3.5.4.10	--	0	0	-10000	10000	0
rxn02895	5-Phospho-D-ribosylamineglycine ligase (ADP-forming)	1.0 cpd00033_c + 1.0 cpd01982_c + 1.0 cpd00002_c -> 1.0 cpd00067_c + 1.0 cpd00008_c + 1.0 cpd02394_c + 1.0 cpd00009_c	De_Novo_Purine_Biosynthesis	6.3.4.13	--	0	0	0	10000	0
rxn02937	2-(Formamido)-N1-(5-phosphoribosyl)acetamidine cyclo-ligase	1.0 cpd02826_c + 1.0 cpd00002_c <=> 1.0 cpd00067_c + 1.0 cpd00008_c + 1.0 cpd02140_c + 1.0 cpd00009_c	De_Novo_Purine_Biosynthesis	6.3.3.1	--	0	0	-10000	10000	0
rxn02938	1-(5-Phospho-D-ribosyl)-5-amino-4-imidazolecarboxylate carboxy-lyase	1.0 cpd00067_c + 1.0 cpd02893_c -> 1.0 cpd02140_c + 1.0 cpd00011_c	De_Novo_Purine_Biosynthesis	4.1.1.21	--	0	0	0	10000	0
rxn03004	10-Formyltetrahydrofolate5'-phosphoribosylglycinamide	1.0 cpd02394_c + 1.0 cpd00201_c <=> 1.0 cpd02678_c + 1.0 cpd00067_c + 1.0 cpd00087_c	De_Novo_Purine_Biosynthesis	2.1.2.2	--	0	0	-10000	10000	0
rxn03084	5'-PhosphoribosylformylglycinamideL-glutamine amido-ligase	1.0 cpd02678_c + 1.0 cpd00053_c + 1.0 cpd00002_c + 1.0 cpd00001_c -> 1.0 cpd00067_c + 1.0 cpd00008_c + 1.0 cpd02826_c + 1.0 cpd00009_c + 1.0 cpd00023_c	De_Novo_Purine_Biosynthesis	6.3.5.3	--	0	0	0	10000	0
rxn03136	1-(5'-Phosphoribosyl)-5-amino-4-(N-succinocarboxamide)-imidazole	1.0 cpd02921_c <=> 1.0 cpd00106_c + 1.0 cpd02851_c	De_Novo_Purine_Biosynthesis	4.3.2.2	--	0	0	-10000	10000	0
rxn03137	10-Formyltetrahydrofolate5'-phosphoribosyl-5-amino-4-	1.0 cpd02851_c + 1.0 cpd00201_c <=> 1.0 cpd00087_c + 1.0 cpd02884_c	De_Novo_Purine_Biosynthesis	2.1.2.3	--	0	0	-10000	10000	0
rxn03147	1-(5-Phosphoribosyl)-5-amino-4-carboxyimidazoleL-aspartate ligase	1.0 cpd02893_c + 1.0 cpd00041_c + 1.0 cpd00002_c -> 2.0 cpd00067_c + 1.0 cpd00008_c + 1.0 cpd02921_c + 1.0 cpd00009_c	De_Novo_Purine_Biosynthesis	6.3.2.6	--	0	0	0	10000	0
rxn04783	glycinamide ribonucleotide transformylase	1.0 cpd02394_c + 1.0 cpd00047_c + 1.0 cpd00002_c -> 1.0 cpd02678_c + 1.0 cpd00008_c + 1.0 cpd00067_c + 1.0 cpd00009_c	De_Novo_Purine_Biosynthesis	2.1.2.-	--	0	0	0	10000	0
rxn05229	NCAIR synthetase and NCAIR mutase	1.0 cpd02140_c + 1.0 cpd00242_c + 1.0 cpd00002_c -> 1.0 cpd00067_c + 1.0 cpd00008_c + 1.0 cpd00009_c + 1.0 cpd02893_c	De_Novo_Purine_Biosynthesis	Undetermined	--	0	0	0	10000	0
rxn00414	Carbon-dioxideL-glutamine amido-ligase (ADP-forming,	1.0 cpd00001_c + 1.0 cpd00053_c + 1.0 cpd00242_c + 2.0 cpd00002_c -> 1.0 cpd00067_c + 2.0 cpd00008_c + 1.0 cpd00023_c + 1.0 cpd00146_c + 1.0 cpd00009_c	De_Novo_Pyrimidine_Synthesis	6.3.5.5	--	0	0	0	10000	0
rxn00710	Orotidine-5'-phosphate carboxy-lyase	1.0 cpd00067_c + 1.0 cpd00810_c -> 1.0 cpd00091_c + 1.0 cpd00011_c	De_Novo_Pyrimidine_Synthesis	4.1.1.23	--	0	0	0	10000	0
rxn01018	Carbamoyl-phosphateL-aspartate carbamoyltransferase	1.0 cpd00041_c + 1.0 cpd00146_c -> 2.0 cpd00067_c + 1.0 cpd00009_c + 1.0 cpd00343_c	De_Novo_Pyrimidine_Synthesis	2.1.3.2	--	0	0	0	10000	0
rxn01360	(S)-Dihydroorotateoxygen oxidoreductase	1.0 cpd00282_c + 1.0 cpd00007_c -> 1.0 cpd00247_c + 1.0 cpd00025_c	De_Novo_Pyrimidine_Synthesis	1.3.3.1	--	0	0	0	10000	0
rxn01362	Orotidine-5'-phosphatepyrophosphate phosphoribosyltransferase	1.0 cpd00247_c + 1.0 cpd00103_c -> 1.0 cpd00810_c + 1.0 cpd00012_c	De_Novo_Pyrimidine_Synthesis	2.4.2.10	--	0	0	0	10000	0
rxn01465	(S)-Dihydroorotate amidohydrolase	1.0 cpd00001_c + 1.0 cpd00282_c <=> 1.0 cpd00067_c + 1.0 cpd00343_c	De_Novo_Pyrimidine_Synthesis	3.5.2.3	--	0	0	-10000	10000	0
rxn08335	dihydoorotic acid dehydrogenase (quinone8)	1.0 cpd15560_c + 1.0 cpd00282_c -> 1.0 cpd00247_c + 1.0 cpd15561_c	De_Novo_Pyrimidine_Synthesis	1.3.3.1	--	0	0	0	10000	0
rxn08336	dihydroorotic acid (menaquinone-8)	1.0 cpd00282_c + 1.0 cpd15500_c -> 1.0 cpd00247_c + 1.0 cpd15499_c	De_Novo_Pyrimidine_Synthesis	1.3.3.1	--	0	0	0	10000	0
rxn01806	Nitrous-oxide(acceptor) oxidoreductase (NO-forming)	2.0 cpd00067_c + 1.0 cpd00004_c + 2.0 cpd00418_c <=> 1.0 cpd00001_c + 1.0 cpd00659_c + 1.0 cpd00003_c	Denitrification	1.7.99.7	--	0	0	-10000	10000	0
rxn11937	Nitrogen(NAD) oxidoreductase (N2O-forming)	1.0 cpd00659_c + 1.0 cpd00004_c -> 1.0 cpd00001_c + 1.0 cpd00003_c + 1.0 cpd00528_c	Denitrification	1.7.99.6	--	0	0	0	10000	0
rxn00778	D-Ribose 1,5-phosphomutase	1.0 cpd00475_c <=> 1.0 cpd00101_c	Deoxyribose_and_Deoxynucleoside_Catabolism	5.4.2.2	--	0	0	-10000	10000	0
rxn00784	2-Deoxy-D-ribose-5-phosphate acetaldehyde-lyase	1.0 cpd00510_c <=> 1.0 cpd00071_c + 1.0 cpd00102_c	Deoxyribose_and_Deoxynucleoside_Catabolism	4.1.2.4	--	0	0	-10000	10000	0
rxn01446	Deoxyguanosineorthophosphate ribosyltransferase	1.0 cpd00067_c + 1.0 cpd00009_c + 1.0 cpd00277_c <=> 1.0 cpd00207_c + 1.0 cpd00509_c	Deoxyribose_and_Deoxynucleoside_Catabolism	2.4.2.1	--	0	0	-10000	10000	0
rxn01859	Deoxyadenosineorthophosphate ribosyltransferase	1.0 cpd00067_c + 1.0 cpd00009_c + 1.0 cpd00438_c <=> 1.0 cpd00128_c + 1.0 cpd00509_c	Deoxyribose_and_Deoxynucleoside_Catabolism	2.4.2.1	--	0	0	-10000	10000	0
rxn01986	2-Deoxy-D-ribose 1-phosphate 1,5-phosphomutase	1.0 cpd00509_c <=> 1.0 cpd00510_c	Deoxyribose_and_Deoxynucleoside_Catabolism	5.4.2.7	--	0	0	-10000	10000	0
rxn01987	Deoxyribokinase	1.0 cpd00008_c + 1.0 cpd00510_c <=> 1.0 cpd01242_c + 1.0 cpd00002_c	Deoxyribose_and_Deoxynucleoside_Catabolism	2.7.1.15	--	0	0	-10000	10000	0
rxn05198	Cytidine ion-coupled transport	1.0 cpd00367_e + 1.0 cpd00067_e <=> 1.0 cpd00067_c + 1.0 cpd00367_c	Deoxyribose_and_Deoxynucleoside_Catabolism	Undetermined	--	0	0	-10000	10000	0
rxn05199	Uridine ion-coupled transport	1.0 cpd00249_e + 1.0 cpd00067_e <=> 1.0 cpd00067_c + 1.0 cpd00249_c	Deoxyribose_and_Deoxynucleoside_Catabolism	Undetermined	--	0	0	-10000	10000	0
rxn05200	Thymidine ion-coupled transport	1.0 cpd00184_e + 1.0 cpd00067_e <=> 1.0 cpd00067_c + 1.0 cpd00184_c	Deoxyribose_and_Deoxynucleoside_Catabolism	Undetermined	--	0	0	-10000	10000	0
rxn05205	Deoxycytidine ion-coupled transport	1.0 cpd00654_e + 1.0 cpd00067_e <=> 1.0 cpd00067_c + 1.0 cpd00654_c	Deoxyribose_and_Deoxynucleoside_Catabolism	Undetermined	--	0	0	-10000	10000	0
rxn05316	INSt2r	1.0 cpd00067_e + 1.0 cpd00246_e <=> 1.0 cpd00067_c + 1.0 cpd00246_c	Deoxyribose_and_Deoxynucleoside_Catabolism	Undetermined	--	0	0	-10000	10000	0
rxn05317	DADNt2	1.0 cpd00438_e + 1.0 cpd00067_e <=> 1.0 cpd00067_c + 1.0 cpd00438_c	Deoxyribose_and_Deoxynucleoside_Catabolism	Undetermined	--	0	0	-10000	10000	0
rxn05318	ADNt2r	1.0 cpd00182_e + 1.0 cpd00067_e <=> 1.0 cpd00067_c + 1.0 cpd00182_c	Deoxyribose_and_Deoxynucleoside_Catabolism	Undetermined	--	0	0	-10000	10000	0
rxn09685	deoxyuridine transport in via proton symport	1.0 cpd00412_e + 1.0 cpd00067_e <=> 1.0 cpd00412_c + 1.0 cpd00067_c	Deoxyribose_and_Deoxynucleoside_Catabolism	Undetermined	--	0	0	-10000	10000	0
rxn09687	deoxyinosine transport in via proton symport	1.0 cpd03279_e + 1.0 cpd00067_e <=> 1.0 cpd00067_c + 1.0 cpd03279_c	Deoxyribose_and_Deoxynucleoside_Catabolism	Undetermined	--	0	0	-10000	10000	0
rxn09688	deoxyguanosine transport in via proton symport	1.0 cpd00277_e + 1.0 cpd00067_e <=> 1.0 cpd00067_c + 1.0 cpd00277_c	Deoxyribose_and_Deoxynucleoside_Catabolism	Undetermined	--	0	0	-10000	10000	0
rxn00609	1L-myo-Inositol-1-phosphate lyase (isomerizing)	1.0 cpd00867_c <=> 1.0 cpd00079_c	Di-Inositol-Phosphate_biosynthesis	5.5.1.4	--	0	0	-10000	10000	0
rxn00881	myo-Inositol 1-phosphate phosphahydrolase	1.0 cpd00001_c + 1.0 cpd00867_c -> 1.0 cpd00067_c + 1.0 cpd00009_c + 1.0 cpd00121_c	Di-Inositol-Phosphate_biosynthesis	3.1.3.25	--	0	0	0	10000	0
rxn00744	ATPglycerone phosphotransferase	1.0 cpd00157_c + 1.0 cpd00002_c <=> 1.0 cpd00008_c + 1.0 cpd00095_c	Dihydroxyacetone_kinases	2.7.1.29	--	0	0	-10000	10000	0
rxn00745	Phosphoenolpyruvateglycerone phosphotransferase	1.0 cpd00157_c + 1.0 cpd00061_c <=> 1.0 cpd00020_c + 1.0 cpd00095_c	Dihydroxyacetone_kinases	2.7.1.121	--	0	0	-10000	10000	0
rxn01675	dTTPalpha-D-glucose-1-phosphate thymidylyltransferase	1.0 cpd00089_c + 1.0 cpd00357_c <=> 1.0 cpd00012_c + 1.0 cpd00626_c	dTDP-rhamnose_synthesis	2.7.7.24	--	0	0	-10000	10000	0
rxn01997	dTDPglucose 4,6-hydro-lyase	1.0 cpd00626_c -> 1.0 cpd00001_c + 1.0 cpd00521_c	dTDP-rhamnose_synthesis	4.2.1.46	--	0	0	0	10000	0
rxn02000	dTDP-4-dehydro-6-deoxy-D-glucose 3,5-epimerase	1.0 cpd00521_c <=> 1.0 cpd00522_c	dTDP-rhamnose_synthesis	5.1.3.13	--	0	0	-10000	10000	0
rxn02003	dTDP-6-deoxy-L-mannoseNADP+ 4-oxidoreductase	1.0 cpd02113_c + 1.0 cpd00006_c <=> 1.0 cpd00067_c + 1.0 cpd00522_c + 1.0 cpd00005_c	dTDP-rhamnose_synthesis	1.1.1.133	--	0	0	-10000	10000	0
rxn05177	Thiamin-ABC transport	1.0 cpd00001_c + 1.0 cpd00305_e + 1.0 cpd00002_c -> 1.0 cpd00067_c + 1.0 cpd00008_c + 1.0 cpd00305_c + 1.0 cpd00009_c	ECF_class_transporters	Undetermined	--	0	0	0	10000	0
rxn00221	D-Glucose-1-phosphate phosphohydrolase	1.0 cpd00089_c + 1.0 cpd00001_c -> 1.0 cpd00067_c + 1.0 cpd00009_c + 1.0 cpd00027_c	Entner-Doudoroff_Pathway	3.1.3.10	--	0	0	0	10000	0
rxn01107	D-Glucono-1,5-lactone lactonohydrolase	1.0 cpd00001_c + 1.0 cpd00170_c <=> 1.0 cpd00067_c + 1.0 cpd00222_c	Entner-Doudoroff_Pathway	3.1.1.17	--	0	0	-10000	10000	0
rxn01108	beta-D-GlucoseNAD+ 1-oxoreductase	1.0 cpd00003_c + 1.0 cpd00190_c <=> 1.0 cpd00067_c + 1.0 cpd00004_c + 1.0 cpd00170_c	Entner-Doudoroff_Pathway	1.1.1.47	--	0	0	-10000	10000	0
rxn01109	beta-D-GlucoseNADP+ 1-oxoreductase	1.0 cpd00006_c + 1.0 cpd00190_c <=> 1.0 cpd00067_c + 1.0 cpd00005_c + 1.0 cpd00170_c	Entner-Doudoroff_Pathway	1.1.1.47	--	0	0	-10000	10000	0
rxn01121	D-gluconate hydro-lyase	1.0 cpd00222_c -> 1.0 cpd00001_c + 1.0 cpd00176_c	Entner-Doudoroff_Pathway	4.2.1.39	--	0	0	0	10000	0
rxn01476	6-Phospho-D-glucono-1,5-lactone lactonohydrolase	1.0 cpd00001_c + 1.0 cpd00911_c <=> 1.0 cpd00067_c + 1.0 cpd00284_c	Entner-Doudoroff_Pathway	3.1.1.31	--	0	0	-10000	10000	0
rxn00539	Ethanolamine ammonia-lyase	1.0 cpd00162_c -> 1.0 cpd00013_c + 1.0 cpd00071_c	Ethanolamine_utilization	4.3.1.7	--	0	0	0	10000	0
rxn05551	ethanolamine transport in/out via proton symport	1.0 cpd00067_e + 1.0 cpd00162_e -> 1.0 cpd00162_c + 1.0 cpd00067_c	Ethanolamine_utilization	TC-2.A.3.5	--	0	0	0	10000	0
rxn05322	Butyryl-[acyl-carrier protein]malonyl-CoA	1.0 cpd00067_c + 1.0 cpd11465_c + 1.0 cpd00004_c -> 1.0 cpd11464_c + 1.0 cpd00003_c	Fatty_Acid_Biosynthesis_FASII	1.3.1.9	--	0	0	0	10000	0
rxn05323	Tetradecanoyl-[acyl-carrier protein]malonyl-CoA	1.0 cpd00067_c + 1.0 cpd11467_c + 1.0 cpd00004_c -> 1.0 cpd11466_c + 1.0 cpd00003_c	Fatty_Acid_Biosynthesis_FASII	1.3.1.9	--	0	0	0	10000	0
rxn05324	Dodecanoyl-[acyl-carrier protein]malonyl-CoA	1.0 cpd00067_c + 1.0 cpd11469_c + 1.0 cpd00004_c -> 1.0 cpd11468_c + 1.0 cpd00003_c	Fatty_Acid_Biosynthesis_FASII	1.3.1.9	--	0	0	0	10000	0
rxn05325	Octanoyl-[acyl-carrier protein]malonyl-CoA	1.0 cpd00067_c + 1.0 cpd11471_c + 1.0 cpd00004_c -> 1.0 cpd11470_c + 1.0 cpd00003_c	Fatty_Acid_Biosynthesis_FASII	1.3.1.9	--	0	0	0	10000	0
rxn05326	Hexanoyl-[acyl-carrier protein]malonyl-CoA	1.0 cpd00067_c + 1.0 cpd11473_c + 1.0 cpd00004_c -> 1.0 cpd11472_c + 1.0 cpd00003_c	Fatty_Acid_Biosynthesis_FASII	1.3.1.9	--	0	0	0	10000	0
rxn05327	Decanoyl-[acyl-carrier protein]malonyl-CoA	1.0 cpd00067_c + 1.0 cpd00004_c + 1.0 cpd11475_c -> 1.0 cpd00003_c + 1.0 cpd11474_c	Fatty_Acid_Biosynthesis_FASII	1.3.1.9	--	0	0	0	10000	0
rxn05328	Hexadecanoyl-[acyl-carrier protein]malonyl-CoA	1.0 cpd00067_c + 1.0 cpd11477_c + 1.0 cpd00004_c -> 1.0 cpd11476_c + 1.0 cpd00003_c	Fatty_Acid_Biosynthesis_FASII	1.3.1.9	--	0	0	0	10000	0
rxn05329	(3R)-3-Hydroxybutanoyl-[acyl-carrier-protein] hydro-lyase	1.0 cpd11478_c <=> 1.0 cpd00001_c + 1.0 cpd11465_c	Fatty_Acid_Biosynthesis_FASII	4.2.1.58	--	0	0	-10000	10000	0
rxn05330	(3R)-3-Hydroxybutanoyl-[acyl-carrier-protein] hydro-lyase	1.0 cpd11479_c <=> 1.0 cpd00001_c + 1.0 cpd11473_c	Fatty_Acid_Biosynthesis_FASII	2.3.1.85	--	0	0	-10000	10000	0
rxn05331	(3R)-3-Hydroxybutanoyl-[acyl-carrier-protein] hydro-lyase	1.0 cpd11480_c <=> 1.0 cpd00001_c + 1.0 cpd11469_c	Fatty_Acid_Biosynthesis_FASII	2.3.1.85	--	0	0	-10000	10000	0
rxn05332	(3R)-3-Hydroxypalmitoyl-[acyl-carrier-protein] hydro-lyase	1.0 cpd11481_c <=> 1.0 cpd00001_c + 1.0 cpd11477_c	Fatty_Acid_Biosynthesis_FASII	2.3.1.85	--	0	0	-10000	10000	0
rxn05333	(3R)-3-Hydroxybutanoyl-[acyl-carrier-protein] hydro-lyase	1.0 cpd11482_c <=> 1.0 cpd00001_c + 1.0 cpd11475_c	Fatty_Acid_Biosynthesis_FASII	2.3.1.85	--	0	0	-10000	10000	0
rxn05334	(3R)-3-Hydroxybutanoyl-[acyl-carrier-protein] hydro-lyase	1.0 cpd11483_c <=> 1.0 cpd00001_c + 1.0 cpd11471_c	Fatty_Acid_Biosynthesis_FASII	2.3.1.85	--	0	0	-10000	10000	0
rxn05335	(3R)-3-Hydroxypalmitoyl-[acyl-carrier-protein] hydro-lyase	1.0 cpd11484_c <=> 1.0 cpd00001_c + 1.0 cpd11467_c	Fatty_Acid_Biosynthesis_FASII	2.3.1.85	--	0	0	-10000	10000	0
rxn05336	(3R)-3-Hydroxypalmitoyl-[acyl-carrier-protein]NADP+ oxidoreductase	1.0 cpd11481_c + 1.0 cpd00006_c <=> 1.0 cpd00067_c + 1.0 cpd00005_c + 1.0 cpd11485_c	Fatty_Acid_Biosynthesis_FASII	1.1.1.100	--	0	0	-10000	10000	0
rxn05337	(3R)-3-Hydroxyhexanoyl-[acyl-carrier-protein]NADP+ oxidoreductase	1.0 cpd11479_c + 1.0 cpd00006_c <=> 1.0 cpd00067_c + 1.0 cpd11486_c + 1.0 cpd00005_c	Fatty_Acid_Biosynthesis_FASII	1.1.1.100	--	0	0	-10000	10000	0
rxn05338	(3R)-3-Hydroxydecanoyl-[acyl-carrier-protein]NADP+ oxidoreductase	1.0 cpd00006_c + 1.0 cpd11482_c <=> 1.0 cpd00067_c + 1.0 cpd11487_c + 1.0 cpd00005_c	Fatty_Acid_Biosynthesis_FASII	1.1.1.100	--	0	0	-10000	10000	0
rxn05339	(3R)-3-Hydroxybutanoyl-[acyl-carrier protein]NADP+ oxidoreductase	1.0 cpd11478_c + 1.0 cpd00006_c <=> 1.0 cpd00067_c + 1.0 cpd11488_c + 1.0 cpd00005_c	Fatty_Acid_Biosynthesis_FASII	1.1.1.100	--	0	0	-10000	10000	0
rxn05340	(3R)-3-Hydroxydodecanoyl-[acyl-carrier-protein]NADP+ oxidoreductase	1.0 cpd00006_c + 1.0 cpd11480_c <=> 1.0 cpd00067_c + 1.0 cpd11489_c + 1.0 cpd00005_c	Fatty_Acid_Biosynthesis_FASII	1.1.1.100	--	0	0	-10000	10000	0
rxn05341	(3R)-3-Hydroxyoctanoyl-[acyl-carrier-protein]NADP+ oxidoreductase	1.0 cpd00006_c + 1.0 cpd11483_c <=> 1.0 cpd00067_c + 1.0 cpd11490_c + 1.0 cpd00005_c	Fatty_Acid_Biosynthesis_FASII	1.1.1.100	--	0	0	-10000	10000	0
rxn05342	(3R)-3-Hydroxytetradecanoyl-[acyl-carrier-protein]NADP+	1.0 cpd00006_c + 1.0 cpd11484_c <=> 1.0 cpd00067_c + 1.0 cpd00005_c + 1.0 cpd11491_c	Fatty_Acid_Biosynthesis_FASII	1.1.1.100	--	0	0	-10000	10000	0
rxn05343	Octanoyl-[acyl-carrier protein]malonyl-[acyl-carrier-protein]	1.0 cpd00067_c + 1.0 cpd11492_c + 1.0 cpd11470_c -> 1.0 cpd11487_c + 1.0 cpd11493_c + 1.0 cpd00011_c	Fatty_Acid_Biosynthesis_FASII	2.3.1.41	--	0	0	0	10000	0
rxn05344	Tetradecanoyl-[acyl-carrier protein]malonyl-[acyl-carrier-protein]	1.0 cpd00067_c + 1.0 cpd11492_c + 1.0 cpd11466_c -> 1.0 cpd11493_c + 1.0 cpd00011_c + 1.0 cpd11485_c	Fatty_Acid_Biosynthesis_FASII	2.3.1.41	--	0	0	0	10000	0
rxn05345	dodecanoyl-[acyl-carrier-protein]malonyl-[acyl-carrier-protein]	1.0 cpd00067_c + 1.0 cpd11468_c + 1.0 cpd11492_c -> 1.0 cpd11493_c + 1.0 cpd00011_c + 1.0 cpd11491_c	Fatty_Acid_Biosynthesis_FASII	2.3.1.41	--	0	0	0	10000	0
rxn05346	butyryl-[acyl-carrier protein]malonyl-[acyl-carrier-protein]	1.0 cpd00067_c + 1.0 cpd11492_c + 1.0 cpd11464_c -> 1.0 cpd11486_c + 1.0 cpd11493_c + 1.0 cpd00011_c	Fatty_Acid_Biosynthesis_FASII	2.3.1.41	--	0	0	0	10000	0
rxn05347	Acyl-[acyl-carrier-protein]malonyl-[acyl-carrier-protein]	1.0 cpd00067_c + 1.0 cpd11494_c + 1.0 cpd11492_c -> 1.0 cpd11493_c + 1.0 cpd00011_c + 1.0 cpd11488_c	Fatty_Acid_Biosynthesis_FASII	2.3.1.41	--	0	0	0	10000	0
rxn05348	Decanoyl-[acyl-carrier protein]malonyl-[acyl-carrier-protein]	1.0 cpd00067_c + 1.0 cpd11492_c + 1.0 cpd11474_c -> 1.0 cpd11489_c + 1.0 cpd11493_c + 1.0 cpd00011_c	Fatty_Acid_Biosynthesis_FASII	2.3.1.41	--	0	0	0	10000	0
rxn05349	acetyl-CoA[acyl-carrier-protein] S-acetyltransferase	1.0 cpd00022_c + 1.0 cpd11493_c <=> 1.0 cpd11494_c + 1.0 cpd00010_c	Fatty_Acid_Biosynthesis_FASII	2.3.1.38	--	0	0	-10000	10000	0
rxn05350	hexanoyl-[acyl-carrier protein]malonyl-[acyl-carrier-protein]	1.0 cpd00067_c + 1.0 cpd11492_c + 1.0 cpd11472_c -> 1.0 cpd11493_c + 1.0 cpd11490_c + 1.0 cpd00011_c	Fatty_Acid_Biosynthesis_FASII	2.3.1.41	--	0	0	0	10000	0
rxn05351	Tetradecanoyl-[acyl-carrier protein]malonyl-CoA	1.0 cpd00067_c + 1.0 cpd11467_c + 1.0 cpd00005_c -> 1.0 cpd11466_c + 1.0 cpd00006_c	Fatty_Acid_Biosynthesis_FASII	1.3.1.10	--	0	0	0	10000	0
rxn05352	Octanoyl-[acyl-carrier protein]malonyl-CoA	1.0 cpd00067_c + 1.0 cpd11471_c + 1.0 cpd00005_c -> 1.0 cpd11470_c + 1.0 cpd00006_c	Fatty_Acid_Biosynthesis_FASII	1.3.1.10	--	0	0	0	10000	0
rxn05353	Butyryl-[acyl-carrier protein]malonyl-CoA	1.0 cpd00067_c + 1.0 cpd11465_c + 1.0 cpd00005_c -> 1.0 cpd00006_c + 1.0 cpd11464_c	Fatty_Acid_Biosynthesis_FASII	1.3.1.10	--	0	0	0	10000	0
rxn05354	Hexadecanoyl-[acyl-carrier proteinmalonyl-CoA	1.0 cpd00067_c + 1.0 cpd11477_c + 1.0 cpd00005_c -> 1.0 cpd11476_c + 1.0 cpd00006_c	Fatty_Acid_Biosynthesis_FASII	1.3.1.10	--	0	0	0	10000	0
rxn05355	Dodecanoyl-[acyl-carrier protein] malonyl-CoA	1.0 cpd00067_c + 1.0 cpd11469_c + 1.0 cpd00005_c -> 1.0 cpd11468_c + 1.0 cpd00006_c	Fatty_Acid_Biosynthesis_FASII	1.3.1.10	--	0	0	0	10000	0
rxn05356	Decanoyl-[acyl-carrier protein]malonyl-CoA	1.0 cpd00067_c + 1.0 cpd00005_c + 1.0 cpd11475_c -> 1.0 cpd00006_c + 1.0 cpd11474_c	Fatty_Acid_Biosynthesis_FASII	1.3.1.10	--	0	0	0	10000	0
rxn05357	Hexanoyl-[acyl-carrier protein]oxoacyl- and enoyl-reducing and	1.0 cpd00067_c + 1.0 cpd00005_c + 1.0 cpd11473_c -> 1.0 cpd00006_c + 1.0 cpd11472_c	Fatty_Acid_Biosynthesis_FASII	1.3.1.10	--	0	0	0	10000	0
rxn05358	2-methylbutanoyl-CoA[acyl-carrier-protein] transferase	1.0 cpd11493_c + 1.0 cpd00760_c <=> 1.0 cpd11495_c + 1.0 cpd00010_c	Fatty_Acid_Biosynthesis_FASII	2.3.1.0	--	0	0	-10000	10000	0
rxn05359	4-methyl-3-oxo-hexanoyl-ACPmalonyl-[acyl-carrier-protein] C-acyltransferase (decarboxylating)	1.0 cpd00067_c + 1.0 cpd11495_c + 1.0 cpd11492_c -> 1.0 cpd11493_c + 1.0 cpd00011_c + 1.0 cpd11496_c	Fatty_Acid_Biosynthesis_FASII	2.3.1.0	--	0	0	0	10000	0
rxn05360	4-methyl-3-oxo-hexanoyl-ACPNADP+ oxidoreductase	1.0 cpd00067_c + 1.0 cpd00005_c + 1.0 cpd11496_c <=> 1.0 cpd00006_c + 1.0 cpd11497_c	Fatty_Acid_Biosynthesis_FASII	1.1.1.0	--	0	0	-10000	10000	0
rxn05361	4-methyl-3-hydroxy-hexanoyl-ACP hydro-lyase	1.0 cpd11497_c <=> 1.0 cpd00001_c + 1.0 cpd11498_c	Fatty_Acid_Biosynthesis_FASII	4.2.1.0	--	0	0	-10000	10000	0
rxn05362	4-methyl-trans-hex-2-enoyl-ACPNADP+ oxidoreductase (A-specific)	1.0 cpd00067_c + 1.0 cpd11498_c + 1.0 cpd00005_c -> 1.0 cpd00006_c + 1.0 cpd11499_c	Fatty_Acid_Biosynthesis_FASII	1.3.1.0	--	0	0	0	10000	0
rxn05363	4-methyl-hexanoyl-ACPmalonyl-[acyl-carrier-protein] C-acyltransferase (decarboxylating)	1.0 cpd00067_c + 1.0 cpd11492_c + 1.0 cpd11499_c -> 1.0 cpd11500_c + 1.0 cpd11493_c + 1.0 cpd00011_c	Fatty_Acid_Biosynthesis_FASII	2.3.1.0	--	0	0	0	10000	0
rxn05364	6-methyl-3-oxo-octanoyl-ACPNADP+ oxidoreductase	1.0 cpd00067_c + 1.0 cpd11500_c + 1.0 cpd00005_c <=> 1.0 cpd00006_c + 1.0 cpd11501_c	Fatty_Acid_Biosynthesis_FASII	1.1.1.0	--	0	0	-10000	10000	0
rxn05365	6-methyl-3-hydroxy-octanoyl-ACP hydro-lyase	1.0 cpd11501_c <=> 1.0 cpd00001_c + 1.0 cpd11502_c	Fatty_Acid_Biosynthesis_FASII	4.2.1.0	--	0	0	-10000	10000	0
rxn05366	6-methyl-trans-oct-2-enoyl-ACPNADP+ oxidoreductase (A-specific)	1.0 cpd00067_c + 1.0 cpd11502_c + 1.0 cpd00005_c -> 1.0 cpd00006_c + 1.0 cpd11503_c	Fatty_Acid_Biosynthesis_FASII	1.3.1.0	--	0	0	0	10000	0
rxn05367	6-methyl-octanoyl-ACPmalonyl-[acyl-carrier-protein] C-acyltransferase (decarboxylating)	1.0 cpd00067_c + 1.0 cpd11492_c + 1.0 cpd11503_c -> 1.0 cpd11493_c + 1.0 cpd00011_c + 1.0 cpd11504_c	Fatty_Acid_Biosynthesis_FASII	2.3.1.0	--	0	0	0	10000	0
rxn05368	8-methyl-3-oxo-decanoyl-ACPNADP+ oxidoreductase	1.0 cpd00067_c + 1.0 cpd00005_c + 1.0 cpd11504_c <=> 1.0 cpd00006_c + 1.0 cpd11505_c	Fatty_Acid_Biosynthesis_FASII	1.1.1.0	--	0	0	-10000	10000	0
rxn05369	8-methyl-3-hydroxy-decanoyl-ACP hydro-lyase	1.0 cpd11505_c <=> 1.0 cpd00001_c + 1.0 cpd11506_c	Fatty_Acid_Biosynthesis_FASII	4.2.1.0	--	0	0	-10000	10000	0
rxn05370	8-methyl-trans-dec-2-enoyl-ACPNADP+ oxidoreductase (A-specific)	1.0 cpd11506_c + 1.0 cpd00067_c + 1.0 cpd00005_c -> 1.0 cpd11507_c + 1.0 cpd00006_c	Fatty_Acid_Biosynthesis_FASII	1.3.1.0	--	0	0	0	10000	0
rxn05371	8-methyl-decanoyl-ACPmalonyl-[acyl-carrier-protein] C-acyltransferase (decarboxylating)	1.0 cpd00067_c + 1.0 cpd11507_c + 1.0 cpd11492_c -> 1.0 cpd11508_c + 1.0 cpd11493_c + 1.0 cpd00011_c	Fatty_Acid_Biosynthesis_FASII	2.3.1.0	--	0	0	0	10000	0
rxn05372	10-methyl-3-oxo-dodecanoyl-ACPNADP+ oxidoreductase	1.0 cpd00067_c + 1.0 cpd11508_c + 1.0 cpd00005_c <=> 1.0 cpd00006_c + 1.0 cpd11509_c	Fatty_Acid_Biosynthesis_FASII	1.1.1.0	--	0	0	-10000	10000	0
rxn05373	10-methyl-3-hydroxy-dodecanoyl-ACP hydro-lyase	1.0 cpd11509_c <=> 1.0 cpd00001_c + 1.0 cpd11510_c	Fatty_Acid_Biosynthesis_FASII	4.2.1.0	--	0	0	-10000	10000	0
rxn05374	10-methyl-trans-dodec-2-enoyl-ACPNADP+ oxidoreductase (A-specific)	1.0 cpd00067_c + 1.0 cpd11510_c + 1.0 cpd00005_c -> 1.0 cpd11511_c + 1.0 cpd00006_c	Fatty_Acid_Biosynthesis_FASII	1.3.1.0	--	0	0	0	10000	0
rxn05375	10-methyl-dodecanoyl-ACPmalonyl-[acyl-carrier-protein] C-acyltransferase (decarboxylating)	1.0 cpd00067_c + 1.0 cpd11511_c + 1.0 cpd11492_c -> 1.0 cpd11493_c + 1.0 cpd00011_c + 1.0 cpd11512_c	Fatty_Acid_Biosynthesis_FASII	2.3.1.0	--	0	0	0	10000	0
rxn05376	12-methyl-3-oxo-tetra-decanoyl-ACPNADP+ oxidoreductase	1.0 cpd00067_c + 1.0 cpd00005_c + 1.0 cpd11512_c <=> 1.0 cpd00006_c + 1.0 cpd11513_c	Fatty_Acid_Biosynthesis_FASII	1.1.1.0	--	0	0	-10000	10000	0
rxn05377	12-methyl-3-hydroxy-tetra-decanoyl-ACP hydro-lyase	1.0 cpd11513_c <=> 1.0 cpd00001_c + 1.0 cpd11514_c	Fatty_Acid_Biosynthesis_FASII	4.2.1.0	--	0	0	-10000	10000	0
rxn05378	12-methyl-trans-tetra-dec-2-enoyl-ACPNADP+ oxidoreductase (A-specific)	1.0 cpd00067_c + 1.0 cpd00005_c + 1.0 cpd11514_c -> 1.0 cpd00006_c + 1.0 cpd11515_c	Fatty_Acid_Biosynthesis_FASII	1.3.1.0	--	0	0	0	10000	0
rxn05379	12-methyl-tetra-decanoyl-ACPmalonyl-[acyl-carrier-protein] C-acyltransferase (decarboxylating)	1.0 cpd00067_c + 1.0 cpd11492_c + 1.0 cpd11515_c -> 1.0 cpd11493_c + 1.0 cpd00011_c + 1.0 cpd11516_c	Fatty_Acid_Biosynthesis_FASII	2.3.1.0	--	0	0	0	10000	0
rxn05380	14-methyl-3-oxo-hexa-decanoyl-ACPNADP+ oxidoreductase	1.0 cpd00067_c + 1.0 cpd11516_c + 1.0 cpd00005_c <=> 1.0 cpd11517_c + 1.0 cpd00006_c	Fatty_Acid_Biosynthesis_FASII	1.1.1.0	--	0	0	-10000	10000	0
rxn05381	14-methyl-3-hydroxy-hexa-decanoyl-ACP hydro-lyase	1.0 cpd11517_c <=> 1.0 cpd00001_c + 1.0 cpd11518_c	Fatty_Acid_Biosynthesis_FASII	4.2.1.0	--	0	0	-10000	10000	0
rxn05382	14-methyl-trans-hexa-dec-2-enoyl-ACPNADP+ oxidoreductase (A-specific)	1.0 cpd00067_c + 1.0 cpd11518_c + 1.0 cpd00005_c -> 1.0 cpd11519_c + 1.0 cpd00006_c	Fatty_Acid_Biosynthesis_FASII	1.3.1.0	--	0	0	0	10000	0
rxn05383	3-methylbutanoyl-CoA[acyl-carrier-protein] transferase	1.0 cpd11493_c + 1.0 cpd01882_c <=> 1.0 cpd11520_c + 1.0 cpd00010_c	Fatty_Acid_Biosynthesis_FASII	2.3.1.0	--	0	0	-10000	10000	0
rxn05384	3-methylbutanoyl-ACPmalonyl-[acyl-carrier-protein] C-acyltransferase (decarboxylating)	1.0 cpd11520_c + 1.0 cpd00067_c + 1.0 cpd11492_c -> 1.0 cpd11521_c + 1.0 cpd11493_c + 1.0 cpd00011_c	Fatty_Acid_Biosynthesis_FASII	2.3.1.0	--	0	0	0	10000	0
rxn05385	5-methyl-3-oxo-hexanoyl-ACPNADP+ oxidoreductase	1.0 cpd00067_c + 1.0 cpd11521_c + 1.0 cpd00005_c <=> 1.0 cpd00006_c + 1.0 cpd11522_c	Fatty_Acid_Biosynthesis_FASII	1.1.1.0	--	0	0	-10000	10000	0
rxn05386	5-methyl-3-hydroxy-hexanoyl-ACP hydro-lyase	1.0 cpd11522_c <=> 1.0 cpd00001_c + 1.0 cpd11523_c	Fatty_Acid_Biosynthesis_FASII	4.2.1.0	--	0	0	-10000	10000	0
rxn05387	5-methyl-trans-hex-2-enoyl-ACPNADP+ oxidoreductase (A-specific)	1.0 cpd00067_c + 1.0 cpd00005_c + 1.0 cpd11523_c -> 1.0 cpd00006_c + 1.0 cpd11524_c	Fatty_Acid_Biosynthesis_FASII	1.3.1.0	--	0	0	0	10000	0
rxn05388	5-methyl-hexanoyl-ACPmalonyl-[acyl-carrier-protein] C-acyltransferase (decarboxylating)	1.0 cpd00067_c + 1.0 cpd11492_c + 1.0 cpd11524_c -> 1.0 cpd11493_c + 1.0 cpd00011_c + 1.0 cpd11525_c	Fatty_Acid_Biosynthesis_FASII	2.3.1.0	--	0	0	0	10000	0
rxn05389	7-methyl-3-oxo-octanoyl-ACPNADP+ oxidoreductase	1.0 cpd00067_c + 1.0 cpd00005_c + 1.0 cpd11525_c <=> 1.0 cpd11526_c + 1.0 cpd00006_c	Fatty_Acid_Biosynthesis_FASII	1.1.1.0	--	0	0	-10000	10000	0
rxn05390	7-methyl-3-hydroxy-octanoyl-ACP hydro-lyase	1.0 cpd11526_c <=> 1.0 cpd00001_c + 1.0 cpd11527_c	Fatty_Acid_Biosynthesis_FASII	4.2.1.0	--	0	0	-10000	10000	0
rxn05391	7-methyl-trans-oct-2-enoyl-ACPNADP+ oxidoreductase (A-specific)	1.0 cpd00067_c + 1.0 cpd11527_c + 1.0 cpd00005_c -> 1.0 cpd11528_c + 1.0 cpd00006_c	Fatty_Acid_Biosynthesis_FASII	1.3.1.0	--	0	0	0	10000	0
rxn05392	7-methyl-octanoyl-ACPmalonyl-[acyl-carrier-protein] C-acyltransferase (decarboxylating)	1.0 cpd00067_c + 1.0 cpd11528_c + 1.0 cpd11492_c -> 1.0 cpd11529_c + 1.0 cpd11493_c + 1.0 cpd00011_c	Fatty_Acid_Biosynthesis_FASII	2.3.1.0	--	0	0	0	10000	0
rxn05393	9-methyl-3-oxo-decanoyl-ACPNADP+ oxidoreductase	1.0 cpd00067_c + 1.0 cpd11529_c + 1.0 cpd00005_c <=> 1.0 cpd00006_c + 1.0 cpd11530_c	Fatty_Acid_Biosynthesis_FASII	1.1.1.0	--	0	0	-10000	10000	0
rxn05394	9-methyl-3-hydroxy-decanoyl-ACP hydro-lyase	1.0 cpd11530_c <=> 1.0 cpd00001_c + 1.0 cpd11531_c	Fatty_Acid_Biosynthesis_FASII	4.2.1.0	--	0	0	-10000	10000	0
rxn05395	9-methyl-trans-dec-2-enoyl-ACPNADP+ oxidoreductase (A-specific)	1.0 cpd00067_c + 1.0 cpd00005_c + 1.0 cpd11531_c -> 1.0 cpd11532_c + 1.0 cpd00006_c	Fatty_Acid_Biosynthesis_FASII	1.3.1.0	--	0	0	0	10000	0
rxn05396	9-methyl-decanoyl-ACPmalonyl-[acyl-carrier-protein] C-acyltransferase (decarboxylating)	1.0 cpd00067_c + 1.0 cpd11532_c + 1.0 cpd11492_c -> 1.0 cpd11533_c + 1.0 cpd11493_c + 1.0 cpd00011_c	Fatty_Acid_Biosynthesis_FASII	2.3.1.0	--	0	0	0	10000	0
rxn05397	11-methyl-3-oxo-dodecanoyl-ACPNADP+ oxidoreductase	1.0 cpd11533_c + 1.0 cpd00067_c + 1.0 cpd00005_c <=> 1.0 cpd11534_c + 1.0 cpd00006_c	Fatty_Acid_Biosynthesis_FASII	1.1.1.0	--	0	0	-10000	10000	0
rxn05398	11-methyl-3-hydroxy-dodecanoyl-ACP hydro-lyase	1.0 cpd11534_c <=> 1.0 cpd00001_c + 1.0 cpd11535_c	Fatty_Acid_Biosynthesis_FASII	4.2.1.0	--	0	0	-10000	10000	0
rxn05399	11-methyl-trans-dodec-2-enoyl-ACPNADP+ oxidoreductase (A-specific)	1.0 cpd00067_c + 1.0 cpd11535_c + 1.0 cpd00005_c -> 1.0 cpd00006_c + 1.0 cpd11536_c	Fatty_Acid_Biosynthesis_FASII	1.3.1.0	--	0	0	0	10000	0
rxn05400	11-methyl-dodecanoyl-ACPmalonyl-[acyl-carrier-protein] C-acyltransferase (decarboxylating)	1.0 cpd00067_c + 1.0 cpd11492_c + 1.0 cpd11536_c -> 1.0 cpd11493_c + 1.0 cpd11537_c + 1.0 cpd00011_c	Fatty_Acid_Biosynthesis_FASII	2.3.1.0	--	0	0	0	10000	0
rxn05401	13-methyl-3-oxo-tetra-decanoyl-ACPNADP+ oxidoreductase	1.0 cpd00067_c + 1.0 cpd11537_c + 1.0 cpd00005_c <=> 1.0 cpd00006_c + 1.0 cpd11538_c	Fatty_Acid_Biosynthesis_FASII	1.1.1.0	--	0	0	-10000	10000	0
rxn05402	13-methyl-3-hydroxy-tetra-decanoyl-ACP hydro-lyase	1.0 cpd11538_c <=> 1.0 cpd00001_c + 1.0 cpd11539_c	Fatty_Acid_Biosynthesis_FASII	4.2.1.0	--	0	0	-10000	10000	0
rxn05403	13-methyl-trans-tetra-dec-2-enoyl-ACPNADP+ oxidoreductase (A-specific)	1.0 cpd00067_c + 1.0 cpd00005_c + 1.0 cpd11539_c -> 1.0 cpd00006_c + 1.0 cpd11540_c	Fatty_Acid_Biosynthesis_FASII	1.3.1.0	--	0	0	0	10000	0
rxn05404	13-methyl-tetra-decanoyl-ACPmalonyl-[acyl-carrier-protein] C-acyltransferase (decarboxylating)	1.0 cpd00067_c + 1.0 cpd11492_c + 1.0 cpd11540_c -> 1.0 cpd11493_c + 1.0 cpd00011_c + 1.0 cpd11541_c	Fatty_Acid_Biosynthesis_FASII	2.3.1.0	--	0	0	0	10000	0
rxn05405	15-methyl-3-oxo-hexa-decanoyl-ACPNADP+ oxidoreductase	1.0 cpd00067_c + 1.0 cpd00005_c + 1.0 cpd11541_c <=> 1.0 cpd11542_c + 1.0 cpd00006_c	Fatty_Acid_Biosynthesis_FASII	1.1.1.0	--	0	0	-10000	10000	0
rxn05406	15-methyl-3-hydroxy-hexa-decanoyl-ACP hydro-lyase	1.0 cpd11542_c <=> 1.0 cpd00001_c + 1.0 cpd11543_c	Fatty_Acid_Biosynthesis_FASII	4.2.1.0	--	0	0	-10000	10000	0
rxn05407	15-methyl-trans-hexa-dec-2-enoyl-ACPNADP+ oxidoreductase (A-specific)	1.0 cpd00067_c + 1.0 cpd11543_c + 1.0 cpd00005_c -> 1.0 cpd11544_c + 1.0 cpd00006_c	Fatty_Acid_Biosynthesis_FASII	1.3.1.0	--	0	0	0	10000	0
rxn05433	4-methyl-trans-hex-2-enoyl-ACPNAD+ oxidoreductase (A-specific)	1.0 cpd00067_c + 1.0 cpd11498_c + 1.0 cpd00004_c -> 1.0 cpd11499_c + 1.0 cpd00003_c	Fatty_Acid_Biosynthesis_FASII	1.3.1.0	--	0	0	0	10000	0
rxn05434	6-methyl-trans-oct-2-enoyl-ACPNAD+ oxidoreductase (A-specific)	1.0 cpd00067_c + 1.0 cpd11502_c + 1.0 cpd00004_c -> 1.0 cpd11503_c + 1.0 cpd00003_c	Fatty_Acid_Biosynthesis_FASII	1.3.1.0	--	0	0	0	10000	0
rxn05435	8-methyl-trans-dec-2-enoyl-ACPNAD+ oxidoreductase (A-specific)	1.0 cpd00067_c + 1.0 cpd11506_c + 1.0 cpd00004_c -> 1.0 cpd11507_c + 1.0 cpd00003_c	Fatty_Acid_Biosynthesis_FASII	1.3.1.0	--	0	0	0	10000	0
rxn05436	10-methyl-trans-dodec-2-enoyl-ACPNAD+ oxidoreductase (A-specific)	1.0 cpd00067_c + 1.0 cpd11510_c + 1.0 cpd00004_c -> 1.0 cpd11511_c + 1.0 cpd00003_c	Fatty_Acid_Biosynthesis_FASII	1.3.1.0	--	0	0	0	10000	0
rxn05437	12-methyl-trans-tetra-dec-2-enoyl-ACPNAD+ oxidoreductase (A-specific)	1.0 cpd00067_c + 1.0 cpd11514_c + 1.0 cpd00004_c -> 1.0 cpd11515_c + 1.0 cpd00003_c	Fatty_Acid_Biosynthesis_FASII	1.3.1.0	--	0	0	0	10000	0
rxn05438	14-methyl-trans-hexa-dec-2-enoyl-ACPNAD+ oxidoreductase (A-specific)	1.0 cpd00067_c + 1.0 cpd11518_c + 1.0 cpd00004_c -> 1.0 cpd11519_c + 1.0 cpd00003_c	Fatty_Acid_Biosynthesis_FASII	1.3.1.0	--	0	0	0	10000	0
rxn05439	5-methyl-trans-hex-2-enoyl-ACPNAD+ oxidoreductase (A-specific)	1.0 cpd00067_c + 1.0 cpd00004_c + 1.0 cpd11523_c -> 1.0 cpd11524_c + 1.0 cpd00003_c	Fatty_Acid_Biosynthesis_FASII	1.3.1.0	--	0	0	0	10000	0
rxn05440	7-methyl-trans-oct-2-enoyl-ACPNAD+ oxidoreductase (A-specific)	1.0 cpd00067_c + 1.0 cpd11527_c + 1.0 cpd00004_c -> 1.0 cpd11528_c + 1.0 cpd00003_c	Fatty_Acid_Biosynthesis_FASII	1.3.1.0	--	0	0	0	10000	0
rxn05441	9-methyl-trans-dec-2-enoyl-ACPNAD+ oxidoreductase (A-specific)	1.0 cpd00067_c + 1.0 cpd00004_c + 1.0 cpd11531_c -> 1.0 cpd11532_c + 1.0 cpd00003_c	Fatty_Acid_Biosynthesis_FASII	1.3.1.0	--	0	0	0	10000	0
rxn05442	11-methyl-trans-dodec-2-enoyl-ACPNAD+ oxidoreductase (A-specific)	1.0 cpd00067_c + 1.0 cpd11535_c + 1.0 cpd00004_c -> 1.0 cpd11536_c + 1.0 cpd00003_c	Fatty_Acid_Biosynthesis_FASII	1.3.1.0	--	0	0	0	10000	0
rxn05443	13-methyl-trans-tetra-dec-2-enoyl-ACPNAD+ oxidoreductase (A-specific)	1.0 cpd00067_c + 1.0 cpd00004_c + 1.0 cpd11539_c -> 1.0 cpd00003_c + 1.0 cpd11540_c	Fatty_Acid_Biosynthesis_FASII	1.3.1.0	--	0	0	0	10000	0
rxn05444	15-methyl-trans-hexa-dec-2-enoyl-ACPNAD+ oxidoreductase (A-specific)	1.0 cpd00067_c + 1.0 cpd11543_c + 1.0 cpd00004_c -> 1.0 cpd11544_c + 1.0 cpd00003_c	Fatty_Acid_Biosynthesis_FASII	1.3.1.0	--	0	0	0	10000	0
rxn05452	14-methyl-hexa-decanoyl-ACP[acyl-carrier-protein] transferase	1.0 cpd11519_c + 1.0 cpd00010_c <=> 1.0 cpd11434_c + 1.0 cpd11493_c	Fatty_Acid_Biosynthesis_FASII	2.3.1.0	--	0	0	-10000	10000	0
rxn05454	15-methyl-hexa-decanoyl-ACP[acyl-carrier-protein] transferase	1.0 cpd00010_c + 1.0 cpd11544_c <=> 1.0 cpd11432_c + 1.0 cpd11493_c	Fatty_Acid_Biosynthesis_FASII	2.3.1.0	--	0	0	-10000	10000	0
rxn05457	tetradecanoyl-ACP[acyl-carrier-protein] transferase	1.0 cpd00010_c + 1.0 cpd11466_c <=> 1.0 cpd01695_c + 1.0 cpd11493_c	Fatty_Acid_Biosynthesis_FASII	2.3.1.1	--	0	0	-10000	10000	0
rxn05458	hexadecanoyl-ACP[acyl-carrier-protein] transferase	1.0 cpd11476_c + 1.0 cpd00010_c <=> 1.0 cpd11493_c + 1.0 cpd00134_c	Fatty_Acid_Biosynthesis_FASII	2.3.1.2	--	0	0	-10000	10000	0
rxn05459	stearyl-ACP[acyl-carrier-protein] transferase	1.0 cpd00010_c + 1.0 cpd11573_c <=> 1.0 cpd11493_c + 1.0 cpd00327_c	Fatty_Acid_Biosynthesis_FASII	2.3.1.3	--	0	0	-10000	10000	0
rxn05460	3-Oxooctodecanoyl-ACPmalonyl-[acyl-carrier-protein] C-acyltransferase (decarboxylating)	1.0 cpd11476_c + 1.0 cpd00067_c + 1.0 cpd11492_c -> 1.0 cpd11570_c + 1.0 cpd11493_c + 1.0 cpd00011_c	Fatty_Acid_Biosynthesis_FASII	2.3.1.0	--	0	0	0	10000	0
rxn05461	3-Hydroxyoctodecanoyl-ACPNADP+ oxidoreductase	1.0 cpd00067_c + 1.0 cpd11570_c + 1.0 cpd00005_c <=> 1.0 cpd11571_c + 1.0 cpd00006_c	Fatty_Acid_Biosynthesis_FASII	1.1.1.0	--	0	0	-10000	10000	0
rxn05462	trans-Octodec-2-enoyl-ACP hydro-lyase	1.0 cpd11571_c <=> 1.0 cpd00001_c + 1.0 cpd11572_c	Fatty_Acid_Biosynthesis_FASII	4.2.1.0	--	0	0	-10000	10000	0
rxn05463	Octodecanoyl-ACPNADP+ oxidoreductase (A-specific)	1.0 cpd00067_c + 1.0 cpd00005_c + 1.0 cpd11572_c -> 1.0 cpd00006_c + 1.0 cpd11573_c	Fatty_Acid_Biosynthesis_FASII	1.3.1.0	--	0	0	0	10000	0
rxn05464	trans-Octodec-2-enoyl-ACPNAD+ oxidoreductase (A-specific)	1.0 cpd00067_c + 1.0 cpd11572_c + 1.0 cpd00004_c -> 1.0 cpd11573_c + 1.0 cpd00003_c	Fatty_Acid_Biosynthesis_FASII	1.3.1.0	--	0	0	0	10000	0
rxn05465	malonyl-ACP[acyl-carrier-protein] transferase	1.0 cpd11493_c + 1.0 cpd00070_c <=> 1.0 cpd11492_c + 1.0 cpd00010_c	Fatty_Acid_Biosynthesis_FASII	2.3.1.0	--	0	0	-10000	10000	0
rxn06022	[Acyl-carrier-protein] 4'-pantetheine-phosphohydrolase	1.0 cpd00001_c + 1.0 cpd11493_c <=> 1.0 cpd12370_c + 1.0 cpd00834_c	Fatty_Acid_Biosynthesis_FASII	3.1.4.14	--	0	0	-10000	10000	0
rxn06023	CoAapo-[acyl-carrier-protein] pantetheinephosphotransferase	1.0 cpd12370_c + 1.0 cpd00010_c <=> 1.0 cpd00045_c + 1.0 cpd11493_c	Fatty_Acid_Biosynthesis_FASII	2.7.8.7	--	0	0	-10000	10000	0
rxn06672	biotin-carboxyl-carrier-proteincarbon-dioxide ligase (ADP-forming)	1.0 cpd00242_c + 1.0 cpd12848_c + 1.0 cpd00002_c <=> 1.0 cpd00067_c + 1.0 cpd00008_c + 1.0 cpd12543_c + 1.0 cpd00009_c	Fatty_Acid_Biosynthesis_FASII	6.3.4.14	--	0	0	-10000	10000	0
rxn06673	Acetyl-CoAcarbon-dioxide ligase (ADP-forming)	1.0 cpd00022_c + 1.0 cpd12543_c <=> 1.0 cpd00070_c + 1.0 cpd12848_c	Fatty_Acid_Biosynthesis_FASII	6.4.1.2	--	0	0	-10000	10000	0
rxn05732	acyl-CoA dehydrogenase (hexadecanoyl-CoA)	1.0 cpd00067_c + 1.0 cpd03126_c + 1.0 cpd00004_c -> 1.0 cpd00134_c + 1.0 cpd00003_c	Fatty_acid_degradation_regulons	1.3.99.3	--	0	0	0	10000	0
rxn05736	fatty-acid--CoA ligase (tetradecanoate)	1.0 cpd00067_c + 1.0 cpd00010_c + 1.0 cpd03847_c + 1.0 cpd00002_c -> 1.0 cpd01695_c + 1.0 cpd00012_c + 1.0 cpd00018_c	Fatty_acid_degradation_regulons	6.2.1.3	--	0	0	0	10000	0
rxn09449	fatty-acid--CoA ligase (octadecanoate)	1.0 cpd00067_c + 1.0 cpd01080_c + 1.0 cpd00010_c + 1.0 cpd00002_c -> 1.0 cpd00018_c + 1.0 cpd00012_c + 1.0 cpd00327_c	Fatty_acid_degradation_regulons	6.2.1.3	--	0	0	0	10000	0
rxn10010	acyl-CoA dehydrogenase (hexanoyl-CoA)	1.0 cpd00067_c + 1.0 cpd03125_c + 1.0 cpd00004_c -> 1.0 cpd03124_c + 1.0 cpd00003_c	Fatty_acid_degradation_regulons	1.3.99.3	--	0	0	0	10000	0
rxn10011	acyl-CoA dehydrogenase (octanoyl-CoA)	1.0 cpd03130_c + 1.0 cpd00067_c + 1.0 cpd00004_c -> 1.0 cpd01335_c + 1.0 cpd00003_c	Fatty_acid_degradation_regulons	1.3.99.3	--	0	0	0	10000	0
rxn10012	acyl-CoA dehydrogenase (decanoyl-CoA)	1.0 cpd00067_c + 1.0 cpd00004_c + 1.0 cpd03129_c -> 1.0 cpd00003_c + 1.0 cpd03128_c	Fatty_acid_degradation_regulons	1.3.99.3	--	0	0	0	10000	0
rxn10013	acyl-CoA dehydrogenase (dodecanoyl-CoA)	1.0 cpd00067_c + 1.0 cpd00004_c + 1.0 cpd02060_c -> 1.0 cpd01260_c + 1.0 cpd00003_c	Fatty_acid_degradation_regulons	1.3.99.3	--	0	0	0	10000	0
rxn10014	acyl-CoA dehydrogenase (tetradecanoyl-CoA)	1.0 cpd00067_c + 1.0 cpd03127_c + 1.0 cpd00004_c -> 1.0 cpd01695_c + 1.0 cpd00003_c	Fatty_acid_degradation_regulons	1.3.99.3	--	0	0	0	10000	0
rxn10161	Octadecanoate transport via proton symport	1.0 cpd01080_e + 1.0 cpd00067_e <=> 1.0 cpd00067_c + 1.0 cpd01080_c	Fatty_acid_degradation_regulons	Undetermined	--	0	0	-10000	10000	0
rxn10162	Hexadecanoate transport via proton symport	1.0 cpd00214_e + 1.0 cpd00067_e <=> 1.0 cpd00067_c + 1.0 cpd00214_c	Fatty_acid_degradation_regulons	Undetermined	--	0	0	-10000	10000	0
rxn10163	Tetradecanoate transport via proton symport	1.0 cpd03847_e + 1.0 cpd00067_e <=> 1.0 cpd00067_c + 1.0 cpd03847_c	Fatty_acid_degradation_regulons	Undetermined	--	0	0	-10000	10000	0
rxn01057	LacR	1.0 cpd00159_c <=> 1.0 cpd00221_c	Fermentations_Mixed_acid	5.1.2.1	--	0	0	-10000	10000	0
rxn08783	D-lactate dehydrogenase	1.0 cpd15560_c + 1.0 cpd00221_c <=> 1.0 cpd15561_c + 1.0 cpd00020_c	Fermentations_Mixed_acid	1.1.2.4	--	0	0	-10000	10000	0
rxn08792	L-Lactate dehydrogenase (ubiquinone)	1.0 cpd15560_c + 1.0 cpd00159_c <=> 1.0 cpd15561_c + 1.0 cpd00020_c	Fermentations_Mixed_acid	1.1.2.3	--	0	0	-10000	10000	0
rxn08793	L-Lactate dehydrogenase (menaquinone)	1.0 cpd00159_c + 1.0 cpd15500_c -> 1.0 cpd15499_c + 1.0 cpd00020_c	Fermentations_Mixed_acid	1.1.2.3	--	0	0	0	10000	0
rxn00499	(S)-LactateNAD+ oxidoreductase	1.0 cpd00159_c + 1.0 cpd00003_c <=> 1.0 cpd00067_c + 1.0 cpd00004_c + 1.0 cpd00020_c	Fermentations:_Lactate	1.1.1.27	--	0	0	-10000	10000	0
rxn00500	(R)-LactateNAD+ oxidoreductase	1.0 cpd00221_c + 1.0 cpd00003_c <=> 1.0 cpd00067_c + 1.0 cpd00004_c + 1.0 cpd00020_c	Fermentations:_Lactate	1.1.1.28	--	0	0	-10000	10000	0
rxn00548	D-Fructose-6-phosphate D-erythrose-4-phosphate-lyase	1.0 cpd00067_c + 1.0 cpd00009_c + 1.0 cpd00072_c <=> 1.0 cpd00236_c + 1.0 cpd00001_c + 1.0 cpd00196_c	Fermentations:_Lactate	4.1.2.9	--	0	0	-10000	10000	0
rxn01187	D-Xylulose 5-phosphate D-glyceraldehyde-3-phosphate-lyase	1.0 cpd00067_c + 1.0 cpd00009_c + 1.0 cpd00198_c -> 1.0 cpd00001_c + 1.0 cpd00196_c + 1.0 cpd00102_c	Fermentations:_Lactate	4.1.2.9	--	0	0	0	10000	0
rxn00171	acetaldehydeNAD+ oxidoreductase (CoA-acetylating)	1.0 cpd00010_c + 1.0 cpd00071_c + 1.0 cpd00003_c <=> 1.0 cpd00067_c + 1.0 cpd00022_c + 1.0 cpd00004_c	Fermentations:_Mixed_acid	1.2.1.10	--	0	0	-10000	10000	0
rxn00225	ATPacetate phosphotransferase	1.0 cpd00067_c + 1.0 cpd00029_c + 1.0 cpd00002_c <=> 1.0 cpd00008_c + 1.0 cpd00196_c	Fermentations:_Mixed_acid	2.7.2.1	--	0	0	-10000	10000	0
rxn00251	Orthophosphateoxaloacetate carboxyl-lyase (phosphorylating)	2.0 cpd00067_c + 1.0 cpd00009_c + 1.0 cpd00032_c <=> 1.0 cpd00001_c + 1.0 cpd00061_c + 1.0 cpd00011_c	Fermentations:_Mixed_acid	4.1.1.31	--	0	0	-10000	10000	0
rxn00301	Guanosine 5'-triphosphate pyrophosphohydrolase	1.0 cpd00001_c + 1.0 cpd00038_c -> 1.0 cpd00126_c + 1.0 cpd00012_c	Folate_Biosynthesis	3.6.1.8	--	0	0	0	10000	0
rxn00463	Uridine triphosphate pyrophosphohydrolase	1.0 cpd00001_c + 1.0 cpd00062_c -> 1.0 cpd00091_c + 1.0 cpd00012_c	Folate_Biosynthesis	3.6.1.8	--	0	0	0	10000	0
rxn00686	5,6,7,8-TetrahydrofolateNADP+ oxidoreductase	1.0 cpd00087_c + 1.0 cpd00006_c <=> 1.0 cpd00067_c + 1.0 cpd00330_c + 1.0 cpd00005_c	Folate_Biosynthesis	1.5.1.3	--	0	0	-10000	10000	0
rxn00690	Formatetetrahydrofolate ligase (ADP-forming)	1.0 cpd00087_c + 1.0 cpd00047_c + 1.0 cpd00002_c <=> 1.0 cpd00009_c + 1.0 cpd00008_c + 1.0 cpd00201_c	Folate_Biosynthesis	3.5.4.9	--	0	0	-10000	10000	0
rxn00692	5,10-Methylenetetrahydrofolateglycine hydroxymethyltransferase	1.0 cpd00001_c + 1.0 cpd00125_c + 1.0 cpd00033_c <=> 1.0 cpd00054_c + 1.0 cpd00087_c	Folate_Biosynthesis	2.1.2.1	--	0	0	-10000	10000	0
rxn00907	5,10-methylenetetrahydrofolateNADP+ oxidoreductase	1.0 cpd00006_c + 1.0 cpd00125_c <=> 1.0 cpd00347_c + 1.0 cpd00005_c	Folate_Biosynthesis	1.5.1.5	--	0	0	-10000	10000	0
rxn01257	chorismateL-glutamine aminotransferase	1.0 cpd00053_c + 1.0 cpd00216_c <=> 1.0 cpd08210_c + 1.0 cpd00023_c	Folate_Biosynthesis	2.6.1.85	--	0	0	-10000	10000	0
rxn01351	2'-Deoxyguanosine 5'-triphosphate pyrophosphohydrolase	1.0 cpd00001_c + 1.0 cpd00241_c -> 1.0 cpd00296_c + 1.0 cpd00012_c	Folate_Biosynthesis	3.6.1.19	--	0	0	0	10000	0
rxn01521	5'-nucleotidase (dUMP)	1.0 cpd00001_c + 1.0 cpd00299_c -> 1.0 cpd00412_c + 1.0 cpd00067_c + 1.0 cpd00009_c	Folate_Biosynthesis	3.1.3.5	--	0	0	0	10000	0
rxn01602	DihydrofolateNADP+ oxidoreductase	1.0 cpd00006_c + 1.0 cpd00330_c <=> 1.0 cpd00067_c + 1.0 cpd00393_c + 1.0 cpd00005_c	Folate_Biosynthesis	1.5.1.3	--	0	0	-10000	10000	0
rxn01603	7,8-dihydropteroateL-glutamate ligase (ADP-forming)	1.0 cpd00023_c + 1.0 cpd00683_c + 1.0 cpd00002_c -> 1.0 cpd00067_c + 1.0 cpd00008_c + 1.0 cpd00330_c + 1.0 cpd00009_c	Folate_Biosynthesis	6.3.2.12	--	0	0	0	10000	0
rxn02200	2-Amino-4-hydroxy-6-hydroxymethyl-7,8-dihydropteridine4-	1.0 cpd00443_c + 1.0 cpd00954_c <=> 1.0 cpd00001_c + 1.0 cpd00683_c	Folate_Biosynthesis	2.5.1.15	--	0	0	-10000	10000	0
rxn02201	2-Amino-4-hydroxy-6-hydroxymethyl-7,8-dihydropteridine-	1.0 cpd02920_c + 1.0 cpd00443_c -> 1.0 cpd00683_c + 1.0 cpd00012_c	Folate_Biosynthesis	2.5.1.15	--	0	0	0	10000	0
rxn02503	ATP2-amino-4-hydroxy-6-hydroxymethyl-7,8-dihydropteridine	1.0 cpd00002_c + 1.0 cpd00954_c <=> 1.0 cpd00018_c + 1.0 cpd02920_c	Folate_Biosynthesis	2.7.6.3	--	0	0	-10000	10000	0
rxn02504	2-Amino-4-hydroxy-6-(D-erythro-1,2,3-trihydroxypropyl)-7,8-	1.0 cpd02961_c <=> 1.0 cpd00229_c + 1.0 cpd00954_c	Folate_Biosynthesis	4.1.2.25	--	0	0	-10000	10000	0
rxn03167	2-Amino-4-hydroxy-6-(erythro-1,2,3-trihydroxypropyl)	3.0 cpd00001_c + 1.0 cpd02978_c -> 3.0 cpd00067_c + 1.0 cpd02961_c + 3.0 cpd00009_c	Folate_Biosynthesis	3.1.3.1	--	0	0	0	10000	0
rxn03168	Dihydroneopterin monophosphate dephosphorylase	1.0 cpd00001_c + 1.0 cpd03521_c -> 1.0 cpd00067_c + 1.0 cpd02961_c + 1.0 cpd00009_c	Folate_Biosynthesis	3.6.1.-	--	0	0	0	10000	0
rxn03173	Dihydroneopterin triphosphate pyrophosphatase	1.0 cpd00001_c + 1.0 cpd02978_c -> 1.0 cpd03521_c + 1.0 cpd00012_c	Folate_Biosynthesis	3.6.1.-	--	0	0	0	10000	0
rxn03841	4-amino-4-deoxychorismate pyruvate-lyase	1.0 cpd08210_c -> 1.0 cpd00067_c + 1.0 cpd00443_c + 1.0 cpd00020_c	Folate_Biosynthesis	4.1.3.38	--	0	0	0	10000	0
rxn00552	D-Glucosamine-6-phosphate ketol-isomerase(deaminating)	1.0 cpd00001_c + 1.0 cpd00288_c -> 1.0 cpd00072_c + 1.0 cpd00013_c	Formaldehyde_assimilation:_Ribulose_monophosphate_pathway	3.5.99.6	--	0	0	0	10000	0
rxn00555	L-GlutamineD-fructose-6-phosphate aminotransferase (hexose	1.0 cpd00053_c + 1.0 cpd00072_c <=> 1.0 cpd00023_c + 1.0 cpd00288_c	Formaldehyde_assimilation:_Ribulose_monophosphate_pathway	2.6.1.16	--	0	0	-10000	10000	0
rxn00558	D-Glucose-6-phosphate ketol-isomerase	1.0 cpd00079_c <=> 1.0 cpd00072_c	Formaldehyde_assimilation:_Ribulose_monophosphate_pathway	5.3.1.9	--	0	0	-10000	10000	0
rxn00604	D-Glucose-6-phosphateNADP+ 1-oxoreductase	1.0 cpd00006_c + 1.0 cpd00079_c <=> 1.0 cpd00067_c + 1.0 cpd00005_c + 1.0 cpd00911_c	Formaldehyde_assimilation:_Ribulose_monophosphate_pathway	1.1.1.49	--	0	0	-10000	10000	0
rxn00786	D-Fructose-1,6-bisphosphate D-glyceraldehyde-3-phosphate-lyase	1.0 cpd00290_c <=> 1.0 cpd00102_c + 1.0 cpd00095_c	Formaldehyde_assimilation:_Ribulose_monophosphate_pathway	4.1.2.13	--	0	0	-10000	10000	0
rxn01115	6-Phospho-D-gluconateNADP+ 2-oxidoreductase (decarboxylating)	1.0 cpd00006_c + 1.0 cpd00284_c -> 1.0 cpd00171_c + 1.0 cpd00011_c + 1.0 cpd00005_c	Formaldehyde_assimilation:_Ribulose_monophosphate_pathway	1.1.1.44	--	0	0	0	10000	0
rxn01477	6-Phospho-D-gluconate hydro-lyase	1.0 cpd00284_c -> 1.0 cpd00001_c + 1.0 cpd02711_c	Formaldehyde_assimilation:_Ribulose_monophosphate_pathway	4.2.1.12	--	0	0	0	10000	0
rxn02380	beta-D-Glucose 6-phosphate ketol-isomerase	1.0 cpd00863_c <=> 1.0 cpd00072_c	Formaldehyde_assimilation:_Ribulose_monophosphate_pathway	5.3.1.9	--	0	0	-10000	10000	0
rxn03884	2-dehydro-3-deoxy-D-gluconate-6-phosphate	1.0 cpd02711_c <=> 1.0 cpd00102_c + 1.0 cpd00020_c	Formaldehyde_assimilation:_Ribulose_monophosphate_pathway	4.1.2.14	--	0	0	-10000	10000	0
rxn00371	FormateNAD+ oxidoreductase	1.0 cpd00003_c + 1.0 cpd00047_c -> 1.0 cpd00011_c + 1.0 cpd00004_c	Formate_dehydrogenase	1.2.1.2	--	0	0	0	10000	0
rxn10114	formate dehydrogenase (quinone-8 2 protons)	3.0 cpd00067_c + 1.0 cpd15560_c + 1.0 cpd00047_c -> 1.0 cpd15561_c + 1.0 cpd00011_c + 2.0 cpd00067_e	Formate_dehydrogenase	1.2.2.1	--	0	0	0	10000	0
rxn10118	hydrogenase (ubiquinone-8 2 protons)	1.0 cpd15560_c + 2.0 cpd00067_c + 1.0 cpd11640_c -> 1.0 cpd15561_c + 2.0 cpd00067_e	Formate_hydrogenase	1.18.99.1	--	0	0	0	10000	0
rxn00817	alpha-D-Glucoside glucohydrolase	1.0 cpd00001_c + 1.0 cpd03198_c <=> 1.0 cpd00108_c + 1.0 cpd00027_c	Fructooligosaccharides(FOS)_and_Raffinose_Utilization	3.2.1.20	--	0	0	-10000	10000	0
rxn00818	Raffinose galactohydrolase	1.0 cpd00001_c + 1.0 cpd00382_c <=> 1.0 cpd00108_c + 1.0 cpd00076_c	Fructooligosaccharides(FOS)_and_Raffinose_Utilization	3.2.1.22	--	0	0	-10000	10000	0
rxn05147	D-Glucose-ABC transport	1.0 cpd00001_c + 1.0 cpd00027_e + 1.0 cpd00002_c -> 1.0 cpd00067_c + 1.0 cpd00008_c + 1.0 cpd00027_c + 1.0 cpd00009_c	Fructooligosaccharides(FOS)_and_Raffinose_Utilization	Undetermined	--	0	0	0	10000	0
rxn05170	Maltose-ABC transport	1.0 cpd00001_c + 1.0 cpd00179_e + 1.0 cpd00002_c -> 1.0 cpd00067_c + 1.0 cpd00008_c + 1.0 cpd00179_c + 1.0 cpd00009_c	Fructooligosaccharides(FOS)_and_Raffinose_Utilization	3.A.1.1	--	0	0	0	10000	0
rxn05173	L-Arabinose-ABC transport	1.0 cpd00001_c + 1.0 cpd00224_e + 1.0 cpd00002_c -> 1.0 cpd00067_c + 1.0 cpd00008_c + 1.0 cpd00224_c + 1.0 cpd00009_c	Fructooligosaccharides(FOS)_and_Raffinose_Utilization	3.A.1.2	--	0	0	0	10000	0
rxn01492	ATPD-fructose-1-phosphate 6-phosphotransferase	1.0 cpd00002_c + 1.0 cpd00802_c <=> 1.0 cpd00290_c + 1.0 cpd00008_c	Fructose_utilization	2.7.1.56	--	0	0	-10000	10000	0
rxn05560	D-fructose transport via PEPPyr PTS	1.0 cpd00082_e + 1.0 cpd00061_c <=> 1.0 cpd00802_c + 1.0 cpd00020_c	Fructose_utilization	Undetermined	--	0	0	-10000	10000	0
rxn01870	D-Fructose 1-phosphate D-glyceraldehyde-3-phosphate-lyase	1.0 cpd00802_c <=> 1.0 cpd00448_c + 1.0 cpd00095_c	Fructose-bisphosphate_aldolase_protein_family	4.1.2.13	--	0	0	-10000	10000	0
rxn00194	L-Glutamate 1-carboxy-lyase	1.0 cpd00067_c + 1.0 cpd00023_c -> 1.0 cpd00011_c + 1.0 cpd00281_c	Gamma-aminobutyrate_(GABA)_shunt	4.1.1.15	--	0	0	0	10000	0
rxn00509	Succinate-semialdehydeNADP+ oxidoreductase	1.0 cpd00001_c + 1.0 cpd00006_c + 1.0 cpd00199_c <=> 2.0 cpd00067_c + 1.0 cpd00036_c + 1.0 cpd00005_c	Gamma-aminobutyrate_(GABA)_shunt	1.2.1.16	--	0	0	-10000	10000	0
rxn01204	4-Aminobutanoate2-oxoglutarate aminotransferase	1.0 cpd00024_c + 1.0 cpd00281_c <=> 1.0 cpd00023_c + 1.0 cpd00199_c	Gamma-aminobutyrate_(GABA)_shunt	2.6.1.19	--	0	0	-10000	10000	0
rxn05126	rxn05126	1.0 cpd00001_c + 1.0 cpd11341_c + 1.0 cpd00003_c <=> 2.0 cpd00067_c + 1.0 cpd11408_c + 1.0 cpd00004_c	Gamma-aminobutyrate_(GABA)_shunt	1.2.1.-	--	0	0	-10000	10000	0
rxn05127	gamma-glutamyl-gamma aminobutyric acid dehydrogenase	1.0 cpd00001_c + 1.0 cpd00006_c + 1.0 cpd11341_c <=> 2.0 cpd00067_c + 1.0 cpd11408_c + 1.0 cpd00005_c	Gamma-aminobutyrate_(GABA)_shunt	1.2.1.-	--	0	0	-10000	10000	0
rxn06937	L-GlutamatetRNA(Glu) ligase (AMP-forming)	1.0 cpd00067_c + 1.0 cpd00023_c + 1.0 cpd11912_c + 1.0 cpd00002_c -> 1.0 cpd00018_c + 1.0 cpd00012_c + 1.0 cpd12227_c	Glu-tRNA(Gln)_transamidation	6.1.1.17	--	0	0	0	10000	0
rxn00085	L-GlutamateNADP+ oxidoreductase (transaminating)	2.0 cpd00023_c + 1.0 cpd00006_c <=> 1.0 cpd00067_c + 1.0 cpd00053_c + 1.0 cpd00024_c + 1.0 cpd00005_c	Glutamine,_Glutamate,_Aspartate_and_Asparagine_Biosynthesis	1.4.1.13	--	0	0	-10000	10000	0
rxn00182	L-GlutamateNAD+ oxidoreductase (deaminating)	1.0 cpd00001_c + 1.0 cpd00023_c + 1.0 cpd00003_c <=> 1.0 cpd00067_c + 1.0 cpd00024_c + 1.0 cpd00013_c + 1.0 cpd00004_c	Glutamine,_Glutamate,_Aspartate_and_Asparagine_Biosynthesis	1.4.1.2	--	0	0	-10000	10000	0
rxn00187	L-Glutamateammonia ligase (ADP-forming)	1.0 cpd00023_c + 1.0 cpd00013_c + 1.0 cpd00002_c -> 1.0 cpd00067_c + 1.0 cpd00008_c + 1.0 cpd00009_c + 1.0 cpd00053_c	Glutamine,_Glutamate,_Aspartate_and_Asparagine_Biosynthesis	6.3.1.2	--	0	0	0	10000	0
rxn00189	L-Glutamine amidohydrolase	1.0 cpd00001_c + 1.0 cpd00053_c -> 1.0 cpd00023_c + 1.0 cpd00013_c	Glutamine,_Glutamate,_Aspartate_and_Asparagine_Biosynthesis	3.5.1.2	--	0	0	0	10000	0
rxn00193	L-Glutamate racemase	1.0 cpd00023_c <=> 1.0 cpd00186_c	Glutamine,_Glutamate,_Aspartate_and_Asparagine_Biosynthesis	5.1.1.3	--	0	0	-10000	10000	0
rxn00260	L-Aspartate2-oxoglutarate aminotransferase	1.0 cpd00024_c + 1.0 cpd00041_c <=> 1.0 cpd00023_c + 1.0 cpd00032_c	Glutamine,_Glutamate,_Aspartate_and_Asparagine_Biosynthesis	2.6.1.1	--	0	0	-10000	10000	0
rxn00340	L-Aspartateammonia ligase (AMP-forming)	1.0 cpd00041_c + 1.0 cpd00013_c + 1.0 cpd00002_c -> 1.0 cpd00018_c + 1.0 cpd00012_c + 1.0 cpd00132_c	Glutamine,_Glutamate,_Aspartate_and_Asparagine_Biosynthesis	6.3.1.1	--	0	0	0	10000	0
rxn00342	L-Asparagine amidohydrolase	1.0 cpd00001_c + 1.0 cpd00132_c -> 1.0 cpd00041_c + 1.0 cpd00013_c	Glutamine,_Glutamate,_Aspartate_and_Asparagine_Biosynthesis	3.5.1.1	--	0	0	0	10000	0
rxn00347	L-Aspartate ammonia-lyase	1.0 cpd00041_c <=> 1.0 cpd00106_c + 1.0 cpd00013_c	Glutamine,_Glutamate,_Aspartate_and_Asparagine_Biosynthesis	3.5.1.38	--	0	0	-10000	10000	0
rxn00416	L-aspartateL-glutamine amido-ligase (AMP-forming)	1.0 cpd00001_c + 1.0 cpd00053_c + 1.0 cpd00041_c + 1.0 cpd00002_c -> 1.0 cpd00023_c + 1.0 cpd00018_c + 1.0 cpd00012_c + 1.0 cpd00132_c	Glutamine,_Glutamate,_Aspartate_and_Asparagine_Biosynthesis	6.3.5.4	--	0	0	0	10000	0
rxn12822	L-Glutamateferredoxin oxidoreductase (transaminating)	2.0 cpd00023_c + 2.0 cpd11621_c <=> 2.0 cpd00067_c + 1.0 cpd00053_c + 1.0 cpd00024_c + 2.0 cpd11620_c	Glutamine,_Glutamate,_Aspartate_and_Asparagine_Biosynthesis	1.4.7.1	--	0	0	-10000	10000	0
rxn03975	FMNH2NADP+ oxidoreductase	1.0 cpd00067_c + 1.0 cpd00005_c + 1.0 cpd00050_c -> 1.0 cpd01270_c + 1.0 cpd00006_c	Glutaredoxins	1.5.1.29	--	0	0	0	10000	0
rxn00086	glutathioneNADP+ oxidoreductase	1.0 cpd00006_c + 2.0 cpd00042_c <=> 1.0 cpd00067_c + 1.0 cpd00005_c + 1.0 cpd00111_c	Glutathione_Redox_Metabolism_3	1.8.1.7	--	0	0	-10000	10000	0
rxn00205	Glutathionehydrogen-peroxide oxidoreductase	1.0 cpd00025_c + 2.0 cpd00042_c -> 2.0 cpd00001_c + 1.0 cpd00111_c	Glutathione_Redox_Metabolism_3	1.11.1.9	--	0	0	0	10000	0
rxn00350	glutathione hydralase (periplasmic)	1.0 cpd00001_c + 1.0 cpd00042_c <=> 1.0 cpd00023_c + 1.0 cpd01017_c	Glutathione_Redox_Metabolism_3	2.3.2.2	--	0	0	-10000	10000	0
rxn00351	gamma-L-Glutamyl-L-cysteineglycine ligase (ADP-forming)	1.0 cpd00033_c + 1.0 cpd00506_c + 1.0 cpd00002_c -> 1.0 cpd00067_c + 1.0 cpd00008_c + 1.0 cpd00042_c + 1.0 cpd00009_c	Glutathione_synthesis	6.3.2.3	--	0	0	0	10000	0
rxn00646	L-GlutamateL-cysteine gamma-ligase (ADP-forming)	1.0 cpd00023_c + 1.0 cpd00084_c + 1.0 cpd00002_c -> 1.0 cpd00067_c + 1.0 cpd00008_c + 1.0 cpd00506_c + 1.0 cpd00009_c	Glutathione_synthesis	6.3.2.2	--	0	0	0	10000	0
rxn01403	gamma-L-Glutamyl-L-cysteinyl-glycinespermidine ligase (ADP-forming)	1.0 cpd00264_c + 1.0 cpd00042_c + 1.0 cpd00002_c -> 1.0 cpd00067_c + 1.0 cpd00008_c + 1.0 cpd03411_c + 1.0 cpd00009_c	Glutathionylspermidine_and_Trypanothione	6.3.1.8	--	0	0	0	10000	0
rxn01015	Hydroxypyruvate ketol-isomerase	1.0 cpd00145_c <=> 1.0 cpd00843_c	Glycerate_metabolism	5.3.1.22	--	0	0	-10000	10000	0
rxn00066	NADHhydrogen-peroxide oxidoreductase	1.0 cpd00067_c + 1.0 cpd00025_c + 1.0 cpd00004_c -> 2.0 cpd00001_c + 1.0 cpd00003_c	Glycerol_and_Glycerol-3-phosphate_Uptake_and_Utilization	1.11.1.1	--	0	0	0	10000	0
rxn00611	sn-Glycerol-3-phosphateNAD+ 2-oxidoreductase	1.0 cpd00080_c + 1.0 cpd00003_c <=> 1.0 cpd00067_c + 1.0 cpd00004_c + 1.0 cpd00095_c	Glycerol_and_Glycerol-3-phosphate_Uptake_and_Utilization	1.1.1.8	--	0	0	-10000	10000	0
rxn00612	sn-Glycerol-3-phosphateNADP+ 2-oxidoreductase	1.0 cpd00080_c + 1.0 cpd00006_c <=> 1.0 cpd00067_c + 1.0 cpd00005_c + 1.0 cpd00095_c	Glycerol_and_Glycerol-3-phosphate_Uptake_and_Utilization	1.1.1.94	--	0	0	-10000	10000	0
rxn00614	sn-Glycerol-3-phosphateoxygen 2-oxidoreductase	1.0 cpd00080_c + 1.0 cpd00007_c -> 1.0 cpd00025_c + 1.0 cpd00095_c	Glycerol_and_Glycerol-3-phosphate_Uptake_and_Utilization	1.1.3.21	--	0	0	0	10000	0
rxn00615	ATPglycerol 3-phosphotransferase	1.0 cpd00100_c + 1.0 cpd00002_c <=> 1.0 cpd00080_c + 1.0 cpd00008_c	Glycerol_and_Glycerol-3-phosphate_Uptake_and_Utilization	2.7.1.30	--	0	0	-10000	10000	0
rxn00616	sn-Glycerol-3-phosphate(acceptor) 2-oxidoreductase	1.0 cpd00080_c + 1.0 cpd00015_c <=> 1.0 cpd00982_c + 1.0 cpd00095_c	Glycerol_and_Glycerol-3-phosphate_Uptake_and_Utilization	1.1.99.5	--	0	0	-10000	10000	0
rxn00762	GlycerolNAD+ oxidoreductase	1.0 cpd00100_c + 1.0 cpd00003_c <=> 1.0 cpd00067_c + 1.0 cpd00157_c + 1.0 cpd00004_c	Glycerol_and_Glycerol-3-phosphate_Uptake_and_Utilization	1.1.1.6	--	0	0	-10000	10000	0
rxn01073	sn-Glycero-3-phosphoethanolamine glycerophosphohydrolase	1.0 cpd00001_c + 1.0 cpd00908_c <=> 1.0 cpd00162_c + 1.0 cpd00080_c	Glycerol_and_Glycerol-3-phosphate_Uptake_and_Utilization	3.1.4.2	--	0	0	-10000	10000	0
rxn05158	sn-Glycerol ABC transport	1.0 cpd00001_c + 1.0 cpd00002_c + 1.0 cpd00080_e -> 1.0 cpd00067_c + 1.0 cpd00008_c + 1.0 cpd00009_c + 1.0 cpd00080_c	Glycerol_and_Glycerol-3-phosphate_Uptake_and_Utilization	Undetermined	--	0	0	0	10000	0
rxn05578	glycerol-3-phosphate transport in via proton symport	1.0 cpd00067_e + 1.0 cpd00080_e <=> 1.0 cpd00067_c + 1.0 cpd00080_c	Glycerol_and_Glycerol-3-phosphate_Uptake_and_Utilization	Undetermined	--	0	0	-10000	10000	0
rxn08556	glycerol-3-phosphate dehydrogenase (ubiquinone-8)	1.0 cpd15560_c + 1.0 cpd00080_c -> 1.0 cpd15561_c + 1.0 cpd00095_c	Glycerol_and_Glycerol-3-phosphate_Uptake_and_Utilization	1.1.99.5	--	0	0	0	10000	0
rxn08557	glycerol-3-phosphate dehydrogenase (menaquinone-8)	1.0 cpd00080_c + 1.0 cpd15500_c -> 1.0 cpd15499_c + 1.0 cpd00095_c	Glycerol_and_Glycerol-3-phosphate_Uptake_and_Utilization	1.1.99.5	--	0	0	0	10000	0
rxn08558	glycerol-3-phosphate dehydrogenase (demethylmenaquinone-8)	1.0 cpd15352_c + 1.0 cpd00080_c -> 1.0 cpd15353_c + 1.0 cpd00095_c	Glycerol_and_Glycerol-3-phosphate_Uptake_and_Utilization	1.1.99.5	--	0	0	0	10000	0
rxn08669	Glycerophosphodiester phosphodiesterase (Glycerophosphoglycerol)	1.0 cpd00001_c + 1.0 cpd02090_c <=> 1.0 cpd00100_c + 1.0 cpd00080_c	Glycerol_and_Glycerol-3-phosphate_Uptake_and_Utilization	3.1.4.46	--	0	0	-10000	10000	0
rxn00763	GlycerolNAD+ oxidoreductase	1.0 cpd00100_c + 1.0 cpd00003_c <=> 1.0 cpd00067_c + 1.0 cpd00448_c + 1.0 cpd00004_c	Glycerolipid_and_Glycerophospholipid_Metabolism_in_Bacteria	1.1.1.1	--	0	0	-10000	10000	0
rxn01102	ATP(R)-glycerate 3-phosphotransferase	1.0 cpd00223_c + 1.0 cpd00002_c <=> 1.0 cpd00008_c + 1.0 cpd00169_c	Glycerolipid_and_Glycerophospholipid_Metabolism_in_Bacteria	2.7.1.31	--	0	0	-10000	10000	0
rxn01286	D-GlyceraldehydeNAD+ oxidoreductase	1.0 cpd00001_c + 1.0 cpd00448_c + 1.0 cpd00003_c <=> 2.0 cpd00067_c + 1.0 cpd00004_c + 1.0 cpd00223_c	Glycerolipid_and_Glycerophospholipid_Metabolism_in_Bacteria	1.2.1.3	--	0	0	-10000	10000	0
rxn08083	1-tetradecanoyl-sn-glycerol 3-phosphate O-acyltransferase (n-C120)	1.0 cpd11468_c + 1.0 cpd15325_c -> 1.0 cpd11493_c + 1.0 cpd15521_c	Glycerolipid_and_Glycerophospholipid_Metabolism_in_Bacteria	2.3.1.51	--	0	0	0	10000	0
rxn08084	1-tetradecanoyl-sn-glycerol 3-phosphate O-acyltransferase (n-C140)	1.0 cpd11466_c + 1.0 cpd15331_c -> 1.0 cpd15522_c + 1.0 cpd11493_c	Glycerolipid_and_Glycerophospholipid_Metabolism_in_Bacteria	2.3.1.51	--	0	0	0	10000	0
rxn08088	1-octadecanoyl-sn-glycerol 3-phosphate O-acyltransferase (n-C180)	1.0 cpd15329_c + 1.0 cpd15268_c -> 1.0 cpd11493_c + 1.0 cpd15526_c	Glycerolipid_and_Glycerophospholipid_Metabolism_in_Bacteria	2.3.1.51	--	0	0	0	10000	0
rxn08199	CDP-Diacylglycerol pyrophostatase (n-C120)	1.0 cpd00001_c + 1.0 cpd15417_c -> 1.0 cpd15521_c + 1.0 cpd00046_c	Glycerolipid_and_Glycerophospholipid_Metabolism_in_Bacteria	3.6.1.26	--	0	0	0	10000	0
rxn08200	CDP-Diacylglycerol pyrophostatase (n-C140)	1.0 cpd00001_c + 1.0 cpd15423_c -> 1.0 cpd15522_c + 1.0 cpd00046_c	Glycerolipid_and_Glycerophospholipid_Metabolism_in_Bacteria	3.6.1.26	--	0	0	0	10000	0
rxn08201	CDP-Diacylglycerol pyrophostatase (n-C141)	1.0 cpd00001_c + 1.0 cpd15422_c -> 1.0 cpd15523_c + 1.0 cpd00046_c	Glycerolipid_and_Glycerophospholipid_Metabolism_in_Bacteria	3.6.1.26	--	0	0	0	10000	0
rxn08202	CDP-Diacylglycerol pyrophostatase (n-C160)	1.0 cpd00001_c + 1.0 cpd15419_c -> 1.0 cpd15524_c + 1.0 cpd00046_c	Glycerolipid_and_Glycerophospholipid_Metabolism_in_Bacteria	3.6.1.26	--	0	0	0	10000	0
rxn08203	CDP-Diacylglycerol pyrophostatase (n-C161)	1.0 cpd00001_c + 1.0 cpd15418_c -> 1.0 cpd15525_c + 1.0 cpd00046_c	Glycerolipid_and_Glycerophospholipid_Metabolism_in_Bacteria	3.6.1.26	--	0	0	0	10000	0
rxn08204	CDP-Diacylglycerol pyrophostatase (n-C180)	1.0 cpd00001_c + 1.0 cpd15421_c -> 1.0 cpd15526_c + 1.0 cpd00046_c	Glycerolipid_and_Glycerophospholipid_Metabolism_in_Bacteria	3.6.1.26	--	0	0	0	10000	0
rxn08205	CDP-Diacylglycerol pyrophostatase (n-C181)	1.0 cpd00001_c + 1.0 cpd15420_c -> 1.0 cpd15527_c + 1.0 cpd00046_c	Glycerolipid_and_Glycerophospholipid_Metabolism_in_Bacteria	3.6.1.26	--	0	0	0	10000	0
rxn08299	diacylglycerol kinase (n-C180)	1.0 cpd15311_c + 1.0 cpd00002_c <=> 1.0 cpd00008_c + 1.0 cpd15526_c	Glycerolipid_and_Glycerophospholipid_Metabolism_in_Bacteria	2.7.1.107	--	0	0	-10000	10000	0
rxn08306	CDP-diacylglycerol synthetase (n-C120)	1.0 cpd00052_c + 1.0 cpd15521_c <=> 1.0 cpd15417_c + 1.0 cpd00012_c	Glycerolipid_and_Glycerophospholipid_Metabolism_in_Bacteria	2.7.7.41	--	0	0	-10000	10000	0
rxn08307	CDP-diacylglycerol synthetase (n-C140)	1.0 cpd00052_c + 1.0 cpd15522_c <=> 1.0 cpd00012_c + 1.0 cpd15423_c	Glycerolipid_and_Glycerophospholipid_Metabolism_in_Bacteria	2.7.7.41	--	0	0	-10000	10000	0
rxn08308	CDP-diacylglycerol synthetase (n-C141)	1.0 cpd00052_c + 1.0 cpd15523_c <=> 1.0 cpd00012_c + 1.0 cpd15422_c	Glycerolipid_and_Glycerophospholipid_Metabolism_in_Bacteria	2.7.7.41	--	0	0	-10000	10000	0
rxn08309	CDP-diacylglycerol synthetase (n-C160)	1.0 cpd15524_c + 1.0 cpd00052_c <=> 1.0 cpd15419_c + 1.0 cpd00012_c	Glycerolipid_and_Glycerophospholipid_Metabolism_in_Bacteria	2.7.7.41	--	0	0	-10000	10000	0
rxn08310	CDP-diacylglycerol synthetase (n-C161)	1.0 cpd00052_c + 1.0 cpd15525_c <=> 1.0 cpd15418_c + 1.0 cpd00012_c	Glycerolipid_and_Glycerophospholipid_Metabolism_in_Bacteria	2.7.7.41	--	0	0	-10000	10000	0
rxn08311	CDP-diacylglycerol synthetase (n-C180)	1.0 cpd00052_c + 1.0 cpd15526_c <=> 1.0 cpd15421_c + 1.0 cpd00012_c	Glycerolipid_and_Glycerophospholipid_Metabolism_in_Bacteria	2.7.7.41	--	0	0	-10000	10000	0
rxn08312	CDP-diacylglycerol synthetase (n-C181)	1.0 cpd00052_c + 1.0 cpd15527_c <=> 1.0 cpd15420_c + 1.0 cpd00012_c	Glycerolipid_and_Glycerophospholipid_Metabolism_in_Bacteria	2.7.7.41	--	0	0	-10000	10000	0
rxn08546	glycerol-3-phosphate acyltransferase (C120)	1.0 cpd11468_c + 1.0 cpd00080_c -> 1.0 cpd11493_c + 1.0 cpd15325_c	Glycerolipid_and_Glycerophospholipid_Metabolism_in_Bacteria	2.3.1.15	--	0	0	0	10000	0
rxn08547	glycerol-3-phosphate acyltransferase (C140)	1.0 cpd00080_c + 1.0 cpd11466_c -> 1.0 cpd11493_c + 1.0 cpd15331_c	Glycerolipid_and_Glycerophospholipid_Metabolism_in_Bacteria	2.3.1.15	--	0	0	0	10000	0
rxn08551	glycerol-3-phosphate acyltransferase (C180)	1.0 cpd00080_c + 1.0 cpd15268_c -> 1.0 cpd11493_c + 1.0 cpd15329_c	Glycerolipid_and_Glycerophospholipid_Metabolism_in_Bacteria	2.3.1.15	--	0	0	0	10000	0
rxn09101	phosphatidylglycerol phosphate phosphatase (n-C140)	1.0 cpd00001_c + 1.0 cpd15542_c -> 1.0 cpd00067_c + 1.0 cpd00009_c + 1.0 cpd15535_c	Glycerolipid_and_Glycerophospholipid_Metabolism_in_Bacteria	3.1.3.27	--	0	0	0	10000	0
rxn09102	phosphatidylglycerol phosphate phosphatase (n-C140)	1.0 cpd00001_c + 1.0 cpd15543_c -> 1.0 cpd00067_c + 1.0 cpd15536_c + 1.0 cpd00009_c	Glycerolipid_and_Glycerophospholipid_Metabolism_in_Bacteria	3.1.3.27	--	0	0	0	10000	0
rxn09103	phosphatidylglycerol phosphate phosphatase (n-C141)	1.0 cpd00001_c + 1.0 cpd15544_c -> 1.0 cpd00067_c + 1.0 cpd15537_c + 1.0 cpd00009_c	Glycerolipid_and_Glycerophospholipid_Metabolism_in_Bacteria	3.1.3.27	--	0	0	0	10000	0
rxn09104	phosphatidylglycerol phosphate phosphatase (n-C160)	1.0 cpd00001_c + 1.0 cpd15545_c -> 1.0 cpd00067_c + 1.0 cpd00009_c + 1.0 cpd15538_c	Glycerolipid_and_Glycerophospholipid_Metabolism_in_Bacteria	3.1.3.27	--	0	0	0	10000	0
rxn09105	phosphatidylglycerol phosphate phosphatase (n-C161)	1.0 cpd00001_c + 1.0 cpd15546_c -> 1.0 cpd00009_c + 1.0 cpd00067_c + 1.0 cpd15539_c	Glycerolipid_and_Glycerophospholipid_Metabolism_in_Bacteria	3.1.3.27	--	0	0	0	10000	0
rxn09106	phosphatidylglycerol phosphate phosphatase (n-C180)	1.0 cpd00001_c + 1.0 cpd15547_c -> 1.0 cpd00009_c + 1.0 cpd00067_c + 1.0 cpd15540_c	Glycerolipid_and_Glycerophospholipid_Metabolism_in_Bacteria	3.1.3.27	--	0	0	0	10000	0
rxn09107	phosphatidylglycerol phosphate phosphatase (n-C181)	1.0 cpd00001_c + 1.0 cpd15548_c -> 1.0 cpd00067_c + 1.0 cpd00009_c + 1.0 cpd15541_c	Glycerolipid_and_Glycerophospholipid_Metabolism_in_Bacteria	3.1.3.27	--	0	0	0	10000	0
rxn09108	Phosphatidylglycerol synthase (n-C120)	1.0 cpd00080_c + 1.0 cpd15417_c <=> 1.0 cpd15542_c + 1.0 cpd00046_c	Glycerolipid_and_Glycerophospholipid_Metabolism_in_Bacteria	2.7.8.5	--	0	0	-10000	10000	0
rxn09109	Phosphatidylglycerol synthase (n-C140)	1.0 cpd00080_c + 1.0 cpd15423_c <=> 1.0 cpd15543_c + 1.0 cpd00046_c	Glycerolipid_and_Glycerophospholipid_Metabolism_in_Bacteria	2.7.8.5	--	0	0	-10000	10000	0
rxn09110	Phosphatidylglycerol synthase (n-C141)	1.0 cpd00080_c + 1.0 cpd15422_c <=> 1.0 cpd15544_c + 1.0 cpd00046_c	Glycerolipid_and_Glycerophospholipid_Metabolism_in_Bacteria	2.7.8.5	--	0	0	-10000	10000	0
rxn09111	Phosphatidylglycerol synthase (n-C160)	1.0 cpd00080_c + 1.0 cpd15419_c <=> 1.0 cpd15545_c + 1.0 cpd00046_c	Glycerolipid_and_Glycerophospholipid_Metabolism_in_Bacteria	2.7.8.5	--	0	0	-10000	10000	0
rxn09112	Phosphatidylglycerol synthase (n-C161)	1.0 cpd15418_c + 1.0 cpd00080_c <=> 1.0 cpd15546_c + 1.0 cpd00046_c	Glycerolipid_and_Glycerophospholipid_Metabolism_in_Bacteria	2.7.8.5	--	0	0	-10000	10000	0
rxn09113	Phosphatidylglycerol synthase (n-C180)	1.0 cpd15421_c + 1.0 cpd00080_c <=> 1.0 cpd15547_c + 1.0 cpd00046_c	Glycerolipid_and_Glycerophospholipid_Metabolism_in_Bacteria	2.7.8.5	--	0	0	-10000	10000	0
rxn09114	Phosphatidylglycerol synthase (n-C181)	1.0 cpd00080_c + 1.0 cpd15420_c <=> 1.0 cpd15548_c + 1.0 cpd00046_c	Glycerolipid_and_Glycerophospholipid_Metabolism_in_Bacteria	2.7.8.5	--	0	0	-10000	10000	0
rxn09197	Phosphatidylserine decarboxylase (n-C120)	2.0 cpd00067_c + 1.0 cpd15552_c <=> 1.0 cpd00011_c + 1.0 cpd15528_c	Glycerolipid_and_Glycerophospholipid_Metabolism_in_Bacteria	4.1.1.65	--	0	0	-10000	10000	0
rxn09198	Phosphatidylserine decarboxylase (n-C140)	2.0 cpd00067_c + 1.0 cpd15553_c <=> 1.0 cpd00011_c + 1.0 cpd15529_c	Glycerolipid_and_Glycerophospholipid_Metabolism_in_Bacteria	4.1.1.65	--	0	0	-10000	10000	0
rxn09199	Phosphatidylserine decarboxylase (n-C141)	2.0 cpd00067_c + 1.0 cpd15554_c <=> 1.0 cpd15530_c + 1.0 cpd00011_c	Glycerolipid_and_Glycerophospholipid_Metabolism_in_Bacteria	4.1.1.65	--	0	0	-10000	10000	0
rxn09200	Phosphatidylserine decarboxylase (n-C160)	2.0 cpd00067_c + 1.0 cpd15555_c <=> 1.0 cpd15531_c + 1.0 cpd00011_c	Glycerolipid_and_Glycerophospholipid_Metabolism_in_Bacteria	4.1.1.65	--	0	0	-10000	10000	0
rxn09201	Phosphatidylserine decarboxylase (n-C161)	2.0 cpd00067_c + 1.0 cpd15556_c <=> 1.0 cpd00011_c + 1.0 cpd15532_c	Glycerolipid_and_Glycerophospholipid_Metabolism_in_Bacteria	4.1.1.65	--	0	0	-10000	10000	0
rxn09202	Phosphatidylserine decarboxylase (n-C180)	2.0 cpd00067_c + 1.0 cpd15557_c <=> 1.0 cpd00011_c + 1.0 cpd15533_c	Glycerolipid_and_Glycerophospholipid_Metabolism_in_Bacteria	4.1.1.65	--	0	0	-10000	10000	0
rxn09203	Phosphatidylserine decarboxylase (n-C181)	2.0 cpd00067_c + 1.0 cpd15558_c <=> 1.0 cpd00011_c + 1.0 cpd15534_c	Glycerolipid_and_Glycerophospholipid_Metabolism_in_Bacteria	4.1.1.65	--	0	0	-10000	10000	0
rxn09205	Phosphatidylserine syntase (n-C120)	1.0 cpd00054_c + 1.0 cpd15417_c -> 1.0 cpd00067_c + 1.0 cpd15552_c + 1.0 cpd00046_c	Glycerolipid_and_Glycerophospholipid_Metabolism_in_Bacteria	2.7.8.8	--	0	0	0	10000	0
rxn09206	Phosphatidylserine syntase (n-C140)	1.0 cpd00054_c + 1.0 cpd15423_c -> 1.0 cpd00067_c + 1.0 cpd15553_c + 1.0 cpd00046_c	Glycerolipid_and_Glycerophospholipid_Metabolism_in_Bacteria	2.7.8.8	--	0	0	0	10000	0
rxn09207	Phosphatidylserine syntase (n-C141)	1.0 cpd00054_c + 1.0 cpd15422_c -> 1.0 cpd00067_c + 1.0 cpd15554_c + 1.0 cpd00046_c	Glycerolipid_and_Glycerophospholipid_Metabolism_in_Bacteria	2.7.8.8	--	0	0	0	10000	0
rxn09208	Phosphatidylserine syntase (n-C160)	1.0 cpd15419_c + 1.0 cpd00054_c -> 1.0 cpd00067_c + 1.0 cpd15555_c + 1.0 cpd00046_c	Glycerolipid_and_Glycerophospholipid_Metabolism_in_Bacteria	2.7.8.8	--	0	0	0	10000	0
rxn09209	Phosphatidylserine syntase (n-C161)	1.0 cpd15418_c + 1.0 cpd00054_c -> 1.0 cpd00067_c + 1.0 cpd15556_c + 1.0 cpd00046_c	Glycerolipid_and_Glycerophospholipid_Metabolism_in_Bacteria	2.7.8.8	--	0	0	0	10000	0
rxn09210	Phosphatidylserine syntase (n-C180)	1.0 cpd15421_c + 1.0 cpd00054_c -> 1.0 cpd00067_c + 1.0 cpd15557_c + 1.0 cpd00046_c	Glycerolipid_and_Glycerophospholipid_Metabolism_in_Bacteria	2.7.8.8	--	0	0	0	10000	0
rxn09211	Phosphatidylserine syntase (n-C181)	1.0 cpd15420_c + 1.0 cpd00054_c -> 1.0 cpd00067_c + 1.0 cpd15558_c + 1.0 cpd00046_c	Glycerolipid_and_Glycerophospholipid_Metabolism_in_Bacteria	2.7.8.8	--	0	0	0	10000	0
rxn10202	palmitoyl-glycerol-3-phosphate O-acyltransferase	1.0 cpd00080_c + 1.0 cpd00134_c -> 1.0 cpd00010_c + 1.0 cpd15327_c	Glycerolipid_and_Glycerophospholipid_Metabolism_in_Bacteria	2.3.1.15	--	0	0	0	10000	0
rxn10203	myristoyl-glycerol-3-phosphate O-acyltransferase	1.0 cpd00080_c + 1.0 cpd01695_c -> 1.0 cpd00010_c + 1.0 cpd15331_c	Glycerolipid_and_Glycerophospholipid_Metabolism_in_Bacteria	2.3.1.15	--	0	0	0	10000	0
rxn10204	stearoyl-glycerol-3-phosphate O-acyltransferase	1.0 cpd00080_c + 1.0 cpd00327_c -> 1.0 cpd00010_c + 1.0 cpd15329_c	Glycerolipid_and_Glycerophospholipid_Metabolism_in_Bacteria	2.3.1.15	--	0	0	0	10000	0
rxn10205	isoheptadecanoyl-glycerol-3-phosphate O-acyltransferase	1.0 cpd11432_c + 1.0 cpd00080_c -> 1.0 cpd00010_c + 1.0 cpd15671_c	Glycerolipid_and_Glycerophospholipid_Metabolism_in_Bacteria	2.3.1.15	--	0	0	0	10000	0
rxn10206	anteisoheptadecanoyl-glycerol-3-phosphate O-acyltransferase	1.0 cpd00080_c + 1.0 cpd11434_c -> 1.0 cpd15672_c + 1.0 cpd00010_c	Glycerolipid_and_Glycerophospholipid_Metabolism_in_Bacteria	2.3.1.15	--	0	0	0	10000	0
rxn10211	palmitoyl-1-acylglycerol-3-phosphate O-acyltransferase	1.0 cpd00134_c + 1.0 cpd15327_c -> 1.0 cpd15524_c + 1.0 cpd00010_c	Glycerolipid_and_Glycerophospholipid_Metabolism_in_Bacteria	2.3.1.51	--	0	0	0	10000	0
rxn10212	myristoyl-1-acylglycerol-3-phosphate O-acyltransferase	1.0 cpd01695_c + 1.0 cpd15331_c -> 1.0 cpd15522_c + 1.0 cpd00010_c	Glycerolipid_and_Glycerophospholipid_Metabolism_in_Bacteria	2.3.1.51	--	0	0	0	10000	0
rxn10213	stearoyl-1-acylglycerol-3-phosphate O-acyltransferase	1.0 cpd00327_c + 1.0 cpd15329_c -> 1.0 cpd00010_c + 1.0 cpd15526_c	Glycerolipid_and_Glycerophospholipid_Metabolism_in_Bacteria	2.3.1.51	--	0	0	0	10000	0
rxn10214	isoheptadecanoyl-1-acylglycerol-3-phosphate O-acyltransferase	1.0 cpd11432_c + 1.0 cpd15671_c -> 1.0 cpd00010_c + 1.0 cpd15677_c	Glycerolipid_and_Glycerophospholipid_Metabolism_in_Bacteria	2.3.1.51	--	0	0	0	10000	0
rxn10215	anteisoheptadecanoyl-1-acylglycerol-3-phosphate O-acyltransferase	1.0 cpd15672_c + 1.0 cpd11434_c -> 1.0 cpd00010_c + 1.0 cpd15678_c	Glycerolipid_and_Glycerophospholipid_Metabolism_in_Bacteria	2.3.1.51	--	0	0	0	10000	0
rxn10220	isoheptadecanoyl-phosphatidate cytidylyltransferase	1.0 cpd00052_c + 1.0 cpd15677_c <=> 1.0 cpd00012_c + 1.0 cpd15683_c	Glycerolipid_and_Glycerophospholipid_Metabolism_in_Bacteria	2.7.7.41	--	0	0	-10000	10000	0
rxn10221	anteisoheptadecanoyl-phosphatidate cytidylyltransferase	1.0 cpd00052_c + 1.0 cpd15678_c <=> 1.0 cpd00012_c + 1.0 cpd15684_c	Glycerolipid_and_Glycerophospholipid_Metabolism_in_Bacteria	2.7.7.41	--	0	0	-10000	10000	0
rxn10226	isoheptadecanoyl-CDPdiacylglycerol-serine O-phosphatidyltransferase	1.0 cpd00054_c + 1.0 cpd15683_c -> 1.0 cpd00067_c + 1.0 cpd15689_c + 1.0 cpd00046_c	Glycerolipid_and_Glycerophospholipid_Metabolism_in_Bacteria	2.7.8.8	--	0	0	0	10000	0
rxn10227	anteisoheptadecanoyl-CDPdiacylglycerol-serine O-phosphatidyltransferase	1.0 cpd00054_c + 1.0 cpd15684_c -> 1.0 cpd00067_c + 1.0 cpd15690_c + 1.0 cpd00046_c	Glycerolipid_and_Glycerophospholipid_Metabolism_in_Bacteria	2.7.8.8	--	0	0	0	10000	0
rxn10232	isoheptadecanoyl-phosphatidylserine decarboxylase	2.0 cpd00067_c + 1.0 cpd15689_c <=> 1.0 cpd00011_c + 1.0 cpd15695_c	Glycerolipid_and_Glycerophospholipid_Metabolism_in_Bacteria	4.1.1.65	--	0	0	-10000	10000	0
rxn10233	anteisoheptadecanoyl-phosphatidylserine decarboxylase	2.0 cpd00067_c + 1.0 cpd15690_c <=> 1.0 cpd15696_c + 1.0 cpd00011_c	Glycerolipid_and_Glycerophospholipid_Metabolism_in_Bacteria	4.1.1.65	--	0	0	-10000	10000	0
rxn10253	isoheptadecanoyl-Diacylglycerol kinase	1.0 cpd15701_c + 1.0 cpd00002_c <=> 1.0 cpd00008_c + 1.0 cpd15677_c	Glycerolipid_and_Glycerophospholipid_Metabolism_in_Bacteria	2.7.1.107	--	0	0	-10000	10000	0
rxn10254	anteisoheptadecanoyl-Diacylglycerol kinase	1.0 cpd15702_c + 1.0 cpd00002_c <=> 1.0 cpd00008_c + 1.0 cpd15678_c	Glycerolipid_and_Glycerophospholipid_Metabolism_in_Bacteria	2.7.1.107	--	0	0	-10000	10000	0
rxn10259	isoheptadecanoyl-CDPdiacylglycerolsn-glycerol-3-phosphate 3-phosphatidyltransferase	1.0 cpd00080_c + 1.0 cpd15683_c <=> 1.0 cpd15716_c + 1.0 cpd00046_c	Glycerolipid_and_Glycerophospholipid_Metabolism_in_Bacteria	2.7.8.5	--	0	0	-10000	10000	0
rxn10260	anteisoheptadecanoyl-CDPdiacylglycerolsn-glycerol-3-phosphate 3-phosphatidyltransferase	1.0 cpd00080_c + 1.0 cpd15684_c <=> 1.0 cpd15717_c + 1.0 cpd00046_c	Glycerolipid_and_Glycerophospholipid_Metabolism_in_Bacteria	2.7.8.5	--	0	0	-10000	10000	0
rxn10265	isoheptadecanoyl-Phosphatidylglycerophosphate phosphohydrolase	1.0 cpd00001_c + 1.0 cpd15716_c -> 1.0 cpd00067_c + 1.0 cpd00009_c + 1.0 cpd15722_c	Glycerolipid_and_Glycerophospholipid_Metabolism_in_Bacteria	3.1.3.27	--	0	0	0	10000	0
rxn10266	anteisoheptadecanoyl-Phosphatidylglycerophosphate phosphohydrolase	1.0 cpd00001_c + 1.0 cpd15717_c -> 1.0 cpd00009_c + 1.0 cpd00067_c + 1.0 cpd15723_c	Glycerolipid_and_Glycerophospholipid_Metabolism_in_Bacteria	3.1.3.27	--	0	0	0	10000	0
rxn10336	stearoyl-cardiolipin synthase	2.0 cpd15540_c <=> 1.0 cpd00100_c + 1.0 cpd15793_c	Glycerolipid_and_Glycerophospholipid_Metabolism_in_Bacteria	Undetermined	--	0	0	-10000	10000	0
rxn10337	isoheptadecanoyl-cardiolipin synthase	2.0 cpd15722_c <=> 1.0 cpd00100_c + 1.0 cpd15794_c	Glycerolipid_and_Glycerophospholipid_Metabolism_in_Bacteria	Undetermined	--	0	0	-10000	10000	0
rxn10338	anteisoheptadecanoyl-cardiolipin synthase	2.0 cpd15723_c <=> 1.0 cpd00100_c + 1.0 cpd15795_c	Glycerolipid_and_Glycerophospholipid_Metabolism_in_Bacteria	Undetermined	--	0	0	-10000	10000	0
rxn06377	glycinelipoylprotein oxidoreductase (decarboxylating and	1.0 cpd00067_c + 1.0 cpd12005_c + 1.0 cpd00033_c -> 1.0 cpd11830_c + 1.0 cpd00011_c	Glycine_cleavage_system	1.4.4.2	--	0	0	0	10000	0
rxn06493	dihydrolipoylproteinNAD+ oxidoreductase	1.0 cpd12225_c + 1.0 cpd00003_c <=> 1.0 cpd00067_c + 1.0 cpd00004_c + 1.0 cpd12005_c	Glycine_cleavage_system	1.8.1.4	--	0	0	-10000	10000	0
rxn06600	S-aminomethyldihydrolipoylprotein(6S)-tetrahydrofolate	1.0 cpd00087_c + 1.0 cpd11830_c -> 1.0 cpd12225_c + 1.0 cpd00013_c + 1.0 cpd00125_c	Glycine_cleavage_system	2.1.2.10	--	0	0	0	10000	0
rxn09296	hydrogen peroxide reductase (thioredoxin)	1.0 cpd00025_c + 1.0 cpd11421_c -> 2.0 cpd00001_c + 1.0 cpd11420_c	Glycine_reductase	Undetermined	--	0	0	0	10000	0
rxn05740	cpd00155 phosphorylase	1.0 cpd00067_c + 1.0 cpd00009_c + 1.0 cpd00155_c <=> 1.0 cpd00089_c + 1.0 cpd15302_c	Glycogen_metabolism	2.4.1.1	--	0	0	-10000	10000	0
rxn08126	Amylomaltase (maltotriose)	1.0 cpd00179_c + 1.0 cpd01262_c <=> 1.0 cpd00027_c + 1.0 cpd01399_c	Glycogen_metabolism	2.4.1.25	--	0	0	-10000	10000	0
rxn08127	Amylomaltase (maltotetraose)	1.0 cpd00179_c + 1.0 cpd01399_c <=> 1.0 cpd00027_c + 1.0 cpd15495_c	Glycogen_metabolism	2.4.1.25	--	0	0	-10000	10000	0
rxn08128	Amylomaltase (maltopentaose)	1.0 cpd00179_c + 1.0 cpd15495_c <=> 1.0 cpd01329_c + 1.0 cpd00027_c	Glycogen_metabolism	2.4.1.25	--	0	0	-10000	10000	0
rxn08129	Amylomaltase (maltohexaose)	1.0 cpd01329_c + 1.0 cpd00179_c <=> 1.0 cpd00027_c + 1.0 cpd15494_c	Glycogen_metabolism	2.4.1.25	--	0	0	-10000	10000	0
rxn08615	glycogen synthase (ADPGlc)	1.0 cpd15302_c + 1.0 cpd00387_c <=> 1.0 cpd00008_c + 1.0 cpd00155_c	Glycogen_metabolism	2.4.1.21	--	0	0	-10000	10000	0
rxn08941	Maltodextrin phosphorylase (maltopentaose)	1.0 cpd00067_c + 1.0 cpd00009_c + 1.0 cpd15495_c <=> 1.0 cpd00089_c + 1.0 cpd01399_c	Glycogen_metabolism	Undetermined	--	0	0	-10000	10000	0
rxn08942	Maltodextrin phosphorylase (maltohexaose)	1.0 cpd00067_c + 1.0 cpd00009_c + 1.0 cpd01329_c <=> 1.0 cpd00089_c + 1.0 cpd15495_c	Glycogen_metabolism	Undetermined	--	0	0	-10000	10000	0
rxn08943	Maltodextrin phosphorylase (maltoheptaose)	1.0 cpd00067_c + 1.0 cpd00009_c + 1.0 cpd15494_c <=> 1.0 cpd00089_c + 1.0 cpd01329_c	Glycogen_metabolism	Undetermined	--	0	0	-10000	10000	0
rxn00324	GlycolateNADP+ oxidoreductase	1.0 cpd00139_c + 1.0 cpd00006_c <=> 1.0 cpd00067_c + 1.0 cpd00005_c + 1.0 cpd00040_c	Glycolate,_glyoxylate_interconversions	1.1.1.79	--	0	0	-10000	10000	0
rxn00333	(S)-2-Hydroxy-acidoxygen 2-oxidoreductase	1.0 cpd00139_c + 1.0 cpd00007_c -> 1.0 cpd00025_c + 1.0 cpd00040_c	Glycolate,_glyoxylate_interconversions	1.1.3.15	--	0	0	0	10000	0
rxn00512	GlycolateNAD+ oxidoreductase	1.0 cpd00139_c + 1.0 cpd00003_c <=> 1.0 cpd00067_c + 1.0 cpd00040_c + 1.0 cpd00004_c	Glycolate,_glyoxylate_interconversions	1.1.1.26	--	0	0	-10000	10000	0
rxn00979	glycolaldehydeNAD+ oxidoreductase	1.0 cpd00229_c + 1.0 cpd00001_c + 1.0 cpd00003_c <=> 1.0 cpd00139_c + 2.0 cpd00067_c + 1.0 cpd00004_c	Glycolate,_glyoxylate_interconversions	1.2.1.21	--	0	0	-10000	10000	0
rxn00980	2-Phosphoglycolate phosphohydrolase	1.0 cpd00001_c + 1.0 cpd00727_c -> 1.0 cpd00067_c + 1.0 cpd00139_c + 1.0 cpd00009_c	Glycolate,_glyoxylate_interconversions	3.1.3.18	--	0	0	0	10000	0
rxn01011	D-GlycerateNADP+ 2-oxidoreductase	1.0 cpd00003_c + 1.0 cpd00223_c <=> 1.0 cpd00067_c + 1.0 cpd00145_c + 1.0 cpd00004_c	Glycolate,_glyoxylate_interconversions	1.1.1.26	--	0	0	-10000	10000	0
rxn01013	D-GlycerateNADP+ 2-oxidoreductase	1.0 cpd00006_c + 1.0 cpd00223_c <=> 1.0 cpd00067_c + 1.0 cpd00145_c + 1.0 cpd00005_c	Glycolate,_glyoxylate_interconversions	1.1.1.79	--	0	0	-10000	10000	0
rxn00459	2-Phospho-D-glycerate hydro-lyase	1.0 cpd00482_c <=> 1.0 cpd00001_c + 1.0 cpd00061_c	Glycolysis_and_Gluconeogenesis	4.2.1.11	--	0	0	-10000	10000	0
rxn00549	D-Fructose-1,6-bisphosphate 1-phosphohydrolase	1.0 cpd00001_c + 1.0 cpd00290_c -> 1.0 cpd00067_c + 1.0 cpd00009_c + 1.0 cpd00072_c	Glycolysis_and_Gluconeogenesis	3.1.3.11	--	0	0	0	10000	0
rxn00551	PyrophosphateD-fructose-6-phosphate 1-phosphotransferase	1.0 cpd00072_c + 1.0 cpd00012_c <=> 1.0 cpd00009_c + 1.0 cpd00067_c + 1.0 cpd00290_c	Glycolysis_and_Gluconeogenesis	2.7.1.90	--	0	0	-10000	10000	0
rxn00779	D-glyceraldehyde 3-phosphateNADP+ oxidoreductase	1.0 cpd00001_c + 1.0 cpd00006_c + 1.0 cpd00102_c <=> 2.0 cpd00067_c + 1.0 cpd00005_c + 1.0 cpd00169_c	Glycolysis_and_Gluconeogenesis	1.2.1.9	--	0	0	-10000	10000	0
rxn00781	D-Glyceraldehyde-3-phosphateNAD+ oxidoreductase(phosphorylating)	1.0 cpd00009_c + 1.0 cpd00003_c + 1.0 cpd00102_c <=> 1.0 cpd00203_c + 1.0 cpd00004_c	Glycolysis_and_Gluconeogenesis	1.2.1.12	--	0	0	-10000	10000	0
rxn00782	D-Glyceraldehyde-3-phosphateNADP+ oxidoreductase(phosphorylating)	1.0 cpd00203_c + 1.0 cpd00005_c -> 1.0 cpd00009_c + 1.0 cpd00006_c + 1.0 cpd00102_c	Glycolysis_and_Gluconeogenesis	1.2.1.12	--	0	0	0	10000	0
rxn01100	ATP3-phospho-D-glycerate 1-phosphotransferase	1.0 cpd00067_c + 1.0 cpd00002_c + 1.0 cpd00169_c <=> 1.0 cpd00203_c + 1.0 cpd00008_c	Glycolysis_and_Gluconeogenesis	2.7.2.3	--	0	0	-10000	10000	0
rxn01106	2-Phospho-D-glycerate 2,3-phosphomutase	1.0 cpd00482_c <=> 1.0 cpd00169_c	Glycolysis_and_Gluconeogenesis	5.4.2.1	--	0	0	-10000	10000	0
rxn01343	ATPSedoheptulose 7-phosphate 1-phosphotransferase	1.0 cpd00238_c + 1.0 cpd00002_c <=> 1.0 cpd00008_c + 1.0 cpd00349_c	Glycolysis_and_Gluconeogenesis	2.7.1.11	--	0	0	-10000	10000	0
rxn01977	alpha-D-Glucose 6-phosphate ketol-isomerase	1.0 cpd00079_c <=> 1.0 cpd00863_c	Glycolysis_and_Gluconeogenesis	5.1.3.15	--	0	0	-10000	10000	0
rxn00330	L-Malate glyoxylate-lyase (CoA-acetylating)	1.0 cpd00001_c + 1.0 cpd00022_c + 1.0 cpd00040_c -> 1.0 cpd00067_c + 1.0 cpd00130_c + 1.0 cpd00010_c	Glyoxylate_bypass	2.3.3.9	--	0	0	0	10000	0
rxn00336	Isocitrate glyoxylate-lyase	1.0 cpd00260_c <=> 1.0 cpd00036_c + 1.0 cpd00040_c	Glyoxylate_Synthesis	4.1.3.1	--	0	0	-10000	10000	0
rxn00029	5-Aminolevulinate hydro-lyase(adding 5-aminolevulinate and	2.0 cpd00338_c -> 2.0 cpd00001_c + 1.0 cpd00067_c + 1.0 cpd00689_c	Heme_and_Siroheme_Biosynthesis	4.2.1.24	--	0	0	0	10000	0
rxn00060	Porphobilinogen ammonia-lyase (polymerizing)	1.0 cpd00001_c + 4.0 cpd00689_c -> 1.0 cpd00755_c + 4.0 cpd00013_c	Heme_and_Siroheme_Biosynthesis	2.5.1.61	--	0	0	0	10000	0
rxn00224	Protoporphyrin ferro-lyase	1.0 cpd10515_c + 1.0 cpd01476_c <=> 2.0 cpd00067_c + 1.0 cpd00028_c	Heme_and_Siroheme_Biosynthesis	4.99.1.1	--	0	0	-10000	10000	0
rxn00599	Succinyl-CoAglycine C-succinyl-transferase(decarboxylating)	1.0 cpd00067_c + 1.0 cpd00078_c + 1.0 cpd00033_c -> 1.0 cpd00010_c + 1.0 cpd00338_c + 1.0 cpd00011_c	Heme_and_Siroheme_Biosynthesis	2.3.1.37	--	0	0	0	10000	0
rxn01629	(S)-4-Amino-5-oxopentanoate 4,5-aminomutase	1.0 cpd00338_c <=> 1.0 cpd02345_c	Heme_and_Siroheme_Biosynthesis	5.4.3.8	--	0	0	-10000	10000	0
rxn02056	S-Adenosyl-L-methionineuroporphyrin-III C-methyltransferase	2.0 cpd00067_c + 1.0 cpd00557_c <=> 1.0 cpd10515_c + 1.0 cpd03426_c	Heme_and_Siroheme_Biosynthesis	4.99.1.4	--	0	0	-10000	10000	0
rxn02264	Hydroxymethylbilane hydro-lyase(cyclizing)	1.0 cpd00755_c <=> 1.0 cpd00001_c + 1.0 cpd00774_c	Heme_and_Siroheme_Biosynthesis	4.2.1.75	--	0	0	-10000	10000	0
rxn02287	S-Adenosyl-L-methionineuroporphyrin-III C-methyltransferase	2.0 cpd00017_c + 1.0 cpd00774_c <=> 2.0 cpd00067_c + 1.0 cpd01620_c + 2.0 cpd00019_c	Heme_and_Siroheme_Biosynthesis	2.1.1.107	--	0	0	-10000	10000	0
rxn02288	Uroporphyrinogen-III carboxy-lyase	4.0 cpd00067_c + 1.0 cpd00774_c <=> 1.0 cpd02083_c + 4.0 cpd00011_c	Heme_and_Siroheme_Biosynthesis	4.1.1.37	--	0	0	-10000	10000	0
rxn02303	Coproporphyrinogenoxygen oxidoreductase(decarboxylating)	1.0 cpd02083_c + 2.0 cpd00067_c + 1.0 cpd00007_c <=> 1.0 cpd00791_c + 2.0 cpd00001_c + 2.0 cpd00011_c	Heme_and_Siroheme_Biosynthesis	1.3.3.3	--	0	0	-10000	10000	0
rxn02304	Protoporphyrinogen-IXoxygen oxidoreductase	2.0 cpd00791_c + 3.0 cpd00007_c <=> 6.0 cpd00001_c + 2.0 cpd01476_c	Heme_and_Siroheme_Biosynthesis	1.3.3.4	--	0	0	-10000	10000	0
rxn02774	S-Adenosyl-L-methionineuroporphyrin-III C-methyltransferase	1.0 cpd01620_c + 1.0 cpd00003_c <=> 1.0 cpd00067_c + 1.0 cpd03426_c + 1.0 cpd00004_c	Heme_and_Siroheme_Biosynthesis	1.3.1.76	--	0	0	-10000	10000	0
rxn06591	L-glutamate-semialdehyde NADP+	1.0 cpd00067_c + 1.0 cpd00005_c + 1.0 cpd12227_c <=> 1.0 cpd02345_c + 1.0 cpd00006_c + 1.0 cpd11912_c	Heme_and_Siroheme_Biosynthesis	1.2.1.70	--	0	0	-10000	10000	0
rxn00545	ATPD-fructose-6-phosphate 1-phosphotransferase	1.0 cpd00072_c + 1.0 cpd00002_c <=> 1.0 cpd00290_c + 1.0 cpd00008_c	Hexitol_degradation	2.7.1.11	--	0	0	-10000	10000	0
rxn03886	D-sorbitol-6-phosphateNAD 2-oxidoreductase	1.0 cpd00804_c + 1.0 cpd00003_c <=> 1.0 cpd00067_c + 1.0 cpd00072_c + 1.0 cpd00004_c	Hexitol_degradation	1.1.1.140	--	0	0	-10000	10000	0
rxn05563	Glucose-6-phosphate transport via phosphate antiport	2.0 cpd00009_c + 1.0 cpd00079_e <=> 1.0 cpd00079_c + 2.0 cpd00009_e	Hexose_Phosphate_Uptake_System	Undetermined	--	0	0	-10000	10000	0
rxn10187	Mannose-6-phosphate transport via phosphate antiport	2.0 cpd00009_c + 1.0 cpd00235_e <=> 2.0 cpd00009_e + 1.0 cpd00235_c	Hexose_Phosphate_Uptake_System	Undetermined	--	0	0	-10000	10000	0
rxn00789	1-(5-Phospho-D-ribosyl)-ATPpyrophosphate phosphoribosyl-transferase	1.0 cpd00002_c + 1.0 cpd00103_c -> 1.0 cpd01775_c + 1.0 cpd00012_c	Histidine_Biosynthesis	2.4.2.17	--	0	0	0	10000	0
rxn00863	L-HistidinalNAD+ oxidoreductase	1.0 cpd00001_c + 1.0 cpd00003_c + 1.0 cpd01324_c <=> 2.0 cpd00067_c + 1.0 cpd00004_c + 1.0 cpd00119_c	Histidine_Biosynthesis	1.1.1.23	--	0	0	-10000	10000	0
rxn02159	L-HistidinolNAD+ oxidoreductase	1.0 cpd00641_c + 1.0 cpd00003_c <=> 1.0 cpd00067_c + 1.0 cpd00004_c + 1.0 cpd01324_c	Histidine_Biosynthesis	1.1.1.23	--	0	0	-10000	10000	0
rxn02160	L-Histidinol-phosphate phosphohydrolase	1.0 cpd00001_c + 1.0 cpd00807_c -> 1.0 cpd00067_c + 1.0 cpd00009_c + 1.0 cpd00641_c	Histidine_Biosynthesis	3.1.3.15	--	0	0	0	10000	0
rxn02320	5-Amino-2-oxopentanoate2-oxoglutarate aminotransferase	1.0 cpd00807_c + 1.0 cpd00024_c <=> 1.0 cpd00023_c + 1.0 cpd00930_c	Histidine_Biosynthesis	2.6.1.9	--	0	0	-10000	10000	0
rxn02473	D-erythro-1-(Imidazol-4-yl)glycerol 3-phosphate hydro-lyase	1.0 cpd02843_c -> 1.0 cpd00001_c + 1.0 cpd00930_c	Histidine_Biosynthesis	4.2.1.19	--	0	0	0	10000	0
rxn02834	Phosphoribosyl-ATP pyrophosphohydrolase	1.0 cpd00001_c + 1.0 cpd01775_c -> 1.0 cpd00012_c + 1.0 cpd01777_c	Histidine_Biosynthesis	3.6.1.31	--	0	0	0	10000	0
rxn02835	1-(5-phospho-D-ribosyl)-AMP 1,6-hydrolase	1.0 cpd00001_c + 1.0 cpd01777_c <=> 1.0 cpd02979_c	Histidine_Biosynthesis	3.5.4.19	--	0	0	-10000	10000	0
rxn03135	Imidazole-glycerol-3-phosphate synthase	1.0 cpd00053_c + 1.0 cpd02991_c -> 1.0 cpd00067_c + 1.0 cpd00023_c + 1.0 cpd02843_c + 1.0 cpd02851_c	Histidine_Biosynthesis	Undetermined	--	0	0	0	10000	0
rxn00375	N-Formyl-L-glutamate amidohydrolase	1.0 cpd00001_c + 1.0 cpd00770_c <=> 1.0 cpd00023_c + 1.0 cpd00047_c	Histidine_Degradation	3.5.1.68	--	0	0	-10000	10000	0
rxn00867	L-Histidine ammonia-lyase	1.0 cpd00119_c -> 1.0 cpd00581_c + 1.0 cpd00013_c	Histidine_Degradation	4.3.1.3	--	0	0	0	10000	0
rxn01640	N-Formimino-L-glutamate iminohydrolase	1.0 cpd00001_c + 1.0 cpd00344_c <=> 1.0 cpd00770_c + 1.0 cpd00013_c	Histidine_Degradation	3.5.3.13	--	0	0	-10000	10000	0
rxn01641	5-FormiminotetrahydrofolateL-glutamate N-formiminotransferase	1.0 cpd00023_c + 1.0 cpd00502_c <=> 1.0 cpd00087_c + 1.0 cpd00344_c	Histidine_Degradation	2.1.2.5	--	0	0	-10000	10000	0
rxn01642	4-imidazolone-5-propanoate amidohydrolase	1.0 cpd00001_c + 1.0 cpd02311_c -> 1.0 cpd00344_c	Histidine_Degradation	3.5.2.7	--	0	0	0	10000	0
rxn02085	4,5-Dihydro-4-oxo-5-imidazolepropanoate hydro-lyase	1.0 cpd02311_c <=> 1.0 cpd00001_c + 1.0 cpd00581_c	Histidine_Degradation	4.2.1.49	--	0	0	-10000	10000	0
rxn00137	Adenosine 3',5'-bisphosphate 3'(2')-phosphohydrolase	1.0 cpd00001_c + 1.0 cpd00045_c -> 1.0 cpd00067_c + 1.0 cpd00009_c + 1.0 cpd00018_c	Inorganic_Sulfur_Assimilation	3.1.3.7	--	0	0	0	10000	0
rxn00361	ATPadenylylsulfate 3'-phosphotransferase	1.0 cpd00193_c + 1.0 cpd00002_c <=> 1.0 cpd00044_c + 1.0 cpd00008_c	Inorganic_Sulfur_Assimilation	2.7.1.25	--	0	0	-10000	10000	0
rxn00379	ATPsulfate adenylyltransferase	1.0 cpd00067_c + 1.0 cpd00048_c + 1.0 cpd00002_c <=> 1.0 cpd00193_c + 1.0 cpd00012_c	Inorganic_Sulfur_Assimilation	2.7.7.4	--	0	0	-10000	10000	0
rxn00623	hydrogen-sulfideNADP+ oxidoreductase	1.0 cpd00081_c + 4.0 cpd00067_c + 3.0 cpd00005_c -> 3.0 cpd00001_c + 3.0 cpd00006_c + 1.0 cpd00239_c	Inorganic_Sulfur_Assimilation	1.8.1.2	--	0	0	0	10000	0
rxn05153	Sulfate-ABC transport	1.0 cpd00001_c + 1.0 cpd00048_e + 1.0 cpd00002_c -> 1.0 cpd00067_c + 1.0 cpd00008_c + 1.0 cpd00048_c + 1.0 cpd00009_c	Inorganic_Sulfur_Assimilation	Undetermined	--	0	0	0	10000	0
rxn05176	Thiosulfate-ABC transport	1.0 cpd00001_c + 1.0 cpd00268_e + 1.0 cpd00002_c -> 1.0 cpd00067_c + 1.0 cpd00008_c + 1.0 cpd00268_c + 1.0 cpd00009_c	Inorganic_Sulfur_Assimilation	Undetermined	--	0	0	0	10000	0
rxn05239	adenosine 3',5'-bisphosphate,sulfiteoxidized-thioredoxin oxidoreductase	1.0 cpd00044_c + 1.0 cpd11421_c -> 1.0 cpd00045_c + 1.0 cpd00081_c + 1.0 cpd11420_c	Inorganic_Sulfur_Assimilation	1.8.4.8	--	0	0	0	10000	0
rxn05256	APSPTi	1.0 cpd00193_c + 1.0 cpd11421_c -> 1.0 cpd00081_c + 1.0 cpd00018_c + 1.0 cpd11420_c	Inorganic_Sulfur_Assimilation	1.8.4.10	--	0	0	0	10000	0
rxn05651	sulfate transport in via proton symport	1.0 cpd00048_e + 1.0 cpd00067_e <=> 1.0 cpd00067_c + 1.0 cpd00048_c	Inorganic_Sulfur_Assimilation	TC-2.A.53	--	0	0	-10000	10000	0
rxn05902	Hydrogen-sulfideferredoxin oxidoreductase	3.0 cpd00001_c + 3.0 cpd11621_c + 1.0 cpd00239_c <=> 1.0 cpd00081_c + 7.0 cpd00067_c + 3.0 cpd11620_c	Inorganic_Sulfur_Assimilation	1.8.7.1	--	0	0	-10000	10000	0
rxn05937	FerredoxinNADP+ oxidoreductase	1.0 cpd00067_c + 1.0 cpd00006_c + 1.0 cpd11620_c <=> 1.0 cpd11621_c + 1.0 cpd00005_c	Inorganic_Sulfur_Assimilation	1.18.1.2	--	0	0	-10000	10000	0
rxn09240	Sulfate adenyltransferase	1.0 cpd00038_c + 1.0 cpd00001_c + 1.0 cpd00048_c + 1.0 cpd00002_c <=> 1.0 cpd00193_c + 1.0 cpd00009_c + 1.0 cpd00012_c + 1.0 cpd00031_c	Inorganic_Sulfur_Assimilation	2.7.7.4	--	0	0	-10000	10000	0
rxn11934	AMP,sulfite(FAD) oxidoreductase	1.0 cpd00081_c + 1.0 cpd00018_c + 1.0 cpd00015_c <=> 1.0 cpd00193_c + 1.0 cpd00982_c	Inorganic_Sulfur_Assimilation	1.8.99.2	--	0	0	-10000	10000	0
rxn00501	3-OxopropanoateNAD+ oxidoreductase (decarboxylating,	1.0 cpd00010_c + 1.0 cpd00003_c + 1.0 cpd00191_c <=> 1.0 cpd00022_c + 1.0 cpd00011_c + 1.0 cpd00004_c	Inositol_catabolism	1.2.1.18	--	0	0	-10000	10000	0
rxn00879	myo-InositolNAD+ 2-oxidoreductase	1.0 cpd00121_c + 1.0 cpd00003_c <=> 1.0 cpd00067_c + 1.0 cpd00524_c + 1.0 cpd00004_c	Inositol_catabolism	1.1.1.18	--	0	0	-10000	10000	0
rxn00880	myo-Inositoloxygen oxidoreductase	1.0 cpd00007_c + 1.0 cpd00121_c -> 1.0 cpd00067_c + 1.0 cpd00001_c + 1.0 cpd00164_c	Inositol_catabolism	1.13.99.1	--	0	0	0	10000	0
rxn01176	5-Dehydro-2-deoxy-D-glyconate-6-phosphate	1.0 cpd02721_c <=> 1.0 cpd00191_c + 1.0 cpd00095_c	Inositol_catabolism	4.1.2.29	--	0	0	-10000	10000	0
rxn02007	2,4,6/3,5-Pentahydroxycyclohexanone hydro-lyase	1.0 cpd00524_c -> 1.0 cpd00001_c + 1.0 cpd02631_c	Inositol_catabolism	4.2.1.44	--	0	0	0	10000	0
rxn03932	ATP5-dehydro-2-deoxy-D-gluconate 6-phosphotransferase	1.0 cpd04242_c + 1.0 cpd00002_c <=> 1.0 cpd00008_c + 1.0 cpd02721_c	Inositol_catabolism	2.7.1.92	--	0	0	-10000	10000	0
rxn05593	inositol transport in via proton symport	1.0 cpd00121_e + 1.0 cpd00067_e <=> 1.0 cpd00067_c + 1.0 cpd00121_c	Inositol_catabolism	Undetermined	--	0	0	-10000	10000	0
rxn12146	rxn12146	1.0 cpd16540_c <=> 1.0 cpd04242_c	Inositol_catabolism	Undetermined	--	0	0	-10000	10000	0
rxn12147	rxn12147	1.0 cpd00001_c + 1.0 cpd02631_c -> 1.0 cpd00067_c + 1.0 cpd16540_c	Inositol_catabolism	Undetermined	--	0	0	0	10000	0
rxn00676	Propanoyl-CoAacetyl-CoA C-acyltransferase	1.0 cpd00022_c + 1.0 cpd00086_c <=> 1.0 cpd02124_c + 1.0 cpd00010_c	Isoleucine_degradation	2.3.1.16	--	0	0	-10000	10000	0
rxn01575	L-Isoleucine2-oxoglutarate aminotransferase	1.0 cpd00322_c + 1.0 cpd00024_c <=> 1.0 cpd00023_c + 1.0 cpd00508_c	Isoleucine_degradation	2.6.1.42	--	0	0	-10000	10000	0
rxn02268	(S)-2-methylbutanoyl-CoAoxygen 2,3-oxidoreductase	1.0 cpd00007_c + 2.0 cpd00760_c -> 2.0 cpd00001_c + 2.0 cpd02125_c	Isoleucine_degradation	1.3.99.2	--	0	0	0	10000	0
rxn02270	(S)-2-methylbutanoyl-CoAacceptor 2,3-oxidoreductase	1.0 cpd00760_c + 1.0 cpd00015_c <=> 1.0 cpd02125_c + 1.0 cpd00982_c	Isoleucine_degradation	1.3.99.3	--	0	0	-10000	10000	0
rxn02933	(2S,3S)-3-hydroxy-2-methylbutanoyl-CoANAD+ oxidoreductase	1.0 cpd00003_c + 1.0 cpd02691_c <=> 1.0 cpd00067_c + 1.0 cpd02124_c + 1.0 cpd00004_c	Isoleucine_degradation	1.1.1.35	--	0	0	-10000	10000	0
rxn02934	(2S,3S)-3-Hydroxy-2-methylbutanoyl-CoA hydro-liase	1.0 cpd02691_c <=> 1.0 cpd00001_c + 1.0 cpd02125_c	Isoleucine_degradation	4.2.1.17	--	0	0	-10000	10000	0
rxn03239	(S)-3-Hydroxyhexadecanoyl-CoANAD+ oxidoreductase	1.0 cpd03113_c + 1.0 cpd00003_c <=> 1.0 cpd00067_c + 1.0 cpd00004_c + 1.0 cpd03114_c	Isoleucine_degradation	1.1.1.35	--	0	0	-10000	10000	0
rxn03242	(S)-3-Hydroxydodecanoyl-CoANAD+ oxidoreductase	1.0 cpd03116_c + 1.0 cpd00003_c <=> 1.0 cpd00067_c + 1.0 cpd03117_c + 1.0 cpd00004_c	Isoleucine_degradation	1.1.1.35	--	0	0	-10000	10000	0
rxn03244	(S)-Hydroxydecanoyl-CoANAD+ oxidoreductase	1.0 cpd03118_c + 1.0 cpd00003_c <=> 1.0 cpd00067_c + 1.0 cpd03119_c + 1.0 cpd00004_c	Isoleucine_degradation	1.1.1.35	--	0	0	-10000	10000	0
rxn03246	(S)-Hydroxyoctanoyl-CoANAD+ oxidoreductase	1.0 cpd00003_c + 1.0 cpd03120_c <=> 1.0 cpd00067_c + 1.0 cpd00004_c + 1.0 cpd03121_c	Isoleucine_degradation	1.1.1.35	--	0	0	-10000	10000	0
rxn03249	(S)-Hydroxyhexanoyl-CoANAD+ oxidoreductase	1.0 cpd03122_c + 1.0 cpd00003_c <=> 1.0 cpd00067_c + 1.0 cpd03123_c + 1.0 cpd00004_c	Isoleucine_degradation	1.1.1.35	--	0	0	-10000	10000	0
rxn06335	(S)-2-methylbutanoyl-CoAenzyme N6-(dihydrolipoyl)lysine	1.0 cpd00449_c + 1.0 cpd00760_c <=> 1.0 cpd14703_c + 1.0 cpd00010_c	Isoleucine_degradation	2.3.1.168	--	0	0	-10000	10000	0
rxn07434	rxn07434	1.0 cpd00067_c + 1.0 cpd00056_c + 1.0 cpd00508_c -> 1.0 cpd14702_c + 1.0 cpd00011_c	Isoleucine_degradation	1.2.4.4	--	0	0	0	10000	0
rxn07435	rxn07435	1.0 cpd14702_c + 1.0 cpd00213_c <=> 1.0 cpd14703_c + 1.0 cpd00056_c	Isoleucine_degradation	1.2.4.4	--	0	0	-10000	10000	0
rxn05293	MECDPDH	1.0 cpd00067_c + 1.0 cpd00004_c + 1.0 cpd08301_c -> 1.0 cpd00001_c + 1.0 cpd08615_c + 1.0 cpd00003_c	Isoprenoid_Biosynthesis	Undetermined	--	0	0	0	10000	0
rxn08352	1-hydroxy-2-methyl-2-(E)-butenyl 4-diphosphate reductase (dmpp)	1.0 cpd00067_c + 1.0 cpd08615_c + 1.0 cpd00004_c -> 1.0 cpd00001_c + 1.0 cpd00202_c + 1.0 cpd00003_c	Isoprenoid_Biosynthesis	Undetermined	--	0	0	0	10000	0
rxn08756	1-hydroxy-2-methyl-2-(E)-butenyl 4-diphosphate reductase (ipdp)	1.0 cpd00067_c + 1.0 cpd08615_c + 1.0 cpd00004_c -> 1.0 cpd00113_c + 1.0 cpd00001_c + 1.0 cpd00003_c	Isoprenoid_Biosynthesis	Undetermined	--	0	0	0	10000	0
rxn00295	UDP-N-acetyl-D-glucosamine 4-epimerase	1.0 cpd00037_c <=> 1.0 cpd00175_c	KDO2-Lipid_A_biosynthesis	5.1.3.7	--	0	0	-10000	10000	0
rxn01117	D-Arabinose-5-phosphate ketol-isomerase	1.0 cpd00817_c <=> 1.0 cpd00171_c	KDO2-Lipid_A_biosynthesis	5.3.1.13	--	0	0	-10000	10000	0
rxn02331	2-Dehydro-3-deoxy-D-octonate-8-phosphate	1.0 cpd00001_c + 1.0 cpd00817_c + 1.0 cpd00061_c -> 1.0 cpd00067_c + 1.0 cpd00009_c + 1.0 cpd02730_c	KDO2-Lipid_A_biosynthesis	2.5.1.55	--	0	0	0	10000	0
rxn02404	3-Deoxy-D-manno-octulosonate-8-phosphate 8-phosphohydrolase	1.0 cpd00001_c + 1.0 cpd02730_c -> 1.0 cpd00067_c + 1.0 cpd00875_c + 1.0 cpd00009_c	KDO2-Lipid_A_biosynthesis	3.1.3.45	--	0	0	0	10000	0
rxn02405	CTP3-deoxy-D-manno-octulosonate cytidylyltransferase	1.0 cpd00052_c + 1.0 cpd00875_c -> 1.0 cpd02546_c + 1.0 cpd00012_c	KDO2-Lipid_A_biosynthesis	2.7.7.38	--	0	0	0	10000	0
rxn03130	UDP-2,3-bis(3-hydroxytetradecanoyl)glucosamine diphosphatase	1.0 cpd00001_c + 1.0 cpd02835_c -> 1.0 cpd02930_c + 1.0 cpd00091_c	KDO2-Lipid_A_biosynthesis	3.6.1.-	--	0	0	0	10000	0
rxn03146	UDP-3-O-acetylglucosamine deacetylase	1.0 cpd00001_c + 1.0 cpd02886_c <=> 1.0 cpd03584_c + 1.0 cpd00029_c	KDO2-Lipid_A_biosynthesis	3.5.1.-	--	0	0	-10000	10000	0
rxn03159	UDP-2,3-bis(3-hydroxytetradecanoyl)-beta-D-glucosamine2,3-bis-(3-	1.0 cpd02930_c + 1.0 cpd02835_c <=> 1.0 cpd00014_c + 1.0 cpd03002_c	KDO2-Lipid_A_biosynthesis	2.4.1.182	--	0	0	-10000	10000	0
rxn03181	ATP2,3,2',3'-tetrakis(3-hydroxytetradecanoyl)-D-glucosaminyl-beta-	1.0 cpd03002_c + 1.0 cpd00002_c <=> 1.0 cpd00008_c + 1.0 cpd02993_c	KDO2-Lipid_A_biosynthesis	2.7.1.130	--	0	0	-10000	10000	0
rxn03182	3-deoxy-D-manno-octulosonic acid transferase	1.0 cpd02993_c + 1.0 cpd02546_c <=> 1.0 cpd03585_c + 1.0 cpd00046_c	KDO2-Lipid_A_biosynthesis	2.-.-.-	--	0	0	-10000	10000	0
rxn03439	3-deoxy-D-manno-octulosonic acid transferase	1.0 cpd03585_c + 1.0 cpd02546_c <=> 1.0 cpd03586_c + 1.0 cpd00046_c	KDO2-Lipid_A_biosynthesis	2.-.-.-	--	0	0	-10000	10000	0
rxn06723	UDP-3-O-(3-hydroxymyristoyl)glucosamine acyltransferase	1.0 cpd03584_c + 1.0 cpd11484_c -> 1.0 cpd00067_c + 1.0 cpd11493_c + 1.0 cpd02835_c	KDO2-Lipid_A_biosynthesis	2.3.1.-	--	0	0	0	10000	0
rxn06729	(R)-3-Hydroxytetradecanoly-[acyl-carrier-protein]UDP-N-acetyl-	1.0 cpd00037_c + 1.0 cpd11484_c -> 1.0 cpd11493_c + 1.0 cpd02886_c	KDO2-Lipid_A_biosynthesis	2.3.1.129	--	0	0	0	10000	0
rxn06848	Endotoxin Synthesis (myristoyl transferase)	1.0 cpd11466_c + 1.0 cpd03736_c -> 1.0 cpd11493_c + 1.0 cpd03587_c	KDO2-Lipid_A_biosynthesis	2.3.1.-	--	0	0	0	10000	0
rxn06865	Endotoxin Synthesis (lauroyl transferase)	1.0 cpd11468_c + 1.0 cpd03586_c -> 1.0 cpd11493_c + 1.0 cpd03736_c	KDO2-Lipid_A_biosynthesis	2.3.1.-	--	0	0	0	10000	0
rxn01289	L-ArabinoseNAD+ 1-oxidoreductase	1.0 cpd00224_c + 1.0 cpd00003_c <=> 1.0 cpd00067_c + 1.0 cpd00819_c + 1.0 cpd00004_c	L-Arabinose_utilization	1.1.1.46	--	0	0	-10000	10000	0
rxn01292	L-Arabinose ketol-isomerase	1.0 cpd00224_c <=> 1.0 cpd00397_c	L-Arabinose_utilization	5.3.1.4	--	0	0	-10000	10000	0
rxn01633	2-Dehydro-3-deoxy-L-arabinonate hydro-lyase	1.0 cpd00520_c -> 1.0 cpd00001_c + 1.0 cpd00340_c	L-Arabinose_utilization	4.2.1.43	--	0	0	0	10000	0
rxn01763	ATPL-ribulose 5-phosphotransferase	1.0 cpd00397_c + 1.0 cpd00002_c <=> 1.0 cpd00008_c + 1.0 cpd00808_c	L-Arabinose_utilization	2.7.1.16	--	0	0	-10000	10000	0
rxn01828	L-Arabinonate hydro-lyase	1.0 cpd00427_c -> 1.0 cpd00001_c + 1.0 cpd00520_c	L-Arabinose_utilization	4.2.1.25	--	0	0	0	10000	0
rxn01830	L-Arabinono-1,4-lactone lactonohydrolase	1.0 cpd00001_c + 1.0 cpd00819_c <=> 1.0 cpd00067_c + 1.0 cpd00427_c	L-Arabinose_utilization	3.1.1.15	--	0	0	-10000	10000	0
rxn05500	L-arabinose transport via proton symport	1.0 cpd00224_e + 1.0 cpd00067_e <=> 1.0 cpd00067_c + 1.0 cpd00224_c	L-Arabinose_utilization	Undetermined	--	0	0	-10000	10000	0
rxn01911	3-Dehydro-L-gulonateNAD+ 2-oxidoreductase	1.0 cpd00003_c + 1.0 cpd00473_c <=> 1.0 cpd00067_c + 1.0 cpd02784_c + 1.0 cpd00004_c	L-ascorbate_utilization_(and_related_gene_clusters)	1.1.1.130	--	0	0	-10000	10000	0
rxn01912	3-Dehydro-L-gulonateNADP+ 2-oxidoreductase	1.0 cpd00006_c + 1.0 cpd00473_c <=> 1.0 cpd00067_c + 1.0 cpd02784_c + 1.0 cpd00005_c	L-ascorbate_utilization_(and_related_gene_clusters)	1.1.1.130	--	0	0	-10000	10000	0
rxn04082	L-ribulose-5-phosphate 4-epimerase	1.0 cpd00808_c <=> 1.0 cpd00198_c	L-ascorbate_utilization_(and_related_gene_clusters)	5.1.3.4	--	0	0	-10000	10000	0
rxn01615	Propane-1,2-diolNAD+ oxidoreductase	1.0 cpd00453_c + 1.0 cpd00003_c <=> 1.0 cpd00067_c + 1.0 cpd00004_c + 1.0 cpd00334_c	L-fucose_utilization	1.1.1.77	--	0	0	-10000	10000	0
rxn01620	L-Fuculose-1-phosphate lactaldehyde-lyase	1.0 cpd00806_c <=> 1.0 cpd00334_c + 1.0 cpd00095_c	L-fucose_utilization	4.1.2.17	--	0	0	-10000	10000	0
rxn02263	L-Fucose ketol-isomerase	1.0 cpd00751_c <=> 1.0 cpd01186_c	L-fucose_utilization	5.3.1.25	--	0	0	-10000	10000	0
rxn02319	ATPL-fuculose 1-phosphotransferase	1.0 cpd01186_c + 1.0 cpd00002_c <=> 1.0 cpd00008_c + 1.0 cpd00806_c	L-fucose_utilization	2.7.1.51	--	0	0	-10000	10000	0
rxn01621	L-Rhamnulose-1-phosphate lactaldehyde-lyase	1.0 cpd00831_c <=> 1.0 cpd00095_c + 1.0 cpd00334_c	L-rhamnose_utilization	4.1.2.19	--	0	0	-10000	10000	0
rxn01761	L-Rhamnose ketol-isomerase	1.0 cpd00396_c <=> 1.0 cpd00642_c	L-rhamnose_utilization	5.3.1.14	--	0	0	-10000	10000	0
rxn02161	ATPL-rhamnulose 1-phosphotransferase	1.0 cpd00642_c + 1.0 cpd00002_c <=> 1.0 cpd00008_c + 1.0 cpd00831_c	L-rhamnose_utilization	2.7.1.5	--	0	0	-10000	10000	0
rxn05598	Lactose transport out via ABC system	1.0 cpd00001_c + 1.0 cpd00208_e + 1.0 cpd00002_c -> 1.0 cpd00067_c + 1.0 cpd00008_c + 1.0 cpd00009_c + 1.0 cpd00208_c	L-rhamnose_utilization	Undetermined	--	0	0	0	10000	0
rxn05646	L-rhamnose transport via proton symport	1.0 cpd00396_e + 1.0 cpd00067_e <=> 1.0 cpd00067_c + 1.0 cpd00396_c	L-rhamnose_utilization	Undetermined	--	0	0	-10000	10000	0
rxn05602	L-lactate reversible transport via proton symport	1.0 cpd00159_e + 1.0 cpd00067_e <=> 1.0 cpd00067_c + 1.0 cpd00159_c	Lactate_utilization	Undetermined	--	0	0	-10000	10000	0
rxn00355	UTPalpha-D-hexose-1-phosphate uridylyltransferase	1.0 cpd00348_c + 1.0 cpd00062_c <=> 1.0 cpd00043_c + 1.0 cpd00012_c	Lactose_and_Galactose_Uptake_and_Utilization	2.7.7.10	--	0	0	-10000	10000	0
rxn00787	D-Tagatose 1,6-bisphosphate triosephosphate lyase	1.0 cpd02371_c <=> 1.0 cpd00102_c + 1.0 cpd00095_c	Lactose_and_Galactose_Uptake_and_Utilization	4.1.2.40	--	0	0	-10000	10000	0
rxn00808	ATPD-galactose 1-phosphotransferase	1.0 cpd00108_c + 1.0 cpd00002_c <=> 1.0 cpd00008_c + 1.0 cpd00348_c	Lactose_and_Galactose_Uptake_and_Utilization	2.7.1.6	--	0	0	-10000	10000	0
rxn00816	Lactose galactohydrolase	1.0 cpd00001_c + 1.0 cpd00208_c <=> 1.0 cpd00108_c + 1.0 cpd00027_c	Lactose_and_Galactose_Uptake_and_Utilization	3.2.1.108	--	0	0	-10000	10000	0
rxn01171	alpha-D-Glucose 1-epimerase	1.0 cpd00027_c <=> 1.0 cpd00190_c	Lactose_and_Galactose_Uptake_and_Utilization	5.1.3.3	--	0	0	-10000	10000	0
rxn02318	D-Galactose 6-phosphate ketol-isomerase	1.0 cpd00818_c <=> 1.0 cpd00805_c	Lactose_and_Galactose_Uptake_and_Utilization	5.3.1.26	--	0	0	-10000	10000	0
rxn02332	Lactose 6-phosphate 6-phosphogalactohydrolase	1.0 cpd00001_c + 1.0 cpd03194_c <=> 1.0 cpd00818_c + 1.0 cpd00190_c	Lactose_and_Galactose_Uptake_and_Utilization	3.2.1.85	--	0	0	-10000	10000	0
rxn05162	D-Galactose ABC transport	1.0 cpd00001_c + 1.0 cpd00108_e + 1.0 cpd00002_c -> 1.0 cpd00067_c + 1.0 cpd00008_c + 1.0 cpd00108_c + 1.0 cpd00009_c	Lactose_and_Galactose_Uptake_and_Utilization	Undetermined	--	0	0	0	10000	0
rxn10169	Lactose transport via proton symport	1.0 cpd00208_e + 1.0 cpd00067_e <=> 1.0 cpd00067_c + 1.0 cpd00208_c	Lactose_and_Galactose_Uptake_and_Utilization	Undetermined	--	0	0	-10000	10000	0
rxn10865	Lactose transport via PEPPyr PTS	1.0 cpd00208_e + 1.0 cpd00061_c <=> 1.0 cpd03194_c + 1.0 cpd00020_c	Lactose_and_Galactose_Uptake_and_Utilization	Undetermined	--	0	0	-10000	10000	0
rxn00290	Succinyl-CoA3-oxo-acid CoA-transferase	1.0 cpd00142_c + 1.0 cpd00078_c <=> 1.0 cpd00036_c + 1.0 cpd00279_c	Leucine_Degradation_and_HMG-CoA_Metabolism	2.8.3.5	--	0	0	-10000	10000	0
rxn00804	L-leucineNAD+ oxidoreductase(deaminating)	1.0 cpd00001_c + 1.0 cpd00107_c + 1.0 cpd00003_c <=> 1.0 cpd00067_c + 1.0 cpd00200_c + 1.0 cpd00013_c + 1.0 cpd00004_c	Leucine_Degradation_and_HMG-CoA_Metabolism	1.4.1.9	--	0	0	-10000	10000	0
rxn00806	L-Leucine2-oxoglutarate aminotransferase	1.0 cpd00107_c + 1.0 cpd00024_c <=> 1.0 cpd00023_c + 1.0 cpd00200_c	Leucine_Degradation_and_HMG-CoA_Metabolism	2.6.1.6	--	0	0	-10000	10000	0
rxn00988	AcetoacetateCoA ligase (AMP-forming)	1.0 cpd00067_c + 1.0 cpd00142_c + 1.0 cpd00010_c + 1.0 cpd00002_c -> 1.0 cpd00018_c + 1.0 cpd00012_c + 1.0 cpd00279_c	Leucine_Degradation_and_HMG-CoA_Metabolism	6.2.1.16	--	0	0	0	10000	0
rxn00991	(S)-3-Hydroxy-3-methylglutaryl-CoA acetoacetate-lyase	1.0 cpd00292_c <=> 1.0 cpd00022_c + 1.0 cpd00142_c	Leucine_Degradation_and_HMG-CoA_Metabolism	4.1.3.4	--	0	0	-10000	10000	0
rxn01504	(S)-3-Hydroxy-3-methylglutaryl-CoA hydro-lyase	1.0 cpd00292_c <=> 1.0 cpd00001_c + 1.0 cpd02068_c	Leucine_Degradation_and_HMG-CoA_Metabolism	4.2.1.18	--	0	0	-10000	10000	0
rxn02866	3-Methylbutanoyl-CoA(acceptor) 2,3-oxidoreductase	1.0 cpd01882_c + 1.0 cpd00015_c <=> 1.0 cpd01966_c + 1.0 cpd00982_c	Leucine_Degradation_and_HMG-CoA_Metabolism	1.3.99.3	--	0	0	-10000	10000	0
rxn02889	3-Methylcrotonoyl-CoAcarbon-dioxide ligase (ADP-forming)	1.0 cpd01966_c + 1.0 cpd00242_c + 1.0 cpd00002_c <=> 1.0 cpd00067_c + 1.0 cpd00008_c + 1.0 cpd02068_c + 1.0 cpd00009_c	Leucine_Degradation_and_HMG-CoA_Metabolism	6.4.1.4	--	0	0	-10000	10000	0
rxn06586	3-methylbutanoyl-CoAenzyme N6-(dihydrolipoyl)lysine	1.0 cpd00449_c + 1.0 cpd01882_c <=> 1.0 cpd00010_c + 1.0 cpd14699_c	Leucine_Degradation_and_HMG-CoA_Metabolism	2.3.1.168	--	0	0	-10000	10000	0
rxn07432	rxn07432	1.0 cpd00067_c + 1.0 cpd00056_c + 1.0 cpd00200_c -> 1.0 cpd00011_c + 1.0 cpd14698_c	Leucine_Degradation_and_HMG-CoA_Metabolism	1.2.4.4	--	0	0	0	10000	0
rxn07433	rxn07433	1.0 cpd14698_c + 1.0 cpd00213_c <=> 1.0 cpd00056_c + 1.0 cpd14699_c	Leucine_Degradation_and_HMG-CoA_Metabolism	1.2.4.4	--	0	0	-10000	10000	0
rxn03511	ADP-D-glycero-D-manno-heptose 6-epimerase	1.0 cpd03830_c <=> 1.0 cpd03831_c	LOS_core_oligosaccharide_biosynthesis	5.1.3.20	--	0	0	-10000	10000	0
rxn03916	D-glycero-D-manno-hepose 1-phosphate adenyltransferase	1.0 cpd04920_c + 1.0 cpd00002_c <=> 1.0 cpd03830_c + 1.0 cpd00012_c	LOS_core_oligosaccharide_biosynthesis	2.7.-.-	--	0	0	-10000	10000	0
rxn03917	sedoheptulose 7-phosphate isomerase	1.0 cpd00238_c <=> 1.0 cpd04918_c	LOS_core_oligosaccharide_biosynthesis	5.-.-.-	--	0	0	-10000	10000	0
rxn03918	D-glycero-D-manno-heptose 7-phosphate kinase	1.0 cpd04918_c + 1.0 cpd00002_c <=> 1.0 cpd00008_c + 1.0 cpd08316_c	LOS_core_oligosaccharide_biosynthesis	2.7.-.-	--	0	0	-10000	10000	0
rxn03919	D-glycero-D-manno-heptose 1,7-bisphosphate phosphatase	1.0 cpd00001_c + 1.0 cpd08316_c -> 1.0 cpd00067_c + 1.0 cpd00009_c + 1.0 cpd04920_c	LOS_core_oligosaccharide_biosynthesis	3.1.-.-	--	0	0	0	10000	0
rxn08583	galactosyltransferase I (LPS core synthesis)	1.0 cpd00026_c + 1.0 cpd15479_c <=> 1.0 cpd15469_c + 1.0 cpd00014_c	LOS_core_oligosaccharide_biosynthesis	2.4.1.-	--	0	0	-10000	10000	0
rxn08618	glucosyltransferase I (LPS core synthesis)	1.0 cpd00026_c + 1.0 cpd15489_c <=> 1.0 cpd00014_c + 1.0 cpd15479_c	LOS_core_oligosaccharide_biosynthesis	2.4.1.-	--	0	0	-10000	10000	0
rxn08619	glucosyltransferase II (LPS core synthesis)	1.0 cpd15469_c + 1.0 cpd00026_c <=> 1.0 cpd15475_c + 1.0 cpd00014_c	LOS_core_oligosaccharide_biosynthesis	2.4.1.-	--	0	0	-10000	10000	0
rxn08620	glucosyltransferase III (LPS core synthesis)	1.0 cpd15475_c + 1.0 cpd00026_c <=> 1.0 cpd15477_c + 1.0 cpd00014_c	LOS_core_oligosaccharide_biosynthesis	2.4.1.-	--	0	0	-10000	10000	0
rxn08708	LPS heptose kinase I (LPS core synthesis)	1.0 cpd15484_c + 1.0 cpd00002_c <=> 1.0 cpd00008_c + 1.0 cpd15549_c	LOS_core_oligosaccharide_biosynthesis	2.7.-.-	--	0	0	-10000	10000	0
rxn08709	LPS heptose kinase II (LPS core synthesis)	1.0 cpd00002_c + 1.0 cpd15488_c <=> 1.0 cpd00008_c + 1.0 cpd15550_c	LOS_core_oligosaccharide_biosynthesis	Undetermined	--	0	0	-10000	10000	0
rxn08710	heptosyltransferase I (LPS core synthesis)	1.0 cpd03831_c + 1.0 cpd03587_c <=> 1.0 cpd00008_c + 1.0 cpd15485_c	LOS_core_oligosaccharide_biosynthesis	2.4.1.-	--	0	0	-10000	10000	0
rxn08711	heptosyltransferase II (LPS core synthesis)	1.0 cpd03831_c + 1.0 cpd15485_c <=> 1.0 cpd00008_c + 1.0 cpd15484_c	LOS_core_oligosaccharide_biosynthesis	2.4.1.-	--	0	0	-10000	10000	0
rxn08712	heptosyltransferase III (LPS core synthesis)	1.0 cpd03831_c + 1.0 cpd15549_c <=> 1.0 cpd00008_c + 1.0 cpd15488_c	LOS_core_oligosaccharide_biosynthesis	2.4.1.-	--	0	0	-10000	10000	0
rxn08713	heptosyltransferase IV (LPS core synthesis)	1.0 cpd03831_c + 1.0 cpd15477_c <=> 1.0 cpd00008_c + 1.0 cpd15432_c	LOS_core_oligosaccharide_biosynthesis	2.4.1.56	--	0	0	-10000	10000	0
rxn08954	3-deoxy-D-manno-octulosonic acid transferase III (LPS core biosynthesis)	1.0 cpd15550_c + 1.0 cpd02546_c <=> 1.0 cpd15492_c + 1.0 cpd00046_c	LOS_core_oligosaccharide_biosynthesis	Undetermined	--	0	0	-10000	10000	0
rxn00202	2-Hydroxybutane-1,2,4-tricarboxylate 2-oxoglutarate-lyase	1.0 cpd00001_c + 1.0 cpd00022_c + 1.0 cpd00024_c -> 1.0 cpd00067_c + 1.0 cpd00010_c + 1.0 cpd00919_c	Lysine_biosynthesis_AAA_pathway_2	2.3.3.14	--	0	0	0	10000	0
rxn00510	N6-(L-1,3-Dicarboxypropyl)-L-lysineNAD+ oxidoreductase	1.0 cpd00351_c + 1.0 cpd00001_c + 1.0 cpd00003_c <=> 1.0 cpd00067_c + 1.0 cpd00039_c + 1.0 cpd00024_c + 1.0 cpd00004_c	Lysine_biosynthesis_AAA_pathway_2	1.5.1.7	--	0	0	-10000	10000	0
rxn01423	L-2-Aminoadipate2-oxoglutarate aminotransferase	1.0 cpd00024_c + 1.0 cpd00705_c <=> 1.0 cpd00023_c + 1.0 cpd00269_c	Lysine_biosynthesis_AAA_pathway_2	2.6.1.39	--	0	0	-10000	10000	0
rxn01663	N6-(L-1,3-Dicarboxypropyl)-L-lysineNADP+ oxidoreductase	1.0 cpd00351_c + 1.0 cpd00001_c + 1.0 cpd00006_c <=> 1.0 cpd00067_c + 1.0 cpd00023_c + 1.0 cpd00005_c + 1.0 cpd02522_c	Lysine_biosynthesis_AAA_pathway_2	1.5.1.10	--	0	0	-10000	10000	0
rxn02466	2-Hydroxybutane-1,2,4-tricarboxylate hydro-lyase	1.0 cpd00919_c <=> 1.0 cpd00001_c + 1.0 cpd02483_c	Lysine_biosynthesis_AAA_pathway_2	4.2.1.36	--	0	0	-10000	10000	0
rxn03034	Homoisocitrate hydro-lyase	1.0 cpd03372_c <=> 1.0 cpd00001_c + 1.0 cpd02483_c	Lysine_biosynthesis_AAA_pathway_2	4.2.1.36	--	0	0	-10000	10000	0
rxn04656	rxn04656	1.0 cpd00705_c -> 1.0 cpd09349_c	Lysine_biosynthesis_AAA_pathway_2	Undetermined	--	0	0	0	10000	0
rxn04657	rxn04657	1.0 cpd00067_c + 1.0 cpd09349_c + 1.0 cpd00002_c <=> 1.0 cpd00008_c + 1.0 cpd09350_c	Lysine_biosynthesis_AAA_pathway_2	2.7.2.-	--	0	0	-10000	10000	0
rxn04658	rxn04658	1.0 cpd09350_c + 1.0 cpd00005_c -> 1.0 cpd00009_c + 1.0 cpd00006_c + 1.0 cpd09351_c	Lysine_biosynthesis_AAA_pathway_2	1.2.1.-	--	0	0	0	10000	0
rxn04659	rxn04659	1.0 cpd00023_c + 1.0 cpd09351_c <=> 1.0 cpd00024_c + 1.0 cpd09352_c	Lysine_biosynthesis_AAA_pathway_2	2.6.1.-	--	0	0	-10000	10000	0
rxn04660	rxn04660	1.0 cpd00001_c + 1.0 cpd09352_c <=> 1.0 cpd00039_c + 1.0 cpd00029_c	Lysine_biosynthesis_AAA_pathway_2	3.5.1.-	--	0	0	-10000	10000	0
rxn00313	meso-2,6-Diaminoheptanedioate carboxy-lyase	1.0 cpd00067_c + 1.0 cpd00516_c -> 1.0 cpd00039_c + 1.0 cpd00011_c	Lysine_Biosynthesis_DAP_Pathway	4.1.1.20	--	0	0	0	10000	0
rxn01644	L-Aspartate-4-semialdehyde hydro-lyase (adding pyruvate and	1.0 cpd00346_c + 1.0 cpd00020_c -> 2.0 cpd00001_c + 1.0 cpd00067_c + 1.0 cpd02120_c	Lysine_Biosynthesis_DAP_Pathway	4.2.1.52	--	0	0	0	10000	0
rxn01972	N6-Acetyl-LL-2,6-diaminoheptanedioate amidohydrolase	1.0 cpd02685_c + 1.0 cpd00001_c <=> 1.0 cpd00504_c + 1.0 cpd00029_c	Lysine_Biosynthesis_DAP_Pathway	3.5.1.47	--	0	0	-10000	10000	0
rxn01973	N-Succinyl-LL-2,6-diaminoheptanedioate amidohydrolase	1.0 cpd00001_c + 1.0 cpd02698_c <=> 1.0 cpd00504_c + 1.0 cpd00036_c	Lysine_Biosynthesis_DAP_Pathway	3.5.1.18	--	0	0	-10000	10000	0
rxn01974	LL-2,6-Diaminoheptanedioate 2-epimerase	1.0 cpd00504_c <=> 1.0 cpd00516_c	Lysine_Biosynthesis_DAP_Pathway	5.1.1.7	--	0	0	-10000	10000	0
rxn01991	meso-2,6-diaminoheptanedioateNADP+ oxidoreductase (deaminating)	1.0 cpd00001_c + 1.0 cpd00516_c + 1.0 cpd00006_c <=> 1.0 cpd00067_c + 1.0 cpd02414_c + 1.0 cpd00005_c + 1.0 cpd00013_c	Lysine_Biosynthesis_DAP_Pathway	1.4.1.16	--	0	0	-10000	10000	0
rxn02929	2,3,4,5-TetrahydrodipicolinateNADP+ oxidoreductase	1.0 cpd00006_c + 1.0 cpd02465_c <=> 1.0 cpd00067_c + 1.0 cpd00005_c + 1.0 cpd02120_c	Lysine_Biosynthesis_DAP_Pathway	1.3.1.26	--	0	0	-10000	10000	0
rxn03030	Acetyl-CoAL-2,3,4,5-tetrahydrodipicolinate N2-acetyltransferase	1.0 cpd00001_c + 1.0 cpd00022_c + 1.0 cpd02465_c <=> 1.0 cpd00010_c + 1.0 cpd03289_c	Lysine_Biosynthesis_DAP_Pathway	2.3.1.89	--	0	0	-10000	10000	0
rxn03031	Succinyl-CoA2,3,4,5-tetrahydropyridine-2,6-dicarboxylate	1.0 cpd00001_c + 1.0 cpd00078_c + 1.0 cpd02465_c <=> 1.0 cpd00010_c + 1.0 cpd02724_c	Lysine_Biosynthesis_DAP_Pathway	2.3.1.117	--	0	0	-10000	10000	0
rxn03086	Acetyl-L,L-diaminopimelate aminotransferase	1.0 cpd02685_c + 1.0 cpd00024_c <=> 1.0 cpd00023_c + 1.0 cpd03289_c	Lysine_Biosynthesis_DAP_Pathway	2.6.1.-	--	0	0	-10000	10000	0
rxn03087	N-Succinyl-L-2,6-diaminoheptanedioate2-ocoglytarate	1.0 cpd00024_c + 1.0 cpd02698_c <=> 1.0 cpd00023_c + 1.0 cpd02724_c	Lysine_Biosynthesis_DAP_Pathway	2.6.1.17	--	0	0	-10000	10000	0
rxn07441	LL-2,6-diaminoheptanedioate2-oxoglutarate aminotransferase	1.0 cpd00504_c + 1.0 cpd00024_c -> 1.0 cpd00067_c + 1.0 cpd00023_c + 1.0 cpd02465_c + 1.0 cpd00001_c	Lysine_Biosynthesis_DAP_Pathway	2.6.1.83	--	0	0	0	10000	0
rxn00312	L-Lysineoxygen 2-oxidoreductase (decarboxylating)	1.0 cpd00039_c + 1.0 cpd00007_c -> 1.0 cpd00001_c + 1.0 cpd00729_c + 1.0 cpd00011_c	Lysine_degradation	1.13.12.2	--	0	0	0	10000	0
rxn00322	L-Lysine carboxy-lyase	1.0 cpd00067_c + 1.0 cpd00039_c -> 1.0 cpd00011_c + 1.0 cpd01155_c	Lysine_degradation	4.1.1.18	--	0	0	0	10000	0
rxn00511	N6-(L-1,3-Dicarboxypropyl)-L-lysineNADP+ oxidoreductase	1.0 cpd00351_c + 1.0 cpd00001_c + 1.0 cpd00006_c <=> 1.0 cpd00067_c + 1.0 cpd00039_c + 1.0 cpd00024_c + 1.0 cpd00005_c	Lysine_degradation	1.5.1.8	--	0	0	-10000	10000	0
rxn01578	L-PipecolateNAD+ 2-oxidoreductase	1.0 cpd00323_c + 1.0 cpd00003_c <=> 1.0 cpd00067_c + 1.0 cpd00922_c + 1.0 cpd00004_c	Lysine_degradation	1.5.1.1	--	0	0	-10000	10000	0
rxn01579	L-PipecolateNADP+ 2-oxidoreductase	1.0 cpd00323_c + 1.0 cpd00006_c <=> 1.0 cpd00067_c + 1.0 cpd00922_c + 1.0 cpd00005_c	Lysine_degradation	1.5.1.1	--	0	0	-10000	10000	0
rxn01580	L-Pipecolateoxygen 1,6-oxidoreductase	1.0 cpd00007_c + 1.0 cpd00323_c -> 1.0 cpd00025_c + 1.0 cpd00352_c	Lysine_degradation	1.5.3.7	--	0	0	0	10000	0
rxn01630	5-Aminopentanamide amidohydrolase	1.0 cpd00001_c + 1.0 cpd00729_c -> 1.0 cpd00339_c + 1.0 cpd00013_c	Lysine_degradation	3.5.1.30	--	0	0	0	10000	0
rxn01662	N6-(L-1,3-Dicarboxypropyl)-L-lysineNAD+ oxidoreductase	1.0 cpd00351_c + 1.0 cpd00001_c + 1.0 cpd00003_c <=> 1.0 cpd00067_c + 1.0 cpd00023_c + 1.0 cpd00004_c + 1.0 cpd02522_c	Lysine_degradation	1.5.1.9	--	0	0	-10000	10000	0
rxn10148	Lysine/Cadaverine antiporter	1.0 cpd01155_c + 1.0 cpd00067_e + 1.0 cpd00039_e <=> 1.0 cpd00067_c + 1.0 cpd00039_c + 1.0 cpd01155_e	Lysine_degradation	Undetermined	--	0	0	-10000	10000	0
rxn13782	Protein biosynthesis	-> 1.0 cpd17041_c	Macromolecule biosynthesis	Undetermined	--	0	0	0	10000	0
rxn13783	DNA replication	-> 1.0 cpd17042_c	Macromolecule biosynthesis	Undetermined	--	0	0	0	10000	0
rxn13784	RNA transcription	-> 1.0 cpd17043_c	Macromolecule biosynthesis	Undetermined	--	0	0	0	10000	0
rxn12206	malonate decarboxylase	1.0 cpd00067_c + 1.0 cpd00308_c -> 1.0 cpd00011_c + 1.0 cpd00029_c	Malonate_decarboxylase	Undetermined	--	0	0	0	10000	0
rxn12432	transport of malonate [extraorganism-cytosol](secondary symport)	1.0 cpd00308_e + 1.0 cpd00971_e <=> 1.0 cpd00971_c + 1.0 cpd00308_c	Malonate_decarboxylase	Undetermined	--	0	0	-10000	10000	0
rxn00022	alpha-D-Glucoside glucohydrolase	1.0 cpd00001_c + 1.0 cpd00179_c <=> 2.0 cpd00027_c	Maltose_and_Maltodextrin_Utilization	3.2.1.20	--	0	0	-10000	10000	0
rxn00575	alpha-D-Glucoside glucohydrolase	1.0 cpd00001_c + 1.0 cpd00076_c <=> 1.0 cpd00027_c + 1.0 cpd00082_c	Maltose_and_Maltodextrin_Utilization	3.2.1.20	--	0	0	-10000	10000	0
rxn00607	Maltose-6'-phosphate 6-phosphoglucohydrolase	1.0 cpd00001_c + 1.0 cpd01919_c <=> 1.0 cpd00027_c + 1.0 cpd00079_c	Maltose_and_Maltodextrin_Utilization	3.2.1.122	--	0	0	-10000	10000	0
rxn01132	Maltoseorthophosphate 1-beta-D-glucosyltransferase	1.0 cpd00067_c + 1.0 cpd00009_c + 1.0 cpd00179_c <=> 1.0 cpd00027_c + 1.0 cpd00501_c	Maltose_and_Maltodextrin_Utilization	2.4.1.8	--	0	0	-10000	10000	0
rxn01967	beta-D-Glucose 1-phosphate 1,6-phosphomutase	1.0 cpd00501_c <=> 1.0 cpd00863_c	Maltose_and_Maltodextrin_Utilization	5.4.2.6	--	0	0	-10000	10000	0
rxn05607	maltose transport via PEPPyr PTS	1.0 cpd00179_e + 1.0 cpd00061_c <=> 1.0 cpd01919_c + 1.0 cpd00020_c	Maltose_and_Maltodextrin_Utilization	Undetermined	--	0	0	-10000	10000	0
rxn05608	Maltotriose transport via ABC system	1.0 cpd00001_c + 1.0 cpd01262_e + 1.0 cpd00002_c -> 1.0 cpd00067_c + 1.0 cpd00008_c + 1.0 cpd01262_c + 1.0 cpd00009_c	Maltose_and_Maltodextrin_Utilization	Undetermined	--	0	0	0	10000	0
rxn05746	Maltodextrin glucosidase (maltotriose)	1.0 cpd00001_c + 1.0 cpd01262_c <=> 1.0 cpd00179_c + 1.0 cpd00027_c	Maltose_and_Maltodextrin_Utilization	Undetermined	--	0	0	-10000	10000	0
rxn08933	Maltodextrin glucosidase (maltotetraose)	1.0 cpd00001_c + 1.0 cpd01399_c <=> 1.0 cpd01262_c + 1.0 cpd00027_c	Maltose_and_Maltodextrin_Utilization	Undetermined	--	0	0	-10000	10000	0
rxn08934	Maltodextrin glucosidase (maltopentaose)	1.0 cpd00001_c + 1.0 cpd15495_c <=> 1.0 cpd00027_c + 1.0 cpd01399_c	Maltose_and_Maltodextrin_Utilization	Undetermined	--	0	0	-10000	10000	0
rxn08935	Maltodextrin glucosidase (maltohexaose)	1.0 cpd00001_c + 1.0 cpd01329_c <=> 1.0 cpd00027_c + 1.0 cpd15495_c	Maltose_and_Maltodextrin_Utilization	Undetermined	--	0	0	-10000	10000	0
rxn08936	Maltodextrin glucosidase (maltoheptaose)	1.0 cpd00001_c + 1.0 cpd15494_c <=> 1.0 cpd01329_c + 1.0 cpd00027_c	Maltose_and_Maltodextrin_Utilization	Undetermined	--	0	0	-10000	10000	0
rxn09989	Maltodextrin glucosidase (dextrin)	5.0 cpd00001_c + 1.0 cpd11594_c -> 6.0 cpd00027_c	Maltose_and_Maltodextrin_Utilization	Undetermined	--	0	0	0	10000	0
rxn10174	maltohexaose transport via ABC system	1.0 cpd00001_c + 1.0 cpd01329_e + 1.0 cpd00002_c -> 1.0 cpd00067_c + 1.0 cpd00008_c + 1.0 cpd01329_c + 1.0 cpd00009_c	Maltose_and_Maltodextrin_Utilization	Undetermined	--	0	0	0	10000	0
rxn00546	D-Mannitol-1-phosphateNAD+ 5-oxidoreductase	1.0 cpd00003_c + 1.0 cpd00491_c <=> 1.0 cpd00067_c + 1.0 cpd00072_c + 1.0 cpd00004_c	Mannitol_Utilization	1.1.1.17	--	0	0	-10000	10000	0
rxn05617	mannitol transport via PEPPyr PTS	1.0 cpd00061_c + 1.0 cpd00314_e <=> 1.0 cpd00491_c + 1.0 cpd00020_c	Mannitol_Utilization	Undetermined	--	0	0	-10000	10000	0
rxn00559	D-Mannose-6-phosphate ketol-isomerase	1.0 cpd00235_c <=> 1.0 cpd00072_c	Mannose_Metabolism	5.3.1.8	--	0	0	-10000	10000	0
rxn00640	GDPD-mannose-1-phosphate guanylyltransferase	1.0 cpd00485_c + 1.0 cpd00031_c <=> 1.0 cpd00067_c + 1.0 cpd00009_c + 1.0 cpd00083_c	Mannose_Metabolism	2.7.7.22	--	0	0	-10000	10000	0
rxn00641	GTPalpha-D-mannose-1-phosphate guanylyltransferase	1.0 cpd00485_c + 1.0 cpd00038_c <=> 1.0 cpd00012_c + 1.0 cpd00083_c	Mannose_Metabolism	2.7.7.13	--	0	0	-10000	10000	0
rxn00975	ATPD-glucose 6-phosphotransferase	1.0 cpd00138_c + 1.0 cpd00002_c <=> 1.0 cpd00008_c + 1.0 cpd00235_c	Mannose_Metabolism	2.7.1.1	--	0	0	-10000	10000	0
rxn01329	D-Mannose 6-phosphate 1,6-phosphomutase	1.0 cpd00235_c <=> 1.0 cpd00485_c	Mannose_Metabolism	5.4.2.8	--	0	0	-10000	10000	0
rxn05610	D-mannose transport via PEPPyr PTS	1.0 cpd00061_c + 1.0 cpd00138_e <=> 1.0 cpd00235_c + 1.0 cpd00020_c	Mannose_Metabolism	Undetermined	--	0	0	-10000	10000	0
rxn05612	melibiose transport in via symport	1.0 cpd03198_e + 1.0 cpd00067_e <=> 1.0 cpd00067_c + 1.0 cpd03198_c	Melibiose_Utilization	Undetermined	--	0	0	-10000	10000	0
rxn01258	Chorismate hydroxymutase	1.0 cpd00216_c <=> 1.0 cpd00658_c	Menaquinone_and_Phylloquinone_Biosynthesis	5.4.4.2	--	0	0	-10000	10000	0
rxn02831	O-SuccinylbenzoateCoA ligase (AMP-forming)	1.0 cpd00067_c + 1.0 cpd00010_c + 1.0 cpd01772_c + 1.0 cpd00002_c -> 1.0 cpd02021_c + 1.0 cpd00018_c + 1.0 cpd00012_c	Menaquinone_and_Phylloquinone_Biosynthesis	6.2.1.26	--	0	0	0	10000	0
rxn02832	O-succinylbenzoate-CoA synthase	1.0 cpd03451_c -> 1.0 cpd00001_c + 1.0 cpd01772_c	Menaquinone_and_Phylloquinone_Biosynthesis	4.2.1.-	--	0	0	0	10000	0
rxn11702	2-succinyl-5-enolpyruvyl-6-hydroxy-3-cyclohexene-1-carboxylate	1.0 cpd00658_c + 1.0 cpd00067_c + 1.0 cpd00024_c -> 1.0 cpd00011_c + 1.0 cpd16335_c	Menaquinone_and_Phylloquinone_Biosynthesis	2.2.1.9	--	0	0	0	10000	0
rxn11703	2-succinyl-6-hydroxy-2,4-cyclohexadiene-1-carboxylate synthase	1.0 cpd16335_c -> 1.0 cpd03451_c + 1.0 cpd00020_c	Menaquinone_and_Phylloquinone_Biosynthesis	4.2.99.20	--	0	0	0	10000	0
rxn02011	UDP-N-acetylmuramoyl-L-alanyl-D-glutamatemeso-2,6-	1.0 cpd00516_c + 1.0 cpd00525_c + 1.0 cpd00002_c -> 1.0 cpd00067_c + 1.0 cpd00008_c + 1.0 cpd02964_c + 1.0 cpd00009_c	Methicillin_resistance_in_Staphylococci	6.3.2.13	--	0	0	0	10000	0
rxn00126	ATPL-methione S-adenosyltransferase	1.0 cpd00001_c + 1.0 cpd00060_c + 1.0 cpd00002_c -> 1.0 cpd00009_c + 1.0 cpd00017_c + 1.0 cpd00012_c	Methionine_Biosynthesis	2.5.1.6	--	0	0	0	10000	0
rxn00141	S-Adenosyl-L-homocysteine hydrolase	1.0 cpd00001_c + 1.0 cpd00019_c <=> 1.0 cpd00135_c + 1.0 cpd00182_c	Methionine_Biosynthesis	3.3.1.1	--	0	0	-10000	10000	0
rxn00423	serine O-acetyltransferase	1.0 cpd00022_c + 1.0 cpd00054_c -> 1.0 cpd00010_c + 1.0 cpd00722_c	Methionine_Biosynthesis	2.3.1.30	--	0	0	0	10000	0
rxn00452	S-Adenosyl-L-methionineL-homocysteine S-methyltransferase	1.0 cpd00017_c + 1.0 cpd00135_c -> 1.0 cpd00067_c + 1.0 cpd00019_c + 1.0 cpd00060_c	Methionine_Biosynthesis	2.1.1.10	--	0	0	0	10000	0
rxn00566	L-Cysteine L-homocysteine-lyase (deaminating)	1.0 cpd00001_c + 1.0 cpd00084_c -> 1.0 cpd00239_c + 1.0 cpd00013_c + 1.0 cpd00020_c	Methionine_Biosynthesis	4.4.1.1	--	0	0	0	10000	0
rxn00649	O3-Acetyl-L-serine acetate-lyase (adding hydrogen sulfide)	1.0 cpd00239_c + 1.0 cpd00722_c -> 1.0 cpd00067_c + 1.0 cpd00084_c + 1.0 cpd00029_c	Methionine_Biosynthesis	2.5.1.47	--	0	0	0	10000	0
rxn00693	5-MethyltetrahydrofolateL-homocysteine S-methyltransferase	1.0 cpd00135_c + 1.0 cpd00345_c <=> 1.0 cpd00087_c + 1.0 cpd00060_c	Methionine_Biosynthesis	2.1.1.13	--	0	0	-10000	10000	0
rxn00740	O-Succinyl-L-homoserine succinate-lyase (adding cysteine)	1.0 cpd00001_c + 1.0 cpd00822_c -> 1.0 cpd00067_c + 1.0 cpd00036_c + 1.0 cpd00013_c + 1.0 cpd00094_c	Methionine_Biosynthesis	2.5.1.48	--	0	0	0	10000	0
rxn00742	L-Cystathionine Lysteine-lyase (deaminating)	1.0 cpd00001_c + 1.0 cpd00424_c -> 1.0 cpd00013_c + 1.0 cpd00094_c + 1.0 cpd00084_c	Methionine_Biosynthesis	4.4.1.1	--	0	0	0	10000	0
rxn00910	5-methyltetrahydrofolateNADP+ oxidoreductase	1.0 cpd00006_c + 1.0 cpd00345_c <=> 1.0 cpd00067_c + 1.0 cpd00005_c + 1.0 cpd00125_c	Methionine_Biosynthesis	1.5.1.20	--	0	0	-10000	10000	0
rxn00950	Cystathionine L-homocysteine-lyase (deaminating)	1.0 cpd00001_c + 1.0 cpd00424_c -> 1.0 cpd00135_c + 1.0 cpd00013_c + 1.0 cpd00020_c	Methionine_Biosynthesis	4.4.1.8	--	0	0	0	10000	0
rxn00952	O-Acetyl-L-homoserine acetate-lyase (adding methanethiol)	1.0 cpd00790_c + 1.0 cpd00239_c -> 1.0 cpd00067_c + 1.0 cpd00135_c + 1.0 cpd00029_c	Methionine_Biosynthesis	2.5.1.49	--	0	0	0	10000	0
rxn00953	L-Serine hydro-lyase (adding homocysteine)	1.0 cpd00054_c + 1.0 cpd00135_c <=> 1.0 cpd00001_c + 1.0 cpd00424_c	Methionine_Biosynthesis	4.2.1.22	--	0	0	-10000	10000	0
rxn01300	ATPL-homoserine O-phosphotransferase	1.0 cpd00227_c + 1.0 cpd00002_c <=> 1.0 cpd00809_c + 1.0 cpd00008_c	Methionine_Biosynthesis	2.7.1.39	--	0	0	-10000	10000	0
rxn01302	L-HomoserineNADP+ oxidoreductase	1.0 cpd00227_c + 1.0 cpd00006_c <=> 1.0 cpd00067_c + 1.0 cpd00346_c + 1.0 cpd00005_c	Methionine_Biosynthesis	1.1.1.3	--	0	0	-10000	10000	0
rxn01303	Acetyl-CoAL-homoserine O-acetyltransferase	1.0 cpd00022_c + 1.0 cpd00227_c -> 1.0 cpd00790_c + 1.0 cpd00010_c	Methionine_Biosynthesis	2.3.1.31	--	0	0	0	10000	0
rxn01304	Succinyl-CoAL-homoserine O-succinyltransferase	1.0 cpd00227_c + 1.0 cpd00078_c -> 1.0 cpd00822_c + 1.0 cpd00010_c	Methionine_Biosynthesis	2.3.1.46	--	0	0	0	10000	0
rxn01816	O-Succinyl-L-homoserine succinate-lyase (adding cysteine)	1.0 cpd00067_c + 1.0 cpd00036_c + 1.0 cpd00424_c <=> 1.0 cpd00822_c + 1.0 cpd00084_c	Methionine_Biosynthesis	2.5.1.48	--	0	0	-10000	10000	0
rxn02302	O-Acetyl-L-homoserine succinate-lyase (adding cysteine)	1.0 cpd00790_c + 1.0 cpd00084_c <=> 1.0 cpd00067_c + 1.0 cpd00029_c + 1.0 cpd00424_c	Methionine_Biosynthesis	2.5.1.49	--	0	0	-10000	10000	0
rxn03052	5-Methyltetrahydropteroyltri-L-glutamateL-homocysteine	1.0 cpd00135_c + 1.0 cpd02738_c <=> 1.0 cpd02555_c + 1.0 cpd00060_c	Methionine_Biosynthesis	2.1.1.14	--	0	0	-10000	10000	0
rxn04954	5-methyltetrahydrofolateNAD+ oxidoreductase	1.0 cpd00003_c + 1.0 cpd00345_c <=> 1.0 cpd00067_c + 1.0 cpd00004_c + 1.0 cpd00125_c	Methionine_Biosynthesis	1.5.1.20	--	0	0	-10000	10000	0
rxn05733	cysteine synthase (Thiosulfate)	1.0 cpd11421_c + 1.0 cpd00268_c + 1.0 cpd00722_c <=> 1.0 cpd00081_c + 1.0 cpd11420_c + 1.0 cpd00029_c + 1.0 cpd00084_c	Methionine_Biosynthesis	4.2.99.8	--	0	0	-10000	10000	0
rxn05957	O-Succinyl-L-homoserine succinate-lyase (adding cysteine)	1.0 cpd00822_c + 1.0 cpd00239_c <=> 1.0 cpd00067_c + 1.0 cpd00036_c + 1.0 cpd00135_c	Methionine_Biosynthesis	2.5.1.48	--	0	0	-10000	10000	0
rxn06078	O-Acetyl-L-homoserine acetate-lyase (adding methanethiol)	1.0 cpd00790_c + 1.0 cpd11421_c + 1.0 cpd00268_c <=> 1.0 cpd00081_c + 1.0 cpd00135_c + 1.0 cpd11420_c + 1.0 cpd00029_c	Methionine_Biosynthesis	2.5.1.49	--	0	0	-10000	10000	0
rxn11944	Methyltransferase	1.0 cpd00067_c + 1.0 cpd00019_c + 1.0 cpd02738_c <=> 1.0 cpd02555_c + 1.0 cpd00017_c	Methionine_Biosynthesis	2.1.1.-	--	0	0	-10000	10000	0
rxn01022	5'-Methylthioadenosineorthophosphate	1.0 cpd00067_c + 1.0 cpd00009_c + 1.0 cpd00147_c <=> 1.0 cpd00128_c + 1.0 cpd02574_c	Methionine_Salvage	2.4.2.28	--	0	0	-10000	10000	0
rxn02894	ATPS5-methyl-5-thio-D-ribose 1-phosphotransferase	1.0 cpd01981_c + 1.0 cpd00002_c <=> 1.0 cpd00008_c + 1.0 cpd02574_c	Methionine_Salvage	2.7.1.100	--	0	0	-10000	10000	0
rxn03057	5-Methylthio-5-deoxy-D-ribose-1-phosphate ketol-isomerase	1.0 cpd02574_c <=> 1.0 cpd02791_c	Methionine_Salvage	5.3.1.23	--	0	0	-10000	10000	0
rxn05092	1,2-dihydroxy-5-(methylthio)pent-1-en-3-oneoxygen oxidoreductase	1.0 cpd00007_c + 1.0 cpd11255_c -> 1.0 cpd00067_c + 1.0 cpd00869_c + 1.0 cpd00047_c	Methionine_Salvage	1.13.11.54	--	0	0	0	10000	0
rxn05104	S-Methyl-5-thio-D-ribulose-1-phosphate hydro-lyase	1.0 cpd02791_c -> 1.0 cpd00001_c + 1.0 cpd11295_c	Methionine_Salvage	4.2.1.109	--	0	0	0	10000	0
rxn05108	2-keto-4-methylthiobutyrate transamination	1.0 cpd00023_c + 1.0 cpd00869_c <=> 1.0 cpd00024_c + 1.0 cpd00060_c	Methionine_Salvage	2.6.1.5	--	0	0	-10000	10000	0
rxn00289	(2S,3R)-3-Hydroxybutane-1,2,3-tricarboxylate pyruvate-lyase	1.0 cpd02799_c <=> 1.0 cpd00036_c + 1.0 cpd00020_c	Methylcitrate_cycle	4.1.3.30	--	0	0	-10000	10000	0
rxn00679	2-Methylcitrate oxaloacetate-lyase	1.0 cpd00001_c + 1.0 cpd00086_c + 1.0 cpd00032_c -> 1.0 cpd00067_c + 1.0 cpd00010_c + 1.0 cpd01501_c	Methylcitrate_cycle	2.3.3.5	--	0	0	0	10000	0
rxn03060	2-Hydroxybutane-1,2,3-tricarboxylate hydro-lyase	1.0 cpd01501_c <=> 1.0 cpd00001_c + 1.0 cpd02597_c	Methylcitrate_cycle	4.2.1.79	--	0	0	-10000	10000	0
rxn03061	(2S,3R)-3-Hydroxybutane-1,2,3-tricarboxylate hydro-lyase	1.0 cpd02799_c <=> 1.0 cpd00001_c + 1.0 cpd02597_c	Methylcitrate_cycle	4.2.1.99	--	0	0	-10000	10000	0
rxn00748	Glycerone-phosphate phospho-lyase	1.0 cpd00095_c -> 1.0 cpd00009_c + 1.0 cpd00067_c + 1.0 cpd00428_c	Methylglyoxal_Metabolism	4.2.3.3	--	0	0	0	10000	0
rxn01053	(S)-lactaldehydeNAD+ oxidoreductase	1.0 cpd00001_c + 1.0 cpd00003_c + 1.0 cpd00334_c <=> 2.0 cpd00067_c + 1.0 cpd00159_c + 1.0 cpd00004_c	Methylglyoxal_Metabolism	1.2.1.22	--	0	0	-10000	10000	0
rxn01274	S-(2-Hydroxyacyl)glutathione hydrolase	1.0 cpd00001_c + 1.0 cpd02182_c -> 1.0 cpd00221_c + 1.0 cpd00067_c + 1.0 cpd00042_c	Methylglyoxal_Metabolism	3.1.2.6	--	0	0	0	10000	0
rxn01618	(S)-LactaldehydeNADP+ oxidoreductase	1.0 cpd00006_c + 1.0 cpd00334_c <=> 1.0 cpd00067_c + 1.0 cpd00428_c + 1.0 cpd00005_c	Methylglyoxal_Metabolism	1.2.1.49	--	0	0	-10000	10000	0
rxn01834	(R)-S-Lactoylglutathione methylglyoxal-lyase (isomerizing)	1.0 cpd02182_c <=> 1.0 cpd00428_c + 1.0 cpd00042_c	Methylglyoxal_Metabolism	4.4.1.5	--	0	0	-10000	10000	0
rxn00829	ATP(R)-5-diphosphomevalonate carboxy-lyase (dehydrating)	1.0 cpd00841_c + 1.0 cpd00002_c -> 1.0 cpd00113_c + 1.0 cpd00008_c + 1.0 cpd00011_c + 1.0 cpd00009_c	Mevalonate_Branch_of_Isoprenoid_Biosynthesis	4.1.1.33	--	0	0	0	10000	0
rxn00830	Isopentenyl-diphosphate delta3-delta2-isomerase	1.0 cpd00113_c <=> 1.0 cpd00202_c	Mevalonate_Branch_of_Isoprenoid_Biosynthesis	5.3.3.2	--	0	0	-10000	10000	0
rxn01454	(S)-3-Hydroxy-3-methylglutaryl-CoA acetoacetyl-CoA-lyase	1.0 cpd00001_c + 1.0 cpd00022_c + 1.0 cpd00279_c -> 1.0 cpd00067_c + 1.0 cpd00010_c + 1.0 cpd00292_c	Mevalonate_Branch_of_Isoprenoid_Biosynthesis	2.3.3.10	--	0	0	0	10000	0
rxn01501	(R)-MevalonateNADP+ oxidoreductase (CoA acylating)	2.0 cpd00067_c + 2.0 cpd00005_c + 1.0 cpd00292_c -> 1.0 cpd00010_c + 2.0 cpd00006_c + 1.0 cpd00332_c	Mevalonate_Branch_of_Isoprenoid_Biosynthesis	1.1.1.34	--	0	0	0	10000	0
rxn01607	ATP(R)-mevalonate 5-phosphotransferase	1.0 cpd00332_c + 1.0 cpd00002_c <=> 1.0 cpd00008_c + 1.0 cpd00812_c	Mevalonate_Branch_of_Isoprenoid_Biosynthesis	2.7.1.36	--	0	0	-10000	10000	0
rxn02322	ATP(R)-5-phosphomevalonate phosphotransferase	1.0 cpd00812_c + 1.0 cpd00002_c <=> 1.0 cpd00008_c + 1.0 cpd00841_c	Mevalonate_Branch_of_Isoprenoid_Biosynthesis	2.7.4.2	--	0	0	-10000	10000	0
rxn03843	Farnesyl diphosphateIsopentenyl diphosphate farnesyl transferase	1.0 cpd00113_c + 1.0 cpd00350_c -> 1.0 cpd08211_c + 1.0 cpd00012_c	Mevalonate_Branch_of_Isoprenoid_Biosynthesis	2.5.1.-	--	0	0	0	10000	0
rxn03907	CTP 2-C-Methyl-D-erythritol 4-phosphate cytidylyltransferase	1.0 cpd00052_c + 1.0 cpd08286_c <=> 1.0 cpd00012_c + 1.0 cpd08287_c	Mevalonate_Branch_of_Isoprenoid_Biosynthesis	2.7.7.60	--	0	0	-10000	10000	0
rxn03908	ATP 4-(Cytidine 5'-diphospho)-2-C-methyl-D-erythritol	1.0 cpd08287_c + 1.0 cpd00002_c <=> 1.0 cpd00008_c + 1.0 cpd08288_c	Mevalonate_Branch_of_Isoprenoid_Biosynthesis	2.7.1.148	--	0	0	-10000	10000	0
rxn03909	1-Deoxy-D-xylulose-5-phosphate pyruvate-lyase (carboxylating)	1.0 cpd00067_c + 1.0 cpd00102_c + 1.0 cpd00020_c -> 1.0 cpd00011_c + 1.0 cpd08289_c	Mevalonate_Branch_of_Isoprenoid_Biosynthesis	2.2.1.7	--	0	0	0	10000	0
rxn03910	2-Phospho-4-(cytidine 5'-diphospho)-2-C-methyl-D-erythritol	1.0 cpd08288_c <=> 1.0 cpd00046_c + 1.0 cpd08301_c	Mevalonate_Branch_of_Isoprenoid_Biosynthesis	4.6.1.12	--	0	0	-10000	10000	0
rxn03958	1-Deoxy-D-xylulose-5-phosphate isomeroreductase	1.0 cpd00006_c + 1.0 cpd08286_c <=> 1.0 cpd00067_c + 1.0 cpd00005_c + 1.0 cpd08289_c	Mevalonate_Branch_of_Isoprenoid_Biosynthesis	1.1.1.267	--	0	0	-10000	10000	0
rxn04113	isopentenyl-diphosphateNAD(P)+ oxidoreductase	1.0 cpd00067_c + 1.0 cpd08615_c + 1.0 cpd00005_c -> 1.0 cpd00113_c + 1.0 cpd00001_c + 1.0 cpd00006_c	Mevalonate_Branch_of_Isoprenoid_Biosynthesis	1.17.1.2	--	0	0	0	10000	0
rxn04308	di-trans,poly-cis-Decaprenyl-diphosphateisopentenyl-diphosphate	7.0 cpd00113_c + 1.0 cpd08211_c -> 7.0 cpd00012_c + 1.0 cpd02229_c	Mevalonate_Branch_of_Isoprenoid_Biosynthesis	2.5.1.31	--	0	0	0	10000	0
rxn04996	dimethyallyl diphosphateNADP+ oxidoreductase	1.0 cpd00067_c + 1.0 cpd08615_c + 1.0 cpd00005_c -> 1.0 cpd00001_c + 1.0 cpd00202_c + 1.0 cpd00006_c	Mevalonate_Branch_of_Isoprenoid_Biosynthesis	1.17.1.2	--	0	0	0	10000	0
rxn00114	ATPcarbamate phosphotransferase	1.0 cpd00011_c + 1.0 cpd00013_c + 1.0 cpd00002_c <=> 1.0 cpd00067_c + 1.0 cpd00008_c + 1.0 cpd00146_c	MLST	2.7.2.2	--	0	0	-10000	10000	0
rxn00173	Acetyl-CoAorthophosphate acetyltransferase	1.0 cpd00009_c + 1.0 cpd00067_c + 1.0 cpd00022_c <=> 1.0 cpd00010_c + 1.0 cpd00196_c	MLST	2.3.1.8	--	0	0	-10000	10000	0
rxn00239	ATP(d)GMP phosphotransferase	1.0 cpd00126_c + 1.0 cpd00002_c <=> 1.0 cpd00008_c + 1.0 cpd00031_c	MLST	2.7.4.8	--	0	0	-10000	10000	0
rxn00747	D-Glyceraldehyde-3-phosphate ketol-isomerase	1.0 cpd00102_c <=> 1.0 cpd00095_c	MLST	5.3.1.1	--	0	0	-10000	10000	0
rxn01509	ATP(d)GMP phosphotransferase	1.0 cpd00296_c + 1.0 cpd00002_c <=> 1.0 cpd00008_c + 1.0 cpd00295_c	MLST	2.7.4.8	--	0	0	-10000	10000	0
rxn09562	guanylate kinase (GMPdATP)	1.0 cpd00126_c + 1.0 cpd00115_c <=> 1.0 cpd00031_c + 1.0 cpd00177_c	MLST	2.7.4.8	--	0	0	-10000	10000	0
rxn02113	2-Acetolactate carboxy-lyase	1.0 cpd00067_c + 1.0 cpd00668_c -> 1.0 cpd00361_c + 1.0 cpd00011_c	Murein_hydrolase_regulation_and_cell_death	4.1.1.5	--	0	0	0	10000	0
rxn09167	pyruvate oxidase	1.0 cpd15560_c + 1.0 cpd00001_c + 1.0 cpd00020_c -> 1.0 cpd15561_c + 1.0 cpd00011_c + 1.0 cpd00029_c	Murein_hydrolase_regulation_and_cell_death	1.2.2.2	--	0	0	0	10000	0
rxn00214	UDPglucose 4-epimerase	1.0 cpd00026_c <=> 1.0 cpd00043_c	N-linked_Glycosylation_in_Bacteria	5.1.3.2	--	0	0	-10000	10000	0
rxn00178	Acetyl-CoAacetyl-CoA C-acetyltransferase	2.0 cpd00022_c <=> 1.0 cpd00010_c + 1.0 cpd00279_c	n-Phenylalkanoic_acid_degradation	2.3.1.9	--	0	0	-10000	10000	0
rxn00874	Acetyl-CoAacetyl-CoA C-acetyltransferase	1.0 cpd00022_c + 1.0 cpd00120_c <=> 1.0 cpd03123_c + 1.0 cpd00010_c	n-Phenylalkanoic_acid_degradation	2.3.1.9	--	0	0	-10000	10000	0
rxn00947	PalmitateCoA ligase (AMP-forming)	1.0 cpd00067_c + 1.0 cpd00010_c + 1.0 cpd00214_c + 1.0 cpd00002_c -> 1.0 cpd00018_c + 1.0 cpd00012_c + 1.0 cpd00134_c	n-Phenylalkanoic_acid_degradation	6.2.1.3	--	0	0	0	10000	0
rxn02680	Octanoyl-CoAacetyl-CoA C-acyltransferase	1.0 cpd01335_c + 1.0 cpd00022_c <=> 1.0 cpd00010_c + 1.0 cpd03119_c	n-Phenylalkanoic_acid_degradation	2.3.1.16	--	0	0	-10000	10000	0
rxn02804	myristoyl-CoAacetylCoA C-myristoyltransferase	1.0 cpd00022_c + 1.0 cpd01695_c <=> 1.0 cpd00010_c + 1.0 cpd03114_c	n-Phenylalkanoic_acid_degradation	2.3.1.16	--	0	0	-10000	10000	0
rxn03243	Decanoyl-CoAacetyl-CoA C-acyltransferase	1.0 cpd00022_c + 1.0 cpd03128_c <=> 1.0 cpd03117_c + 1.0 cpd00010_c	n-Phenylalkanoic_acid_degradation	2.3.1.16	--	0	0	-10000	10000	0
rxn03248	Hexanoyl-CoAacetyl-CoA C-acyltransferase	1.0 cpd00022_c + 1.0 cpd03124_c <=> 1.0 cpd00010_c + 1.0 cpd03121_c	n-Phenylalkanoic_acid_degradation	2.3.1.16	--	0	0	-10000	10000	0
rxn06510	Lauroyl-CoAacetyl-CoA C-acyltransferase	1.0 cpd00022_c + 1.0 cpd01260_c <=> 1.0 cpd12689_c + 1.0 cpd00010_c	n-Phenylalkanoic_acid_degradation	2.3.1.16	--	0	0	-10000	10000	0
rxn00262	L-Aspartic acidoxygen oxidoreductase (deaminating)	1.0 cpd00001_c + 1.0 cpd00007_c + 1.0 cpd00041_c -> 1.0 cpd00025_c + 1.0 cpd00013_c + 1.0 cpd00032_c	NAD_and_NADP_cofactor_biosynthesis_globa	1.4.3.2	--	0	0	0	10000	0
rxn00077	ATPNAD+ 2'-phosphotransferase	1.0 cpd00003_c + 1.0 cpd00002_c <=> 1.0 cpd00008_c + 1.0 cpd00006_c	NAD_and_NADP_cofactor_biosynthesis_global	2.7.1.23	--	0	0	-10000	10000	0
rxn00105	ATPnicotinamide-nucleotide adenylyltransferase	1.0 cpd00355_c + 1.0 cpd00002_c <=> 1.0 cpd00012_c + 1.0 cpd00003_c	NAD_and_NADP_cofactor_biosynthesis_global	2.7.7.1	--	0	0	-10000	10000	0
rxn00138	Deamino-NAD+ammonia ligase (AMP-forming)	1.0 cpd00013_c + 1.0 cpd00638_c + 1.0 cpd00002_c -> 1.0 cpd00018_c + 1.0 cpd00012_c + 1.0 cpd00003_c	NAD_and_NADP_cofactor_biosynthesis_global	6.3.1.5	--	0	0	0	10000	0
rxn00190	Deamido-NAD+L-glutamine amido-ligase (AMP-forming)	1.0 cpd00001_c + 1.0 cpd00053_c + 1.0 cpd00638_c + 1.0 cpd00002_c -> 1.0 cpd00023_c + 1.0 cpd00018_c + 1.0 cpd00012_c + 1.0 cpd00003_c	NAD_and_NADP_cofactor_biosynthesis_global	6.3.5.1	--	0	0	0	10000	0
rxn00338	L-aspartate oxidase	1.0 cpd00007_c + 1.0 cpd00041_c -> 1.0 cpd00067_c + 1.0 cpd03470_c + 1.0 cpd00025_c	NAD_and_NADP_cofactor_biosynthesis_global	1.4.3.16	--	0	0	0	10000	0
rxn00478	L-tryptophanoxygen 2,3-oxidoreductase (decyclizing)	1.0 cpd00007_c + 1.0 cpd00065_c -> 1.0 cpd01749_c	NAD_and_NADP_cofactor_biosynthesis_global	1.13.11.11	--	0	0	0	10000	0
rxn00938	Nicotinamide amidohydrolase	1.0 cpd00001_c + 1.0 cpd00133_c -> 1.0 cpd00218_c + 1.0 cpd00013_c	NAD_and_NADP_cofactor_biosynthesis_global	3.5.1.19	--	0	0	0	10000	0
rxn00941	Nicotinamide-nucleotidepyrophosphate	1.0 cpd00355_c + 1.0 cpd00012_c <=> 1.0 cpd00067_c + 1.0 cpd00133_c + 1.0 cpd00103_c	NAD_and_NADP_cofactor_biosynthesis_global	2.4.2.12	--	0	0	-10000	10000	0
rxn01265	Nicotinate D-ribonucleotidepyrophosphate phosphoribosyltransferase	1.0 cpd00873_c + 1.0 cpd00012_c <=> 1.0 cpd00067_c + 1.0 cpd00218_c + 1.0 cpd00103_c	NAD_and_NADP_cofactor_biosynthesis_global	2.4.2.11	--	0	0	-10000	10000	0
rxn01437	N-Formyl-L-kynurenine amidohydrolase	1.0 cpd00001_c + 1.0 cpd01749_c <=> 1.0 cpd00067_c + 1.0 cpd00275_c + 1.0 cpd00047_c	NAD_and_NADP_cofactor_biosynthesis_global	3.5.1.9	--	0	0	-10000	10000	0
rxn01438	L-Kynurenine,NADPHoxygen oxidoreductase (3-hydroxylating)	1.0 cpd00067_c + 1.0 cpd00007_c + 1.0 cpd00275_c + 1.0 cpd00005_c -> 1.0 cpd02065_c + 1.0 cpd00001_c + 1.0 cpd00006_c	NAD_and_NADP_cofactor_biosynthesis_global	1.14.13.9	--	0	0	0	10000	0
rxn01646	N-Ribosylnicotinamideorthophosphate ribosyltransferase	1.0 cpd00009_c + 1.0 cpd02016_c <=> 1.0 cpd00475_c + 1.0 cpd00133_c	NAD_and_NADP_cofactor_biosynthesis_global	2.4.2.1	--	0	0	-10000	10000	0
rxn01670	Nicotinamide ribonucleotide phosphohydrolase	1.0 cpd00001_c + 1.0 cpd00355_c -> 1.0 cpd00009_c + 1.0 cpd00067_c + 1.0 cpd02016_c	NAD_and_NADP_cofactor_biosynthesis_global	3.1.3.5	--	0	0	0	10000	0
rxn01671	ATPN-ribosylnicotinamide 5'-phosphotransferase	1.0 cpd02016_c + 1.0 cpd00002_c <=> 1.0 cpd00008_c + 1.0 cpd00355_c	NAD_and_NADP_cofactor_biosynthesis_global	2.7.1.22	--	0	0	-10000	10000	0
rxn01927	3-Hydroxyanthranilateoxygen 3,4-oxidoreductase (decyclizing)	1.0 cpd00007_c + 1.0 cpd00483_c -> 1.0 cpd02692_c + 1.0 cpd00067_c	NAD_and_NADP_cofactor_biosynthesis_global	1.13.11.6	--	0	0	0	10000	0
rxn01930	3-Hydroxy-L-kynurenine hydrolase	1.0 cpd02065_c + 1.0 cpd00001_c -> 1.0 cpd00067_c + 1.0 cpd00483_c + 1.0 cpd00035_c	NAD_and_NADP_cofactor_biosynthesis_global	3.7.1.3	--	0	0	0	10000	0
rxn02155	ATPnicotinamide-nucleotide adenylyltransferase	1.0 cpd00873_c + 1.0 cpd00002_c <=> 1.0 cpd00012_c + 1.0 cpd00638_c	NAD_and_NADP_cofactor_biosynthesis_global	2.7.7.1	--	0	0	-10000	10000	0
rxn02402	Nicotinate-nucleotidepyrophosphate phosphoribosyltransferase	2.0 cpd00067_c + 1.0 cpd02333_c + 1.0 cpd00103_c -> 1.0 cpd00873_c + 1.0 cpd00012_c + 1.0 cpd00011_c	NAD_and_NADP_cofactor_biosynthesis_global	2.4.2.19	--	0	0	0	10000	0
rxn02988	quinolinate synthase	1.0 cpd03470_c + 1.0 cpd00095_c -> 1.0 cpd00067_c + 2.0 cpd00001_c + 1.0 cpd02333_c + 1.0 cpd00009_c	NAD_and_NADP_cofactor_biosynthesis_global	Undetermined	--	0	0	0	10000	0
rxn02989	rxn02989	1.0 cpd02692_c -> 1.0 cpd00001_c + 1.0 cpd02333_c	NAD_and_NADP_cofactor_biosynthesis_global	Undetermined	--	0	0	0	10000	0
rxn05117	L-aspartateNADP+ oxidoreductase (deaminating)	1.0 cpd00006_c + 1.0 cpd00041_c -> 2.0 cpd00067_c + 1.0 cpd03470_c + 1.0 cpd00005_c	NAD_and_NADP_cofactor_biosynthesis_global	1.4.1.21	--	0	0	0	10000	0
rxn05119	L-aspartateNAD+ oxidoreductase (deaminating)	1.0 cpd00041_c + 1.0 cpd00003_c -> 2.0 cpd00067_c + 1.0 cpd03470_c + 1.0 cpd00004_c	NAD_and_NADP_cofactor_biosynthesis_global	1.4.1.21	--	0	0	0	10000	0
rxn10060	NAD kinase (dTTP)	1.0 cpd00357_c + 1.0 cpd00003_c <=> 1.0 cpd00006_c + 1.0 cpd00297_c	NAD_and_NADP_cofactor_biosynthesis_global	2.7.1.23	--	0	0	-10000	10000	0
rxn10181	NMN permease	1.0 cpd00355_e <=> 1.0 cpd00355_c	NAD_and_NADP_cofactor_biosynthesis_global	Undetermined	--	0	0	-10000	10000	0
rxn00568	ammonium-hydroxideNADP+ oxidoreductase	5.0 cpd00067_c + 1.0 cpd00075_c + 3.0 cpd00004_c -> 2.0 cpd00001_c + 1.0 cpd00013_c + 3.0 cpd00003_c	Nitrate_and_nitrite_ammonification	1.7.1.4	--	0	0	0	10000	0
rxn00569	ammonium-hydroxideNAD(P)+ oxidoreductase	5.0 cpd00067_c + 1.0 cpd00075_c + 3.0 cpd00005_c -> 2.0 cpd00001_c + 3.0 cpd00006_c + 1.0 cpd00013_c	Nitrate_and_nitrite_ammonification	1.7.1.4	--	0	0	0	10000	0
rxn03978	ammoniaferricytochrome-c oxidoreductase	2.0 cpd00001_c + 6.0 cpd00109_c + 1.0 cpd00013_c <=> 8.0 cpd00067_c + 1.0 cpd00075_c + 6.0 cpd00110_c	Nitrate_and_nitrite_ammonification	1.7.2.2	--	0	0	-10000	10000	0
rxn05627	nitrate transport in via proton symport	1.0 cpd00209_e + 1.0 cpd00067_e <=> 1.0 cpd00067_c + 1.0 cpd00209_c	Nitrate_and_nitrite_ammonification	Undetermined	--	0	0	-10000	10000	0
rxn05893	Ammoniaferredoxin oxidoreductase	2.0 cpd00001_c + 6.0 cpd11621_c + 1.0 cpd00013_c <=> 8.0 cpd00067_c + 1.0 cpd00075_c + 6.0 cpd11620_c	Nitrate_and_nitrite_ammonification	1.7.7.1	--	0	0	-10000	10000	0
rxn10120	Nitrate reductase (Ubiquinol-8)	2.0 cpd00067_c + 1.0 cpd15561_c + 1.0 cpd00209_c <=> 1.0 cpd15560_c + 1.0 cpd00075_c + 2.0 cpd00067_e + 1.0 cpd00001_c	Nitrate_and_nitrite_ammonification	1.7.99.4	--	0	0	-10000	10000	0
rxn10121	Nitrate reductase (Menaquinol-8)	2.0 cpd00067_c + 1.0 cpd15499_c + 1.0 cpd00209_c <=> 1.0 cpd00001_c + 1.0 cpd00075_c + 2.0 cpd00067_e + 1.0 cpd15500_c	Nitrate_and_nitrite_ammonification	Undetermined	--	0	0	-10000	10000	0
rxn06874	reduced ferredoxindinitrogen oxidoreductase (ATP-hydrolysing)	16.0 cpd00001_c + 8.0 cpd11620_c + 1.0 cpd00528_c + 16.0 cpd00002_c <=> 1.0 cpd11640_c + 2.0 cpd00013_c + 6.0 cpd00067_c + 16.0 cpd00009_c + 16.0 cpd00008_c + 8.0 cpd11621_c	Nitrogen_fixation	1.18.6.1	--	0	0	-10000	10000	0
rxn01519	dUTP nucleotidohydrolase	1.0 cpd00001_c + 1.0 cpd00358_c -> 1.0 cpd00299_c + 1.0 cpd00012_c	Nudix_proteins_(nucleoside_triphosphate_hydrolases)	3.6.1.19	--	0	0	0	10000	0
rxn00691	10-Formyltetrahydrofolate amidohydrolase	1.0 cpd00001_c + 1.0 cpd00201_c -> 1.0 cpd00067_c + 1.0 cpd00087_c + 1.0 cpd00047_c	One-carbon_metabolism_by_tetrahydropterines	3.5.1.10	--	0	0	0	10000	0
rxn01654	5-Formiminotetrahydrofolate ammonia-lyase (cyclizing)	2.0 cpd00067_c + 1.0 cpd00502_c <=> 1.0 cpd00347_c + 1.0 cpd00013_c	One-carbon_metabolism_by_tetrahydropterines	4.3.1.4	--	0	0	-10000	10000	0
rxn00056	Fe(II)oxygen oxidoreductase	4.0 cpd00067_c + 1.0 cpd00007_c + 4.0 cpd10515_c <=> 2.0 cpd00001_c + 4.0 cpd10516_c	Oxidative_stress	1.16.3.1	--	0	0	-10000	10000	0
rxn00785	D-Fructose 6-phosphateD-glyceraldehyde-3-phosphate glycolaldehyde	1.0 cpd00072_c + 1.0 cpd00102_c <=> 1.0 cpd00236_c + 1.0 cpd00198_c	Pentose_phosphate_pathway	2.2.1.1	--	0	0	-10000	10000	0
rxn01116	D-Ribulose-5-phosphate 3-epimerase	1.0 cpd00171_c <=> 1.0 cpd00198_c	Pentose_phosphate_pathway	5.1.3.1	--	0	0	-10000	10000	0
rxn01200	Sedoheptulose-7-phosphateD-glyceraldehyde-3-phosphate	1.0 cpd00238_c + 1.0 cpd00102_c <=> 1.0 cpd00101_c + 1.0 cpd00198_c	Pentose_phosphate_pathway	2.2.1.1	--	0	0	-10000	10000	0
rxn01333	Sedoheptulose-7-phosphateD-glyceraldehyde-3-phosphate	1.0 cpd00238_c + 1.0 cpd00102_c <=> 1.0 cpd00236_c + 1.0 cpd00072_c	Pentose_phosphate_pathway	2.2.1.2	--	0	0	-10000	10000	0
rxn01975	beta-D-Glucose-6-phosphateNADP+ 1-oxoreductase	1.0 cpd00006_c + 1.0 cpd00863_c <=> 1.0 cpd00067_c + 1.0 cpd00005_c + 1.0 cpd00911_c	Pentose_phosphate_pathway	1.1.1.49	--	0	0	-10000	10000	0
rxn06077	L-methionineoxidized-thioredoxin S-oxidoreductase	1.0 cpd00001_c + 1.0 cpd00060_c + 1.0 cpd11420_c <=> 1.0 cpd01914_c + 1.0 cpd11421_c	Peptide_methionine_sulfoxide_reductase	1.8.4.13	--	0	0	-10000	10000	0
rxn00461	PhosphoenolpyruvateUDP-N-acetyl-D-glucosamine	1.0 cpd00061_c + 1.0 cpd00037_c <=> 1.0 cpd00067_c + 1.0 cpd00009_c + 1.0 cpd02820_c	Peptidoglycan_Biosynthesis	2.5.1.7	--	0	0	-10000	10000	0
rxn00851	D-AlanineD-Alanine ligase (ADP-forming)	2.0 cpd00117_c + 1.0 cpd00002_c -> 1.0 cpd00067_c + 1.0 cpd00008_c + 1.0 cpd00731_c + 1.0 cpd00009_c	Peptidoglycan_Biosynthesis	6.3.2.4	--	0	0	0	10000	0
rxn02008	UDP-N-acetylmuramoyl-L-alanineD-glutamate ligase(ADP-forming)	1.0 cpd00890_c + 1.0 cpd00186_c + 1.0 cpd00002_c -> 1.0 cpd00067_c + 1.0 cpd00008_c + 1.0 cpd00525_c + 1.0 cpd00009_c	Peptidoglycan_Biosynthesis	6.3.2.9	--	0	0	0	10000	0
rxn02285	UDP-N-acetylmuramateNADP+ oxidoreductase	1.0 cpd00067_c + 1.0 cpd02820_c + 1.0 cpd00005_c -> 1.0 cpd00006_c + 1.0 cpd00773_c	Peptidoglycan_Biosynthesis	1.1.1.158	--	0	0	0	10000	0
rxn02286	UDP-N-acetylmuramateL-alanine ligase (ADP-forming)	1.0 cpd00773_c + 1.0 cpd00035_c + 1.0 cpd00002_c -> 1.0 cpd00067_c + 1.0 cpd00008_c + 1.0 cpd00890_c + 1.0 cpd00009_c	Peptidoglycan_Biosynthesis	6.3.2.8	--	0	0	0	10000	0
rxn03408	UDP-N-acetylglucosamine-N-acetylmuramyl-(pentapeptide)pyrophosphoryl-undecaprenol N-acetylglucosamine transferase	1.0 cpd00037_c + 1.0 cpd03494_c <=> 1.0 cpd00014_c + 1.0 cpd03495_c	Peptidoglycan_Biosynthesis	2.4.1.227	--	0	0	-10000	10000	0
rxn03904	UDPMurAc(oyl-L-Ala-D-gamma-Glu-L-Lys-D-Ala-D-Ala)undecaprenyl-	1.0 cpd02968_c + 1.0 cpd00286_c <=> 1.0 cpd00091_c + 1.0 cpd03494_c	Peptidoglycan_Biosynthesis	2.7.8.13	--	0	0	-10000	10000	0
rxn10199	Peptidoglycan subunit synthesis	1.0 cpd15666_c + 1.0 cpd03495_c <=> 1.0 cpd02229_c + 1.0 cpd15665_c	Peptidoglycan_Biosynthesis	Undetermined	--	0	0	-10000	10000	0
rxn03164	UDP-N-acetylmuramoyl-L-alanyl-D-glutamyl-meso-2,6-	1.0 cpd02964_c + 1.0 cpd00731_c + 1.0 cpd00002_c -> 1.0 cpd02968_c + 1.0 cpd00008_c + 1.0 cpd00067_c + 1.0 cpd00009_c	Peptidoglycan_Biosynthesis_2	6.3.2.10	--	0	0	0	10000	0
rxn00490	L-Arogenate hydro-lyase (decarboxylating)	1.0 cpd00067_c + 1.0 cpd00616_c -> 1.0 cpd00001_c + 1.0 cpd00066_c + 1.0 cpd00011_c	Phenylalanine_and_Tyrosine_Branches_from_Chorismate	4.2.1.51	--	0	0	0	10000	0
rxn00493	L-Phenylalanine2-oxoglutarate aminotransferase	1.0 cpd00066_c + 1.0 cpd00024_c <=> 1.0 cpd00023_c + 1.0 cpd00143_c	Phenylalanine_and_Tyrosine_Branches_from_Chorismate	2.6.1.1	--	0	0	-10000	10000	0
rxn00525	L-arogenateNAD+ oxidoreductase	1.0 cpd00003_c + 1.0 cpd00616_c -> 1.0 cpd00069_c + 1.0 cpd00011_c + 1.0 cpd00004_c	Phenylalanine_and_Tyrosine_Branches_from_Chorismate	1.3.1.43	--	0	0	0	10000	0
rxn00526	L-arogenateNAD+ oxidoreductase	1.0 cpd00006_c + 1.0 cpd00616_c -> 1.0 cpd00069_c + 1.0 cpd00011_c + 1.0 cpd00005_c	Phenylalanine_and_Tyrosine_Branches_from_Chorismate	1.3.1.43	--	0	0	0	10000	0
rxn00527	L-Tyrosine2-oxoglutarate aminotransferase	1.0 cpd00069_c + 1.0 cpd00024_c <=> 1.0 cpd00023_c + 1.0 cpd00868_c	Phenylalanine_and_Tyrosine_Branches_from_Chorismate	2.6.1.1	--	0	0	-10000	10000	0
rxn01268	PrephenateNAD+ oxidoreductase(decarboxylating)	1.0 cpd00219_c + 1.0 cpd00003_c -> 1.0 cpd00868_c + 1.0 cpd00011_c + 1.0 cpd00004_c	Phenylalanine_and_Tyrosine_Branches_from_Chorismate	1.3.1.12	--	0	0	0	10000	0
rxn01269	PrephenateNADP+ oxidoreductase(decarboxylating)	1.0 cpd00219_c + 1.0 cpd00006_c -> 1.0 cpd00868_c + 1.0 cpd00011_c + 1.0 cpd00005_c	Phenylalanine_and_Tyrosine_Branches_from_Chorismate	1.3.1.13	--	0	0	0	10000	0
rxn01270	L-Aspartate2-oxoglutarate aminotransferase	1.0 cpd00032_c + 1.0 cpd00616_c <=> 1.0 cpd00219_c + 1.0 cpd00041_c	Phenylalanine_and_Tyrosine_Branches_from_Chorismate	2.6.1.57	--	0	0	-10000	10000	0
rxn01000	Prephenate hydro-lyase (decarboxylating)	1.0 cpd00067_c + 1.0 cpd00219_c -> 1.0 cpd00001_c + 1.0 cpd00011_c + 1.0 cpd00143_c	Phenylalanine_synthesis	4.2.1.51	--	0	0	0	10000	0
rxn04597	3-phenylpropanoate,NADHoxygen oxidoreductase (2,3-hydroxylating)	1.0 cpd00067_c + 1.0 cpd00007_c + 1.0 cpd03343_c + 1.0 cpd00004_c -> 1.0 cpd08405_c + 1.0 cpd00003_c	Phenylpropionate_Degradation	1.14.12.19	--	0	0	0	10000	0
rxn04599	2,3-dihydroxyphenylpropionate dehydrogenase	1.0 cpd08405_c + 1.0 cpd00003_c <=> 1.0 cpd00067_c + 1.0 cpd02501_c + 1.0 cpd00004_c	Phenylpropionate_Degradation	1.3.1.-	--	0	0	-10000	10000	0
rxn10133	3-phenylpropionate transport via proton symport, reversible	1.0 cpd03343_e + 1.0 cpd00067_e <=> 1.0 cpd00067_c + 1.0 cpd03343_c	Phenylpropionate_Degradation	Undetermined	--	0	0	-10000	10000	0
rxn00001	Pyrophosphate phosphohydrolase	1.0 cpd00001_c + 1.0 cpd00012_c -> 2.0 cpd00067_c + 2.0 cpd00009_c	Phosphate_metabolism	3.6.1.1	--	0	0	0	10000	0
rxn00083	NADPHNAD+ oxidoreductase (B-specific)	1.0 cpd00005_c + 1.0 cpd00003_c <=> 1.0 cpd00006_c + 1.0 cpd00004_c	Phosphate_metabolism	1.6.1.1	--	0	0	-10000	10000	0
rxn00743	Glycerone phosphate phosphohydrolase (alkaline optimum)	1.0 cpd00001_c + 1.0 cpd00095_c -> 1.0 cpd00157_c + 1.0 cpd00067_c + 1.0 cpd00009_c	Phosphate_metabolism	3.1.3.1	--	0	0	0	10000	0
rxn02449	Guanosine 3'-diphosphate 5'-triphosphate 5'-phosphohydrolase	1.0 cpd02740_c + 1.0 cpd00001_c -> 1.0 cpd00067_c + 1.0 cpd00009_c + 1.0 cpd00905_c	Phosphate_metabolism	3.6.1.11	--	0	0	0	10000	0
rxn05312	PIt6	1.0 cpd00009_c + 1.0 cpd00067_c -> 1.0 cpd00009_e + 1.0 cpd00067_e	Phosphate_metabolism	TC-2.A.20	--	0	0	0	10000	0
rxn05313	PIt8	3.0 cpd00971_e + 1.0 cpd00009_e <=> 1.0 cpd00009_c + 3.0 cpd00971_c	Phosphate_metabolism	TC-2.A.58	--	0	0	-10000	10000	0
rxn11268	phosphate ABC transporter permease protein	1.0 cpd00067_c + 1.0 cpd00012_c -> 1.0 cpd00012_e + 1.0 cpd00067_e	Phosphate_metabolism	Undetermined	--	0	0	0	10000	0
rxn00537	2-Phosphonoacetaldehyde phosphonohydrolase	1.0 cpd00001_c + 1.0 cpd02024_c -> 1.0 cpd00009_c + 1.0 cpd00071_c	Phosphonate_metabolism	3.11.1.1	--	0	0	0	10000	0
rxn05470	Glycolate transport via proton symport	1.0 cpd00139_e + 1.0 cpd00067_e <=> 1.0 cpd00067_c + 1.0 cpd00139_c	Photorespiration_(oxidative_C2_cycle)	Undetermined	--	0	0	-10000	10000	0
rxn05493	2-oxoglutarate transport in via proton symport	1.0 cpd00024_e + 1.0 cpd00067_e <=> 1.0 cpd00067_c + 1.0 cpd00024_c	Photorespiration_(oxidative_C2_cycle)	TC-2.A.1.6	--	0	0	-10000	10000	0
rxn08655	Glycolate oxidase	1.0 cpd15560_c + 1.0 cpd00139_c <=> 1.0 cpd15561_c + 1.0 cpd00040_c	Photorespiration_(oxidative_C2_cycle)	Undetermined	--	0	0	-10000	10000	0
rxn08656	Glycolate oxidase	1.0 cpd00139_c + 1.0 cpd15500_c -> 1.0 cpd15499_c + 1.0 cpd00040_c	Photorespiration_(oxidative_C2_cycle)	Undetermined	--	0	0	0	10000	0
rxn08657	Glycolate oxidase	1.0 cpd00139_c + 1.0 cpd15352_c -> 1.0 cpd15353_c + 1.0 cpd00040_c	Photorespiration_(oxidative_C2_cycle)	Undetermined	--	0	0	0	10000	0
rxn00127	S-Adenosyl-L-methionine carboxy-lyase	1.0 cpd00067_c + 1.0 cpd00017_c -> 1.0 cpd00837_c + 1.0 cpd00011_c	Polyamine_Metabolism	4.1.1.50	--	0	0	0	10000	0
rxn00405	L-Arginine carboxy-lyase	1.0 cpd00067_c + 1.0 cpd00051_c -> 1.0 cpd00011_c + 1.0 cpd00152_c	Polyamine_Metabolism	4.1.1.19	--	0	0	0	10000	0
rxn00470	L-Ornithine carboxy-lyase	1.0 cpd00067_c + 1.0 cpd00064_c -> 1.0 cpd00011_c + 1.0 cpd00118_c	Polyamine_Metabolism	4.1.1.17	--	0	0	0	10000	0
rxn00853	N-Carbamoylputrescine amidohydrolase	2.0 cpd00067_c + 1.0 cpd00001_c + 1.0 cpd00341_c -> 1.0 cpd00011_c + 1.0 cpd00013_c + 1.0 cpd00118_c	Polyamine_Metabolism	3.5.1.53	--	0	0	0	10000	0
rxn00858	Agmatine amidinohydrolase	1.0 cpd00001_c + 1.0 cpd00152_c <=> 1.0 cpd00073_c + 1.0 cpd00118_c	Polyamine_Metabolism	3.5.3.11	--	0	0	-10000	10000	0
rxn01021	Methylthioadenosine methylthioribohydrolase	1.0 cpd00001_c + 1.0 cpd00147_c <=> 1.0 cpd00128_c + 1.0 cpd01981_c	Polyamine_Metabolism	3.2.2.9	--	0	0	-10000	10000	0
rxn01029	Agmatine iminohydrolase	1.0 cpd00001_c + 1.0 cpd00152_c -> 1.0 cpd00341_c + 1.0 cpd00013_c	Polyamine_Metabolism	3.5.3.12	--	0	0	0	10000	0
rxn01406	S-Adenosylmethioninamineputrescine 3-aminopropyltransferase	1.0 cpd00837_c + 1.0 cpd00118_c <=> 1.0 cpd00067_c + 1.0 cpd00264_c + 1.0 cpd00147_c	Polyamine_Metabolism	2.5.1.16	--	0	0	-10000	10000	0
rxn01851	4-aminobutanalNAD+ 1-oxidoreductase	1.0 cpd00434_c + 1.0 cpd00001_c + 1.0 cpd00003_c <=> 2.0 cpd00067_c + 1.0 cpd00004_c + 1.0 cpd00281_c	Polyamine_Metabolism	1.2.1.3	--	0	0	-10000	10000	0
rxn05687	Putrescine transport in via proton symport	1.0 cpd00118_e + 1.0 cpd00067_e -> 1.0 cpd00067_c + 1.0 cpd00118_c	Polyamine_Metabolism	Undetermined	--	0	0	0	10000	0
rxn10182	putrescine/ornithine antiporter	1.0 cpd00118_e + 1.0 cpd00064_c <=> 1.0 cpd00064_e + 1.0 cpd00118_c	Polyamine_Metabolism	Undetermined	--	0	0	-10000	10000	0
rxn00992	(R)-3-HydroxybutanoateNAD+ oxidoreductase	1.0 cpd00797_c + 1.0 cpd00003_c <=> 1.0 cpd00067_c + 1.0 cpd00142_c + 1.0 cpd00004_c	Polyhydroxybutyrate_metabolism	1.1.1.30	--	0	0	-10000	10000	0
rxn05484	acetoacetate transport via proton symport	1.0 cpd00142_e + 1.0 cpd00067_e <=> 1.0 cpd00067_c + 1.0 cpd00142_c	Polyhydroxybutyrate_metabolism	Undetermined	--	0	0	-10000	10000	0
rxn05683	butanoate transport in via proton symport	1.0 cpd00067_e + 1.0 cpd00211_e <=> 1.0 cpd00067_c + 1.0 cpd00211_c	Polyhydroxybutyrate_metabolism	Undetermined	--	0	0	-10000	10000	0
rxn12405	transport of (r)-3-hydroxybutanoate [extraorganism-cytosol](passive)	1.0 cpd00797_e <=> 1.0 cpd00797_c	Polyhydroxybutyrate_metabolism	Undetermined	--	0	0	-10000	10000	0
rxn01486	trans,trans-Farnesyl-diphosphateisopentenyl-diphosphate	1.0 cpd00113_c + 1.0 cpd00350_c -> 1.0 cpd00012_c + 1.0 cpd00289_c	Polyprenyl_Diphosphate_Biosynthesis	2.5.1.29	--	0	0	0	10000	0
rxn03891	trans-hexaprenyltranstransferase	1.0 cpd00113_c + 1.0 cpd00906_c -> 1.0 cpd02590_c + 1.0 cpd00012_c	Polyprenyl_Diphosphate_Biosynthesis	2.5.1.30	--	0	0	0	10000	0
rxn03892	PPTT	1.0 cpd02591_c + 1.0 cpd00113_c -> 1.0 cpd00906_c + 1.0 cpd00012_c	Polyprenyl_Diphosphate_Biosynthesis	2.5.1.33	--	0	0	0	10000	0
rxn05287	GGTT	1.0 cpd00113_c + 1.0 cpd00289_c -> 1.0 cpd02591_c + 1.0 cpd00012_c	Polyprenyl_Diphosphate_Biosynthesis	Undetermined	--	0	0	0	10000	0
rxn12008	rxn12008	1.0 cpd00113_c + 1.0 cpd02590_c -> 1.0 cpd00012_c + 1.0 cpd02557_c	Polyprenyl_Diphosphate_Biosynthesis	Undetermined	--	0	0	0	10000	0
rxn05206	Potassium uptake	1.0 cpd00205_e <=> 1.0 cpd00205_c	Potassium_homeostasis	1.A.1	--	0	0	-10000	10000	0
rxn05221	Na+proline symport	1.0 cpd00971_e + 1.0 cpd00129_e <=> 1.0 cpd00129_c + 1.0 cpd00971_c	Proline	Undetermined	--	0	0	-10000	10000	0
rxn05638	L-proline transport in via proton symport	1.0 cpd00129_e + 1.0 cpd00067_e <=> 1.0 cpd00067_c + 1.0 cpd00129_c	Proline	Undetermined	--	0	0	-10000	10000	0
rxn08291	D-Amino acid dehydrogenase	1.0 cpd00001_c + 1.0 cpd00117_c + 1.0 cpd00015_c <=> 1.0 cpd00013_c + 1.0 cpd00982_c + 1.0 cpd00020_c	Proline	1.4.99.1	--	0	0	-10000	10000	0
rxn10945	EX_pro_L_e	1.0 cpd00129_e <=> 1.0 cpd00129_c	Proline	Undetermined	--	0	0	-10000	10000	0
rxn00179	ATPL-glutamate 5-phosphotransferase	1.0 cpd00067_c + 1.0 cpd00023_c + 1.0 cpd00002_c <=> 1.0 cpd00008_c + 1.0 cpd02097_c	Proline_Synthesis	2.7.2.11	--	0	0	-10000	10000	0
rxn00184	L-GlutamateNADP+ oxidoreductase (deaminating)	1.0 cpd00023_c + 1.0 cpd00001_c + 1.0 cpd00006_c <=> 1.0 cpd00067_c + 1.0 cpd00024_c + 1.0 cpd00005_c + 1.0 cpd00013_c	Proline_Synthesis	1.4.1.3	--	0	0	-10000	10000	0
rxn00929	L-ProlineNAD+ 5-oxidoreductase	1.0 cpd00129_c + 1.0 cpd00003_c <=> 1.0 cpd00067_c + 1.0 cpd00004_c + 1.0 cpd02431_c	Proline_Synthesis	1.5.1.2	--	0	0	-10000	10000	0
rxn00931	L-ProlineNADP+ 5-oxidoreductase	1.0 cpd00006_c + 1.0 cpd00129_c <=> 1.0 cpd00067_c + 1.0 cpd00005_c + 1.0 cpd02431_c	Proline_Synthesis	1.5.1.2	--	0	0	-10000	10000	0
rxn02373	L-Glutamate-5-semialdehydeNADP+ 5-oxidoreductase (phosphorylationg)	1.0 cpd02097_c + 1.0 cpd00005_c -> 1.0 cpd00009_c + 1.0 cpd00006_c + 1.0 cpd00858_c	Proline_Synthesis	1.2.1.41	--	0	0	0	10000	0
rxn00183	L-Glutamate 5-semialdehydeNAD+ oxidoreductase	1.0 cpd00001_c + 1.0 cpd00858_c + 1.0 cpd00003_c <=> 2.0 cpd00067_c + 1.0 cpd00023_c + 1.0 cpd00004_c	Proline,_4-hydroxyproline_uptake_and_utilization	1.5.1.12	--	0	0	-10000	10000	0
rxn00196	2,5-dioxopentanoateNADP+ 5-oxidoreductase	1.0 cpd00001_c + 1.0 cpd00340_c + 1.0 cpd00006_c <=> 2.0 cpd00067_c + 1.0 cpd00024_c + 1.0 cpd00005_c	Proline,_4-hydroxyproline_uptake_and_utilization	1.2.1.26	--	0	0	-10000	10000	0
rxn00932	L-Proline,2-oxoglutarateoxygen oxidoreductase (4-hydroxylating)	1.0 cpd00024_c + 1.0 cpd00007_c + 1.0 cpd00129_c -> 1.0 cpd00036_c + 1.0 cpd00011_c + 1.0 cpd00851_c	Proline,_4-hydroxyproline_uptake_and_utilization	1.14.11.2	--	0	0	0	10000	0
rxn01635	1-Pyrroline-4-hydroxy-2-carboxylate aminohydrolase (decyclizing)	1.0 cpd00001_c + 1.0 cpd02626_c + 1.0 cpd00067_c <=> 1.0 cpd00340_c + 1.0 cpd00013_c	Proline,_4-hydroxyproline_uptake_and_utilization	3.5.4.22	--	0	0	-10000	10000	0
rxn02359	trans-4-Hydroxy-L-prolineNAD+ oxidoreductase	1.0 cpd00851_c + 1.0 cpd00015_c <=> 1.0 cpd02625_c + 1.0 cpd00982_c	Proline,_4-hydroxyproline_uptake_and_utilization	1.5.1.12	--	0	0	-10000	10000	0
rxn02360	trans-4-Hydroxy-L-proline 2-epimerase	1.0 cpd00851_c <=> 1.0 cpd02175_c	Proline,_4-hydroxyproline_uptake_and_utilization	5.1.1.8	--	0	0	-10000	10000	0
rxn02946	cis-4-Hydroxy-D-prolineoxygen oxidoreductase (deaminating)	1.0 cpd02175_c + 1.0 cpd00007_c -> 1.0 cpd02626_c + 1.0 cpd00025_c	Proline,_4-hydroxyproline_uptake_and_utilization	1.4.3.3	--	0	0	0	10000	0
rxn09188	Proline dehydrogenase	1.0 cpd00129_c + 1.0 cpd00015_c <=> 1.0 cpd00982_c + 1.0 cpd02431_c	Proline,_4-hydroxyproline_uptake_and_utilization	1.5.99.8	--	0	0	-10000	10000	0
rxn00670	acetyl-CoAphosphate acetyltransferase	1.0 cpd00067_c + 1.0 cpd00009_c + 1.0 cpd00086_c <=> 1.0 cpd01844_c + 1.0 cpd00010_c	Propanediol_utilization	2.3.1.8	--	0	0	-10000	10000	0
rxn00769	Glycerol hydro-lyase	1.0 cpd00100_c -> 1.0 cpd00001_c + 1.0 cpd03571_c	Propanediol_utilization	4.2.1.30	--	0	0	0	10000	0
rxn01879	Propane-1,2-diolNAD+ 1-oxidoreductase	1.0 cpd00006_c + 1.0 cpd00453_c <=> 1.0 cpd00067_c + 1.0 cpd03571_c + 1.0 cpd00005_c	Propanediol_utilization	1.1.1.21	--	0	0	-10000	10000	0
rxn00602	(R)-2-Methyl-3-oxopropanoyl-CoA CoA-carbonylmutase	1.0 cpd00891_c <=> 1.0 cpd00078_c	Propionyl-CoA_to_Succinyl-CoA_Module	5.4.99.2	--	0	0	-10000	10000	0
rxn00672	(S)-2-Methyl-3-oxopropanoyl-CoA carboxy-lyase	1.0 cpd00067_c + 1.0 cpd00519_c -> 1.0 cpd00011_c + 1.0 cpd00086_c	Propionyl-CoA_to_Succinyl-CoA_Module	4.1.1.41	--	0	0	0	10000	0
rxn01355	Propanoyl-CoAcarbon-dioxide ligase (ADP-forming)	1.0 cpd00086_c + 1.0 cpd00242_c + 1.0 cpd00002_c -> 1.0 cpd00067_c + 1.0 cpd00008_c + 1.0 cpd00519_c + 1.0 cpd00009_c	Propionyl-CoA_to_Succinyl-CoA_Module	6.4.1.3	--	0	0	0	10000	0
rxn01996	(R)-2-Methyl-3-oxopropanoyl-CoA 2-epimerase	1.0 cpd00891_c <=> 1.0 cpd00519_c	Propionyl-CoA_to_Succinyl-CoA_Module	5.1.99.1	--	0	0	-10000	10000	0
rxn00006	hydrogen-peroxidehydrogen-peroxide oxidoreductase	2.0 cpd00025_c -> 2.0 cpd00001_c + 1.0 cpd00007_c	Protection_from_Reactive_Oxygen_Species	1.11.1.6	--	0	0	0	10000	0
rxn00175	AcetateCoA ligase (AMP-forming)	1.0 cpd00067_c + 1.0 cpd00010_c + 1.0 cpd00029_c + 1.0 cpd00002_c <=> 1.0 cpd00022_c + 1.0 cpd00018_c + 1.0 cpd00012_c	Protein_Acetylation_and_Deacetylation_in_Bacteria	6.2.1.1	--	0	0	-10000	10000	0
rxn00669	PropanoateCoA ligase (ADP-forming)	1.0 cpd00010_c + 1.0 cpd00141_c + 1.0 cpd00002_c <=> 1.0 cpd00009_c + 1.0 cpd00008_c + 1.0 cpd00086_c	Protein_Acetylation_and_Deacetylation_in_Bacteria	6.2.1.13	--	0	0	-10000	10000	0
rxn00650	membrane alanyl aminopeptidase	1.0 cpd00001_c + 1.0 cpd01017_c <=> 1.0 cpd00084_c + 1.0 cpd00033_c	Protein_degradation	3.4.11.2	--	0	0	-10000	10000	0
rxn09953	Acetoin dehydrogenase	1.0 cpd00361_c + 1.0 cpd00010_c + 1.0 cpd00003_c <=> 1.0 cpd00067_c + 1.0 cpd00022_c + 1.0 cpd00071_c + 1.0 cpd00004_c	Protein_degradation	Undetermined	--	0	0	-10000	10000	0
rxn12633	aminopeptidase	1.0 cpd00001_c + 1.0 cpd11593_c <=> 1.0 cpd00041_c + 1.0 cpd00035_c	Protein_degradation	Undetermined	--	0	0	-10000	10000	0
rxn12634	aminopeptidase	1.0 cpd00001_c + 1.0 cpd11592_c <=> 1.0 cpd00023_c + 1.0 cpd00033_c	Protein_degradation	Undetermined	--	0	0	-10000	10000	0
rxn12635	aminopeptidase	1.0 cpd11591_c + 1.0 cpd00001_c <=> 1.0 cpd00060_c + 1.0 cpd00033_c	Protein_degradation	Undetermined	--	0	0	-10000	10000	0
rxn12636	aminopeptidase	1.0 cpd00001_c + 1.0 cpd11590_c + 1.0 cpd00067_c <=> 1.0 cpd00060_c + 1.0 cpd00035_c	Protein_degradation	Undetermined	--	0	0	-10000	10000	0
rxn12637	aminopeptidase	1.0 cpd00001_c + 1.0 cpd11589_c <=> 1.0 cpd00041_c + 1.0 cpd00033_c	Protein_degradation	Undetermined	--	0	0	-10000	10000	0
rxn12638	aminopeptidase	1.0 cpd00001_c + 1.0 cpd11588_c -> 1.0 cpd00067_c + 1.0 cpd00129_c + 1.0 cpd00033_c	Protein_degradation	Undetermined	--	0	0	0	10000	0
rxn12639	aminopeptidase	1.0 cpd00001_c + 1.0 cpd11587_c <=> 1.0 cpd00053_c + 1.0 cpd00035_c	Protein_degradation	Undetermined	--	0	0	-10000	10000	0
rxn12640	aminopeptidase	1.0 cpd11586_c + 1.0 cpd00001_c <=> 1.0 cpd00023_c + 1.0 cpd00035_c	Protein_degradation	Undetermined	--	0	0	-10000	10000	0
rxn12641	aminopeptidase	1.0 cpd00001_c + 1.0 cpd11585_c <=> 1.0 cpd00035_c + 1.0 cpd00033_c	Protein_degradation	Undetermined	--	0	0	-10000	10000	0
rxn12642	aminopeptidase	1.0 cpd00001_c + 1.0 cpd11584_c <=> 1.0 cpd00035_c + 1.0 cpd00119_c	Protein_degradation	Undetermined	--	0	0	-10000	10000	0
rxn12643	aminopeptidase	1.0 cpd00001_c + 1.0 cpd11583_c <=> 1.0 cpd00107_c + 1.0 cpd00035_c	Protein_degradation	Undetermined	--	0	0	-10000	10000	0
rxn12644	aminopeptidase	1.0 cpd00001_c + 1.0 cpd11582_c <=> 1.0 cpd00035_c + 1.0 cpd00161_c	Protein_degradation	Undetermined	--	0	0	-10000	10000	0
rxn12645	aminopeptidase	1.0 cpd00001_c + 1.0 cpd11581_c <=> 1.0 cpd00033_c + 1.0 cpd00132_c	Protein_degradation	Undetermined	--	0	0	-10000	10000	0
rxn12646	aminopeptidase	1.0 cpd00001_c + 1.0 cpd11580_c <=> 1.0 cpd00053_c + 1.0 cpd00033_c	Protein_degradation	Undetermined	--	0	0	-10000	10000	0
rxn12844	Gly-Cys aminopeptidase	1.0 cpd00001_c + 1.0 cpd15603_c <=> 1.0 cpd00084_c + 1.0 cpd00033_c	Protein_degradation	3.4.11.2	--	0	0	-10000	10000	0
rxn12845	Gly-Leu aminopeptidase	1.0 cpd00001_c + 1.0 cpd15604_c <=> 1.0 cpd00107_c + 1.0 cpd00033_c	Protein_degradation	3.4.11.2	--	0	0	-10000	10000	0
rxn12846	Gly-Phe aminopeptidase	1.0 cpd00001_c + 1.0 cpd15605_c <=> 1.0 cpd00066_c + 1.0 cpd00033_c	Protein_degradation	3.4.11.2	--	0	0	-10000	10000	0
rxn12847	Gly-Try aminopeptidase	1.0 cpd00001_c + 1.0 cpd15606_c <=> 1.0 cpd00069_c + 1.0 cpd00033_c	Protein_degradation	3.4.11.2	--	0	0	-10000	10000	0
rxn00598	Succinyl-CoAacetyl-CoA C-acyltransferase	1.0 cpd00022_c + 1.0 cpd00078_c <=> 1.0 cpd00010_c + 1.0 cpd01507_c	Protocatechuate_branch_of_beta-ketoadipate_pathway	2.3.1.16	--	0	0	-10000	10000	0
rxn01192	Protocatechuateoxygen 3,4-oxidoreductase (decyclizing)	1.0 cpd00007_c + 1.0 cpd00197_c -> 2.0 cpd00067_c + 1.0 cpd00856_c	Protocatechuate_branch_of_beta-ketoadipate_pathway	1.13.11.3	--	0	0	0	10000	0
rxn02369	2-Carboxy-2,5-dihydro-5-oxofuran-2-acetate lyase (decyclizing)	1.0 cpd00938_c <=> 1.0 cpd00067_c + 1.0 cpd00856_c	Protocatechuate_branch_of_beta-ketoadipate_pathway	5.5.1.2	--	0	0	-10000	10000	0
rxn02483	4-Carboxymuconolactone carboxy-lyase	1.0 cpd00067_c + 1.0 cpd00938_c -> 1.0 cpd00011_c + 1.0 cpd02255_c	Protocatechuate_branch_of_beta-ketoadipate_pathway	4.1.1.44	--	0	0	0	10000	0
rxn00082	N-(omega)-Hydroxyarginine,NADPHoxygen oxidoreductase	2.0 cpd03527_c + 1.0 cpd00007_c + 1.0 cpd00005_c <=> 3.0 cpd00067_c + 2.0 cpd00274_c + 1.0 cpd00006_c + 2.0 cpd00418_c	Pterin_biosynthesis	1.14.13.39	--	0	0	-10000	10000	0
rxn00302	GTP 7,8-8,9-dihydrolase	1.0 cpd00038_c + 1.0 cpd00001_c -> 1.0 cpd03518_c	Pterin_biosynthesis	3.5.4.16	--	0	0	0	10000	0
rxn00400	L-Arginine,NADPHoxygen oxidoreductase (nitric-oxide-forming)	1.0 cpd00007_c + 1.0 cpd00005_c + 1.0 cpd00051_c -> 1.0 cpd03527_c + 1.0 cpd00001_c + 1.0 cpd00006_c	Pterin_biosynthesis	1.14.13.39	--	0	0	0	10000	0
rxn01313	NADH6,7-dihydropteridine oxidoreductase	1.0 cpd00067_c + 1.0 cpd00231_c + 1.0 cpd00004_c <=> 1.0 cpd00233_c + 1.0 cpd00003_c	Pterin_biosynthesis	1.5.1.34	--	0	0	-10000	10000	0
rxn01314	NADPH6,7-dihydropteridine oxidoreductase	1.0 cpd00067_c + 1.0 cpd00231_c + 1.0 cpd00005_c <=> 1.0 cpd00006_c + 1.0 cpd00233_c	Pterin_biosynthesis	1.5.1.34	--	0	0	-10000	10000	0
rxn03174	2-Amino-4-hydroxy-6-(erythro-1,2,3-trihydroxypropyl)	1.0 cpd03666_c -> 1.0 cpd00001_c + 1.0 cpd02978_c	Pterin_biosynthesis	3.5.4.16	--	0	0	0	10000	0
rxn03236	4a-hydroxytetrahydrobiopterin hydro-lyase	1.0 cpd03897_c <=> 1.0 cpd00001_c + 1.0 cpd00231_c	Pterin_biosynthesis	4.2.1.96	--	0	0	-10000	10000	0
rxn03419	Formamidopyrimidine nucleoside triphosphate 7,8-8,9-dihydrolase	1.0 cpd00001_c + 1.0 cpd03518_c <=> 1.0 cpd00067_c + 1.0 cpd00047_c + 1.0 cpd03519_c	Pterin_biosynthesis	3.5.4.16	--	0	0	-10000	10000	0
rxn03421	GTP 7,8-8,9-dihydrolase	1.0 cpd03519_c <=> 1.0 cpd03666_c	Pterin_biosynthesis	3.5.4.16	--	0	0	-10000	10000	0
rxn04989	L-phenylalanine,tetrahydrobiopterinoxygen	1.0 cpd00066_c + 1.0 cpd00007_c + 1.0 cpd00233_c -> 1.0 cpd00069_c + 1.0 cpd03897_c	Pterin_biosynthesis	1.14.16.1	--	0	0	0	10000	0
rxn00097	ATPAMP phosphotransferase	1.0 cpd00018_c + 1.0 cpd00002_c <=> 2.0 cpd00008_c	Purine_conversions	2.7.4.3	--	0	0	-10000	10000	0
rxn00131	AMP phosphoribohydrolase	1.0 cpd00001_c + 1.0 cpd00018_c <=> 1.0 cpd00101_c + 1.0 cpd00128_c	Purine_conversions	3.2.2.4	--	0	0	-10000	10000	0
rxn00132	Adenosine 5'-monophosphate phosphohydrolase	1.0 cpd00001_c + 1.0 cpd00018_c -> 1.0 cpd00067_c + 1.0 cpd00009_c + 1.0 cpd00182_c	Purine_conversions	3.1.3.5	--	0	0	0	10000	0
rxn00134	ATPadenosine 5'-phosphotransferase	1.0 cpd00182_c + 1.0 cpd00002_c <=> 1.0 cpd00008_c + 1.0 cpd00018_c	Purine_conversions	2.7.1.20	--	0	0	-10000	10000	0
rxn00139	AMPpyrophosphate phosphoribosyltransferase	1.0 cpd00128_c + 1.0 cpd00103_c -> 1.0 cpd00018_c + 1.0 cpd00012_c	Purine_conversions	2.4.2.7	--	0	0	0	10000	0
rxn00237	ATPnucleoside-diphosphate phosphatransferase	1.0 cpd00031_c + 1.0 cpd00002_c <=> 1.0 cpd00038_c + 1.0 cpd00008_c	Purine_conversions	2.7.4.6	--	0	0	-10000	10000	0
rxn00800	N6-(1,2-Dicarboxyethyl)AMP AMP-lyase	1.0 cpd02375_c <=> 1.0 cpd00106_c + 1.0 cpd00018_c	Purine_conversions	4.3.2.2	--	0	0	-10000	10000	0
rxn00831	Inosine 5'-monophosphate phosphohydrolase	1.0 cpd00001_c + 1.0 cpd00114_c -> 1.0 cpd00067_c + 1.0 cpd00246_c + 1.0 cpd00009_c	Purine_conversions	3.1.3.5	--	0	0	0	10000	0
rxn00834	IMPNAD+ oxidoreductase	1.0 cpd00001_c + 1.0 cpd00114_c + 1.0 cpd00003_c <=> 1.0 cpd00067_c + 1.0 cpd00497_c + 1.0 cpd00004_c	Purine_conversions	1.1.1.205	--	0	0	-10000	10000	0
rxn00835	ATPinosine 5'-phosphotransferase	1.0 cpd00246_c + 1.0 cpd00002_c <=> 1.0 cpd00008_c + 1.0 cpd00114_c	Purine_conversions	2.7.1.73	--	0	0	-10000	10000	0
rxn00836	IMPpyrophosphate phosphoribosyltransferase	1.0 cpd00226_c + 1.0 cpd00103_c -> 1.0 cpd00114_c + 1.0 cpd00012_c	Purine_conversions	2.4.2.8	--	0	0	0	10000	0
rxn00837	NADHguanosine-5'-phosphate oxidoreductase(deaminating)	1.0 cpd00126_c + 2.0 cpd00067_c + 1.0 cpd00005_c -> 1.0 cpd00114_c + 1.0 cpd00006_c + 1.0 cpd00013_c	Purine_conversions	1.7.1.7	--	0	0	0	10000	0
rxn00838	IMPL-aspartate ligase (GDP-forming)	1.0 cpd00038_c + 1.0 cpd00114_c + 1.0 cpd00041_c -> 2.0 cpd00067_c + 1.0 cpd00031_c + 1.0 cpd00009_c + 1.0 cpd02375_c	Purine_conversions	6.3.4.4	--	0	0	0	10000	0
rxn00839	ATPnucleoside-diphosphate phosphatransferase	1.0 cpd00177_c + 1.0 cpd00002_c <=> 1.0 cpd00008_c + 1.0 cpd00115_c	Purine_conversions	2.7.4.6	--	0	0	-10000	10000	0
rxn00913	Guanosine 5'-monophosphate phosphohydrolase	1.0 cpd00001_c + 1.0 cpd00126_c -> 1.0 cpd00067_c + 1.0 cpd00009_c + 1.0 cpd00311_c	Purine_conversions	3.1.3.5	--	0	0	0	10000	0
rxn00914	ATPinosine 5'-phosphotransferase	1.0 cpd00311_c + 1.0 cpd00002_c <=> 1.0 cpd00126_c + 1.0 cpd00008_c	Purine_conversions	2.7.1.73	--	0	0	-10000	10000	0
rxn00915	GMPpyrophosphate phosphoribosyltransferase	1.0 cpd00207_c + 1.0 cpd00103_c -> 1.0 cpd00126_c + 1.0 cpd00012_c	Purine_conversions	2.4.2.7	--	0	0	0	10000	0
rxn00916	Xanthosine-5'-phosphateammonia ligase (AMP-forming)	1.0 cpd00013_c + 1.0 cpd00497_c + 1.0 cpd00002_c <=> 1.0 cpd00126_c + 1.0 cpd00067_c + 1.0 cpd00018_c + 1.0 cpd00012_c	Purine_conversions	6.3.4.1	--	0	0	-10000	10000	0
rxn00917	Xanthosine-5'-phosphateL-glutamine amido-ligase (AMP-forming)	1.0 cpd00001_c + 1.0 cpd00053_c + 1.0 cpd00497_c + 1.0 cpd00002_c -> 1.0 cpd00126_c + 1.0 cpd00023_c + 1.0 cpd00018_c + 1.0 cpd00012_c + 1.0 cpd00067_c	Purine_conversions	6.3.5.2	--	0	0	0	10000	0
rxn00926	Adenine aminohydrolase	1.0 cpd00067_c + 1.0 cpd00001_c + 1.0 cpd00128_c -> 1.0 cpd00226_c + 1.0 cpd00013_c	Purine_conversions	3.5.4.2	--	0	0	0	10000	0
rxn00927	Adenosine ribohydrolase	1.0 cpd00001_c + 1.0 cpd00182_c <=> 1.0 cpd00128_c + 1.0 cpd00105_c	Purine_conversions	3.2.2.1	--	0	0	-10000	10000	0
rxn01127	ATPAMP phosphotransferase	1.0 cpd00294_c + 1.0 cpd00002_c <=> 1.0 cpd00008_c + 1.0 cpd00177_c	Purine_conversions	2.7.4.3	--	0	0	-10000	10000	0
rxn01137	Adenosine aminohydrolase	1.0 cpd00001_c + 1.0 cpd00067_c + 1.0 cpd00182_c -> 1.0 cpd00246_c + 1.0 cpd00013_c	Purine_conversions	3.5.4.4	--	0	0	0	10000	0
rxn01138	Adenosineorthophosphate ribosyltransferase	1.0 cpd00009_c + 1.0 cpd00067_c + 1.0 cpd00182_c <=> 1.0 cpd00128_c + 1.0 cpd00475_c	Purine_conversions	2.4.2.1	--	0	0	-10000	10000	0
rxn01225	Guanine aminohydrolase	1.0 cpd00067_c + 1.0 cpd00001_c + 1.0 cpd00207_c -> 1.0 cpd00013_c + 1.0 cpd00309_c	Purine_conversions	3.5.4.3	--	0	0	0	10000	0
rxn01226	Guanosine ribohydrolase	1.0 cpd00001_c + 1.0 cpd00311_c <=> 1.0 cpd00207_c + 1.0 cpd00105_c	Purine_conversions	3.2.2.1	--	0	0	-10000	10000	0
rxn01299	Inosine ribohydrolase	1.0 cpd00001_c + 1.0 cpd00246_c <=> 1.0 cpd00226_c + 1.0 cpd00105_c	Purine_conversions	3.2.2.1	--	0	0	-10000	10000	0
rxn01352	dGTP triphosphohydrolase	1.0 cpd00001_c + 1.0 cpd00241_c <=> 1.0 cpd00067_c + 1.0 cpd00421_c + 1.0 cpd00277_c	Purine_conversions	3.1.5.1	--	0	0	-10000	10000	0
rxn01353	ATPnucleoside-diphosphate phosphatransferase	1.0 cpd00295_c + 1.0 cpd00002_c <=> 1.0 cpd00008_c + 1.0 cpd00241_c	Purine_conversions	2.7.4.6	--	0	0	-10000	10000	0
rxn01358	inosineorthophosphate ribosyltransferase	1.0 cpd00067_c + 1.0 cpd00246_c + 1.0 cpd00009_c <=> 1.0 cpd00226_c + 1.0 cpd00475_c	Purine_conversions	2.4.2.1	--	0	0	-10000	10000	0
rxn01444	ATPdeoxyguanosine 5'-phosphotransferase	1.0 cpd00277_c + 1.0 cpd00002_c <=> 1.0 cpd00008_c + 1.0 cpd00296_c	Purine_conversions	2.7.1.113	--	0	0	-10000	10000	0
rxn01445	2'-Deoxyguanosine 5'-monophosphate phosphohydrolase	1.0 cpd00001_c + 1.0 cpd00296_c -> 1.0 cpd00067_c + 1.0 cpd00009_c + 1.0 cpd00277_c	Purine_conversions	3.1.3.5	--	0	0	0	10000	0
rxn01507	2'-Deoxyadenosine 5'-monophosphate phosphohydrolase	1.0 cpd00001_c + 1.0 cpd00294_c -> 1.0 cpd00067_c + 1.0 cpd00009_c + 1.0 cpd00438_c	Purine_conversions	3.1.3.5	--	0	0	0	10000	0
rxn01508	ATPdeoxyadenosine 5'-phosphotransferase	1.0 cpd00438_c + 1.0 cpd00002_c <=> 1.0 cpd00008_c + 1.0 cpd00294_c	Purine_conversions	2.7.1.76	--	0	0	-10000	10000	0
rxn01544	XMPpyrophosphate phosphoribosyltransferase	1.0 cpd00309_c + 1.0 cpd00103_c -> 1.0 cpd00012_c + 1.0 cpd00497_c	Purine_conversions	2.4.2.8	--	0	0	0	10000	0
rxn01545	Xanthosine ribohydrolase	1.0 cpd00001_c + 1.0 cpd01217_c <=> 1.0 cpd00105_c + 1.0 cpd00309_c	Purine_conversions	3.2.2.1	--	0	0	-10000	10000	0
rxn01548	guanosineorthophosphate ribosyltransferase	1.0 cpd00009_c + 1.0 cpd00067_c + 1.0 cpd00311_c <=> 1.0 cpd00207_c + 1.0 cpd00475_c	Purine_conversions	2.4.2.1	--	0	0	-10000	10000	0
rxn01649	Xanthosineorthophosphate ribosyltransferase	1.0 cpd01217_c + 1.0 cpd00009_c + 1.0 cpd00067_c <=> 1.0 cpd00475_c + 1.0 cpd00309_c	Purine_conversions	2.4.2.1	--	0	0	-10000	10000	0
rxn01858	Deoxyadenosine aminohydrolase	1.0 cpd00001_c + 1.0 cpd00067_c + 1.0 cpd00438_c -> 1.0 cpd00013_c + 1.0 cpd03279_c	Purine_conversions	3.5.4.4	--	0	0	0	10000	0
rxn01961	Xanthosine 5'-phosphate phosphohydrolase	1.0 cpd00001_c + 1.0 cpd00497_c -> 1.0 cpd00067_c + 1.0 cpd01217_c + 1.0 cpd00009_c	Purine_conversions	3.1.3.5	--	0	0	0	10000	0
rxn01985	Deoxyinosineorthophosphate ribosyltransferase	1.0 cpd00067_c + 1.0 cpd00009_c + 1.0 cpd03279_c <=> 1.0 cpd00226_c + 1.0 cpd00509_c	Purine_conversions	2.4.2.1	--	0	0	-10000	10000	0
rxn02400	Nicotinate D-ribonucleotide phosphohydrolase	1.0 cpd00001_c + 1.0 cpd00873_c -> 1.0 cpd00067_c + 1.0 cpd03471_c + 1.0 cpd00009_c	Purine_conversions	3.1.3.5	--	0	0	0	10000	0
rxn10052	adenylate kinase (Inorganic triphosphate)	1.0 cpd00067_c + 1.0 cpd00421_c + 1.0 cpd00018_c <=> 1.0 cpd00008_c + 1.0 cpd00012_c	Purine_conversions	2.7.4.3	--	0	0	-10000	10000	0
rxn01297	XanthineNAD+ oxidoreductase	1.0 cpd00001_c + 1.0 cpd00226_c + 1.0 cpd00003_c <=> 1.0 cpd00067_c + 1.0 cpd00004_c + 1.0 cpd00309_c	Purine_Utilization	1.17.1.4	--	0	0	-10000	10000	0
rxn01298	Hypoxanthineoxygen oxidoreductase	1.0 cpd00001_c + 1.0 cpd00007_c + 1.0 cpd00226_c -> 1.0 cpd00025_c + 1.0 cpd00309_c	Purine_Utilization	1.17.3.2	--	0	0	0	10000	0
rxn01522	xanthineNAD+ oxidoreductase	1.0 cpd00001_c + 1.0 cpd00003_c + 1.0 cpd00309_c <=> 1.0 cpd00067_c + 1.0 cpd00004_c + 1.0 cpd00300_c	Purine_Utilization	1.17.1.4	--	0	0	-10000	10000	0
rxn01523	Urateoxygen oxidoreductase	1.0 cpd00001_c + 1.0 cpd00007_c + 1.0 cpd00300_c <=> 1.0 cpd08625_c + 1.0 cpd00025_c	Purine_Utilization	1.7.3.3	--	0	0	-10000	10000	0
rxn01524	Xanthineoxygen oxidoreductase	1.0 cpd00001_c + 1.0 cpd00007_c + 1.0 cpd00309_c -> 1.0 cpd00025_c + 1.0 cpd00300_c	Purine_Utilization	1.17.3.2	--	0	0	0	10000	0
rxn05197	Uracil ion-coupled transport	1.0 cpd00092_e + 1.0 cpd00067_e <=> 1.0 cpd00067_c + 1.0 cpd00092_c	Purine_Utilization	TC-2.A.40	--	0	0	-10000	10000	0
rxn05201	Hypoxanthine ion-coupled transport	1.0 cpd00226_e + 1.0 cpd00067_e <=> 1.0 cpd00067_c + 1.0 cpd00226_c	Purine_Utilization	Undetermined	--	0	0	-10000	10000	0
rxn05202	Xanthine ion-coupled transport	1.0 cpd00309_e + 1.0 cpd00067_e <=> 1.0 cpd00067_c + 1.0 cpd00309_c	Purine_Utilization	TC-2.A.40	--	0	0	-10000	10000	0
rxn05682	allantoin transport in via proton symport	1.0 cpd01092_e + 1.0 cpd00067_e <=> 1.0 cpd00067_c + 1.0 cpd01092_c	Purine_Utilization	Undetermined	--	0	0	-10000	10000	0
rxn09657	Thiamine transport in via proton symport	1.0 cpd00305_e + 1.0 cpd00067_e -> 1.0 cpd00067_c + 1.0 cpd00305_c	Purine_Utilization	Undetermined	--	0	0	0	10000	0
rxn00124	ATPpyridoxal 5'-phosphotransferase	1.0 cpd00215_c + 1.0 cpd00002_c <=> 1.0 cpd00016_c + 1.0 cpd00008_c	Pyridoxin_(Vitamin_B6)_Biosynthesis	2.7.1.35	--	0	0	-10000	10000	0
rxn00209	Pyridoxine 5-phosphateoxygen oxidoreductase (deaminating)	1.0 cpd00478_c + 1.0 cpd00007_c -> 1.0 cpd00016_c + 1.0 cpd00025_c	Pyridoxin_(Vitamin_B6)_Biosynthesis	1.4.3.5	--	0	0	0	10000	0
rxn01331	D-erythrose 4-phosphateNAD+ oxidoreductase	1.0 cpd00236_c + 1.0 cpd00001_c + 1.0 cpd00003_c <=> 2.0 cpd00067_c + 1.0 cpd02147_c + 1.0 cpd00004_c	Pyridoxin_(Vitamin_B6)_Biosynthesis	1.2.1.72	--	0	0	-10000	10000	0
rxn01396	ATPpyridoxal 5'-phosphotransferase	1.0 cpd00263_c + 1.0 cpd00002_c <=> 1.0 cpd00478_c + 1.0 cpd00008_c	Pyridoxin_(Vitamin_B6)_Biosynthesis	2.7.1.35	--	0	0	-10000	10000	0
rxn02939	4-phospho-D-erythronateNAD+ 2-oxidoreductase	1.0 cpd02147_c + 1.0 cpd00003_c <=> 1.0 cpd00067_c + 1.0 cpd03606_c + 1.0 cpd00004_c	Pyridoxin_(Vitamin_B6)_Biosynthesis	1.1.1.290	--	0	0	-10000	10000	0
rxn03445	O-Phospho-4-hydroxy-L-threonine2-oxoglutarate aminotransferase	1.0 cpd03607_c + 1.0 cpd00024_c <=> 1.0 cpd03606_c + 1.0 cpd00023_c	Pyridoxin_(Vitamin_B6)_Biosynthesis	2.6.1.52	--	0	0	-10000	10000	0
rxn03951	NAD-dependent threonine 4-phosphate dehydrogenase	1.0 cpd03607_c + 1.0 cpd00003_c <=> 1.0 cpd00067_c + 1.0 cpd04539_c + 1.0 cpd00004_c	Pyridoxin_(Vitamin_B6)_Biosynthesis	1.1.1.262	--	0	0	-10000	10000	0
rxn04070	pyridoxine 5'-phosphate synthase	1.0 cpd08449_c + 1.0 cpd08289_c -> 1.0 cpd00478_c + 2.0 cpd00067_c + 1.0 cpd00009_c + 2.0 cpd00001_c	Pyridoxin_(Vitamin_B6)_Biosynthesis	2.6.99.2	--	0	0	0	10000	0
rxn05144	rxn05144	1.0 cpd00053_c + 1.0 cpd00171_c + 1.0 cpd00102_c -> 2.0 cpd00067_c + 1.0 cpd00023_c + 3.0 cpd00001_c + 1.0 cpd00016_c + 1.0 cpd00009_c	Pyridoxin_(Vitamin_B6)_Biosynthesis	Undetermined	--	0	0	0	10000	0
rxn01252	Pyridoxineoxygen oxidoreductase (deaminating)	1.0 cpd00007_c + 1.0 cpd00263_c -> 1.0 cpd00025_c + 1.0 cpd00215_c	Pyridoxin(Vitamin_B6)_Degradation_Pathway	1.1.3.12	--	0	0	0	10000	0
rxn00117	ATPnucleoside-diphosphate phosphatransferase	1.0 cpd00014_c + 1.0 cpd00002_c <=> 1.0 cpd00008_c + 1.0 cpd00062_c	pyrimidine_conversions	2.7.4.6	--	0	0	-10000	10000	0
rxn00118	Uridine triphosphateAMP phosphotransferase	1.0 cpd00018_c + 1.0 cpd00062_c <=> 1.0 cpd00008_c + 1.0 cpd00014_c	pyrimidine_conversions	2.7.4.10	--	0	0	-10000	10000	0
rxn00362	Cytidine-5'-monophosphate phosphoribo(deoxyribo)hydrolase	1.0 cpd00001_c + 1.0 cpd00046_c <=> 1.0 cpd00101_c + 1.0 cpd00307_c	pyrimidine_conversions	3.2.2.10	--	0	0	-10000	10000	0
rxn00363	Cytidine-5'-monophosphate phosphohydrolase	1.0 cpd00001_c + 1.0 cpd00046_c -> 1.0 cpd00067_c + 1.0 cpd00009_c + 1.0 cpd00367_c	pyrimidine_conversions	3.1.3.5	--	0	0	0	10000	0
rxn00364	ATPCMP phosphotransferase	1.0 cpd00002_c + 1.0 cpd00046_c <=> 1.0 cpd00096_c + 1.0 cpd00008_c	pyrimidine_conversions	2.7.4.14	--	0	0	-10000	10000	0
rxn00365	ATPcytidine 5'-phosphotransferase	1.0 cpd00367_c + 1.0 cpd00002_c <=> 1.0 cpd00008_c + 1.0 cpd00046_c	pyrimidine_conversions	2.7.1.48	--	0	0	-10000	10000	0
rxn00368	UTPcytidine 5'-phosphotransferase	1.0 cpd00367_c + 1.0 cpd00062_c <=> 1.0 cpd00014_c + 1.0 cpd00046_c	pyrimidine_conversions	2.7.1.48	--	0	0	-10000	10000	0
rxn00369	GTPcytidine 5'-phosphotransferase	1.0 cpd00038_c + 1.0 cpd00367_c <=> 1.0 cpd00031_c + 1.0 cpd00046_c	pyrimidine_conversions	2.7.1.48	--	0	0	-10000	10000	0
rxn00407	CTP aminohydrolase	1.0 cpd00052_c + 1.0 cpd00001_c + 1.0 cpd00067_c -> 1.0 cpd00013_c + 1.0 cpd00062_c	pyrimidine_conversions	3.5.4.13	--	0	0	0	10000	0
rxn00408	CTP diphosphohydrolase	1.0 cpd00001_c + 1.0 cpd00052_c -> 1.0 cpd00096_c + 1.0 cpd00067_c + 1.0 cpd00009_c	pyrimidine_conversions	3.6.1.5	--	0	0	0	10000	0
rxn00409	ATPnucleoside-diphosphate phosphatransferase	1.0 cpd00096_c + 1.0 cpd00002_c <=> 1.0 cpd00052_c + 1.0 cpd00008_c	pyrimidine_conversions	2.7.4.6	--	0	0	-10000	10000	0
rxn00410	UTPammonia ligase(ADP-forming)	1.0 cpd00002_c + 1.0 cpd00013_c + 1.0 cpd00062_c <=> 2.0 cpd00067_c + 1.0 cpd00008_c + 1.0 cpd00052_c + 1.0 cpd00009_c	pyrimidine_conversions	6.3.4.2	--	0	0	-10000	10000	0
rxn00412	UTPammonia ligase(ADP-forming)	1.0 cpd00001_c + 1.0 cpd00053_c + 1.0 cpd00062_c + 1.0 cpd00002_c -> 1.0 cpd00052_c + 1.0 cpd00008_c + 1.0 cpd00023_c + 2.0 cpd00067_c + 1.0 cpd00009_c	pyrimidine_conversions	6.3.4.2	--	0	0	0	10000	0
rxn00515	ATPnucleoside-diphosphate phosphatransferase	1.0 cpd00090_c + 1.0 cpd00002_c <=> 1.0 cpd00008_c + 1.0 cpd00068_c	pyrimidine_conversions	2.7.4.6	--	0	0	-10000	10000	0
rxn00707	ITPcytidine 5'-phosphotransferase	1.0 cpd00367_c + 1.0 cpd00068_c <=> 1.0 cpd00090_c + 1.0 cpd00046_c	pyrimidine_conversions	2.7.1.48	--	0	0	-10000	10000	0
rxn00708	Uridine 5'-monophosphate phosphohydrolase	1.0 cpd00001_c + 1.0 cpd00091_c -> 1.0 cpd00067_c + 1.0 cpd00009_c + 1.0 cpd00249_c	pyrimidine_conversions	3.1.3.5	--	0	0	0	10000	0
rxn00709	ATPuridine 5'-phosphotransferase	1.0 cpd00249_c + 1.0 cpd00002_c <=> 1.0 cpd00008_c + 1.0 cpd00091_c	pyrimidine_conversions	2.7.1.48	--	0	0	-10000	10000	0
rxn00711	UMPpyrophosphate phosphoribosyltransferase	1.0 cpd00092_c + 1.0 cpd00103_c -> 1.0 cpd00091_c + 1.0 cpd00012_c	pyrimidine_conversions	2.4.2.9	--	0	0	0	10000	0
rxn00712	UTPuridine 5'-phosphotransferase	1.0 cpd00249_c + 1.0 cpd00062_c <=> 1.0 cpd00091_c + 1.0 cpd00014_c	pyrimidine_conversions	2.7.1.48	--	0	0	-10000	10000	0
rxn00713	GTPuridine 5'-phosphotransferase	1.0 cpd00038_c + 1.0 cpd00249_c <=> 1.0 cpd00031_c + 1.0 cpd00091_c	pyrimidine_conversions	2.7.1.48	--	0	0	-10000	10000	0
rxn00715	ITPuridine 5'-phosphotransferase	1.0 cpd00249_c + 1.0 cpd00068_c <=> 1.0 cpd00090_c + 1.0 cpd00091_c	pyrimidine_conversions	2.7.1.48	--	0	0	-10000	10000	0
rxn00717	Cytosine aminohydrolase	1.0 cpd00067_c + 1.0 cpd00001_c + 1.0 cpd00307_c -> 1.0 cpd00092_c + 1.0 cpd00013_c	pyrimidine_conversions	3.5.4.1	--	0	0	0	10000	0
rxn01128	dATPcytidine 5'-phosphotransferase	1.0 cpd00115_c + 1.0 cpd00367_c <=> 1.0 cpd00177_c + 1.0 cpd00046_c	pyrimidine_conversions	2.7.1.48	--	0	0	-10000	10000	0
rxn01129	dATPuridine 5'-phosphotransferase	1.0 cpd00115_c + 1.0 cpd00249_c <=> 1.0 cpd00091_c + 1.0 cpd00177_c	pyrimidine_conversions	2.7.1.48	--	0	0	-10000	10000	0
rxn01143	ATPthymidine 5'-phosphotransferase	1.0 cpd00184_c + 1.0 cpd00002_c <=> 1.0 cpd00298_c + 1.0 cpd00008_c	pyrimidine_conversions	2.7.1.21	--	0	0	-10000	10000	0
rxn01145	Thymidylate 5'-phosphohydrolase	1.0 cpd00298_c + 1.0 cpd00001_c -> 1.0 cpd00067_c + 1.0 cpd00009_c + 1.0 cpd00184_c	pyrimidine_conversions	3.1.3.5	--	0	0	0	10000	0
rxn01146	Thymidineorthophosphate deoxyribosyltransferase	1.0 cpd00067_c + 1.0 cpd00009_c + 1.0 cpd00184_c <=> 1.0 cpd00151_c + 1.0 cpd00509_c	pyrimidine_conversions	2.4.2.4	--	0	0	-10000	10000	0
rxn01218	2'-Deoxycytidine 5'-monophosphate phosphohydrolase	1.0 cpd00001_c + 1.0 cpd00206_c -> 1.0 cpd00067_c + 1.0 cpd00009_c + 1.0 cpd00654_c	pyrimidine_conversions	3.1.3.5	--	0	0	0	10000	0
rxn01219	ATPCMP phosphotransferase	1.0 cpd00206_c + 1.0 cpd00002_c <=> 1.0 cpd00008_c + 1.0 cpd00533_c	pyrimidine_conversions	2.7.4.14	--	0	0	-10000	10000	0
rxn01366	Uridineorthophosphate ribosyltransferase	1.0 cpd00067_c + 1.0 cpd00009_c + 1.0 cpd00249_c <=> 1.0 cpd00092_c + 1.0 cpd00475_c	pyrimidine_conversions	2.4.2.3	--	0	0	-10000	10000	0
rxn01368	Cytidine aminohydrolase	1.0 cpd00067_c + 1.0 cpd00001_c + 1.0 cpd00367_c -> 1.0 cpd00249_c + 1.0 cpd00013_c	pyrimidine_conversions	3.5.4.5	--	0	0	0	10000	0
rxn01370	dGTPuridine 5'-phosphotransferase	1.0 cpd00241_c + 1.0 cpd00249_c <=> 1.0 cpd00091_c + 1.0 cpd00295_c	pyrimidine_conversions	2.7.1.48	--	0	0	-10000	10000	0
rxn01510	dGTPcytidine 5'-phosphotransferase	1.0 cpd00241_c + 1.0 cpd00367_c <=> 1.0 cpd00295_c + 1.0 cpd00046_c	pyrimidine_conversions	2.7.1.48	--	0	0	-10000	10000	0
rxn01512	ATPnucleoside-diphosphate phosphatransferase	1.0 cpd00297_c + 1.0 cpd00002_c <=> 1.0 cpd00008_c + 1.0 cpd00357_c	pyrimidine_conversions	2.7.4.6	--	0	0	-10000	10000	0
rxn01513	ATPdTMP phosphotransferase	1.0 cpd00298_c + 1.0 cpd00002_c <=> 1.0 cpd00008_c + 1.0 cpd00297_c	pyrimidine_conversions	2.7.4.9	--	0	0	-10000	10000	0
rxn01515	dTTPcytidine 5'-phosphotransferase	1.0 cpd00357_c + 1.0 cpd00367_c <=> 1.0 cpd00297_c + 1.0 cpd00046_c	pyrimidine_conversions	2.7.1.48	--	0	0	-10000	10000	0
rxn01516	dTTPuridine 5'-phosphotransferase	1.0 cpd00357_c + 1.0 cpd00249_c <=> 1.0 cpd00297_c + 1.0 cpd00091_c	pyrimidine_conversions	2.7.1.48	--	0	0	-10000	10000	0
rxn01517	ATPdTMP phosphotransferase	1.0 cpd00299_c + 1.0 cpd00002_c <=> 1.0 cpd00008_c + 1.0 cpd00978_c	pyrimidine_conversions	2.7.4.4	--	0	0	-10000	10000	0
rxn01518	ATPdeoxyuridine 5'-phosphotransferase	1.0 cpd00412_c + 1.0 cpd00002_c <=> 1.0 cpd00299_c + 1.0 cpd00008_c	pyrimidine_conversions	2.7.1.21	--	0	0	-10000	10000	0
rxn01520	5,10-MethylenetetrahydrofolatedUMP C-methyltransferase	1.0 cpd00299_c + 1.0 cpd00125_c -> 1.0 cpd00298_c + 1.0 cpd00330_c	pyrimidine_conversions	2.1.1.45	--	0	0	0	10000	0
rxn01647	Nicotinate D-ribonucleosideorthophosphate ribosyltransferase	1.0 cpd00009_c + 1.0 cpd03471_c <=> 1.0 cpd00218_c + 1.0 cpd00475_c	pyrimidine_conversions	2.4.2.1	--	0	0	-10000	10000	0
rxn01648	Cytidineorthophosphate alpha-D-ribosyltransferase	1.0 cpd00067_c + 1.0 cpd00009_c + 1.0 cpd00367_c <=> 1.0 cpd00307_c + 1.0 cpd00475_c	pyrimidine_conversions	2.4.2.2	--	0	0	-10000	10000	0
rxn01672	dCTP aminohydrolase	1.0 cpd00001_c + 1.0 cpd00067_c + 1.0 cpd00356_c -> 1.0 cpd00358_c + 1.0 cpd00013_c	pyrimidine_conversions	3.5.4.13	--	0	0	0	10000	0
rxn01673	ATPnucleoside-diphosphate phosphatransferase	1.0 cpd00533_c + 1.0 cpd00002_c <=> 1.0 cpd00008_c + 1.0 cpd00356_c	pyrimidine_conversions	2.7.4.6	--	0	0	-10000	10000	0
rxn01674	dCTPuridine 5'-phosphotransferase	1.0 cpd00249_c + 1.0 cpd00356_c <=> 1.0 cpd00533_c + 1.0 cpd00091_c	pyrimidine_conversions	2.7.1.48	--	0	0	-10000	10000	0
rxn01678	ATPnucleoside-diphosphate phosphatransferase	1.0 cpd00978_c + 1.0 cpd00002_c <=> 1.0 cpd00008_c + 1.0 cpd00358_c	pyrimidine_conversions	2.7.4.6	--	0	0	-10000	10000	0
rxn01679	dUTPuridine 5'-phosphotransferase	1.0 cpd00358_c + 1.0 cpd00249_c <=> 1.0 cpd00091_c + 1.0 cpd00978_c	pyrimidine_conversions	2.7.1.48	--	0	0	-10000	10000	0
rxn01705	dCTPcytidine 5'-phosphotransferase	1.0 cpd00356_c + 1.0 cpd00367_c <=> 1.0 cpd00533_c + 1.0 cpd00046_c	pyrimidine_conversions	2.7.1.48	--	0	0	-10000	10000	0
rxn01706	dUTPcytidine 5'-phosphotransferase	1.0 cpd00358_c + 1.0 cpd00367_c <=> 1.0 cpd00978_c + 1.0 cpd00046_c	pyrimidine_conversions	2.7.1.48	--	0	0	-10000	10000	0
rxn01799	deoxyuridineorthophosphate 2-deoxy-D-ribosyltransferase	1.0 cpd00067_c + 1.0 cpd00412_c + 1.0 cpd00009_c <=> 1.0 cpd00092_c + 1.0 cpd00509_c	pyrimidine_conversions	2.4.2.1	--	0	0	-10000	10000	0
rxn01800	Deoxycytidine aminohydrolase	1.0 cpd00001_c + 1.0 cpd00067_c + 1.0 cpd00654_c -> 1.0 cpd00412_c + 1.0 cpd00013_c	pyrimidine_conversions	3.5.4.5	--	0	0	0	10000	0
rxn02522	2',3'-Cyclic UMP 3'-nucleotidohydrolase	1.0 cpd01572_c + 1.0 cpd00001_c -> 1.0 cpd00989_c	pyrimidine_conversions	3.1.4.16	--	0	0	0	10000	0
rxn02762	2',3'-Cyclic CMP 3'-nucleotidohydrolase	1.0 cpd00001_c + 1.0 cpd01571_c -> 1.0 cpd03454_c	pyrimidine_conversions	3.1.4.16	--	0	0	0	10000	0
rxn04464	5,10-methylenetetrahydrofolate,FADH2dUMP C-methyltransferase	1.0 cpd00299_c + 1.0 cpd00982_c + 1.0 cpd00125_c <=> 1.0 cpd00298_c + 1.0 cpd00087_c + 1.0 cpd00015_c	pyrimidine_conversions	2.1.1.148	--	0	0	-10000	10000	0
rxn05289	TRDR	1.0 cpd00067_c + 1.0 cpd00005_c + 1.0 cpd11420_c <=> 1.0 cpd00006_c + 1.0 cpd11421_c	pyrimidine_conversions	1.8.1.9	--	0	0	-10000	10000	0
rxn00654	N-Carbamoyl-beta-alanine amidohydrolase	2.0 cpd00067_c + 1.0 cpd00001_c + 1.0 cpd01720_c -> 1.0 cpd00011_c + 1.0 cpd00085_c + 1.0 cpd00013_c	Pyrimidine_utilization	3.5.1.6	--	0	0	0	10000	0
rxn00720	5,6-DihydrouracilNADP+ oxidoreductase	1.0 cpd00337_c + 1.0 cpd00006_c <=> 1.0 cpd00067_c + 1.0 cpd00092_c + 1.0 cpd00005_c	Pyrimidine_utilization	1.3.1.2	--	0	0	-10000	10000	0
rxn01626	5,6-Dihydrouracil amidohydrolase	1.0 cpd00001_c + 1.0 cpd00337_c -> 1.0 cpd00067_c + 1.0 cpd01720_c	Pyrimidine_utilization	3.5.2.2	--	0	0	0	10000	0
rxn00165	L-serine ammonia-lyase	1.0 cpd00054_c -> 1.0 cpd00013_c + 1.0 cpd00020_c	Pyruvate_Alanine_Serine_Interconversions	4.3.1.17	--	0	0	0	10000	0
rxn00166	D-serine ammonia-lyase	1.0 cpd00550_c -> 1.0 cpd00013_c + 1.0 cpd00020_c	Pyruvate_Alanine_Serine_Interconversions	4.3.1.18	--	0	0	0	10000	0
rxn00272	L-Alanineglyoxylate aminotransferase	1.0 cpd00035_c + 1.0 cpd00040_c <=> 1.0 cpd00020_c + 1.0 cpd00033_c	Pyruvate_Alanine_Serine_Interconversions	2.6.1.44	--	0	0	-10000	10000	0
rxn00278	L-AlanineNAD+ oxidoreductase (deaminating)	1.0 cpd00001_c + 1.0 cpd00035_c + 1.0 cpd00003_c <=> 1.0 cpd00067_c + 1.0 cpd00004_c + 1.0 cpd00013_c + 1.0 cpd00020_c	Pyruvate_Alanine_Serine_Interconversions	1.4.1.1	--	0	0	-10000	10000	0
rxn00656	L-Alanine3-oxopropanoate aminotransferase	1.0 cpd00035_c + 1.0 cpd00191_c <=> 1.0 cpd00085_c + 1.0 cpd00020_c	Pyruvate_Alanine_Serine_Interconversions	2.6.1.18	--	0	0	-10000	10000	0
rxn00849	D-Alanine2-oxoglutarate aminotransferase	1.0 cpd00024_c + 1.0 cpd00117_c <=> 1.0 cpd00186_c + 1.0 cpd00020_c	Pyruvate_Alanine_Serine_Interconversions	2.6.1.21	--	0	0	-10000	10000	0
rxn01285	(R,R)-Tartrate carboxy-lyase	1.0 cpd00067_c + 1.0 cpd00666_c -> 1.0 cpd00011_c + 1.0 cpd00223_c	Pyruvate_metabolism_I:_anaplerotic_reactions	4.1.1.73	--	0	0	0	10000	0
rxn01847	meso-Tartaric acidNAD+ oxidoreductase	1.0 cpd00432_c + 1.0 cpd00003_c <=> 1.0 cpd00067_c + 1.0 cpd02186_c + 1.0 cpd00004_c	Pyruvate_metabolism_I:_anaplerotic_reactions	1.1.1.93	--	0	0	-10000	10000	0
rxn04143	tartrate dehydrogenase	1.0 cpd00666_c + 1.0 cpd00003_c <=> 1.0 cpd00067_c + 1.0 cpd02186_c + 1.0 cpd00004_c	Pyruvate_metabolism_I:_anaplerotic_reactions	1.1.1.93	--	0	0	-10000	10000	0
rxn05207	Na+/malate symporter	1.0 cpd00971_e + 1.0 cpd00130_e <=> 1.0 cpd00130_c + 1.0 cpd00971_c	Pyruvate_metabolism_I:_anaplerotic_reactions	Undetermined	--	0	0	-10000	10000	0
rxn05208	Na+ lactate / malate H+ antiporter	1.0 cpd00067_c + 1.0 cpd00130_c + 1.0 cpd00971_e + 1.0 cpd00221_e <=> 1.0 cpd00221_c + 1.0 cpd00971_c + 1.0 cpd00067_e + 1.0 cpd00130_e	Pyruvate_metabolism_I:_anaplerotic_reactions	Undetermined	--	0	0	-10000	10000	0
rxn05604	malate-H+/Na+-lactate antiporter	1.0 cpd00159_c + 1.0 cpd00971_c + 2.0 cpd00067_e + 1.0 cpd00130_e <=> 2.0 cpd00067_c + 1.0 cpd00130_c + 1.0 cpd00971_e + 1.0 cpd00159_e	Pyruvate_metabolism_I:_anaplerotic_reactions	Undetermined	--	0	0	-10000	10000	0
rxn10152	Fumarate transport via proton symport (2 H)	1.0 cpd00106_e + 2.0 cpd00067_e <=> 2.0 cpd00067_c + 1.0 cpd00106_c	Pyruvate_metabolism_I:_anaplerotic_reactions	Undetermined	--	0	0	-10000	10000	0
rxn10153	Malate transport via proton symport (2 H)	2.0 cpd00067_e + 1.0 cpd00130_e <=> 2.0 cpd00067_c + 1.0 cpd00130_c	Pyruvate_metabolism_I:_anaplerotic_reactions	Undetermined	--	0	0	-10000	10000	0
rxn10154	succinate transport via proton symport (2 H)	1.0 cpd00036_e + 2.0 cpd00067_e <=> 2.0 cpd00067_c + 1.0 cpd00036_c	Pyruvate_metabolism_I:_anaplerotic_reactions	Undetermined	--	0	0	-10000	10000	0
rxn00147	ATPpyruvate,water phosphotransferase	1.0 cpd00001_c + 1.0 cpd00002_c + 1.0 cpd00020_c -> 1.0 cpd00067_c + 1.0 cpd00009_c + 1.0 cpd00061_c + 1.0 cpd00018_c	Pyruvate_metabolism_I:_anaplerotic_reactions,_PEP	2.7.9.2	--	0	0	0	10000	0
rxn00148	ATPpyruvate O2-phosphotransferase	1.0 cpd00002_c + 1.0 cpd00020_c <=> 1.0 cpd00008_c + 1.0 cpd00061_c	Pyruvate_metabolism_I:_anaplerotic_reactions,_PEP	2.7.1.40	--	0	0	-10000	10000	0
rxn00151	ATPpyruvate,orthophosphate phosphotransferase	1.0 cpd00009_c + 1.0 cpd00067_c + 1.0 cpd00002_c + 1.0 cpd00020_c <=> 1.0 cpd00061_c + 1.0 cpd00012_c + 1.0 cpd00018_c	Pyruvate_metabolism_I:_anaplerotic_reactions,_PEP	2.7.9.1	--	0	0	-10000	10000	0
rxn00159	(S)-MalateNADP+ oxidoreductase(oxaloacetate-decarboxylating)	1.0 cpd00130_c + 1.0 cpd00003_c -> 1.0 cpd00011_c + 1.0 cpd00004_c + 1.0 cpd00020_c	Pyruvate_metabolism_I:_anaplerotic_reactions,_PEP	1.1.1.38	--	0	0	0	10000	0
rxn00160	(R)-MalateNAD+ oxidoreductase (decarboxylating)	1.0 cpd00386_c + 1.0 cpd00003_c -> 1.0 cpd00011_c + 1.0 cpd00004_c + 1.0 cpd00020_c	Pyruvate_metabolism_I:_anaplerotic_reactions,_PEP	1.1.1.83	--	0	0	0	10000	0
rxn00161	(S)-MalateNADP+ oxidoreductase(oxaloacetate-decarboxylating)	1.0 cpd00130_c + 1.0 cpd00006_c -> 1.0 cpd00011_c + 1.0 cpd00005_c + 1.0 cpd00020_c	Pyruvate_metabolism_I:_anaplerotic_reactions,_PEP	1.1.1.38	--	0	0	0	10000	0
rxn00162	Oxaloacetate carboxy-lyase	1.0 cpd00067_c + 1.0 cpd00032_c -> 1.0 cpd00011_c + 1.0 cpd00020_c	Pyruvate_metabolism_I:_anaplerotic_reactions,_PEP	4.1.1.3	--	0	0	0	10000	0
rxn00247	ATPoxaloacetate carboxy-lyase (transphosphorylating)	1.0 cpd00067_c + 1.0 cpd00032_c + 1.0 cpd00002_c -> 1.0 cpd00008_c + 1.0 cpd00061_c + 1.0 cpd00011_c	Pyruvate_metabolism_I:_anaplerotic_reactions,_PEP	4.1.1.49	--	0	0	0	10000	0
rxn00250	Pyruvatecarbon-dioxide ligase (ADP-forming)	1.0 cpd00002_c + 1.0 cpd00242_c + 1.0 cpd00020_c <=> 1.0 cpd00067_c + 1.0 cpd00008_c + 1.0 cpd00032_c + 1.0 cpd00009_c	Pyruvate_metabolism_I:_anaplerotic_reactions,_PEP	6.4.1.1	--	0	0	-10000	10000	0
rxn00305	GTPoxaloacetate carboxy-lyase (transphosphorylating)	1.0 cpd00067_c + 1.0 cpd00038_c + 1.0 cpd00032_c -> 1.0 cpd00031_c + 1.0 cpd00061_c + 1.0 cpd00011_c	Pyruvate_metabolism_I:_anaplerotic_reactions,_PEP	4.1.1.32	--	0	0	0	10000	0
rxn01103	3-Phospho-D-glyceroyl phosphate phosphohydrolase	1.0 cpd00001_c + 1.0 cpd00203_c -> 1.0 cpd00009_c + 2.0 cpd00067_c + 1.0 cpd00169_c	Pyruvate_metabolism_II:_acetyl-CoA	3.6.1.7	--	0	0	0	10000	0
rxn00011	pyruvatethiamin diphosphate acetaldehydetransferase	1.0 cpd00067_c + 1.0 cpd00056_c + 1.0 cpd00020_c -> 1.0 cpd00011_c + 1.0 cpd03049_c	Pyruvate_metabolism_II:_acetyl-CoA,_acetogenesis_from_pyruvate	1.2.4.1	--	0	0	0	10000	0
rxn00152	Pyruvateoxygen 2-oxidoreductase (phosphorylating)	2.0 cpd00067_c + 1.0 cpd00009_c + 1.0 cpd00007_c + 1.0 cpd00020_c -> 1.0 cpd00025_c + 1.0 cpd00011_c + 1.0 cpd00196_c	Pyruvate_metabolism_II:_acetyl-CoA,_acetogenesis_from_pyruvate	1.2.3.3	--	0	0	0	10000	0
rxn00172	AcetateCoA ligase (ADP-forming)	1.0 cpd00010_c + 1.0 cpd00029_c + 1.0 cpd00002_c <=> 1.0 cpd00009_c + 1.0 cpd00008_c + 1.0 cpd00022_c	Pyruvate_metabolism_II:_acetyl-CoA,_acetogenesis_from_pyruvate	6.2.1.13	--	0	0	-10000	10000	0
rxn00227	Acetyl phosphate phosphohydrolase	1.0 cpd00001_c + 1.0 cpd00196_c -> 2.0 cpd00067_c + 1.0 cpd00009_c + 1.0 cpd00029_c	Pyruvate_metabolism_II:_acetyl-CoA,_acetogenesis_from_pyruvate	3.6.1.7	--	0	0	0	10000	0
rxn00506	AcetaldehydeNAD+ oxidoreductase	1.0 cpd00001_c + 1.0 cpd00071_c + 1.0 cpd00003_c -> 2.0 cpd00067_c + 1.0 cpd00004_c + 1.0 cpd00029_c	Pyruvate_metabolism_II:_acetyl-CoA,_acetogenesis_from_pyruvate	1.2.1.3	--	0	0	0	10000	0
rxn00544	rxn00544	1.0 cpd00056_c + 1.0 cpd00071_c <=> 1.0 cpd03049_c	Pyruvate_metabolism_II:_acetyl-CoA,_acetogenesis_from_pyruvate	4.1.1.1	--	0	0	-10000	10000	0
rxn01871	acetyl-CoAenzyme N6-(dihydrolipoyl)lysine S-acetyltransferase	1.0 cpd00449_c + 1.0 cpd00022_c <=> 1.0 cpd00836_c + 1.0 cpd00010_c	Pyruvate_metabolism_II:_acetyl-CoA,_acetogenesis_from_pyruvate	2.3.1.12	--	0	0	-10000	10000	0
rxn02342	2-(alpha-Hydroxyethyl)thiamine diphosphatelipoamide	1.0 cpd03049_c + 1.0 cpd00213_c <=> 1.0 cpd00836_c + 1.0 cpd00056_c	Pyruvate_metabolism_II:_acetyl-CoA,_acetogenesis_from_pyruvate	1.2.4.1	--	0	0	-10000	10000	0
rxn05938	rxn05938	1.0 cpd00067_c + 1.0 cpd00022_c + 1.0 cpd11620_c + 1.0 cpd00011_c <=> 1.0 cpd00010_c + 1.0 cpd11621_c + 1.0 cpd00020_c	Pyruvate:ferredoxin_oxidoreductase	1.2.7.1	--	0	0	-10000	10000	0
rxn01188	3-Dehydroshikimate hydro-lyase	1.0 cpd01716_c -> 1.0 cpd00001_c + 1.0 cpd00197_c	Quinate_degradation	4.2.1.-	--	0	0	0	10000	0
rxn08971	NADH dehydrogenase (menaquinone-8 0 protons)	1.0 cpd00067_c + 1.0 cpd00004_c + 1.0 cpd15500_c -> 1.0 cpd15499_c + 1.0 cpd00003_c	Respiratory_Complex_I	1.6.5.3	--	0	0	0	10000	0
rxn08975	NADH dehydrogenase (ubiquinone-8 )	1.0 cpd15560_c + 1.0 cpd00067_c + 1.0 cpd00004_c -> 1.0 cpd15561_c + 1.0 cpd00003_c	Respiratory_Complex_I	1.6.5.3	--	0	0	0	10000	0
rxn08976	NADH dehydrogenase (demethylmenaquinone-8 0 protons)	1.0 cpd00067_c + 1.0 cpd15352_c + 1.0 cpd00004_c -> 1.0 cpd15353_c + 1.0 cpd00003_c	Respiratory_Complex_I	1.6.5.3	--	0	0	0	10000	0
rxn08977	NADPH Quinone Reductase (Ubiquinone-8)	1.0 cpd00067_c + 1.0 cpd15560_c + 1.0 cpd00005_c -> 1.0 cpd15561_c + 1.0 cpd00006_c	Respiratory_Complex_I	1.6.99.6	--	0	0	0	10000	0
rxn08978	NADPH Quinone Reductase (Menaquinone-8)	1.0 cpd00067_c + 1.0 cpd00005_c + 1.0 cpd15500_c -> 1.0 cpd15499_c + 1.0 cpd00006_c	Respiratory_Complex_I	1.6.99.6	--	0	0	0	10000	0
rxn08979	NADPH Quinone Reductase (2-Demethylmenaquinone-8)	1.0 cpd00067_c + 1.0 cpd15352_c + 1.0 cpd00005_c -> 1.0 cpd15353_c + 1.0 cpd00006_c	Respiratory_Complex_I	1.6.99.6	--	0	0	0	10000	0
rxn10122	NADH dehydrogenase (ubiquinone-8 3.5 protons)	4.5 cpd00067_c + 1.0 cpd15560_c + 1.0 cpd00004_c <=> 1.0 cpd15561_c + 1.0 cpd00003_c + 3.5 cpd00067_e	Respiratory_Complex_I	1.6.5.3	--	0	0	-10000	10000	0
rxn10123	NADH dehydrogenase (menaquinone-8 2 protons)	3.0 cpd00067_c + 1.0 cpd00004_c + 1.0 cpd15500_c <=> 1.0 cpd15499_c + 2.0 cpd00067_e + 1.0 cpd00003_c	Respiratory_Complex_I	1.6.5.3	--	0	0	-10000	10000	0
rxn10124	NADH dehydrogenase (demethylmenaquinone-8 2.8 protons)	3.8 cpd00067_c + 1.0 cpd15352_c + 1.0 cpd00004_c <=> 1.0 cpd15353_c + 1.0 cpd00003_c + 2.8 cpd00067_e	Respiratory_Complex_I	1.6.5.3	--	0	0	-10000	10000	0
rxn00145	(S)-Lactateferricytochrome-c 2-oxidoreductase	2.0 cpd00109_c + 1.0 cpd00159_c <=> 2.0 cpd00067_c + 2.0 cpd00110_c + 1.0 cpd00020_c	Respiratory_dehydrogenases_1	1.1.2.3	--	0	0	-10000	10000	0
rxn00146	(R)-Lactateferricytochrome-c 2-oxidoreductase	1.0 cpd00221_c + 2.0 cpd00109_c <=> 2.0 cpd00067_c + 2.0 cpd00110_c + 1.0 cpd00020_c	Respiratory_dehydrogenases_1	1.1.2.4	--	0	0	-10000	10000	0
rxn00629	D-MannitolNAD+ 2-oxidoreductase	1.0 cpd00314_c + 1.0 cpd00003_c <=> 1.0 cpd00067_c + 1.0 cpd00004_c + 1.0 cpd00082_c	Ribitol,_Xylitol,_Arabitol,_Mannitol_and_Sorbitol_utilization	1.1.1.11	--	0	0	-10000	10000	0
rxn00634	D-GlucitolNAD+ 2-oxidoreductase	1.0 cpd00588_c + 1.0 cpd00003_c <=> 1.0 cpd00067_c + 1.0 cpd00004_c + 1.0 cpd00082_c	Ribitol,_Xylitol,_Arabitol,_Mannitol_and_Sorbitol_utilization	1.1.1.14	--	0	0	-10000	10000	0
rxn01199	ATPD-xylulose 5-phosphotransferase	1.0 cpd00259_c + 1.0 cpd00002_c <=> 1.0 cpd00008_c + 1.0 cpd00198_c	Ribitol,_Xylitol,_Arabitol,_Mannitol_and_Sorbitol_utilization	2.7.1.17	--	0	0	-10000	10000	0
rxn05039	pyrimidine phosphatase	1.0 cpd00001_c + 1.0 cpd02720_c -> 1.0 cpd00009_c + 1.0 cpd02882_c + 1.0 cpd00067_c	Riboflavin	3.1.3.-	--	0	0	0	10000	0
rxn00048	6,7-Dimethyl-8-(1-D-ribityl)lumazine6,7-dimethyl-8-(1-D-ribityl)	2.0 cpd02656_c -> 1.0 cpd00220_c + 1.0 cpd02882_c	Riboflavin,_FMN_and_FAD_metabolism	2.5.1.9	--	0	0	0	10000	0
rxn00122	ATPFMN adenylyltransferase	1.0 cpd00050_c + 1.0 cpd00002_c -> 1.0 cpd00012_c + 1.0 cpd00015_c	Riboflavin,_FMN_and_FAD_metabolism	2.7.7.2	--	0	0	0	10000	0
rxn00300	GTP 7,8-8,9-dihydrolase (pyrophosphate-forming)	3.0 cpd00001_c + 1.0 cpd00038_c -> 1.0 cpd00067_c + 1.0 cpd00957_c + 1.0 cpd00012_c + 1.0 cpd00047_c	Riboflavin,_FMN_and_FAD_metabolism	3.5.4.25	--	0	0	0	10000	0
rxn00392	ATPriboflavin 5'-phosphotransferase	1.0 cpd00220_c + 1.0 cpd00002_c <=> 1.0 cpd00008_c + 1.0 cpd00050_c	Riboflavin,_FMN_and_FAD_metabolism	2.7.1.26	--	0	0	-10000	10000	0
rxn02474	5-amino-6-(5-phosphoribitylamino)uracilNADP+ 1'-oxidoreductase	1.0 cpd00006_c + 1.0 cpd02720_c <=> 1.0 cpd00931_c + 1.0 cpd00067_c + 1.0 cpd00005_c	Riboflavin,_FMN_and_FAD_metabolism	1.1.1.193	--	0	0	-10000	10000	0
rxn02475	2,5-Diamino-6-hydroxy-4-(5-phosphoribosylamino)-pyrimidine	1.0 cpd00001_c + 1.0 cpd00957_c + 1.0 cpd00067_c -> 1.0 cpd00931_c + 1.0 cpd00013_c	Riboflavin,_FMN_and_FAD_metabolism	3.5.4.26	--	0	0	0	10000	0
rxn03080	6,7-Dimethyl-8-(1-D-ribityl)lumazine6,7-dimethyl-8-(1-D-ribityl)	1.0 cpd02882_c + 1.0 cpd11225_c <=> 1.0 cpd00067_c + 2.0 cpd00001_c + 1.0 cpd00009_c + 1.0 cpd02656_c	Riboflavin,_FMN_and_FAD_metabolism	2.5.1.9	--	0	0	-10000	10000	0
rxn05040	3,4-Dihydroxy-2-butanone 4-phosphate synthase	1.0 cpd00171_c -> 1.0 cpd00067_c + 1.0 cpd11225_c + 1.0 cpd00047_c	Riboflavin,_FMN_and_FAD_metabolism	Undetermined	--	0	0	0	10000	0
rxn05231	Ribonucleotide reductase ADP	1.0 cpd00008_c + 1.0 cpd11421_c -> 1.0 cpd00001_c + 1.0 cpd11420_c + 1.0 cpd00177_c	Ribonucleotide_reduction	1.17.4.1	--	0	0	0	10000	0
rxn05232	Ribonucleotide reductase ATP	1.0 cpd11421_c + 1.0 cpd00002_c -> 1.0 cpd00001_c + 1.0 cpd00115_c + 1.0 cpd11420_c	Ribonucleotide_reduction	1.17.4.2	--	0	0	0	10000	0
rxn05233	Ribonucleotide reductase GDP	1.0 cpd00031_c + 1.0 cpd11421_c -> 1.0 cpd00001_c + 1.0 cpd11420_c + 1.0 cpd00295_c	Ribonucleotide_reduction	1.17.4.1	--	0	0	0	10000	0
rxn05234	Ribonucleotide reductase GTP	1.0 cpd00038_c + 1.0 cpd11421_c -> 1.0 cpd00001_c + 1.0 cpd00241_c + 1.0 cpd11420_c	Ribonucleotide_reduction	1.17.4.2	--	0	0	0	10000	0
rxn05235	Ribonucleotide reductase CTP	1.0 cpd00052_c + 1.0 cpd11421_c -> 1.0 cpd00001_c + 1.0 cpd00356_c + 1.0 cpd11420_c	Ribonucleotide_reduction	1.17.4.2	--	0	0	0	10000	0
rxn05236	Ribonucleotide reductase UTP	1.0 cpd11421_c + 1.0 cpd00062_c -> 1.0 cpd00001_c + 1.0 cpd00358_c + 1.0 cpd11420_c	Ribonucleotide_reduction	1.17.4.2	--	0	0	0	10000	0
rxn06075	2'-Deoxyuridine 5'-diphosphateoxidized-thioredoxin	1.0 cpd11421_c + 1.0 cpd00014_c -> 1.0 cpd00001_c + 1.0 cpd00978_c + 1.0 cpd11420_c	Ribonucleotide_reduction	1.17.4.1	--	0	0	0	10000	0
rxn06076	2'-Deoxycytidine diphosphateoxidized-thioredoxin 2'-oxidoreductase	1.0 cpd00096_c + 1.0 cpd11421_c -> 1.0 cpd00001_c + 1.0 cpd00533_c + 1.0 cpd11420_c	Ribonucleotide_reduction	1.17.4.1	--	0	0	0	10000	0
rxn00420	L-O-Phosphoserine phosphohydrolase	1.0 cpd00001_c + 1.0 cpd00738_c -> 1.0 cpd00009_c + 1.0 cpd00067_c + 1.0 cpd00054_c	Serine_Biosynthesis	3.1.3.3	--	0	0	0	10000	0
rxn01101	3-Phospho-D-glycerateNAD+ 2-oxidoreductase	1.0 cpd00003_c + 1.0 cpd00169_c <=> 1.0 cpd00067_c + 1.0 cpd02069_c + 1.0 cpd00004_c	Serine_Biosynthesis	1.1.1.95	--	0	0	-10000	10000	0
rxn02914	3-Phosphoserine2-oxoglutarate aminotransferase	1.0 cpd00024_c + 1.0 cpd00738_c <=> 1.0 cpd00023_c + 1.0 cpd02069_c	Serine_Biosynthesis	2.6.1.52	--	0	0	-10000	10000	0
rxn00422	L-Serinepyruvate aminotransferase	1.0 cpd00054_c + 1.0 cpd00020_c <=> 1.0 cpd00145_c + 1.0 cpd00035_c	Serine-glyoxylate_cycle	2.6.1.51	--	0	0	-10000	10000	0
rxn01211	5,10-Methenyltetrahydrofolate 5-hydrolase(decyclizing)	1.0 cpd00001_c + 1.0 cpd00347_c <=> 1.0 cpd00067_c + 1.0 cpd00201_c	Serine-glyoxylate_cycle	3.5.4.9	--	0	0	-10000	10000	0
rxn00293	UTPN-acetyl-alpha-D-glucosamine-1-phosphate uridylyltransferase	1.0 cpd00062_c + 1.0 cpd02611_c <=> 1.0 cpd00037_c + 1.0 cpd00012_c	Sialic_Acid_Metabolism	2.7.7.23	--	0	0	-10000	10000	0
rxn00297	UDP-N-acetyl-D-glucosamine 2-epimerase	1.0 cpd00037_c <=> 1.0 cpd00861_c	Sialic_Acid_Metabolism	5.1.3.14	--	0	0	-10000	10000	0
rxn00897	N-Acyl-D-glucosamine 2-epimerase	1.0 cpd00122_c <=> 1.0 cpd00492_c	Sialic_Acid_Metabolism	5.1.3.8	--	0	0	-10000	10000	0
rxn01316	N-Acetylneuraminate pyruvate-lyase (pyruvate-phosphorylating)	1.0 cpd00001_c + 1.0 cpd00492_c + 1.0 cpd00061_c -> 1.0 cpd00067_c + 1.0 cpd00009_c + 1.0 cpd00232_c	Sialic_Acid_Metabolism	2.5.1.56	--	0	0	0	10000	0
rxn01322	N-Acetylneuraminate pyruvate-lyase	1.0 cpd00232_c <=> 1.0 cpd00492_c + 1.0 cpd00020_c	Sialic_Acid_Metabolism	4.1.3.3	--	0	0	-10000	10000	0
rxn01485	D-Glucosamine 1-phosphate 1,6-phosphomutase	1.0 cpd03671_c <=> 1.0 cpd00288_c	Sialic_Acid_Metabolism	5.4.2.10	--	0	0	-10000	10000	0
rxn01506	N-Acetyl-D-glucosamine 6-phosphate 2-epimerase	1.0 cpd00293_c <=> 1.0 cpd02612_c	Sialic_Acid_Metabolism	5.1.3.9	--	0	0	-10000	10000	0
rxn03638	Acetyl-CoAD-glucosamine-1-phosphate N-acetyltransferase	1.0 cpd00022_c + 1.0 cpd03671_c -> 1.0 cpd00067_c + 1.0 cpd00010_c + 1.0 cpd02611_c	Sialic_Acid_Metabolism	2.3.1.157	--	0	0	0	10000	0
rxn02046	D-O-Phosphoserine phosphohydrolase	1.0 cpd00001_c + 1.0 cpd01665_c -> 1.0 cpd00067_c + 1.0 cpd00009_c + 1.0 cpd00550_c	SigmaB_stress_responce_regulation	3.1.3.3	--	0	0	0	10000	0
rxn05209	Proton sodium antiport	1.0 cpd00067_c + 1.0 cpd00971_e <=> 1.0 cpd00971_c + 1.0 cpd00067_e	Sodium_Hydrogen_Antiporter	Undetermined	--	0	0	-10000	10000	0
rxn00242	Guanosine-3',5'-bis(diphosphate) 3'-pyrophosphohydrolase	1.0 cpd00001_c + 1.0 cpd00905_c -> 1.0 cpd00031_c + 1.0 cpd00012_c	Stringent_Response,_(p)ppGpp_metabolism	3.1.7.2	--	0	0	0	10000	0
rxn00303	ATPGTP 3'-pyrophosphotransferase	1.0 cpd00038_c + 1.0 cpd00002_c <=> 1.0 cpd02740_c + 1.0 cpd00018_c	Stringent_Response,_(p)ppGpp_metabolism	2.7.6.5	--	0	0	-10000	10000	0
rxn10113	cytochrome oxidase bo3 (ubiquinol-8 2.5 protons)	2.5 cpd00067_c + 1.0 cpd15561_c + 0.5 cpd00007_c -> 1.0 cpd15560_c + 1.0 cpd00001_c + 2.5 cpd00067_e	Succinate_dehydrogenase	Undetermined	--	0	0	0	10000	0
rxn10126	succinate dehyrdogenase	1.0 cpd15560_c + 1.0 cpd00982_c -> 1.0 cpd15561_c + 1.0 cpd00015_c	Succinate_dehydrogenase	Undetermined	--	0	0	0	10000	0
rxn10806	cytochrome oxidase bd (menaquinol-8 2 protons)	2.0 cpd00067_c + 1.0 cpd15499_c + 0.5 cpd00007_c -> 1.0 cpd00001_c + 2.0 cpd00067_e + 1.0 cpd15500_c	Succinate_dehydrogenase	Undetermined	--	0	0	0	10000	0
rxn00213	UTPalpha-D-glucose-1-phosphate uridylyltransferase	1.0 cpd00089_c + 1.0 cpd00062_c <=> 1.0 cpd00012_c + 1.0 cpd00026_c	Sucrose_Metabolism	2.7.7.9	--	0	0	-10000	10000	0
rxn00216	ATPD-glucose 6-phosphotransferase	1.0 cpd00027_c + 1.0 cpd00002_c <=> 1.0 cpd00008_c + 1.0 cpd00079_c	Sucrose_Metabolism	2.7.1.1	--	0	0	-10000	10000	0
rxn00695	ATPalpha-D-glucose-1-phosphate adenyltransferase	1.0 cpd00089_c + 1.0 cpd00002_c <=> 1.0 cpd00012_c + 1.0 cpd00387_c	Sucrose_Metabolism	2.7.7.27	--	0	0	-10000	10000	0
rxn00704	alpha-D-Glucose 1-phosphate 1,6-phosphomutase	1.0 cpd00089_c <=> 1.0 cpd00079_c	Sucrose_Metabolism	5.4.2.2	--	0	0	-10000	10000	0
rxn01169	ATPD-glucose 6-phosphotransferase	1.0 cpd00002_c + 1.0 cpd00190_c <=> 1.0 cpd00008_c + 1.0 cpd00863_c	Sucrose_Metabolism	2.7.1.1	--	0	0	-10000	10000	0
rxn00547	ATPD-fructose 6-phosphotransferase	1.0 cpd00002_c + 1.0 cpd00082_c <=> 1.0 cpd00008_c + 1.0 cpd00072_c	Sucrose_utilization	2.7.1.1	--	0	0	-10000	10000	0
rxn00577	Sucroseorthophosphate alpha-D-glucosyltransferase	1.0 cpd00067_c + 1.0 cpd00009_c + 1.0 cpd00076_c <=> 1.0 cpd00089_c + 1.0 cpd00082_c	Sucrose_utilization	2.4.1.7	--	0	0	-10000	10000	0
rxn01737	Raffinose fructohydrolase	1.0 cpd00001_c + 1.0 cpd00382_c <=> 1.0 cpd03198_c + 1.0 cpd00082_c	Sucrose_utilization	3.2.1.26	--	0	0	-10000	10000	0
rxn02760	Sucrose 6-phosphate fructohydrolase	1.0 cpd00001_c + 1.0 cpd01693_c <=> 1.0 cpd00079_c + 1.0 cpd00082_c	Sucrose_utilization	3.2.1.26	--	0	0	-10000	10000	0
rxn00199	OxalosuccinateNADP+ oxidoreductase (decarboxylating)	1.0 cpd00067_c + 1.0 cpd03187_c -> 1.0 cpd00024_c + 1.0 cpd00011_c	TCA_Cycle	1.1.1.42	--	0	0	0	10000	0
rxn00248	(S)-malateNAD+ oxidoreductase	1.0 cpd00130_c + 1.0 cpd00003_c <=> 1.0 cpd00067_c + 1.0 cpd00004_c + 1.0 cpd00032_c	TCA_Cycle	1.1.1.37	--	0	0	-10000	10000	0
rxn00256	Citrate oxaloacetate-lyase ((pro-3S)-CH2COO- - acetyl-CoA)	1.0 cpd00001_c + 1.0 cpd00022_c + 1.0 cpd00032_c -> 1.0 cpd00067_c + 1.0 cpd00010_c + 1.0 cpd00137_c	TCA_Cycle	2.3.3.1	--	0	0	0	10000	0
rxn00257	ATPcitrate oxaloacetate-lyase ((pro-3S)-CH2COO- -acetyl-CoA)	1.0 cpd00010_c + 1.0 cpd00137_c + 1.0 cpd00002_c <=> 1.0 cpd00009_c + 1.0 cpd00008_c + 1.0 cpd00032_c + 1.0 cpd00022_c	TCA_Cycle	2.3.3.8	--	0	0	-10000	10000	0
rxn00265	Citrate oxaloacetate-lyase ((pro-3S)-CH2COO- --acetate)	1.0 cpd00137_c <=> 1.0 cpd00029_c + 1.0 cpd00032_c	TCA_Cycle	4.1.3.6	--	0	0	-10000	10000	0
rxn00285	SuccinateCoA ligase (ADP-forming)	1.0 cpd00010_c + 1.0 cpd00036_c + 1.0 cpd00002_c <=> 1.0 cpd00009_c + 1.0 cpd00008_c + 1.0 cpd00078_c	TCA_Cycle	6.2.1.5	--	0	0	-10000	10000	0
rxn00288	Succinate(acceptor) oxidoreductase	1.0 cpd00036_c + 1.0 cpd00015_c <=> 1.0 cpd00106_c + 1.0 cpd00982_c	TCA_Cycle	1.3.99.1	--	0	0	-10000	10000	0
rxn00441	2-OxoglutarateThiamin diphosphate 2-oxidoreductase(decarboxylating	1.0 cpd00067_c + 1.0 cpd00024_c + 1.0 cpd00056_c -> 1.0 cpd03189_c + 1.0 cpd00011_c	TCA_Cycle	1.2.4.2	--	0	0	0	10000	0
rxn00505	IsocitrateNAD+ oxidoreductase (decarboxylating)	1.0 cpd00260_c + 1.0 cpd00003_c -> 1.0 cpd00024_c + 1.0 cpd00011_c + 1.0 cpd00004_c	TCA_Cycle	1.1.1.41	--	0	0	0	10000	0
rxn00799	(S)-Malate hydro-lyase	1.0 cpd00130_c <=> 1.0 cpd00001_c + 1.0 cpd00106_c	TCA_Cycle	4.2.1.2	--	0	0	-10000	10000	0
rxn00935	(S)-Malate(acceptor) oxidoreductase	1.0 cpd00130_c + 1.0 cpd00015_c <=> 1.0 cpd00032_c + 1.0 cpd00982_c	TCA_Cycle	1.1.99.16	--	0	0	-10000	10000	0
rxn00973	citrate hydro-lyase	1.0 cpd00137_c <=> 1.0 cpd00260_c	TCA_Cycle	4.2.1.3	--	0	0	-10000	10000	0
rxn00974	citrate hydro-lyase	1.0 cpd00137_c <=> 1.0 cpd00001_c + 1.0 cpd00331_c	TCA_Cycle	4.2.1.3	--	0	0	-10000	10000	0
rxn01241	DihydrolipoamideNAD+ oxidoreductase	1.0 cpd00449_c + 1.0 cpd00003_c <=> 1.0 cpd00067_c + 1.0 cpd00004_c + 1.0 cpd00213_c	TCA_Cycle	1.8.1.4	--	0	0	-10000	10000	0
rxn01387	IsocitrateNADP+ oxidoreductase (decarboxylating)	1.0 cpd00006_c + 1.0 cpd00260_c <=> 1.0 cpd00067_c + 1.0 cpd03187_c + 1.0 cpd00005_c	TCA_Cycle	1.1.1.42	--	0	0	-10000	10000	0
rxn01388	isocitrate hydro-lyase	1.0 cpd00260_c <=> 1.0 cpd00001_c + 1.0 cpd00331_c	TCA_Cycle	4.2.1.3	--	0	0	-10000	10000	0
rxn01872	succinyl-CoAenzyme N6-(dihydrolipoyl)lysine S-succinyltransferase	1.0 cpd00449_c + 1.0 cpd00078_c <=> 1.0 cpd00010_c + 1.0 cpd00860_c	TCA_Cycle	2.3.1.61	--	0	0	-10000	10000	0
rxn02376	3-Carboxy-1-hydroxypropyl-ThPPlipoamde	1.0 cpd03189_c + 1.0 cpd00213_c <=> 1.0 cpd00860_c + 1.0 cpd00056_c	TCA_Cycle	1.2.4.2	--	0	0	-10000	10000	0
rxn05939	2-oxoglutarate synthase (rev)	1.0 cpd00067_c + 1.0 cpd11620_c + 1.0 cpd00078_c + 1.0 cpd00011_c <=> 1.0 cpd00010_c + 1.0 cpd00024_c + 1.0 cpd11621_c	TCA_Cycle	1.2.7.3	--	0	0	-10000	10000	0
rxn08527	fumarate reductase	1.0 cpd15499_c + 1.0 cpd00106_c <=> 1.0 cpd00036_c + 1.0 cpd15500_c	TCA_Cycle	1.3.99.1	--	0	0	-10000	10000	0
rxn08528	fumarate reductase	1.0 cpd15353_c + 1.0 cpd00106_c <=> 1.0 cpd15352_c + 1.0 cpd00036_c	TCA_Cycle	1.3.99.1	--	0	0	-10000	10000	0
rxn08900	Malate dehydrogenase (ubiquinone 8 as acceptor)	1.0 cpd15560_c + 1.0 cpd00130_c <=> 1.0 cpd15561_c + 1.0 cpd00032_c	TCA_Cycle	1.1.99.16	--	0	0	-10000	10000	0
rxn08901	Malate dehydrogenase (menaquinone 8 as acceptor)	1.0 cpd00130_c + 1.0 cpd15500_c -> 1.0 cpd15499_c + 1.0 cpd00032_c	TCA_Cycle	1.1.99.16	--	0	0	0	10000	0
[truncated: 449 more rows]

## Sheet: S3.B
Rxn ID	Rxn description	Formula	Subsystem	EC Number	Nº of UM	New Added	Removed	LB	UB
DM_cpd02701_c	Sink_cpd02701 (needed to allow S-Adenosyl-4-methylthio-2-oxobutanoate to leave system)	1.0 cpd02701_c ->	Exchange	None	--	1	0	0	1000
DM_cpd09813_c	Sink_cpd09813 (needed to allow 4-Hydroxymethylcatechol to leave system)	1.0 cpd09813_c ->	Exchange	None	--	1	0	0	1000
DM_cpd15486_c	Sink_cpd09813 (needed to allow 4-hydroxy-5-methyl-3(2H)-furanone_C5H5O3)	1.0 cpd15486_c ->	Exchange	None	--	1	0	0	1000
EX_cpd00059_e	EX_L-Ascorbate_e	1.0 cpd00059_e <=>	Exchange	None	--	1	0	-10000	10000
EX_cpd00074_e	EX_S_e	1.0 cpd00074_e <=>	Exchange	None	--	1	0	-10000	10000
EX_cpd00153_e	EX_Benzoate_e	1.0 cpd00153_e <=>	Exchange	None	--	1	0	-10000	10000
EX_cpd00187_e	EX_Methanamine_e	1.0 cpd00187_e <=>	Exchange	None	--	1	0	-10000	10000
EX_cpd00306_e	EX_Xylitol_e	1.0 cpd00306_e <=>	Exchange	None	--	1	0	-10000	10000
EX_cpd00366_e	EX_Ribitol_e	1.0 cpd00366_e <=>	Exchange	None	--	1	0	-10000	10000
EX_cpd00378_e	EX_Formamide_e	1.0 cpd00378_e <=>	Exchange	None	--	1	0	-10000	10000
EX_cpd00464_e	EX_alpha-Tolualdehyde_e	1.0 cpd00464_e <=>	Exchange	None	--	1	0	-10000	10000
EX_cpd00507_e	EX_Glycerophosphocholine_e	1.0 cpd00507_e <=>	Exchange	None	--	1	0	-10000	10000
EX_cpd00551_e	EX_DTYL_e	1.0 cpd00551_e <=>	Exchange	None	--	1	0	-10000	10000
EX_cpd00703_e	EX_Indoleacetate_e	1.0 cpd00703_e <=>	Exchange	None	--	1	0	-10000	10000
EX_cpd01307_e	EX_D-Lyxitol_e	1.0 cpd01307_e <=>	Exchange	None	--	1	0	-10000	10000
EX_cpd02045_e	EX_cpd02045_e	1.0 cpd02045_e <=>	Exchange	None	--	1	0	-10000	10000
EX_cpd03091_e	EX_5'-Deoxyadenosine_e	1.0 cpd03091_e ->	Exchange	None	--	1	0	-10000	10000
EX_cpd03481_e	EX_2-phenylethanol_e	1.0 cpd03481_e <=>	Exchange	None	--	1	0	-10000	10000
EX_cpd03662_c	EX_n-butanol_c	1.0 cpd03662_c <=>	Exchange	None	--	1	0	-10000	10000
EX_cpd08304_e	EX_Dihydro-3-coumaric acid_e	1.0 cpd08304_e <=>	Exchange	None	--	1	0	-10000	10000
EX_cpd09252_e	EX_3-Coumaric acid_e	1.0 cpd09252_e <=>	Exchange	None	--	1	0	-10000	10000
EX_cpd09801_e	EX_cpd09801_e	1.0 cpd09801_e <=>	Exchange	None	--	1	0	-10000	10000
EX_cpd00489_e	EX_4-Hydroxyphenylacetate_e	1.0 cpd00489_e <=>	Exchange	None	8	0	0	-10000	10000
EX_cpd00423_e	EX_Cob(II)alamin_e	1.0 cpd00423_e <=>	Exchange	None	10	0	0	-10000	10000
EX_cpd00635_e	EX_Cob(I)alamin_e	1.0 cpd00635_e <=>	Exchange	None	10	0	0	-10000	10000
EX_cpd00248_e	EX_Quinate_e	1.0 cpd00248_e <=>	Exchange	None	12	0	0	-10000	10000
EX_cpd00765_e	EX_L-Gulono-1,4-lactone_e	1.0 cpd00765_e <=>	Exchange	None	14	0	0	-10000	10000
EX_cpd11578_e	EX_hexanesulfonate_e	1.0 cpd11578_e <=>	Exchange	None	23	0	0	-10000	10000
EX_cpd01160_e	EX_Cysteamine_e	1.0 cpd01160_e <=>	Exchange	None	31	0	0	-10000	10000
EX_cpd02274_e	EX_Methyl beta-D-galactoside_e	1.0 cpd02274_e <=>	Exchange	None	32	0	1	-10000	10000
EX_cpd00587_e	EX_D-Cysteine_e	1.0 cpd00587_e <=>	Exchange	None	33	0	0	-10000	10000
EX_cpd16062_e	EX_Citrate-Mg_e	1.0 cpd16062_e <=>	Exchange	None	34	0	1	-10000	10000
EX_cpd11576_e	EX_L-methionine R-oxide_e	1.0 cpd11576_e <=>	Exchange	None	35	0	0	-10000	10000
EX_cpd11574_e	EX_Molybdate_e	1.0 cpd11574_e <=>	Exchange	None	36	0	1	-10000	10000
EX_cpd01991_e	EX_Cytidine 2'-phosphate_e	1.0 cpd01991_e <=>	Exchange	None	37	0	1	-10000	10000
EX_cpd00611_e	EX_D-Threonine_e	1.0 cpd00611_e <=>	Exchange	None	38	0	0	-10000	10000
EX_cpd13391_e	EX_Tween 20_e	1.0 cpd13391_e <=>	Exchange	None	39	0	1	-10000	10000
EX_cpd01293_e	EX_5-Oxoproline_e	1.0 cpd01293_e <=>	Exchange	None	40	0	0	-10000	10000
EX_cpd00589_e	EX_D-Tagatose_e	1.0 cpd00589_e <=>	Exchange	None	41	0	0	-10000	10000
EX_cpd01187_e	EX_L-Glucitol_e	1.0 cpd01187_e <=>	Exchange	None	42	0	0	-10000	10000
EX_cpd01363_e	EX_3-Oxalomalate_e	1.0 cpd01363_e <=>	Exchange	None	43	0	0	-10000	10000
EX_cpd01756_e	EX_N-Acetylmethionine_e	1.0 cpd01756_e <=>	Exchange	None	44	0	1	-10000	10000
EX_cpd11601_e	EX_Pectin_e	1.0 cpd11601_e <=>	Exchange	None	45	0	1	-10000	10000
EX_cpd01048_e	EX_Arsenic acid_e	1.0 cpd01048_e <=>	Exchange	None	46	0	0	-10000	10000
EX_cpd03776_e	EX_4-Aminobenzenesulfonate_e	1.0 cpd03776_e <=>	Exchange	None	47	0	1	-10000	10000
EX_cpd03725_e	EX_Fe(III)dicitrate_e	1.0 cpd03725_e <=>	Exchange	None	48	0	1	-10000	10000
EX_cpd03047_e	EX_Taurocholate_e	1.0 cpd03047_e <=>	Exchange	None	53	0	1	-10000	10000
EX_cpd00637_e	EX_D-Methionine_e	1.0 cpd00637_e <=>	Exchange	None	54	0	0	-10000	10000
EX_cpd01113_e	EX_Hexanoic acid_e	1.0 cpd01113_e <=>	Exchange	None	55	0	0	-10000	10000
EX_cpd00697_e	EX_3',5'-Cyclic GMP_e	1.0 cpd00697_e <=>	Exchange	None	56	0	0	-10000	10000
EX_cpd00531_e	EX_Hg2+_e	1.0 cpd00531_e <=>	Exchange	None	57	0	1	-10000	10000
EX_cpd03724_e	EX_Ferrichrome_e	1.0 cpd03724_e <=>	Exchange	None	58	0	1	-10000	10000
EX_cpd02599_e	EX_Octopamine_e	1.0 cpd02599_e <=>	Exchange	None	59	0	0	-10000	10000
EX_cpd03535_e	EX_L-Arginine phosphate_e	1.0 cpd03535_e <=>	Exchange	None	60	0	1	-10000	10000
EX_cpd00185_e	EX_D-Arabinose_e	1.0 cpd00185_e <=>	Exchange	None	61	0	0	-10000	10000
EX_cpd01414_e	EX_Tetrathionate_e	1.0 cpd01414_e <=>	Exchange	None	62	0	1	-10000	10000
EX_cpd00700_e	EX_Adenosine 2'-phosphate_e	1.0 cpd00700_e <=>	Exchange	None	63	0	1	-10000	10000
EX_cpd03805_e	EX_2-Deoxy-D-glucose 6-phosphate_e	1.0 cpd03805_e <=>	Exchange	None	64	0	1	-10000	10000
EX_cpd04097_e	EX_Lead_e	1.0 cpd04097_e <=>	Exchange	None	65	0	1	-10000	10000
EX_cpd01588_e	EX_6-Aminohexanoate_e	1.0 cpd01588_e <=>	Exchange	None	66	0	0	-10000	10000
EX_cpd01912_e	EX_L-Fucose 1-phosphate_e	1.0 cpd01912_e <=>	Exchange	None	67	0	1	-10000	10000
EX_cpd02351_e	EX_2-Amino-2-deoxy-D-gluconate_e	1.0 cpd02351_e <=>	Exchange	None	68	0	0	-10000	10000
EX_cpd04181_e	EX_Acetylcysteine_e	1.0 cpd04181_e <=>	Exchange	None	70	0	1	-10000	10000
EX_cpd03912_e	EX_Phosphotyrosine_e	1.0 cpd03912_e <=>	Exchange	None	71	0	0	-10000	10000
EX_cpd01908_e	EX_Glycerol 2-phosphate_e	1.0 cpd01908_e <=>	Exchange	None	72	0	0	-10000	10000
EX_cpd05240_e	EX_Amygdalin_e	1.0 cpd05240_e <=>	Exchange	None	73	0	1	-10000	10000
EX_cpd00312_e	EX_1H-Imidazole-4-ethanamine_e	1.0 cpd00312_e <=>	Exchange	None	74	0	1	-10000	10000
EX_cpd00244_e	EX_Nickel_e	1.0 cpd00244_e <=>	Exchange	None	77	0	1	-10000	10000
EX_cpd05192_e	EX_Sebacic acid_e	1.0 cpd05192_e <=>	Exchange	None	78	0	1	-10000	10000
EX_cpd00696_e	EX_3',5'-Cyclic CMP_e	1.0 cpd00696_e <=>	Exchange	None	79	0	0	-10000	10000
EX_cpd10114_e	EX_Thiourea_e	1.0 cpd10114_e <=>	Exchange	None	80	0	1	-10000	10000
EX_cpd00549_e	EX_D-Lysine_e	1.0 cpd00549_e <=>	Exchange	None	81	0	1	-10000	10000
EX_cpd01550_e	EX_Phosphocreatine_e	1.0 cpd01550_e <=>	Exchange	None	82	0	0	-10000	10000
EX_cpd00395_e	EX_L-Cysteate_e	1.0 cpd00395_e <=>	Exchange	None	83	0	0	-10000	10000
EX_cpd16648_e	EX_sorbate_e	1.0 cpd16648_e <=>	Exchange	None	84	0	1	-10000	10000
EX_cpd05190_e	EX_L-Djenkolic acid_e	1.0 cpd05190_e <=>	Exchange	None	85	0	1	-10000	10000
EX_cpd00320_e	EX_D-Aspartate_e	1.0 cpd00320_e <=>	Exchange	None	86	0	0	-10000	10000
EX_cpd01055_e	EX_D-Allose_e	1.0 cpd01055_e <=>	Exchange	None	87	0	0	-10000	10000
EX_cpd15471_e	EX_gamma-butyrobetaine_e	1.0 cpd15471_e <=>	Exchange	None	88	0	1	-10000	10000
EX_cpd02241_e	EX_D-Mannosamine_e	1.0 cpd02241_e <=>	Exchange	None	89	0	1	-10000	10000
EX_cpd04349_e	EX_Lactulose_e	1.0 cpd04349_e <=>	Exchange	None	91	0	1	-10000	10000
EX_cpd00406_e	EX_Hypotaurine_e	1.0 cpd00406_e <=>	Exchange	None	93	0	0	-10000	10000
EX_cpd03561_e	EX_2-Hydroxybutanoic acid_e	1.0 cpd03561_e <=>	Exchange	None	94	0	0	-10000	10000
EX_cpd11575_e	EX_MOPS_e	1.0 cpd11575_e <=>	Exchange	None	96	0	1	-10000	10000
EX_cpd03424_e	EX_Vitamin B12_e	1.0 cpd03424_e <=>	Exchange	None	97	0	1	-10000	10000
EX_cpd13392_e	EX_Tween 80_e	1.0 cpd13392_e <=>	Exchange	None	98	0	1	-10000	10000
EX_cpd01939_e	EX_Uridine 2'-phosphate_e	1.0 cpd01939_e <=>	Exchange	None	99	0	1	-10000	10000
EX_cpd08306_e	EX_Butyro-betaine_e	1.0 cpd08306_e <=>	Exchange	None	100	0	1	-10000	10000
EX_cpd00380_e	EX_Itaconate_e	1.0 cpd00380_e <=>	Exchange	None	101	0	0	-10000	10000
EX_cpd05158_e	EX_Gentiobiose_e	1.0 cpd05158_e <=>	Exchange	None	102	0	1	-10000	10000
EX_cpd00212_e	EX_L-Sorbose_e	1.0 cpd00212_e <=>	Exchange	None	104	0	0	-10000	10000
EX_cpd03737_e	EX_2-Oxopentanoic acid_e	1.0 cpd03737_e <=>	Exchange	None	105	0	1	-10000	10000
EX_cpd08093_e	EX_Ethionine_e	1.0 cpd08093_e <=>	Exchange	None	106	0	1	-10000	10000
EX_cpd11577_e	EX_Lanthionine_e	1.0 cpd11577_e <=>	Exchange	None	107	0	1	-10000	10000
EX_cpd00467_e	EX_3-Sulfino-L-alanine_e	1.0 cpd00467_e <=>	Exchange	None	108	0	0	-10000	10000
EX_cpd00285_e	EX_Ethanolamine phosphate_e	1.0 cpd00285_e <=>	Exchange	None	109	0	0	-10000	10000
EX_cpd01701_e	EX_(S)-2-Methylmalate_e	1.0 cpd01701_e <=>	Exchange	None	110	0	0	-10000	10000
EX_cpd03385_e	EX_Phosphonoacetate_e	1.0 cpd03385_e <=>	Exchange	None	111	0	0	-10000	10000
EX_cpd01308_e	EX_D-Asparagine_e	1.0 cpd01308_e <=>	Exchange	None	113	0	1	-10000	10000
EX_cpd03840_e	EX_D-Valine_e	1.0 cpd03840_e <=>	Exchange	None	114	0	1	-10000	10000
EX_cpd11595_e	EX_chromate_e	1.0 cpd11595_e <=>	Exchange	None	115	0	1	-10000	10000
EX_cpd01622_e	EX_Trimetaphosphate_e	1.0 cpd01622_e <=>	Exchange	None	116	0	0	-10000	10000
EX_cpd01200_e	EX_Palatinose_e	1.0 cpd01200_e <=>	Exchange	None	118	0	0	-10000	10000
EX_cpd03884_e	EX_D-Psicose_e	1.0 cpd03884_e <=>	Exchange	None	119	0	1	-10000	10000
EX_cpd01067_e	EX_L-Lyxose_e	1.0 cpd01067_e <=>	Exchange	None	120	0	0	-10000	10000
EX_cpd04098_e	EX_Arsenite_e	1.0 cpd04098_e <=>	Exchange	None	121	0	0	-10000	10000
EX_cpd00155_e	EX_Glycogen_e	1.0 cpd00155_e <=>	Exchange	None	132	0	1	-10000	10000
EX_cpd03696_e	EX_Arbutin_e	1.0 cpd03696_e <=>	Exchange	None	137	0	0	-10000	10000
EX_cpd01030_e	EX_Salicin_e	1.0 cpd01030_e <=>	Exchange	None	140	0	1	-10000	10000
EX_cpd00213_e	EX_Lipoamide_e	1.0 cpd00213_e <=>	Exchange	None	144	0	1	-10000	10000
EX_cpd00104_e	EX_Biotin_e	1.0 cpd00104_e <=>	Exchange	None	155	0	0	-10000	10000
EX_cpd11597_e	EX_ARSENOBETAINE_e	1.0 cpd11597_e <=>	Exchange	None	229	0	1	-10000	10000
EX_cpd00971_e	EX_Sodium_e	1.0 cpd00971_e <=>	Exchange	None	230	0	1	-10000	10000
EX_cpd01012_e	EX_Cadmium_e	1.0 cpd01012_e <=>	Exchange	None	231	0	1	-10000	10000
EX_cpd11596_e	EX_butanesulfonate_e	1.0 cpd11596_e <=>	Exchange	None	232	0	0	-10000	10000
EX_cpd00266_e	EX_L-Carnitine_e	1.0 cpd00266_e <=>	Exchange	None	--	0	1	-10000	10000
EX_cpd08305_e	EX_Crotono-betaine_e	1.0 cpd08305_e <=>	Exchange	None	--	0	1	-10000	10000
EX_cpd11416_c	EX_Biomass_c	1.0 cpd11416_c <=>	Exchange	None	--	0	1	-10000	10000
EX_cpd00001_e	EX_H2O_e	1.0 cpd00001_e <=>	Exchange	None	--	0	0	-10000	10000
EX_cpd00007_e	EX_Oxygen_e	1.0 cpd00007_e <=>	Exchange	None	--	0	0	-10000	10000
EX_cpd00009_e	EX_Orthophosphate_e	1.0 cpd00009_e <=>	Exchange	None	--	0	0	-10000	10000
EX_cpd00010_e	EX_CoA_e	1.0 cpd00010_e <=>	Exchange	None	--	0	0	-10000	10000
EX_cpd00011_e	EX_CO2_e	1.0 cpd00011_e <=>	Exchange	None	--	0	0	-10000	10000
EX_cpd00012_e	EX_Pyrophosphate_e	1.0 cpd00012_e <=>	Exchange	None	--	0	0	-10000	10000
EX_cpd00013_e	EX_NH3_e	1.0 cpd00013_e <=>	Exchange	None	--	0	0	-10000	10000
EX_cpd00018_e	EX_AMP_e	1.0 cpd00018_e <=>	Exchange	None	--	0	0	-10000	10000
EX_cpd00020_e	EX_Pyruvate_e	1.0 cpd00020_e <=>	Exchange	None	--	0	0	-10000	10000
EX_cpd00023_e	EX_L-Glutamate_e	1.0 cpd00023_e <=>	Exchange	None	--	0	0	-10000	10000
EX_cpd00024_e	EX_2-Oxoglutarate_e	1.0 cpd00024_e <=>	Exchange	None	--	0	0	-10000	10000
EX_cpd00027_e	EX_D-Glucose_e	1.0 cpd00027_e <=>	Exchange	None	--	0	0	-10000	10000
EX_cpd00028_e	EX_Heme_e	1.0 cpd00028_e <=>	Exchange	None	--	0	0	-10000	10000
EX_cpd00029_e	EX_Acetate_e	1.0 cpd00029_e <=>	Exchange	None	--	0	0	-10000	10000
EX_cpd00030_e	EX_Manganese_e	1.0 cpd00030_e <=>	Exchange	None	--	0	0	-10000	10000
EX_cpd00033_e	EX_Glycine_e	1.0 cpd00033_e <=>	Exchange	None	--	0	0	-10000	10000
EX_cpd00034_e	EX_Zinc_e	1.0 cpd00034_e <=>	Exchange	None	--	0	0	-10000	10000
EX_cpd00035_e	EX_L-Alanine_e	1.0 cpd00035_e <=>	Exchange	None	--	0	0	-10000	10000
EX_cpd00036_e	EX_Succinate_e	1.0 cpd00036_e <=>	Exchange	None	--	0	0	-10000	10000
EX_cpd00039_e	EX_L-Lysine_e	1.0 cpd00039_e <=>	Exchange	None	--	0	0	-10000	10000
EX_cpd00040_e	EX_Glyoxylate_e	1.0 cpd00040_e <=>	Exchange	None	--	0	0	-10000	10000
EX_cpd00041_e	EX_L-Aspartate_e	1.0 cpd00041_e <=>	Exchange	None	--	0	0	-10000	10000
EX_cpd00042_e	EX_Glutathione_e	1.0 cpd00042_e <=>	Exchange	None	--	0	0	-10000	10000
EX_cpd00046_e	EX_CMP_e	1.0 cpd00046_e <=>	Exchange	None	--	0	0	-10000	10000
EX_cpd00047_e	EX_Formate_e	1.0 cpd00047_e <=>	Exchange	None	--	0	0	-10000	10000
EX_cpd00048_e	EX_Sulfate_e	1.0 cpd00048_e <=>	Exchange	None	--	0	0	-10000	10000
EX_cpd00051_e	EX_L-Arginine_e	1.0 cpd00051_e <=>	Exchange	None	--	0	0	-10000	10000
EX_cpd00053_e	EX_L-Glutamine_e	1.0 cpd00053_e <=>	Exchange	None	--	0	0	-10000	10000
EX_cpd00054_e	EX_L-Serine_e	1.0 cpd00054_e <=>	Exchange	None	--	0	0	-10000	10000
EX_cpd00058_e	EX_Copper2_e	1.0 cpd00058_e <=>	Exchange	None	--	0	0	-10000	10000
EX_cpd00060_e	EX_L-Methionine_e	1.0 cpd00060_e <=>	Exchange	None	--	0	0	-10000	10000
EX_cpd00061_e	EX_Phosphoenolpyruvate_e	1.0 cpd00061_e <=>	Exchange	None	--	0	0	-10000	10000
EX_cpd00063_e	EX_Calcium_e	1.0 cpd00063_e <=>	Exchange	None	--	0	0	-10000	10000
EX_cpd00064_e	EX_L-Ornithine_e	1.0 cpd00064_e <=>	Exchange	None	--	0	0	-10000	10000
EX_cpd00065_e	EX_L-Tryptophan_e	1.0 cpd00065_e <=>	Exchange	None	--	0	0	-10000	10000
EX_cpd00066_e	EX_L-Phenylalanine_e	1.0 cpd00066_e <=>	Exchange	None	--	0	0	-10000	10000
EX_cpd00067_e	EX_H+_e	1.0 cpd00067_e <=>	Exchange	None	--	0	0	-10000	10000
EX_cpd00069_e	EX_L-Tyrosine_e	1.0 cpd00069_e <=>	Exchange	None	--	0	0	-10000	10000
EX_cpd00072_e	EX_D-Fructose 6-phosphate_e	1.0 cpd00072_e <=>	Exchange	None	--	0	0	-10000	10000
EX_cpd00073_e	EX_Urea_e	1.0 cpd00073_e <=>	Exchange	None	--	0	0	-10000	10000
EX_cpd00075_e	EX_Nitrite_e	1.0 cpd00075_e <=>	Exchange	None	--	0	0	-10000	10000
EX_cpd00076_e	EX_Sucrose_e	1.0 cpd00076_e <=>	Exchange	None	--	0	0	-10000	10000
EX_cpd00079_e	EX_D-Glucose 6-phosphate_e	1.0 cpd00079_e <=>	Exchange	None	--	0	0	-10000	10000
EX_cpd00080_e	EX_sn-Glycerol 3-phosphate_e	1.0 cpd00080_e <=>	Exchange	None	--	0	0	-10000	10000
EX_cpd00082_e	EX_D-Fructose_e	1.0 cpd00082_e <=>	Exchange	None	--	0	0	-10000	10000
EX_cpd00084_e	EX_L-Cysteine_e	1.0 cpd00084_e <=>	Exchange	None	--	0	0	-10000	10000
EX_cpd00089_e	EX_D-Glucose 1-phosphate_e	1.0 cpd00089_e <=>	Exchange	None	--	0	0	-10000	10000
EX_cpd00091_e	EX_UMP_e	1.0 cpd00091_e <=>	Exchange	None	--	0	0	-10000	10000
EX_cpd00092_e	EX_Uracil_e	1.0 cpd00092_e <=>	Exchange	None	--	0	0	-10000	10000
EX_cpd00094_e	EX_2-Oxobutanoate_e	1.0 cpd00094_e <=>	Exchange	None	--	0	0	-10000	10000
EX_cpd00098_e	EX_Choline_e	1.0 cpd00098_e <=>	Exchange	None	--	0	0	-10000	10000
EX_cpd00099_e	EX_Chloride_e	1.0 cpd00099_e <=>	Exchange	None	--	0	0	-10000	10000
EX_cpd00100_e	EX_Glycerol_e	1.0 cpd00100_e <=>	Exchange	None	--	0	0	-10000	10000
EX_cpd00105_e	EX_D-Ribose_e	1.0 cpd00105_e <=>	Exchange	None	--	0	0	-10000	10000
EX_cpd00106_e	EX_Fumarate_e	1.0 cpd00106_e <=>	Exchange	None	--	0	0	-10000	10000
EX_cpd00107_e	EX_L-Leucine_e	1.0 cpd00107_e <=>	Exchange	None	--	0	0	-10000	10000
EX_cpd00108_e	EX_D-Galactose_e	1.0 cpd00108_e <=>	Exchange	None	--	0	0	-10000	10000
EX_cpd00117_e	EX_D-Alanine_e	1.0 cpd00117_e <=>	Exchange	None	--	0	0	-10000	10000
EX_cpd00118_e	EX_Putrescine_e	1.0 cpd00118_e <=>	Exchange	None	--	0	0	-10000	10000
EX_cpd00119_e	EX_L-Histidine_e	1.0 cpd00119_e <=>	Exchange	None	--	0	0	-10000	10000
EX_cpd00121_e	EX_myo-Inositol_e	1.0 cpd00121_e <=>	Exchange	None	--	0	0	-10000	10000
EX_cpd00122_e	EX_N-Acetyl-D-glucosamine_e	1.0 cpd00122_e <=>	Exchange	None	--	0	0	-10000	10000
EX_cpd00126_e	EX_GMP_e	1.0 cpd00126_e <=>	Exchange	None	--	0	0	-10000	10000
EX_cpd00128_e	EX_Adenine_e	1.0 cpd00128_e <=>	Exchange	None	--	0	0	-10000	10000
EX_cpd00129_e	EX_L-Proline_e	1.0 cpd00129_e <=>	Exchange	None	--	0	0	-10000	10000
EX_cpd00130_e	EX_(S)-Malate_e	1.0 cpd00130_e <=>	Exchange	None	--	0	0	-10000	10000
EX_cpd00132_e	EX_L-Asparagine_e	1.0 cpd00132_e <=>	Exchange	None	--	0	0	-10000	10000
EX_cpd00133_e	EX_Nicotinamide_e	1.0 cpd00133_e <=>	Exchange	None	--	0	0	-10000	10000
EX_cpd00136_e	EX_4-Hydroxybenzoate_e	1.0 cpd00136_e <=>	Exchange	None	--	0	0	-10000	10000
EX_cpd00137_e	EX_Citrate_e	1.0 cpd00137_e <=>	Exchange	None	--	0	0	-10000	10000
EX_cpd00138_e	EX_D-Mannose_e	1.0 cpd00138_e <=>	Exchange	None	--	0	0	-10000	10000
EX_cpd00139_e	EX_Glycolate_e	1.0 cpd00139_e <=>	Exchange	None	--	0	0	-10000	10000
EX_cpd00141_e	EX_Propanoate_e	1.0 cpd00141_e <=>	Exchange	None	--	0	0	-10000	10000
EX_cpd00142_e	EX_Acetoacetate_e	1.0 cpd00142_e <=>	Exchange	None	--	0	0	-10000	10000
EX_cpd00146_e	EX_Carbamoyl phosphate_e	1.0 cpd00146_e <=>	Exchange	None	--	0	0	-10000	10000
EX_cpd00149_e	EX_Cobalt_e	1.0 cpd00149_e <=>	Exchange	None	--	0	0	-10000	10000
EX_cpd00151_e	EX_Thymine_e	1.0 cpd00151_e <=>	Exchange	None	--	0	0	-10000	10000
EX_cpd00152_e	EX_Agmatine_e	1.0 cpd00152_e <=>	Exchange	None	--	0	0	-10000	10000
EX_cpd00154_e	EX_D-Xylose_e	1.0 cpd00154_e <=>	Exchange	None	--	0	0	-10000	10000
EX_cpd00156_e	EX_L-Valine_e	1.0 cpd00156_e <=>	Exchange	None	--	0	0	-10000	10000
EX_cpd00157_e	EX_Glycerone_e	1.0 cpd00157_e <=>	Exchange	None	--	0	0	-10000	10000
EX_cpd00158_e	EX_Cellobiose_e	1.0 cpd00158_e <=>	Exchange	None	--	0	0	-10000	10000
EX_cpd00159_e	EX_(S)-Lactate_e	1.0 cpd00159_e <=>	Exchange	None	--	0	0	-10000	10000
EX_cpd00161_e	EX_L-Threonine_e	1.0 cpd00161_e <=>	Exchange	None	--	0	0	-10000	10000
EX_cpd00162_e	EX_Ethanolamine_e	1.0 cpd00162_e <=>	Exchange	None	--	0	0	-10000	10000
EX_cpd00164_e	EX_D-Glucuronate_e	1.0 cpd00164_e <=>	Exchange	None	--	0	0	-10000	10000
EX_cpd00169_e	EX_3-Phospho-D-glycerate_e	1.0 cpd00169_e <=>	Exchange	None	--	0	0	-10000	10000
EX_cpd00176_e	EX_2-Dehydro-3-deoxy-D-gluconate_e	1.0 cpd00176_e <=>	Exchange	None	--	0	0	-10000	10000
EX_cpd00179_e	EX_Maltose_e	1.0 cpd00179_e <=>	Exchange	None	--	0	0	-10000	10000
EX_cpd00182_e	EX_Adenosine_e	1.0 cpd00182_e <=>	Exchange	None	--	0	0	-10000	10000
EX_cpd00184_e	EX_Thymidine_e	1.0 cpd00184_e <=>	Exchange	None	--	0	0	-10000	10000
EX_cpd00186_e	EX_D-Glutamate_e	1.0 cpd00186_e <=>	Exchange	None	--	0	0	-10000	10000
EX_cpd00205_e	EX_Potassium_e	1.0 cpd00205_e <=>	Exchange	None	--	0	0	-10000	10000
EX_cpd00207_e	EX_Guanine_e	1.0 cpd00207_e <=>	Exchange	None	--	0	0	-10000	10000
EX_cpd00208_e	EX_Lactose_e	1.0 cpd00208_e <=>	Exchange	None	--	0	0	-10000	10000
EX_cpd00209_e	EX_Nitrate_e	1.0 cpd00209_e <=>	Exchange	None	--	0	0	-10000	10000
EX_cpd00210_e	EX_Taurine_e	1.0 cpd00210_e <=>	Exchange	None	--	0	0	-10000	10000
EX_cpd00211_e	EX_Butanoic acid_e	1.0 cpd00211_e <=>	Exchange	None	--	0	0	-10000	10000
EX_cpd00214_e	EX_Hexadecanoic acid_e	1.0 cpd00214_e <=>	Exchange	None	--	0	0	-10000	10000
EX_cpd00216_e	EX_Chorismate_e	1.0 cpd00216_e <=>	Exchange	None	--	0	0	-10000	10000
EX_cpd00220_e	EX_Riboflavin_e	1.0 cpd00220_e <=>	Exchange	None	--	0	0	-10000	10000
EX_cpd00221_e	EX_(R)-Lactate_e	1.0 cpd00221_e <=>	Exchange	None	--	0	0	-10000	10000
EX_cpd00222_e	EX_D-Gluconic acid_e	1.0 cpd00222_e <=>	Exchange	None	--	0	0	-10000	10000
EX_cpd00224_e	EX_L-Arabinose_e	1.0 cpd00224_e <=>	Exchange	None	--	0	0	-10000	10000
EX_cpd00226_e	EX_Hypoxanthine_e	1.0 cpd00226_e <=>	Exchange	None	--	0	0	-10000	10000
EX_cpd00227_e	EX_L-Homoserine_e	1.0 cpd00227_e <=>	Exchange	None	--	0	0	-10000	10000
EX_cpd00232_e	EX_N-Acetylneuraminate_e	1.0 cpd00232_e <=>	Exchange	None	--	0	0	-10000	10000
EX_cpd00235_e	EX_D-Mannose 6-phosphate_e	1.0 cpd00235_e <=>	Exchange	None	--	0	0	-10000	10000
EX_cpd00246_e	EX_Inosine_e	1.0 cpd00246_e <=>	Exchange	None	--	0	0	-10000	10000
EX_cpd00249_e	EX_Uridine_e	1.0 cpd00249_e <=>	Exchange	None	--	0	0	-10000	10000
EX_cpd00254_e	EX_Magnesium_e	1.0 cpd00254_e <=>	Exchange	None	--	0	0	-10000	10000
EX_cpd00260_e	EX_Isocitrate_e	1.0 cpd00260_e <=>	Exchange	None	--	0	0	-10000	10000
EX_cpd00264_e	EX_Spermidine_e	1.0 cpd00264_e <=>	Exchange	None	--	0	0	-10000	10000
EX_cpd00268_e	EX_Thiosulfate_e	1.0 cpd00268_e <=>	Exchange	None	--	0	0	-10000	10000
EX_cpd00274_e	EX_L-Citrulline_e	1.0 cpd00274_e <=>	Exchange	None	--	0	0	-10000	10000
EX_cpd00276_e	EX_D-Glucosamine_e	1.0 cpd00276_e <=>	Exchange	None	--	0	0	-10000	10000
EX_cpd00277_e	EX_Deoxyguanosine_e	1.0 cpd00277_e <=>	Exchange	None	--	0	0	-10000	10000
EX_cpd00280_e	EX_D-Galacturonate_e	1.0 cpd00280_e <=>	Exchange	None	--	0	0	-10000	10000
EX_cpd00281_e	EX_4-Aminobutanoate_e	1.0 cpd00281_e <=>	Exchange	None	--	0	0	-10000	10000
EX_cpd00284_e	EX_6-Phospho-D-gluconate_e	1.0 cpd00284_e <=>	Exchange	None	--	0	0	-10000	10000
EX_cpd00288_e	EX_D-Glucosamine 6-phosphate_e	1.0 cpd00288_e <=>	Exchange	None	--	0	0	-10000	10000
EX_cpd00298_e	EX_dTMP_e	1.0 cpd00298_e <=>	Exchange	None	--	0	0	-10000	10000
EX_cpd00300_e	EX_Urate_e	1.0 cpd00300_e <=>	Exchange	None	--	0	0	-10000	10000
EX_cpd00305_e	EX_Thiamin_e	1.0 cpd00305_e <=>	Exchange	None	--	0	0	-10000	10000
EX_cpd00307_e	EX_Cytosine_e	1.0 cpd00307_e <=>	Exchange	None	--	0	0	-10000	10000
[truncated: 107 more rows]

## Sheet: S3.C
Metabolite ID	Abbreviation	Metabolite Name	Formula	Charge	Compartment	Removed	New Added
[truncated: 1,888 more rows]

[truncated: 4 more sheets: S3.D, S3.E, S3.F, S3.G]
