# Supplementary material for: Consistency Analysis of Genome-Scale Models of Bacterial Metabolism: A Metamodel Approach
Source: PLoS One. 2015 Dec 2;10(12):e0143626. doi: 10.1371/journal.pone.0143626 (PMC4668087; doi:10.1371/journal.pone.0143626)
Supplement: S4 Table — The table contains three sections. The results of the gap-filling performed using MM130.0 and MM130.1 are depicted in sections A) and B) respectively. In section C) the results of the comparative analysis performed on each pair of gap-filled GSM are shown. In D) the results of the gap-filling performed on the dataset of 130 GSMs using MM166.1 are shown. In E) the results of the gap-filling performed on the dataset of 36 GSMs using MM130.1 MM166.1 are shown. In F) the comparative analysis of the gap-filling results obtained using MM130.1 and MM166.1 are shown. (XLSX) [file pone.0143626.s009.xlsx]

## Sheet: A.Curation MM130.0
	REACTIONS AND EXCHANGE FLUXES IN GSMs
Model ID	Total (Initial)	Blocked	Metablocked (Removed)	Curable blocked	Gapfilling (Added)	Total (Final)	Efficiency
Opt158879_1	1225	337	197	140	206	1234	0.679612
Opt171101_1	890	293	133	160	240	997	0.666667
Opt208964_1	1609	503	291	212	180	1498	1.17778
Opt224308_1	1692	467	311	156	168	1549	0.928571
Opt243273_1	348	122	35	87	321	634	0.271028
Opt243277_1	1312	336	172	164	198	1338	0.828283
Opt272635_1	383	126	43	83	301	641	0.275748
Opt401614_5	929	247	122	125	220	1027	0.568182
Opt62977_3	1326	285	193	92	155	1288	0.593548
Opt71421_1	1057	306	141	165	240	1156	0.6875
Opt83332_1	1083	331	141	190	218	1160	0.87156
Opt83333_1	1782	371	290	81	110	1602	0.736364
Opt85962_1	853	239	119	120	222	956	0.540541
Opt99287_1	1758	391	277	114	134	1615	0.850746
Seed100226_1	1250	482	165	317	278	1363	1.14029
Seed106370_11	1077	400	148	252	251	1180	1.00398
Seed107806_1	567	149	42	107	187	712	0.572193
Seed115711_7	660	279	88	191	205	777	0.931707
Seed122586_1	962	371	138	233	246	1070	0.947154
Seed158878_1	1230	385	199	186	221	1252	0.841629
Seed160488_1	1406	480	200	280	197	1403	1.42132
Seed160490_1	923	354	143	211	231	1011	0.91342
Seed160492_1	831	262	106	156	211	936	0.739336
Seed163164_1	626	189	96	93	156	686	0.596154
Seed169963_1	1187	358	169	189	233	1251	0.811159
Seed170187_1	912	330	129	201	170	953	1.18235
Seed176299_3	1363	480	222	258	234	1375	1.10256
Seed177416_3	877	222	111	111	154	920	0.720779
Seed190304_1	880	322	129	193	255	1006	0.756863
Seed190650_1	1028	400	130	270	311	1209	0.868167
Seed192222_1	851	284	121	163	220	950	0.740909
Seed196600_1	1401	331	181	150	157	1377	0.955414
Seed196627_4	1014	347	126	221	355	1243	0.622535
Seed198094_1	1423	458	225	233	193	1391	1.20725
Seed198215_1	1547	353	212	141	138	1473	1.02174
Seed203267_1	634	176	78	98	227	783	0.431718
Seed203907_1	672	198	81	117	164	755	0.713415
Seed205922_3	1435	483	214	269	184	1405	1.46196
Seed206672_1	786	250	73	177	271	984	0.653137
Seed207559_3	984	347	153	194	215	1046	0.902326
Seed211586_9	1207	350	158	192	193	1242	0.994819
Seed212717_1	999	421	146	275	239	1092	1.15063
Seed214092_1	1477	366	203	163	165	1439	0.987879
Seed216596_1	1392	504	212	292	207	1387	1.41063
Seed216598_1	1526	336	194	142	140	1472	1.01429
Seed220668_1	1016	296	154	142	255	1117	0.556863
Seed221988_1	1191	370	158	212	238	1271	0.890756
Seed223926_1	1401	314	176	138	142	1367	0.971831
Seed224324_1	788	224	106	118	185	867	0.637838
Seed224326_1	455	142	33	109	292	714	0.373288
Seed224911_1	1323	430	187	243	228	1364	1.06579
Seed224914_1	1228	441	192	249	203	1239	1.2266
Seed227377_1	850	390	110	280	274	1014	1.0219
Seed228410_1	926	261	129	132	196	993	0.673469
Seed234826_3	666	221	94	127	269	841	0.472119
Seed235909_3	1295	385	213	172	199	1281	0.864322
Seed242231_4	928	315	134	181	214	1008	0.845794
Seed242619_1	797	261	101	160	226	922	0.707965
Seed243164_3	636	269	75	194	362	923	0.535912
Seed243230_1	1094	392	150	242	278	1222	0.870504
Seed243231_1	939	347	139	208	239	1039	0.870293
Seed243233_4	1031	355	165	190	197	1063	0.964467
Seed243265_1	1382	413	211	202	195	1366	1.0359
Seed243274_1	921	356	117	239	271	1075	0.881919
Seed243276_1	459	127	46	81	274	687	0.29562
Seed246194_3	1007	332	139	193	226	1094	0.853982
Seed246200_3	1156	377	155	222	202	1203	1.09901
Seed247156_1	1197	487	191	296	257	1263	1.15175
Seed257313_1	1203	320	183	137	185	1205	0.740541
Seed258594_1	1222	435	199	236	202	1225	1.16832
Seed261594_1	1407	433	228	205	211	1390	0.971564
Seed262768_1	306	95	31	64	342	617	0.187135
Seed264203_3	903	302	135	167	196	964	0.852041
Seed264462_1	899	293	106	187	258	1051	0.724806
Seed265072_7	1027	349	164	185	221	1084	0.837104
Seed266117_6	1156	379	174	205	216	1198	0.949074
Seed266834_1	1353	445	191	254	189	1351	1.34392
Seed266940_5	1008	383	142	241	280	1146	0.860714
Seed267608_1	1304	516	200	316	278	1382	1.13669
Seed267671_1	867	337	102	235	305	1070	0.770492
Seed269482_1	1403	497	214	283	221	1410	1.28054
Seed269798_12	1026	314	154	160	202	1074	0.792079
Seed269799_3	1007	344	160	184	241	1088	0.763485
Seed272560_3	1446	476	225	251	226	1447	1.11062
Seed272561_1	617	248	77	171	232	772	0.737069
Seed272562_1	1106	416	144	272	273	1235	0.996337
Seed272623_1	1078	326	162	164	255	1171	0.643137
Seed272624_3	1006	274	149	125	222	1079	0.563063
Seed272626_1	1186	402	170	232	203	1219	1.14286
Seed272947_1	575	176	78	98	240	737	0.408333
Seed281090_3	975	347	117	230	257	1115	0.894942
Seed283942_3	1107	238	146	92	133	1094	0.691729
Seed290397_13	1247	403	192	211	188	1243	1.12234
Seed290402_34	1311	496	192	304	231	1350	1.31602
Seed290633_1	878	272	123	149	204	959	0.730392
Seed292415_3	1061	277	151	126	163	1073	0.773006
Seed292459_1	1100	339	160	179	252	1192	0.710317
Seed295405_3	999	340	161	179	257	1095	0.696498
Seed296591_1	1273	375	192	183	225	1306	0.813333
Seed298386_1	1444	323	193	130	144	1395	0.902778
Seed299768_3	880	268	118	150	271	1033	0.553506
Seed300852_3	1011	463	159	304	217	1069	1.40092
Seed302409_3	657	220	89	131	258	826	0.507752
Seed309807_19	1049	360	155	205	288	1182	0.711806
Seed316407_3	1645	346	225	121	121	1541	1
Seed317025_3	848	291	110	181	228	966	0.79386
Seed319701_3	929	357	144	213	231	1016	0.922078
Seed323098_3	924	314	118	196	275	1081	0.712727
Seed323261_3	1082	364	156	208	219	1145	0.949772
Seed326298_3	822	230	110	120	203	915	0.591133
Seed326442_4	1115	233	135	98	155	1135	0.632258
Seed335992_3	822	301	111	190	276	987	0.688406
Seed342108_5	1155	414	170	244	234	1219	1.04274
Seed345073_6	1284	365	164	201	192	1312	1.04688
Seed360095_3	718	211	103	108	164	779	0.658537
Seed360110_3	857	320	121	199	213	949	0.934272
Seed360111_3	856	320	121	199	212	947	0.938679
Seed36870_1	617	172	82	90	148	683	0.608108
Seed36873_1	1555	409	239	170	165	1481	1.0303
Seed370552_3	939	361	145	216	231	1025	0.935065
Seed376686_6	1124	383	168	215	237	1193	0.907173
Seed386656_4	1496	371	207	164	182	1471	0.901099
Seed393117_3	1175	396	169	227	233	1239	0.974249
Seed393130_3	1172	396	169	227	235	1238	0.965957
Seed399726_4	1035	372	141	231	228	1122	1.01316
Seed445932_3	803	287	113	174	260	950	0.669231
Seed76114_4	1093	343	158	185	221	1156	0.837104
Seed85963_1	808	229	113	116	251	946	0.462151
Seed93061_3	1243	390	198	192	193	1238	0.994819
Seed93062_4	1260	377	199	178	198	1259	0.89899
							0.848275

## Sheet: B.Curation MM130.1
	REACTIONS AND EXCHANGE FLUXES IN GSMs
Model ID	Total (Initial)	Blocked	Metablocked (Removed)	Curable blocked	Gapfilling (Added)	Total (Final)	Efficiency
Opt158879_1	1225	340	61	279	309	1473	0.902913
Opt171101_1	890	298	40	258	314	1164	0.821656
Opt208964_1	1609	508	115	393	354	1849	1.11017
Opt224308_1	1692	476	122	354	328	1898	1.07927
Opt243273_1	348	123	9	114	258	597	0.44186
Opt243277_1	1312	340	57	283	350	1606	0.808571
Opt272635_1	383	127	12	115	231	602	0.497835
Opt401614_5	929	248	36	212	366	1260	0.579235
Opt62977_3	1326	288	64	224	332	1595	0.674699
Opt71421_1	1057	307	31	276	376	1403	0.734043
Opt83332_1	1083	333	53	280	349	1380	0.802292
Opt83333_1	1782	375	111	264	315	1987	0.838095
Opt85962_1	853	240	32	208	319	1141	0.652038
Opt99287_1	1758	396	107	289	310	1962	0.932258
Seed100226_1	1250	486	64	422	423	1610	0.997636
Seed106370_11	1077	404	59	345	367	1386	0.940054
Seed107806_1	567	150	15	135	230	782	0.586957
Seed115711_7	660	280	22	258	260	899	0.992308
Seed122586_1	962	373	33	340	409	1339	0.831296
Seed158878_1	1230	390	67	323	298	1461	1.08389
Seed160488_1	1406	485	59	426	364	1712	1.17033
Seed160490_1	923	360	45	315	336	1214	0.9375
Seed160492_1	831	263	34	229	320	1118	0.715625
Seed163164_1	626	190	15	175	221	832	0.791855
Seed169963_1	1187	366	61	305	295	1421	1.0339
Seed170187_1	912	335	38	297	235	1109	1.26383
Seed176299_3	1363	484	68	416	380	1676	1.09474
Seed177416_3	877	223	26	197	230	1082	0.856522
Seed190304_1	880	324	36	288	313	1158	0.920128
Seed190650_1	1028	403	47	356	408	1390	0.872549
Seed192222_1	851	289	37	252	312	1127	0.807692
Seed196600_1	1401	335	60	275	277	1619	0.99278
Seed196627_4	1014	353	53	300	482	1443	0.622407
Seed198094_1	1423	468	82	386	322	1664	1.19876
Seed198215_1	1547	359	74	285	331	1805	0.861027
Seed203267_1	634	177	24	153	273	883	0.56044
Seed203907_1	672	199	20	179	200	852	0.895
Seed205922_3	1435	486	66	420	338	1708	1.2426
Seed206672_1	786	251	27	224	363	1122	0.61708
Seed207559_3	984	349	52	297	300	1232	0.99
Seed211586_9	1207	352	53	299	355	1510	0.842254
Seed212717_1	999	423	42	381	338	1295	1.12722
Seed214092_1	1477	374	75	299	302	1705	0.990066
Seed216596_1	1392	508	69	439	361	1684	1.21607
Seed216598_1	1526	342	74	268	326	1779	0.822086
Seed220668_1	1016	301	47	254	309	1278	0.822006
Seed221988_1	1191	372	44	328	355	1502	0.923944
Seed223926_1	1401	320	63	257	325	1664	0.790769
Seed224324_1	788	227	38	189	227	977	0.832599
Seed224326_1	455	143	9	134	290	736	0.462069
Seed224911_1	1323	436	65	371	337	1596	1.10089
Seed224914_1	1228	445	59	386	377	1547	1.02387
Seed227377_1	850	393	31	362	372	1192	0.973118
Seed228410_1	926	262	39	223	317	1205	0.70347
Seed234826_3	666	222	20	202	257	903	0.785992
Seed235909_3	1295	391	64	327	291	1523	1.12371
Seed242231_4	928	316	29	287	320	1220	0.896875
Seed242619_1	797	263	28	235	324	1094	0.725309
Seed243164_3	636	273	31	242	388	993	0.623711
Seed243230_1	1094	398	56	342	356	1394	0.960674
Seed243231_1	939	351	47	304	360	1253	0.844444
Seed243233_4	1031	359	53	306	342	1321	0.894737
Seed243265_1	1382	417	76	341	304	1611	1.12171
Seed243274_1	921	359	33	326	367	1255	0.888283
Seed243276_1	459	128	20	108	257	696	0.420233
Seed246194_3	1007	334	41	293	314	1280	0.933121
Seed246200_3	1156	381	51	330	281	1386	1.17438
Seed247156_1	1197	491	69	422	422	1551	1
Seed257313_1	1203	323	53	270	389	1540	0.694087
Seed258594_1	1222	441	63	378	368	1528	1.02717
Seed261594_1	1407	442	81	361	332	1659	1.08735
Seed262768_1	306	96	10	86	285	581	0.301754
Seed264203_3	903	306	47	259	278	1135	0.931655
Seed264462_1	899	296	43	253	372	1228	0.680108
Seed265072_7	1027	353	56	297	334	1306	0.889222
Seed266117_6	1156	385	64	321	341	1433	0.941349
Seed266834_1	1353	449	62	387	316	1608	1.22468
Seed266940_5	1008	387	56	331	390	1342	0.848718
Seed267608_1	1304	518	53	465	383	1635	1.2141
Seed267671_1	867	341	47	294	496	1317	0.592742
Seed269482_1	1403	501	68	433	388	1724	1.11598
Seed269798_12	1026	317	47	270	349	1329	0.773639
Seed269799_3	1007	348	51	297	331	1288	0.897281
Seed272560_3	1446	480	70	410	387	1764	1.05943
Seed272561_1	617	249	15	234	232	834	1.00862
Seed272562_1	1106	420	41	379	368	1433	1.02989
Seed272623_1	1078	331	50	281	315	1343	0.892063
Seed272624_3	1006	277	44	233	368	1331	0.633152
Seed272626_1	1186	410	62	348	275	1399	1.26545
Seed272947_1	575	177	17	160	344	902	0.465116
Seed281090_3	975	350	42	308	327	1260	0.941896
Seed283942_3	1107	241	45	196	260	1323	0.753846
Seed290397_13	1247	406	60	346	376	1564	0.920213
Seed290402_34	1311	500	56	444	389	1644	1.14139
Seed290633_1	878	275	48	227	302	1133	0.751656
Seed292415_3	1061	279	51	228	280	1291	0.814286
Seed292459_1	1100	343	50	293	326	1376	0.898773
Seed295405_3	999	344	60	284	428	1368	0.663551
Seed296591_1	1273	379	65	314	360	1569	0.872222
Seed298386_1	1444	329	67	262	325	1703	0.806154
Seed299768_3	880	273	30	243	298	1148	0.815436
Seed300852_3	1011	467	53	414	361	1319	1.14681
Seed302409_3	657	221	19	202	257	896	0.785992
Seed309807_19	1049	364	57	307	457	1450	0.671772
Seed316407_3	1645	352	82	270	308	1872	0.876623
Seed317025_3	848	295	39	256	370	1180	0.691892
Seed319701_3	929	363	45	318	335	1219	0.949254
Seed323098_3	924	315	44	271	372	1253	0.728495
Seed323261_3	1082	367	52	315	389	1420	0.809769
Seed326298_3	822	234	35	199	345	1133	0.576812
Seed326442_4	1115	237	44	193	316	1388	0.610759
Seed335992_3	822	302	32	270	380	1170	0.710526
Seed342108_5	1155	418	54	364	410	1512	0.887805
Seed345073_6	1284	371	56	315	388	1617	0.811856
Seed360095_3	718	213	28	185	231	921	0.800866
Seed360110_3	857	325	37	288	308	1129	0.935065
Seed360111_3	856	325	37	288	309	1129	0.932039
Seed36870_1	617	173	23	150	194	789	0.773196
Seed36873_1	1555	413	76	337	346	1826	0.973988
Seed370552_3	939	367	46	321	342	1235	0.938596
Seed376686_6	1124	385	54	331	428	1499	0.773364
Seed386656_4	1496	379	76	303	341	1762	0.888563
Seed393117_3	1175	404	61	343	295	1409	1.16271
Seed393130_3	1172	404	61	343	291	1402	1.17869
Seed399726_4	1035	376	45	331	300	1290	1.10333
Seed445932_3	803	290	38	252	355	1121	0.709859
Seed76114_4	1093	345	52	293	337	1379	0.869436
Seed85963_1	808	232	31	201	324	1102	0.62037
Seed93061_3	1243	394	63	331	317	1497	1.04416
Seed93062_4	1260	381	64	317	304	1500	1.04276
							0.874876

## Sheet: C.Comparative GF MM130.0 VS MM130.1
		Using MM130.0			Using MM130.1
ModelID	Intersection between both gapfilled versions	Metablocked (Removed)	Curable blocked	Gapfilling (Added)	Metablocked (Removed)	Curable blocked	Gapfilling (Added)
Opt158879_1	0.957273	197	140	206	61	279	309
Opt171101_1	0.912698	133	160	240	40	258	314
Opt208964_1	0.956389	291	212	180	115	393	354
Opt224308_1	0.96882	311	156	168	122	354	328
Opt243273_1	0.664835	35	87	321	9	114	258
Opt243277_1	0.948349	172	164	198	57	283	350
Opt272635_1	0.681004	43	83	301	12	115	231
Opt401614_5	0.931522	122	125	220	36	212	366
Opt62977_3	0.957168	193	92	155	64	224	332
Opt71421_1	0.949564	141	165	240	31	276	376
Opt83332_1	0.961646	141	190	218	53	280	349
Opt83333_1	0.974045	290	81	110	111	264	315
Opt85962_1	0.934834	119	120	222	32	208	319
Opt99287_1	0.966548	277	114	134	107	289	310
Seed100226_1	0.968523	165	317	278	64	422	423
Seed106370_11	0.954044	148	252	251	59	345	367
Seed107806_1	0.924051	42	107	187	15	135	230
Seed115711_7	0.913108	88	191	205	22	258	260
Seed122586_1	0.931141	138	233	246	33	340	409
Seed158878_1	0.950584	199	186	221	67	323	298
Seed160488_1	0.966772	200	280	197	59	426	364
Seed160490_1	0.93658	143	211	231	45	315	336
Seed160492_1	0.962264	106	156	211	34	229	320
Seed163164_1	0.949511	96	93	156	15	175	221
Seed169963_1	0.95167	169	189	233	61	305	295
Seed170187_1	0.931361	129	201	170	38	297	235
Seed176299_3	0.967923	222	258	234	68	416	380
Seed177416_3	0.95778	111	111	154	26	197	230
Seed190304_1	0.90838	129	193	255	36	288	313
Seed190650_1	0.932788	130	270	311	47	356	408
Seed192222_1	0.920838	121	163	220	37	252	312
Seed196600_1	0.964401	181	150	157	60	275	277
Seed196627_4	0.950937	126	221	355	53	300	482
Seed198094_1	0.976763	225	233	193	82	386	322
Seed198215_1	0.972435	212	141	138	74	285	331
Seed203267_1	0.904422	78	98	227	24	153	273
Seed203907_1	0.949329	81	117	164	20	179	200
Seed205922_3	0.966142	214	269	184	66	420	338
Seed206672_1	0.942177	73	177	271	27	224	363
Seed207559_3	0.92234	153	194	215	52	297	300
Seed211586_9	0.951198	158	192	193	53	299	355
Seed212717_1	0.958974	146	275	239	42	381	338
Seed214092_1	0.968019	203	163	165	75	299	302
Seed216596_1	0.978469	212	292	207	69	439	361
Seed216598_1	0.973926	194	142	140	74	268	326
Seed220668_1	0.935976	154	142	255	47	254	309
Seed221988_1	0.955397	158	212	238	44	328	355
Seed223926_1	0.961851	176	138	142	63	257	325
Seed224324_1	0.905303	106	118	185	38	189	227
Seed224326_1	0.806452	33	109	292	9	134	290
Seed224911_1	0.953226	187	243	228	65	371	337
Seed224914_1	0.957295	192	249	203	59	386	377
Seed227377_1	0.925325	110	280	274	31	362	372
Seed228410_1	0.934735	129	132	196	39	223	317
Seed234826_3	0.891219	94	127	269	20	202	257
Seed235909_3	0.953408	213	172	199	64	327	291
Seed242231_4	0.962678	134	181	214	29	287	320
Seed242619_1	0.924279	101	160	226	28	235	324
Seed243164_3	0.885167	75	194	362	31	242	388
Seed243230_1	0.935368	150	242	278	56	342	356
Seed243231_1	0.928118	139	208	239	47	304	360
Seed243233_4	0.952236	165	190	197	53	306	342
Seed243265_1	0.973984	211	202	195	76	341	304
Seed243274_1	0.938398	117	239	271	33	326	367
Seed243276_1	0.767947	46	81	274	20	108	257
Seed246194_3	0.959082	139	193	226	41	293	314
Seed246200_3	0.968124	155	222	202	51	330	281
Seed247156_1	0.965308	191	296	257	69	422	422
Seed257313_1	0.962557	183	137	185	53	270	389
Seed258594_1	0.968	199	236	202	63	378	368
Seed261594_1	0.973515	228	205	211	81	361	332
Seed262768_1	0.672285	31	64	342	10	86	285
Seed264203_3	0.930716	135	167	196	47	259	278
Seed264462_1	0.9125	106	187	258	43	253	372
Seed265072_7	0.959184	164	185	221	56	297	334
Seed266117_6	0.953917	174	205	216	64	321	341
Seed266834_1	0.98374	191	254	189	62	387	316
Seed266940_5	0.946498	142	241	280	56	331	390
Seed267608_1	0.959036	200	316	278	53	465	383
Seed267671_1	0.935583	102	235	305	47	294	496
Seed269482_1	0.965954	214	283	221	68	433	388
Seed269798_12	0.942132	154	160	202	47	270	349
Seed269799_3	0.941591	160	184	241	51	297	331
Seed272560_3	0.962992	225	251	226	70	410	387
Seed272561_1	0.875367	77	171	232	15	234	232
Seed272562_1	0.951906	144	272	273	41	379	368
Seed272623_1	0.962786	162	164	255	50	281	315
Seed272624_3	0.938588	149	125	222	44	233	368
Seed272626_1	0.954792	170	232	203	62	348	275
Seed272947_1	0.916159	78	98	240	17	160	344
Seed281090_3	0.952522	117	230	257	42	308	327
Seed283942_3	0.953187	146	92	133	45	196	260
Seed290397_13	0.967686	192	211	188	60	346	376
Seed290402_34	0.978495	192	304	231	56	444	389
Seed290633_1	0.93318	123	149	204	48	227	302
Seed292415_3	0.959142	151	126	163	51	228	280
Seed292459_1	0.957328	160	179	252	50	293	326
Seed295405_3	0.93998	161	179	257	60	284	428
Seed296591_1	0.956007	192	183	225	65	314	360
Seed298386_1	0.965545	193	130	144	67	262	325
Seed299768_3	0.918212	118	150	271	30	243	298
Seed300852_3	0.944615	159	304	217	53	414	361
Seed302409_3	0.877524	89	131	258	19	202	257
Seed309807_19	0.945471	155	205	288	57	307	457
Seed316407_3	0.974284	225	121	121	82	270	308
Seed317025_3	0.925424	110	181	228	39	256	370
Seed319701_3	0.936937	144	213	231	45	318	335
Seed323098_3	0.937751	118	196	275	44	271	372
Seed323261_3	0.954198	156	208	219	52	315	389
Seed326298_3	0.939286	110	120	203	35	199	345
Seed326442_4	0.947267	135	98	155	44	193	316
Seed335992_3	0.916574	111	190	276	32	270	380
Seed342108_5	0.957772	170	244	234	54	364	410
Seed345073_6	0.960068	164	201	192	56	315	388
Seed360095_3	0.915714	103	108	164	28	185	231
Seed360110_3	0.924242	121	199	213	37	288	308
Seed360111_3	0.923166	121	199	212	37	288	309
Seed36870_1	0.950739	82	90	148	23	150	194
Seed36873_1	0.967164	239	170	165	76	337	346
Seed370552_3	0.935268	145	216	231	46	321	342
Seed376686_6	0.965233	168	215	237	54	331	428
Seed386656_4	0.961009	207	164	182	76	303	341
Seed393117_3	0.951155	169	227	233	61	343	295
Seed393130_3	0.952043	169	227	235	61	343	291
Seed399726_4	0.951629	141	231	228	45	331	300
Seed445932_3	0.926056	113	174	260	38	252	355
Seed76114_4	0.951796	158	185	221	52	293	337
Seed85963_1	0.918951	113	116	251	31	201	324
Seed93061_3	0.961051	198	192	193	63	331	317
Seed93062_4	0.955157	199	178	198	64	317	304

## Sheet: D.Curation MM166.1
	REACTIONS AND EXCHANGE FLUXES IN GSMs
Model ID	Total (Initial)	Blocked	Metablocked (Removed)	Curable blocked	Gapfilling (Added)	Total (Final)	Efficiency
Opt158879_1	1225	338	53	285	311	1483	0.916399
Opt171101_1	890	294	30	264	315	1175	0.838095
Opt208964_1	1609	505	104	401	368	1874	1.08967
Opt224308_1	1692	468	104	364	342	1930	1.06433
Opt243273_1	348	123	5	118	265	608	0.445283
Opt243277_1	1312	338	47	291	360	1626	0.808333
Opt272635_1	383	127	7	120	236	612	0.508475
Opt401614_5	929	248	31	217	370	1269	0.586486
Opt62977_3	1326	286	56	230	285	1556	0.807018
Opt71421_1	1057	307	26	281	374	1406	0.751337
Opt83332_1	1083	333	44	289	359	1399	0.805014
Opt83333_1	1782	373	98	275	329	2014	0.835866
Opt85962_1	853	240	28	212	317	1143	0.66877
Opt99287_1	1758	393	97	296	321	1983	0.922118
Seed100226_1	1250	484	53	431	432	1630	0.997685
Seed106370_11	1077	402	49	353	386	1415	0.914508
Seed107806_1	567	150	11	139	239	795	0.58159
Seed115711_7	660	280	17	263	264	908	0.996212
Seed122586_1	962	373	29	344	332	1266	1.03614
Seed158878_1	1230	386	57	329	304	1477	1.08224
Seed160488_1	1406	482	51	431	366	1722	1.1776
Seed160490_1	923	356	34	322	333	1222	0.966967
Seed160492_1	831	263	28	235	324	1128	0.725309
Seed163164_1	626	190	11	179	218	833	0.821101
Seed169963_1	1187	360	45	315	310	1452	1.01613
Seed170187_1	912	331	28	303	241	1125	1.25726
Seed176299_3	1363	482	60	422	427	1731	0.98829
Seed177416_3	877	223	22	201	225	1081	0.893333
Seed190304_1	880	324	30	294	294	1145	1
Seed190650_1	1028	401	40	361	358	1347	1.00838
Seed192222_1	851	287	31	256	261	1082	0.980843
Seed196600_1	1401	333	52	281	278	1628	1.01079
Seed196627_4	1014	349	44	305	474	1444	0.64346
Seed198094_1	1423	460	66	394	336	1694	1.17262
Seed198215_1	1547	357	62	295	335	1821	0.880597
Seed203267_1	634	177	19	158	273	888	0.578755
Seed203907_1	672	199	16	183	197	853	0.928934
Seed205922_3	1435	485	58	427	300	1678	1.42333
Seed206672_1	786	251	21	230	366	1131	0.628415
Seed207559_3	984	349	45	304	302	1241	1.00662
Seed211586_9	1207	352	46	306	346	1508	0.884393
Seed212717_1	999	423	33	390	339	1305	1.15044
Seed214092_1	1477	370	65	305	350	1763	0.871429
Seed216596_1	1392	506	61	445	359	1690	1.23955
Seed216598_1	1526	340	63	277	353	1817	0.784703
Seed220668_1	1016	297	36	261	327	1307	0.798165
Seed221988_1	1191	372	38	334	402	1555	0.830846
Seed223926_1	1401	318	54	264	269	1617	0.981413
Seed224324_1	788	225	31	194	282	1039	0.687943
Seed224326_1	455	143	5	138	277	727	0.498195
Seed224911_1	1323	434	58	376	339	1605	1.10914
Seed224914_1	1228	443	52	391	311	1488	1.25723
Seed227377_1	850	391	24	367	376	1203	0.976064
Seed228410_1	926	262	34	228	367	1260	0.621253
Seed234826_3	666	222	16	206	255	905	0.807843
Seed235909_3	1295	387	53	334	305	1548	1.09508
Seed242231_4	928	316	25	291	309	1213	0.941748
Seed242619_1	797	263	22	241	328	1104	0.734756
Seed243164_3	636	271	24	247	374	986	0.660428
Seed243230_1	1094	396	48	348	351	1397	0.991453
Seed243231_1	939	349	39	310	301	1202	1.0299
Seed243233_4	1031	357	45	312	289	1276	1.07958
Seed243265_1	1382	415	63	352	317	1637	1.11041
Seed243274_1	921	357	25	332	426	1322	0.779343
Seed243276_1	459	128	14	114	270	715	0.422222
Seed246194_3	1007	334	33	301	308	1282	0.977273
Seed246200_3	1156	379	42	337	288	1402	1.17014
Seed247156_1	1197	489	59	430	431	1570	0.99768
Seed257313_1	1203	323	48	275	328	1484	0.838415
Seed258594_1	1222	439	56	383	365	1532	1.04932
Seed261594_1	1407	434	65	369	347	1690	1.0634
Seed262768_1	306	96	6	90	271	571	0.332103
Seed264203_3	903	304	40	264	279	1143	0.946237
Seed264462_1	899	294	36	258	318	1181	0.811321
Seed265072_7	1027	351	48	303	347	1327	0.873199
Seed266117_6	1156	381	53	328	326	1429	1.00613
Seed266834_1	1353	447	55	392	313	1612	1.2524
Seed266940_5	1008	385	49	336	383	1342	0.877285
Seed267608_1	1304	518	48	470	392	1649	1.19898
Seed267671_1	867	339	40	299	492	1320	0.607724
Seed269482_1	1403	499	59	440	337	1682	1.30564
Seed269798_12	1026	315	40	275	314	1301	0.875796
Seed269799_3	1007	346	44	302	320	1284	0.94375
Seed272560_3	1446	478	60	418	338	1725	1.23669
Seed272561_1	617	249	11	238	228	834	1.04386
Seed272562_1	1106	418	30	388	356	1432	1.08989
Seed272623_1	1078	327	38	289	329	1369	0.878419
Seed272624_3	1006	275	37	238	354	1324	0.672316
Seed272626_1	1186	404	46	358	286	1426	1.25175
Seed272947_1	575	177	13	164	332	894	0.493976
Seed281090_3	975	348	35	313	332	1272	0.942771
Seed283942_3	1107	239	38	201	232	1302	0.866379
Seed290397_13	1247	404	52	352	382	1578	0.921466
Seed290402_34	1311	498	45	453	393	1659	1.15267
Seed290633_1	878	273	41	232	301	1139	0.770764
Seed292415_3	1061	279	46	233	282	1298	0.826241
Seed292459_1	1100	341	41	300	331	1390	0.906344
Seed295405_3	999	342	50	292	376	1326	0.776596
Seed296591_1	1273	377	58	319	360	1576	0.886111
Seed298386_1	1444	327	58	269	321	1708	0.838006
Seed299768_3	880	269	22	247	294	1152	0.840136
Seed300852_3	1011	467	47	420	321	1285	1.30841
Seed302409_3	657	221	15	206	258	901	0.79845
Seed309807_19	1049	362	50	312	459	1459	0.679739
Seed316407_3	1645	350	69	281	321	1898	0.875389
Seed317025_3	848	293	32	261	320	1137	0.815625
Seed319701_3	929	359	34	325	341	1236	0.953079
Seed323098_3	924	315	38	277	326	1213	0.849693
Seed323261_3	1082	365	45	320	390	1428	0.820513
Seed326298_3	822	232	29	203	284	1078	0.714789
Seed326442_4	1115	235	36	199	263	1343	0.756654
Seed335992_3	822	302	28	274	421	1215	0.650831
Seed342108_5	1155	416	47	369	411	1520	0.89781
Seed345073_6	1284	369	48	321	384	1621	0.835938
Seed360095_3	718	213	24	189	220	914	0.859091
Seed360110_3	857	323	31	292	261	1088	1.11877
Seed360111_3	856	323	31	292	261	1087	1.11877
Seed36870_1	617	173	18	155	216	816	0.717593
Seed36873_1	1555	411	67	344	296	1785	1.16216
Seed370552_3	939	363	35	328	348	1252	0.942529
Seed376686_6	1124	385	46	339	383	1462	0.885117
Seed386656_4	1496	375	67	308	329	1759	0.93617
Seed393117_3	1175	398	45	353	317	1447	1.11356
Seed393130_3	1172	398	45	353	311	1438	1.13505
Seed399726_4	1035	374	35	339	302	1302	1.12252
Seed445932_3	803	288	31	257	410	1183	0.626829
Seed76114_4	1093	345	47	298	334	1381	0.892216
Seed85963_1	808	232	27	205	320	1102	0.640625
Seed93061_3	1243	392	55	337	323	1511	1.04334
Seed93062_4	1260	379	56	323	308	1512	1.0487
							0.9073

## Sheet: E.Curation of 36 GSMs
	GAPFILLING USING MM130.1 (Total reactions and exchanges fluxes)									GAPFILLING USING MM166.1 (Total reactions and exchanges fluxes)
Model ID	Total (Initial)	Blocked	Metablocked (Removed)	Curable blocked	Gapfilling (Added)	Total (Final)	Efficiency		Model ID	Total (Initial)	Blocked	Metablocked (Removed)	Curable blocked	Gapfilling (Added)	Total (Final)	Efficiency
Seed156586_3	884	376	45	331	413	1253	0.801453			884	373	36	337	375	1224	0.898667
Seed189518_1	818	350	47	303	474	1246	0.639241			818	346	38	308	466	1247	0.660944
Seed190485_4	1185	439	52	387	401	1535	0.965087			1185	439	43	396	451	1594	0.878049
Seed196620_1	1178	447	88	359	326	1416	1.10123			1178	435	66	369	333	1445	1.10811
Seed220664_5	1430	557	73	484	381	1739	1.27034			1430	554	62	492	397	1766	1.23929
Seed272620_3	1611	410	76	334	315	1851	1.06032			1611	406	61	345	322	1873	1.07143
Seed272634_1	436	125	11	114	243	668	0.469136			436	122	4	118	241	673	0.489627
Seed273036_3	1176	444	86	358	327	1417	1.0948			1176	432	64	368	322	1434	1.14286
Seed273119_1	432	117	17	100	220	635	0.454545			432	117	12	105	221	641	0.475113
Seed282458_1	1185	454	93	361	334	1426	1.08084			1185	442	70	372	331	1446	1.12387
Seed282459_1	1178	445	88	357	331	1421	1.07855			1178	433	66	367	327	1439	1.12232
Seed290399_4	1232	418	63	355	382	1551	0.929319			1232	414	50	364	391	1573	0.930946
Seed313593_3	1067	391	55	336	427	1440	0.786885			1067	387	44	343	432	1456	0.793981
Seed314266_4	1053	340	56	284	372	1370	0.763441			1053	337	47	290	308	1315	0.941558
Seed318167_13	1273	332	54	278	342	1562	0.812865			1273	328	44	284	344	1574	0.825581
Seed319224_15	1269	298	55	243	273	1488	0.89011			1269	295	45	250	269	1494	0.929368
Seed326297_9	1250	304	56	248	286	1481	0.867133			1250	302	47	255	272	1476	0.9375
Seed359786_3	1173	446	87	359	326	1412	1.10123			1173	434	65	369	322	1430	1.14596
Seed359787_3	1171	453	87	366	330	1414	1.10909			1171	441	65	376	327	1433	1.14985
Seed367830_3	1184	452	93	359	327	1418	1.09786			1184	440	70	370	326	1440	1.13497
Seed392500_5	1297	326	59	267	338	1577	0.789941			1297	325	51	274	284	1531	0.964789
Seed398579_6	1300	316	59	257	323	1565	0.795666			1300	314	49	265	263	1515	1.0076
Seed400667_4	1280	371	54	317	375	1602	0.845333			1280	369	47	322	320	1554	1.00625
Seed418127_4	1158	431	85	346	338	1411	1.02367			1158	419	64	355	328	1422	1.08232
Seed425104_6	1311	333	58	275	269	1523	1.0223			1311	329	47	282	326	1591	0.865031
Seed426430_6	1160	428	85	343	323	1398	1.06192			1160	416	64	352	317	1413	1.11041
Seed451709_4	1413	511	89	422	440	1765	0.959091			1413	502	68	434	471	1817	0.921444
Seed458817_7	1309	319	57	262	264	1517	0.992424			1309	317	47	270	281	1544	0.960854
Seed592022_4	1481	524	86	438	419	1815	1.04535			1481	515	70	445	383	1795	1.16188
Seed595537_3	1365	416	71	345	397	1692	0.869018			1365	413	61	352	364	1669	0.967033
Seed59919_1	795	341	40	301	319	1075	0.943574			795	339	31	308	271	1036	1.13653
Seed60480_18	1283	313	57	256	277	1504	0.924188			1283	312	48	264	331	1567	0.797583
Seed645462_3_16242	1422	364	205	159	257	1474	0.618677			1422	198	37	161	182	1567	0.884615
Seed666475_3	1336	519	61	458	401	1677	1.14214			1336	518	53	465	405	1689	1.14815
Seed71421_1	1087	332	35	297	383	1436	0.775457			1087	330	27	303	388	1449	0.780928
Seed76869_3	1440	501	74	427	381	1748	1.12073			1440	496	59	437	347	1729	1.25937
							0.925082									0.973744

## Sheet: F.Comparative GF MM130.1 VS MM166.1
Model ID	RXNS ORIGINAL MODEL	RXNS GF. MM130.1	RXNS GF. MM166.1	NEW RXN GF. MM130.1	NEW RXN GF. MM166.1	J. IDX ALL RXNS	J. IDX NEW RXNS	Dataset
Opt158879_1	1113	1284	1295	222	226	0.940557	0.723077	Henry et al. 130GSMs
Opt171101_1	810	1025	1033	249	248	0.914419	0.713793	Henry et al. 130GSMs
Opt208964_1	1384	1557	1570	255	258	0.936223	0.693069	Henry et al. 130GSMs
Opt224308_1	1461	1618	1641	251	259	0.949163	0.758621	Henry et al. 130GSMs
Opt243273_1	292	494	499	210	211	0.873585	0.739669	Henry et al. 130GSMs
Opt243277_1	1179	1379	1393	248	253	0.926338	0.675585	Henry et al. 130GSMs
Opt272635_1	320	497	507	186	191	0.838828	0.63913	Henry et al. 130GSMs
Opt401614_5	851	1066	1073	246	248	0.911528	0.680272	Henry et al. 130GSMs
Opt62977_3	1194	1369	1370	227	220	0.935689	0.686792	Henry et al. 130GSMs
Opt71421_1	967	1196	1206	257	262	0.93866	0.759322	Henry et al. 130GSMs
Opt83332_1	1019	1248	1264	275	282	0.929339	0.740625	Henry et al. 130GSMs
Opt83333_1	1527	1656	1671	206	211	0.952465	0.709016	Henry et al. 130GSMs
Opt85962_1	771	985	988	242	241	0.913676	0.700704	Henry et al. 130GSMs
Opt99287_1	1518	1641	1659	201	210	0.951508	0.698347	Henry et al. 130GSMs
Seed100226_1	1175	1459	1477	341	348	0.943084	0.803665	Henry et al. 130GSMs
Seed106370_11	1007	1271	1297	313	329	0.935192	0.788301	Henry et al. 130GSMs
Seed107806_1	528	697	707	183	189	0.910204	0.714286	Henry et al. 130GSMs
Seed115711_7	583	782	789	216	218	0.911192	0.729084	Henry et al. 130GSMs
Seed122586_1	909	1155	1147	277	265	0.907208	0.667692	Henry et al. 130GSMs
Seed158878_1	1112	1287	1301	229	234	0.948795	0.773946	Henry et al. 130GSMs
Seed160488_1	1283	1485	1496	253	256	0.947093	0.749141	Henry et al. 130GSMs
Seed160490_1	815	1062	1069	282	279	0.890861	0.664688	Henry et al. 130GSMs
Seed160492_1	781	1010	1017	260	261	0.928639	0.766102	Henry et al. 130GSMs
Seed163164_1	591	751	753	173	171	0.913486	0.686275	Henry et al. 130GSMs
Seed169963_1	1083	1286	1313	251	264	0.928042	0.722408	Henry et al. 130GSMs
Seed170187_1	828	984	992	188	187	0.924051	0.689189	Henry et al. 130GSMs
Seed176299_3	1270	1504	1512	292	292	0.94958	0.785933	Henry et al. 130GSMs
Seed177416_3	809	972	975	187	186	0.918227	0.650442	Henry et al. 130GSMs
Seed190304_1	786	1019	1013	261	249	0.884972	0.624204	Henry et al. 130GSMs
Seed190650_1	967	1216	1226	290	293	0.936558	0.777439	Henry et al. 130GSMs
Seed192222_1	807	982	981	206	199	0.920744	0.6875	Henry et al. 130GSMs
Seed196600_1	1284	1444	1457	212	217	0.925017	0.606742	Henry et al. 130GSMs
Seed196627_4	939	1285	1291	392	389	0.915242	0.76298	Henry et al. 130GSMs
Seed198094_1	1296	1474	1503	248	261	0.925614	0.674342	Henry et al. 130GSMs
Seed198215_1	1391	1543	1558	213	218	0.939337	0.664093	Henry et al. 130GSMs
Seed203267_1	585	794	796	230	227	0.895113	0.692593	Henry et al. 130GSMs
Seed203907_1	622	764	766	161	159	0.914894	0.666667	Henry et al. 130GSMs
Seed205922_3	1308	1482	1499	230	239	0.953473	0.763158	Henry et al. 130GSMs
Seed206672_1	715	1005	1011	314	314	0.92	0.779037	Henry et al. 130GSMs
Seed207559_3	895	1096	1103	243	243	0.894057	0.614618	Henry et al. 130GSMs
Seed211586_9	1121	1308	1320	232	237	0.912664	0.611684	Henry et al. 130GSMs
Seed212717_1	899	1150	1155	283	279	0.920833	0.734568	Henry et al. 130GSMs
Seed214092_1	1337	1509	1520	236	237	0.935463	0.677305	Henry et al. 130GSMs
Seed216596_1	1291	1515	1519	284	280	0.939898	0.735385	Henry et al. 130GSMs
Seed216598_1	1369	1520	1543	212	225	0.943528	0.693798	Henry et al. 130GSMs
Seed220668_1	914	1121	1139	246	255	0.905565	0.65894	Henry et al. 130GSMs
Seed221988_1	1069	1317	1320	284	281	0.938971	0.760125	Henry et al. 130GSMs
Seed223926_1	1283	1442	1456	212	217	0.932	0.643678	Henry et al. 130GSMs
Seed224324_1	739	887	900	180	186	0.929806	0.726415	Henry et al. 130GSMs
Seed224326_1	383	634	631	258	251	0.885246	0.749141	Henry et al. 130GSMs
Seed224911_1	1219	1437	1447	275	278	0.946019	0.766773	Henry et al. 130GSMs
Seed224914_1	1139	1343	1344	255	249	0.947101	0.768421	Henry et al. 130GSMs
Seed227377_1	811	1077	1088	292	296	0.921029	0.755224	Henry et al. 130GSMs
Seed228410_1	861	1090	1096	263	264	0.920914	0.722222	Henry et al. 130GSMs
Seed234826_3	630	818	824	206	208	0.922717	0.739496	Henry et al. 130GSMs
Seed235909_3	1191	1376	1398	240	252	0.923717	0.662162	Henry et al. 130GSMs
Seed242231_4	872	1098	1096	253	247	0.926251	0.724138	Henry et al. 130GSMs
Seed242619_1	750	984	993	259	262	0.923152	0.754209	Henry et al. 130GSMs
Seed243164_3	595	898	899	327	321	0.909671	0.785124	Henry et al. 130GSMs
Seed243230_1	1010	1263	1268	301	298	0.915973	0.706553	Henry et al. 130GSMs
Seed243231_1	891	1084	1088	234	230	0.906936	0.651246	Henry et al. 130GSMs
Seed243233_4	978	1171	1175	240	236	0.927691	0.71223	Henry et al. 130GSMs
Seed243265_1	1265	1441	1463	242	252	0.942475	0.739437	Henry et al. 130GSMs
Seed243274_1	853	1129	1144	306	313	0.905281	0.709945	Henry et al. 130GSMs
Seed243276_1	391	601	617	226	236	0.839879	0.644128	Henry et al. 130GSMs
Seed246194_3	932	1170	1176	272	270	0.930864	0.754045	Henry et al. 130GSMs
Seed246200_3	1092	1276	1290	229	234	0.951331	0.787645	Henry et al. 130GSMs
Seed247156_1	1122	1401	1421	339	349	0.931554	0.768638	Henry et al. 130GSMs
Seed257313_1	1121	1338	1335	263	255	0.944	0.755932	Henry et al. 130GSMs
Seed258594_1	1143	1391	1394	303	299	0.932686	0.739884	Henry et al. 130GSMs
Seed261594_1	1280	1475	1503	264	276	0.936281	0.736334	Henry et al. 130GSMs
Seed262768_1	244	487	477	251	237	0.871845	0.774545	Henry et al. 130GSMs
Seed264203_3	825	1015	1018	230	226	0.928843	0.740458	Henry et al. 130GSMs
Seed264462_1	839	1082	1079	281	271	0.909011	0.703704	Henry et al. 130GSMs
Seed265072_7	939	1173	1195	282	296	0.920519	0.730539	Henry et al. 130GSMs
Seed266117_6	1058	1295	1296	290	280	0.912177	0.681416	Henry et al. 130GSMs
Seed266834_1	1263	1453	1458	245	243	0.951072	0.761733	Henry et al. 130GSMs
Seed266940_5	944	1204	1208	309	306	0.917329	0.727528	Henry et al. 130GSMs
Seed267608_1	1215	1461	1469	291	294	0.927632	0.695652	Henry et al. 130GSMs
Seed267671_1	804	1136	1148	374	379	0.898587	0.735023	Henry et al. 130GSMs
Seed269482_1	1287	1492	1506	264	269	0.94171	0.736156	Henry et al. 130GSMs
Seed269798_12	958	1168	1179	250	254	0.934872	0.75	Henry et al. 130GSMs
Seed269799_3	958	1173	1168	260	248	0.917281	0.687708	Henry et al. 130GSMs
Seed272560_3	1320	1526	1544	266	274	0.945501	0.753247	Henry et al. 130GSMs
Seed272561_1	548	723	731	188	192	0.918206	0.73516	Henry et al. 130GSMs
Seed272562_1	1008	1280	1276	306	292	0.891932	0.629428	Henry et al. 130GSMs
Seed272623_1	978	1202	1223	264	274	0.935355	0.769737	Henry et al. 130GSMs
Seed272624_3	941	1154	1158	250	247	0.901316	0.629508	Henry et al. 130GSMs
Seed272626_1	1082	1256	1280	223	233	0.927052	0.695167	Henry et al. 130GSMs
Seed272947_1	535	753	758	233	234	0.927296	0.796154	Henry et al. 130GSMs
Seed281090_3	895	1143	1154	284	288	0.930252	0.765432	Henry et al. 130GSMs
Seed283942_3	1041	1211	1194	210	186	0.910246	0.577689	Henry et al. 130GSMs
Seed290397_13	1155	1380	1390	277	279	0.933008	0.726708	Henry et al. 130GSMs
Seed290402_34	1190	1452	1461	308	307	0.917709	0.684932	Henry et al. 130GSMs
Seed290633_1	827	1024	1029	240	238	0.907993	0.677193	Henry et al. 130GSMs
Seed292415_3	986	1164	1174	221	226	0.932231	0.706107	Henry et al. 130GSMs
Seed292459_1	1010	1244	1261	275	284	0.952455	0.826797	Henry et al. 130GSMs
Seed295405_3	938	1167	1184	278	285	0.909829	0.695783	Henry et al. 130GSMs
Seed296591_1	1186	1412	1420	282	283	0.942387	0.760125	Henry et al. 130GSMs
Seed298386_1	1318	1468	1482	206	211	0.942067	0.681452	Henry et al. 130GSMs
Seed299768_3	806	1025	1030	244	241	0.920561	0.725979	Henry et al. 130GSMs
Seed300852_3	939	1153	1122	258	221	0.891106	0.586093	Henry et al. 130GSMs
Seed302409_3	620	806	810	203	203	0.921522	0.735043	Henry et al. 130GSMs
Seed309807_19	996	1269	1270	323	317	0.929331	0.763085	Henry et al. 130GSMs
Seed316407_3	1475	1596	1616	189	198	0.937274	0.6125	Henry et al. 130GSMs
Seed317025_3	796	1037	1037	273	266	0.916821	0.733119	Henry et al. 130GSMs
Seed319701_3	823	1068	1081	280	283	0.89841	0.685629	Henry et al. 130GSMs
Seed323098_3	885	1103	1106	255	252	0.941125	0.785211	Henry et al. 130GSMs
Seed323261_3	1016	1255	1258	285	281	0.928626	0.736196	Henry et al. 130GSMs
Seed326298_3	776	995	988	249	236	0.930867	0.763636	Henry et al. 130GSMs
Seed326442_4	1042	1226	1230	221	217	0.924765	0.665399	Henry et al. 130GSMs
Seed335992_3	784	1052	1050	298	292	0.902262	0.700288	Henry et al. 130GSMs
Seed342108_5	1069	1314	1317	292	288	0.933137	0.746988	Henry et al. 130GSMs
Seed345073_6	1166	1385	1403	267	277	0.928077	0.7	Henry et al. 130GSMs
Seed360095_3	656	819	816	189	182	0.907818	0.663677	Henry et al. 130GSMs
Seed360110_3	811	983	981	203	195	0.92738	0.708155	Henry et al. 130GSMs
Seed360111_3	810	983	980	204	195	0.92451	0.697872	Henry et al. 130GSMs
Seed36870_1	583	710	732	148	165	0.915007	0.682796	Henry et al. 130GSMs
Seed36873_1	1425	1597	1607	237	238	0.941818	0.690391	Henry et al. 130GSMs
Seed370552_3	831	1081	1092	286	287	0.883016	0.641834	Henry et al. 130GSMs
Seed376686_6	1072	1317	1330	292	297	0.922295	0.712209	Henry et al. 130GSMs
Seed386656_4	1355	1513	1521	223	222	0.947368	0.718147	Henry et al. 130GSMs
Seed393117_3	1074	1272	1301	246	261	0.924458	0.707071	Henry et al. 130GSMs
Seed393130_3	1071	1264	1295	241	258	0.92841	0.72069	Henry et al. 130GSMs
Seed399726_4	945	1163	1171	254	253	0.909984	0.667763	Henry et al. 130GSMs
Seed445932_3	734	988	998	287	290	0.898662	0.707101	Henry et al. 130GSMs
Seed76114_4	1012	1247	1249	280	277	0.917051	0.687879	Henry et al. 130GSMs
Seed85963_1	733	968	969	262	259	0.927363	0.766102	Henry et al. 130GSMs
Seed93061_3	1126	1313	1325	239	244	0.936858	0.718861	Henry et al. 130GSMs
Seed93062_4	1141	1318	1331	230	236	0.946363	0.75188	Henry et al. 130GSMs
Seed156586_3	822	1083	1094	301	305	0.916373	0.746398	New 36 GSMs
Seed189518_1	765	1083	1093	359	361	0.902098	0.747573	New 36 GSMs
Seed190485_4	1109	1387	1399	325	329	0.941463	0.791781	New 36 GSMs
Seed196620_1	1081	1255	1276	251	253	0.923252	0.720137	New 36 GSMs
Seed220664_5	1305	1510	1529	268	277	0.938138	0.724684	New 36 GSMs
Seed272620_3	1450	1587	1606	198	205	0.949328	0.700422	New 36 GSMs
Seed272634_1	381	575	582	204	204	0.860129	0.672131	New 36 GSMs
Seed273036_3	1081	1256	1272	250	247	0.922433	0.713793	New 36 GSMs
Seed273119_1	371	549	557	190	193	0.861953	0.665217	New 36 GSMs
Seed282458_1	1086	1265	1286	258	259	0.932576	0.764505	New 36 GSMs
Seed282459_1	1082	1257	1277	252	253	0.921152	0.711864	New 36 GSMs
Seed290399_4	1128	1385	1403	311	318	0.946927	0.81268	New 36 GSMs
Seed313593_3	985	1248	1257	308	308	0.93138	0.770115	New 36 GSMs
Seed314266_4	968	1188	1185	268	257	0.924574	0.721311	New 36 GSMs
Seed318167_13	1186	1350	1366	209	217	0.938615	0.690476	New 36 GSMs
Seed319224_15	1174	1340	1349	211	212	0.920714	0.608365	New 36 GSMs
Seed326297_9	1165	1334	1338	216	213	0.92092	0.612782	New 36 GSMs
Seed359786_3	1078	1254	1273	252	252	0.915845	0.691275	New 36 GSMs
Seed359787_3	1075	1252	1269	253	251	0.928845	0.743945	New 36 GSMs
Seed367830_3	1084	1254	1276	249	251	0.919575	0.706485	New 36 GSMs
Seed392500_5	1203	1374	1376	221	216	0.933896	0.667939	New 36 GSMs
Seed398579_6	1207	1358	1373	200	208	0.921886	0.59375	New 36 GSMs
Seed400667_4	1175	1373	1379	245	244	0.938028	0.715789	New 36 GSMs
Seed418127_4	1065	1247	1259	257	250	0.926211	0.736301	New 36 GSMs
Seed425104_6	1220	1371	1390	199	210	0.944366	0.704167	New 36 GSMs
Seed426430_6	1067	1242	1255	250	244	0.929675	0.745583	New 36 GSMs
Seed451709_4	1285	1510	1545	299	316	0.942149	0.787791	New 36 GSMs
Seed458817_7	1214	1368	1388	201	214	0.935393	0.66	New 36 GSMs
Seed592022_4	1335	1560	1584	297	307	0.934769	0.735632	New 36 GSMs
Seed595537_3	1264	1489	1502	286	290	0.939689	0.745455	New 36 GSMs
Seed59919_1	766	938	943	209	206	0.919388	0.707819	New 36 GSMs
Seed60480_18	1190	1352	1369	209	219	0.935277	0.671875	New 36 GSMs
Seed645462_3_16242	1258	1291	1370	207	142	0.836439	0.579186	New 36 GSMs
Seed666475_3	1217	1441	1450	276	278	0.938967	0.736677	New 36 GSMs
Seed71421_1	985	1230	1244	275	283	0.941915	0.782748	New 36 GSMs
Seed76869_3	1313	1510	1531	259	266	0.93571	0.715686	New 36 GSMs
